# Supplementary material for: UV-vis-NIR magnetic linear dichroism: a powerful complement to MCD for f-block electronic structure
Source: Chem Sci. 2025 Nov 27;17(4):2199–209. doi: 10.1039/d5sc05890b (PMC12679488; doi:10.1039/d5sc05890b)
Supplement: SC-017-D5SC05890B-s001 [file SC-017-D5SC05890B-s001.zip]

Archive with 28 entries (24 files):
- computational/
- computational/xrd-geometry.xyz
- __MACOSX/computational/._xrd-geometry.xyz
- computational/d4d-geometry.xyz
- __MACOSX/computational/._d4d-geometry.xyz
- computational/d4-geometry.xyz
- __MACOSX/computational/._d4-geometry.xyz
- mcd cryogenic/
- mcd cryogenic/region-4.csv
- __MACOSX/mcd cryogenic/._region-4.csv
- mcd cryogenic/region-1.csv
- __MACOSX/mcd cryogenic/._region-1.csv
- mcd cryogenic/region-2.csv
- __MACOSX/mcd cryogenic/._region-2.csv
- mcd cryogenic/region-3.csv
- __MACOSX/mcd cryogenic/._region-3.csv
- mld cryogenic/
- mld cryogenic/region-4.csv
- __MACOSX/mld cryogenic/._region-4.csv
- mld cryogenic/region-1.csv
- __MACOSX/mld cryogenic/._region-1.csv
- mld cryogenic/region-2.csv
- __MACOSX/mld cryogenic/._region-2.csv
- mld cryogenic/region-3.csv
- __MACOSX/mld cryogenic/._region-3.csv
- room temperature/
- room temperature/absorption.csv
- room temperature/mcd.csv
