# Supplementary material for: UV-vis-NIR magnetic linear dichroism: a powerful complement to MCD for f-block electronic structure
Source: Chem Sci. 2025 Nov 27;17(4):2199–209. doi: 10.1039/d5sc05890b (PMC12679488; doi:10.1039/d5sc05890b)
Supplement: SC-017-D5SC05890B-s001 [file SC-017-D5SC05890B-s001.zip › computational/xrd-geometry.xyz]

81

Pr         0.00000        0.00000        0.00000
O          0.21328       -0.06427        3.56971
Mo         0.34640       -0.10654        5.68971
N          0.42497       -0.15578        7.45751
O          0.45803       -0.21620        8.65417
O         -1.39692        1.38242        1.56512
Mo        -1.49148        1.50269        3.30268
O         -2.41544       -0.13502        3.60165
O         -2.69665        2.65171        3.63462
O         -1.09724        1.25905        5.50280
C         -1.98162        1.57665        6.53582
H         -2.74151        0.95828        6.51814
H         -2.30533        2.49480        6.41835
H         -1.51942        1.50184        7.39683
O         -1.31492       -1.46292        1.50012
Mo        -1.38921       -1.72557        3.23010
O          0.25722       -2.67456        3.37531
O         -2.54328       -2.94588        3.47215
O         -1.05160       -1.52563        5.43537
C         -2.18861       -1.67064        6.31147
H         -2.59368       -2.55352        6.17763
H         -2.84809       -0.97498        6.10985
H         -1.89656       -1.58418        7.24323
O          1.53970       -1.46518        1.31581
Mo         1.84721       -1.64895        3.02764
O          2.79730       -0.01135        3.24215
O          3.04900       -2.83716        3.16386
O          1.74905       -1.46983        5.26675
C          2.24054       -2.50380        6.09774
H          1.68859       -3.30592        5.98135
H          2.20530       -2.21611        7.03321
H          3.16706       -2.70717        5.85212
O          1.44877        1.42920        1.37768
Mo         1.74343        1.59328        3.08936
O          0.12993        2.53940        3.49293
O          2.91700        2.79948        3.23894
O          1.71467        1.32141        5.31768
C          2.98354        1.37310        6.04826
H          2.80778        1.32052        7.01051
H          3.44166        2.21566        5.84519
H          3.54728        0.62033        5.77604
O         -0.03951       -0.01465       -3.52549
Mo        -0.05199       -0.00158       -5.65795
N          0.03518       -0.03810       -7.41906
O          0.16059       -0.07891       -8.61809
O         -2.03799        0.14062       -1.37963
Mo        -2.30401        0.14727       -3.11021
O         -1.99460       -1.72627       -3.37342
O         -3.97423        0.24774       -3.35129
O         -2.02583        0.08687       -5.36316
C         -2.98798       -0.53684       -6.20947
H         -3.02625       -1.49534       -6.00833
H         -2.73062       -0.40907       -7.14574
H         -3.86808       -0.13508       -6.05386
O         -0.15391       -2.01538       -1.38874
Mo        -0.19725       -2.30293       -3.11227
O          1.66615       -1.98439       -3.38640
O         -0.31150       -3.99455       -3.30144
O         -0.17227       -1.99236       -5.33806
C          0.41763       -2.96414       -6.18765
H         -0.02714       -3.82751       -6.05605
H          1.37000       -3.05151       -5.97306
H          0.31826       -2.68517       -7.12229
O          2.01882       -0.15186       -1.40046
Mo         2.25493       -0.18663       -3.13652
O          1.93224        1.69282       -3.39278
O          3.92321       -0.32072       -3.38116
O          1.92084       -0.15890       -5.34094
C          2.92286       -0.64538       -6.25970
H          3.77042       -0.18034       -6.09028
H          2.63362       -0.46421       -7.18029
H          3.04333       -1.60523       -6.13566
O          0.10578        2.03814       -1.38800
Mo         0.14082        2.27914       -3.12602
O         -1.72558        1.94234       -3.42373
O          0.25395        3.95274       -3.36609
O          0.12780        1.97527       -5.36416
C          0.94315        2.83878       -6.16543
H          1.87807        2.76036       -5.88265
H          0.64503        3.76628       -6.05227
H          0.86322        2.58287       -7.10726
