# Supplementary material for: UV-vis-NIR magnetic linear dichroism: a powerful complement to MCD for f-block electronic structure
Source: Chem Sci. 2025 Nov 27;17(4):2199–209. doi: 10.1039/d5sc05890b (PMC12679488; doi:10.1039/d5sc05890b)
Supplement: SC-017-D5SC05890B-s001 [file SC-017-D5SC05890B-s001.zip › computational/d4d-geometry.xyz]

57

Pr         0.00000        0.00000        0.00000
O          0.00000        0.00000        3.55156
Mo         0.00000        0.00000        5.67987
N          0.00000        0.00000        7.44633
O          0.00000        0.00000        8.64826
O          2.02869        0.00000        1.41573
Mo         2.29145        0.00156        3.14527
O          1.84083        1.84312        3.41475
O          3.97212        0.00246        3.36721
O          1.98195       -0.00295        5.37248
H          2.42311       -0.84756        5.80522
O          0.00000        2.02869        1.41573
Mo        -0.00156        2.29145        3.14527
O         -1.84312        1.84083        3.41475
O         -0.00246        3.97212        3.36721
O          0.00295        1.98195        5.37248
H          0.84756        2.42311        5.80522
O         -2.02869        0.00000        1.41573
Mo        -2.29145       -0.00156        3.14527
O         -1.84083       -1.84312        3.41475
O         -3.97212       -0.00246        3.36721
O         -1.98195        0.00295        5.37248
H         -2.42311        0.84756        5.80522
O          0.00000       -2.02869        1.41573
Mo         0.00156       -2.29145        3.14527
O          1.84312       -1.84083        3.41475
O          0.00246       -3.97212        3.36721
O         -0.00295       -1.98195        5.37248
H         -0.84756       -2.42311        5.80522
O          0.00000        0.00000       -3.55156
Mo         0.00000        0.00000       -5.67987
N          0.00000        0.00000       -7.44633
O          0.00000        0.00000       -8.64826
O          1.43450        1.43450       -1.41573
Mo         1.62140        1.61920       -3.14527
O          2.60495       -0.00162       -3.41475
O          2.81046        2.80697       -3.36721
O          1.39937        1.40354       -5.37248
H          1.11408        2.31271       -5.80522
O          1.43450       -1.43450       -1.41573
Mo         1.61920       -1.62140       -3.14527
O         -0.00162       -2.60495       -3.41475
O          2.80697       -2.81046       -3.36721
O          1.40354       -1.39937       -5.37248
H          2.31271       -1.11408       -5.80522
O         -1.43450       -1.43450       -1.41573
Mo        -1.62140       -1.61920       -3.14527
O         -2.60495        0.00162       -3.41475
O         -2.81046       -2.80697       -3.36721
O         -1.39937       -1.40354       -5.37248
H         -1.11408       -2.31271       -5.80522
O         -1.43450        1.43450       -1.41573
Mo        -1.61920        1.62140       -3.14527
O          0.00162        2.60495       -3.41475
O         -2.80697        2.81046       -3.36721
O         -1.40354        1.39937       -5.37248
H         -2.31271        1.11408       -5.80522
