# Supplementary material for: UV-vis-NIR magnetic linear dichroism: a powerful complement to MCD for f-block electronic structure
Source: Chem Sci. 2025 Nov 27;17(4):2199–209. doi: 10.1039/d5sc05890b (PMC12679488; doi:10.1039/d5sc05890b)
Supplement: SC-017-D5SC05890B-s001 [file SC-017-D5SC05890B-s001.zip › computational/d4-geometry.xyz]

57

Pr         0.00000        0.00000        0.00000
O          0.00000        0.00000        3.55156
Mo         0.00000        0.00000        5.67987
N          0.00000        0.00000        7.44633
O          0.00000        0.00000        8.64826
O          1.90635        0.69385        1.41573
Mo         2.15273        0.78519        3.14527
O          1.09943        2.36157        3.41475
O          3.73173        1.36086        3.36721
O          1.86344        0.67509        5.37248
H          2.56686        0.03231        5.80522
O         -0.69385        1.90635        1.41573
Mo        -0.78519        2.15273        3.14527
O         -2.36157        1.09943        3.41475
O         -1.36086        3.73173        3.36721
O         -0.67509        1.86344        5.37248
H         -0.03231        2.56686        5.80522
O         -1.90635       -0.69385        1.41573
Mo        -2.15273       -0.78519        3.14527
O         -1.09943       -2.36157        3.41475
O         -3.73173       -1.36086        3.36721
O         -1.86344       -0.67509        5.37248
H         -2.56686       -0.03231        5.80522
O          0.69385       -1.90635        1.41573
Mo         0.78519       -2.15273        3.14527
O          2.36157       -1.09943        3.41475
O          1.36086       -3.73173        3.36721
O          0.67509       -1.86344        5.37248
H          0.03231       -2.56686        5.80522
O          0.00000        0.00000       -3.55156
Mo         0.00000        0.00000       -5.67987
N          0.00000        0.00000       -7.44633
O          0.00000        0.00000       -8.64826
O          0.69385        1.90635       -1.41573
Mo         0.78519        2.15273       -3.14527
O          2.36157        1.09943       -3.41475
O          1.36086        3.73173       -3.36721
O          0.67509        1.86344       -5.37248
H          0.03231        2.56686       -5.80522
O          1.90635       -0.69385       -1.41573
Mo         2.15273       -0.78519       -3.14527
O          1.09943       -2.36157       -3.41475
O          3.73173       -1.36086       -3.36721
O          1.86344       -0.67509       -5.37248
H          2.56686       -0.03231       -5.80522
O         -0.69385       -1.90635       -1.41573
Mo        -0.78519       -2.15273       -3.14527
O         -2.36157       -1.09943       -3.41475
O         -1.36086       -3.73173       -3.36721
O         -0.67509       -1.86344       -5.37248
H         -0.03231       -2.56686       -5.80522
O         -1.90635        0.69385       -1.41573
Mo        -2.15273        0.78519       -3.14527
O         -1.09943        2.36157       -3.41475
O         -3.73173        1.36086       -3.36721
O         -1.86344        0.67509       -5.37248
H         -2.56686        0.03231       -5.80522
