# Supplementary material for: UV-vis-NIR magnetic linear dichroism: a powerful complement to MCD for f-block electronic structure
Source: Chem Sci. 2025 Nov 27;17(4):2199–209. doi: 10.1039/d5sc05890b (PMC12679488; doi:10.1039/d5sc05890b)
Supplement: SC-017-D5SC05890B-s001 [file SC-017-D5SC05890B-s001.zip › mcd cryogenic/region-4.csv]

Field	-7	-6	-5	-4	-3	-2	-1	-7	-6	-5	-4	-3	-2	-1	0	-7	-6	-5	-4	-3	-2	0	-7	-6	-5	-4	-3	-2	-1	0	-7	-6	-5	-4	-3	-2	-1	0	-7	-6	-5	-4	-3	-2	-1	0	-7	-6	-4
Temperature	1.654	1.6201500000000002	1.5987	1.5817999999999999	1.5649	1.5592	1.5666	3.2027	3.1743	3.0546	3.0141	2.8632	2.7878	2.8892	2.8294	5.567	5.5594	5.3849	5.3468	5.3046	5.2558	5.2511	10.3908	10.3604	10.3164	10.2765	10.1961	10.1861	10.2276	10.1931	20.279	20.262500000000003	20.229999999999997	20.23	20.17	20.18	20.18	20.16	34.2757	34.2776	34.2659	34.2441	34.2381	34.2082	34.2295	34.195	50.2738	50.283	50.2836
2400.	0.3975076277900804	0.8487620638427708	1.1842988924939264	0.7357348414739621	1.5897480436248685	1.513937944139037	0.3567349414638054	0.5590333266639675	1.401740786123652	1.4609996271927415	0.6325891403067389	1.220399420639841	0.8642889052004524	0.8149639978801229	0.46969929195871	0.7862335071877883	1.1001303803507516	1.1464587755453841	1.1517336704250534	1.1162473855701895	1.1118009262414676	-0.14852571857590957	1.2853728711161958	1.4772034872639423	1.3977489692485774	1.5078498362868549	1.0990986831957106	0.9273211317310334	0.7077414616937432	0.4752270520873463	1.0928385667941891	1.056069368481946	1.3815527397348706	0.8043283119797786	1.5682270238279847	0.9668914082961052	0.020418591798702264	0.3493827172105924	0.8994381481929724	0.7453405722795909	1.220474108498369	0.611387344776052	0.743121678702499	0.5358512921091505	-0.21516675143592212	0.49542177102511675	0.891592544050239	1.3003448718566744	0.6642129037707598
2399.8	0.385727148443456	0.9459018201713976	1.3194982279083287	0.7111112167168475	1.620796295373262	1.4470293173599442	0.3309626724167748	0.5452829982418178	1.3983859362931892	1.4476809643611805	0.6323960290486732	1.1705758752760256	0.8652773529688872	0.8299311726045613	0.49082913648014787	0.7629903430883412	1.1644590104012256	1.0654132781917953	1.065990086509591	1.0286241862602075	1.1395860421317152	-0.12699406734576754	1.287046673192299	1.479127089604843	1.3995691065637268	1.5094664523289105	1.110647085123385	0.9285286817504746	0.7086630768565858	0.47584588888115026	1.0942616522684898	1.0574445734058984	1.3833517864519576	0.8053757017518152	1.5702691562762952	0.9681504864071648	0.020445180722517105	0.3498376805372369	0.9006093892185159	0.74631114869778	1.2220633999347603	0.6121834883931961	0.7440893656955576	0.536549073294182	-0.2154469398258864	0.49606690521732083	0.8927535685940147	1.3020381703501098	0.6650778364002625
2399.6	0.43633955875484565	0.9229064385239873	1.559738882327642	0.6296478241923015	1.4673312166769679	1.3799224435527646	0.2149303910323282	0.5783747799627713	1.4324484606196812	1.4329651520818323	0.6500427753031128	1.2066292606379179	0.8523938150740153	0.8894917739080386	0.4924865550986516	0.7385377462741574	1.25712627924407	1.0467511605102655	0.983059822976743	1.1093191761517323	1.14943925920149	-0.10888836200646564	1.2887207542819235	1.4810510125995835	1.4189992538593057	1.4997752201408872	1.1295940338369554	0.9279654518306145	0.709584845647564	0.4764648288316151	1.0956849749632451	1.0588200075688836	1.385151133060153	0.8064232661179167	1.572311629136757	0.9694097743995614	0.020471774078558054	0.35029271970374426	0.9017808254834413	0.7472818869056743	1.2236529562972183	0.6450984185136435	0.7450572139966701	0.5344357428677411	-0.21572717492170107	0.49671214694981614	0.8939147866741416	1.3037317511070112	0.6639264981710954
2399.4	0.37132550411551407	1.1075267296792655	1.6775224318244575	0.5830715890773186	1.2958549525551106	1.4260635022360137	0.3429206006803489	0.6118153044361802	1.4298934454385188	1.4539979135921646	0.6372477515508437	1.215998359409272	0.814015274424107	0.9032375766308709	0.467004041416622	0.7781934114030381	1.332588615582413	1.0701497439894896	0.9209550667459832	1.1476081048099553	1.1374231057410567	-0.09905741381727927	1.2880398900665926	1.497955239738147	1.423234804585084	1.5030244216881528	1.1501547546100555	0.9215735937899948	0.7105067681050862	0.4770838719645311	1.0971085349377632	1.0601956710282134	1.386950779634433	0.807471005121734	1.574354442494477	0.9706692723257679	0.020498371867933223	0.3507478347290754	0.9029524570365608	0.748252786943723	1.2257385783534656	0.6652506440678859	0.7751051691798684	0.518156477337398	-0.21600745673504315	0.497357496249489	0.8950761983390061	1.3068391686559468	0.6511349615383984
2399.2000000000003	0.3988423582139462	1.187593532245089	1.7081362498525225	0.5532260014878944	1.196359027361671	1.1855060532149002	0.2822007313700477	0.6192052939792411	1.3895621290190556	1.467290085192605	0.612990388276617	1.2036376597334366	0.8036356629195848	0.8870580479736493	0.4717874305000579	0.8371001065809603	1.3217441551368807	1.1043239818946657	0.9058869258811246	1.3555602905211657	1.125496438026051	-0.08816336745730739	1.2717248413699391	1.4741339693042055	1.4141583209542938	1.4967186844656204	1.1829242258615111	0.9256749835989707	0.7114288442675906	0.4777030183057081	1.0985323322513962	1.0615715638412442	1.3887507262498302	0.8203761566983656	1.5763975964346268	0.9719289802382963	0.020524974091751556	0.3512030256322053	0.9041242839267235	0.7304495525603908	1.2262565010300064	0.7017914901474497	0.806654856021128	0.5361763336820563	-0.21628778527759845	0.4980029531432461	0.9024486737887544	1.3325278630036386	0.6468259492363734
2399.	0.409442496868955	1.1991313428290464	1.7012979455417692	0.5857522323654525	1.212387467174197	1.1218964811388688	0.25529411314178857	0.593071530535868	1.3573549477896563	1.4882647415542982	0.6224759689005123	1.1866062915326163	0.8225600405437374	0.89179489358149	0.5405143327237576	0.9205589907761442	1.256199140503534	1.0880093925641499	0.9110076978963166	1.0805721190957935	1.1288947602676107	-0.06331934396663527	1.2767891447817168	1.4856229102848975	1.4067768898611384	1.491857776912398	1.1745535217445244	0.9324872925960713	0.7123510741735123	0.4783222678809543	1.0188134591714721	1.0629476860653273	1.439729341518614	0.8085973325276644	1.5784410910423718	0.9063029694487198	0.02055158075112192	0.35165829243210805	0.9052963062027751	0.7583241013473909	1.2064250595046466	0.7046816536344861	0.8478528051144679	0.5678637636508771	-0.21656816056105202	0.4986485176579923	0.9288649973191725	1.3392444786279651	0.6435430514170175
2398.8	0.4046501298788031	1.253512614242137	1.6685749644974253	0.535315173146755	1.2339272754206447	1.2551130358888742	0.3214923727279473	0.586452971958539	1.3421761256234193	1.5002127281219728	0.6343959945736305	1.1575045900951113	0.8059685323539348	0.8677498272409689	0.5112618448485424	1.0306263219174154	1.1787476954592284	1.0537788382121434	0.8881751101156123	0.9774342684288319	1.1610107373756398	-0.07531668066512164	1.25819051623097	1.4910014127513074	1.4127108954293643	1.485540814652004	1.153502008402335	0.9283147975131142	0.7132734578613085	0.4789416207160924	0.836460110716344	0.9995144416862409	1.5125819497028457	0.6895088954051347	1.5340983281536076	0.8690848666745866	0.020578191847153825	0.3521136351477683	0.8755053976219013	0.812152915355281	1.1913995666702903	0.6853830723086719	0.809496016663512	0.5338395368232043	-0.21684858259709555	0.4992941898206476	0.9547348319441222	1.3665416276484295	0.6567182696690962
2398.6	0.414786318404044	1.168891697324312	1.7068632137276614	0.5199744290164173	1.2031597737134034	1.0954866707466437	0.462998071491911	0.6285490608273671	1.3159323524297342	1.5083733080847184	0.6952837348769132	1.1484375105168558	0.7894286561360009	0.8720672834228858	0.47864629565952915	1.0661064414918944	1.1339461815018914	1.005353571095095	0.8690981090491526	1.1292338870328074	1.1558798624450137	-0.07919628399090138	1.2655986114804154	1.458126103651364	1.4251460225680583	1.4668996181770422	1.1653059832127695	0.9015840493550256	0.7141959953694482	0.4795610768369534	0.7291375001801669	1.021582614273465	1.592210578960942	0.6035777309374548	1.4997899444195413	0.7172062512593455	0.020604807380957112	0.3525690537981766	0.8779151509178085	0.8170292783446748	1.1975149395581335	0.6856619385832853	0.8033494155434804	0.5150627278055523	-0.21712905139742442	0.49993996965814075	0.9931525504531438	1.3532315635043997	0.6694245246848017
2398.4	0.5366243663744424	1.1383714284902209	1.739635806366481	0.4211032844555374	1.282419143905693	1.2178825267369597	0.4701840350341076	0.6703474411654805	1.28908719368174	1.5012130355848998	0.7240198326936246	1.140274752907937	0.7813223071847539	0.8182956604883491	0.46759533178040724	1.1164569085111975	1.160631487811657	0.9895115322342711	0.7863069825794096	1.184169765185874	1.1315363170413937	-0.0654731270689689	1.268349621263144	1.486788676180102	1.4261093516825802	1.4616638152683274	1.1596460823491972	0.8630132471055381	0.7151186867364129	0.48018063626937624	0.5724872633496643	0.9921757500010789	1.6824971275632103	0.643270965815218	1.3990938454609816	0.6478647586805073	0.020631427353641985	0.3530245484023296	0.8874440471910265	0.7955282434739942	1.213779764112758	0.6702478249288508	0.8173849523179155	0.5194881286587861	-0.2174095669737376	0.5005858571974086	0.998375055764522	1.3117364320608544	0.6846344078700553
2398.2000000000003	0.7468528610231058	1.1172742592113591	1.716514957464489	0.5147216397962426	1.2525422140363822	0.8309524862241001	0.31430878566527026	0.6958897404387422	1.2603220070095469	1.4901817701564513	0.724684742216029	1.1255828928468234	0.7941838059453131	0.822142289079782	0.46035720640793565	1.1571466940271662	1.1322817739112039	0.9641707853921865	0.8143354738554034	1.2156146375058412	1.0959062836867868	-0.06648161155412165	1.2915713897983139	1.5390742228847545	1.4119206338031742	1.4559157820696507	1.1463706787777435	0.840183288375314	0.7160415320006958	0.48080029903920796	0.5674455930430432	1.0012618715216708	1.6968426960336216	0.6565944543902545	1.2632829353802166	0.6145580324105605	0.020658051766318984	0.3534801189792299	0.909314161127442	0.8326106797942853	1.205966565074611	0.6375664327699042	0.8065188211468893	0.513964474109693	-0.2176901293377378	0.5012318524653967	1.003443789231879	1.3101475304941865	0.6948523567095093
2398.	0.7811039537702189	1.0762428666009267	1.6329475020542976	0.670946832714054	1.3806480279855184	0.7370854510196477	0.37751540547885987	0.7117990416368777	1.2312605118050426	1.4744225207609452	0.7223202936299572	1.1077732320116893	0.7938773949188757	0.8586440968501556	0.45248053381812187	1.14805612809713	1.0922556670031542	0.947785825334503	0.8543161119987559	1.1610960619011461	1.0758506123605625	-0.06878620225734887	1.2919173381008575	1.5642443302441558	1.410962587301309	1.4634482247045268	1.1386042759583543	0.8202984425673712	0.7169645312008021	0.48142006517230373	0.5988638258793659	0.9682274492530404	1.6652196601672231	0.6340498529769948	1.228059550941218	0.5391284460228616	0.020684680620099	0.35393576554788586	0.9183943890250745	0.8177844352601065	1.2065064878660945	0.622478634230341	0.7864860885659131	0.5066974318723267	-0.2104720329920056	0.518085472210628	0.9892548513646119	1.2617330907098279	0.7059827015651315
2397.8	0.8271017832318385	0.9436819334645138	1.5347643555775838	0.5866122102208593	1.4963998444744042	0.7400319976800188	0.4888484557600137	0.7092623719363429	1.220644629141057	1.5046453543578546	0.7227101090218226	1.1094492877932054	0.8338153982378417	0.8505434175177847	0.4105751455871228	1.2244823705097483	1.0535073768114096	0.964668835395691	0.8784985710959541	1.1776411449855702	1.0711604605237641	-0.06343434272467906	1.3257850659375436	1.5584117698847724	1.3700633376508844	1.4611711937297513	1.1588657184820987	0.8198193664432081	0.7454400337233011	0.48425359930158873	0.6521909406007445	1.0554542993453304	1.6662886270003274	0.6651679319933909	1.2630952800911257	0.48537659366676517	0.020711313916093353	0.3543914881273133	0.9122754632178748	0.8558951564688058	1.154226827880763	0.6219275989002274	0.7665112483949316	0.4988579562316172	-0.21202299071332173	0.50023477908241	1.0213893530132971	1.2452018318983278	0.7257355165290189
2397.6	0.9341308969138113	0.9637024879907652	1.4693190357202985	0.6444033049045049	1.5576898627424252	1.0353524272561536	0.5605306131156524	0.6909670826794925	1.208148714874768	1.5257552543909352	0.7281016616982018	1.0999301446157654	0.8456614195284214	0.8503998715461263	0.4377490116590213	1.2463390717327498	1.003472706789226	0.9822486221574463	0.8660061462912786	1.2268866384450676	1.0669751979860742	-0.012694353258968963	1.3519015921932975	1.4975716008039084	1.34952596161555	1.445501699718066	1.1851748875367343	0.8009516923216251	0.7737135565490024	0.48192101845133617	0.5493102638655982	1.1614874886473312	1.7054598516934785	0.6830208970281302	1.3073213005955269	0.48895436836596107	0.020737951655413693	0.35484728673653376	0.9297762958122996	0.910548073871426	1.1074027803713686	0.6421117746754241	0.7756634394642512	0.49532199053836706	-0.20487544168699284	0.470875013306465	1.0483669995271736	1.2163835012662974	0.7407759843915344
2397.4	0.9126406399441812	1.0706133415078525	1.516795921943944	0.8436994488746988	1.4630730068624258	1.1975967590330934	0.6189380751604321	0.7045784192845312	1.207018868064865	1.5056073334225493	0.7535360506041276	1.067267963691427	0.8357426598553928	0.7504798226905912	0.49179558160501274	1.1984592765487179	0.9865426506273345	0.9738112248200802	0.8285778769079409	0.921996811739464	1.036408345458757	0.014263375420534744	1.379621570862389	1.4687915919341037	1.3261821139027288	1.4209290989747383	1.1930623793783652	0.7617481414578288	0.7483738228438371	0.454080410747225	0.5729424340918593	1.3233200313345876	1.7482913520368626	0.6404925088925439	1.3389446883995397	0.46486532502413036	0.020764593839172035	0.3553031613945748	0.9780068392660495	0.9439849712130081	1.1130667922684652	0.6511402582771763	0.794750642536059	0.5446329539903776	-0.18206578982496024	0.49459441526003955	1.037539446094199	1.1813574853088635	0.7492220885208273
2397.2000000000003	0.9524196176857362	1.0398825583765874	1.7567255497689769	0.8572658891867493	1.4232404333174682	1.2689022048609402	0.603462236905758	0.7102543483968071	1.232280589317734	1.4740022283738652	0.7702697725542981	1.0642748067241947	0.8517083470413945	0.7254652514449756	0.4945626611658812	1.159317265516327	0.9519389214141398	0.9553976153092437	0.7884325615077603	1.0920060470591522	0.9573785808044262	0.017875889748198617	1.3807238520905116	1.4566877372895095	1.3210350659504009	1.404764919833233	1.197770297809666	0.7575613638292751	0.7221127179761598	0.42468225372598395	0.7782420748676793	1.3051795181080146	1.7379102151720545	0.6849356389811174	1.3277301757593736	0.43668229255456764	-0.0026153705164796374	0.34556282736012034	1.0022211834529713	0.9503937260480649	1.1147781592082617	0.620210304013654	0.8080248272662757	0.5644228107414888	-0.14655771738041645	0.4790609578835427	1.014563996396613	1.1833187156646596	0.765506252955591
2397.	0.9197240747195196	1.1680295066895734	1.9497017667376648	0.9569860277588105	1.3224212934884165	1.168760720447686	0.6232879108178613	0.7074897329024832	1.2498540552408055	1.451528825105309	0.7767742056957011	1.0543625536929109	0.8617278354771873	0.691532101981934	0.4550375867768643	1.1672676306016874	0.9300075470260547	0.9708301423807701	0.6802643618789044	1.1627150855602115	0.9187585122198719	0.06350651583252338	1.3637581212018213	1.4537280023106247	1.344355095698944	1.3969850233971925	1.2017986236260105	0.7812601494312391	0.7066845160907932	0.4192589021076452	0.864806984603339	1.3052985143091314	1.687251698185678	0.7543648596674607	1.356108147766444	0.4461787792745892	0.021475595909699413	0.3328122283636626	1.0503785917831425	0.9511649408482528	1.0872520229323634	0.615221334007427	0.835071881481596	0.5761928780457477	-0.11899872970305622	0.5071674271036676	1.011652746269675	1.192194117015674	0.7869119347118378
2396.8	0.9024787152578028	1.3013289876777392	1.9739730506392041	0.9340040386360309	1.3063161449859935	1.1938515077702794	0.5578005974533072	0.722014431851577	1.2358501028923268	1.4057696220975584	0.7785581627989281	1.023972492600739	0.8333183696399908	0.6754261283405956	0.43952911474098505	1.2386821023406411	0.9054645948061653	0.9966689428030804	0.6303174934700363	1.1567333718719883	0.8832391764141065	0.11803730427548935	1.345637360875205	1.4477336270669405	1.3552769021525395	1.398708144644475	1.189849192794499	0.7749725569016456	0.7344172901976732	0.4302704247412306	0.9898491414066228	1.3390799377517368	1.637809895115522	0.7501215680297129	1.365155095978366	0.5091474277147301	0.025601823699162828	0.22864674683468333	1.044370860113251	0.9269308912643095	1.0556057729852355	0.6326807790204797	0.8382582244475347	0.5626225631713436	-0.10725847496159079	0.5129371210934549	1.0222955455192946	1.115167385855868	0.7885433930628469
2396.6	0.866903776592079	1.435230419960762	1.8906227461452487	0.9646265358845818	1.4500945782433445	1.1255513834917197	0.5331652188003029	0.7388044385460096	1.225198274362818	1.3586500864621038	0.7857310527300313	1.051477059772473	0.8578459495714806	0.701553272722089	0.4022254951584798	1.1800113160682353	0.8456066464039649	1.0213536153584908	0.7024674227792417	0.981779472580134	0.8794963360469185	0.12975941636782815	1.349508023842009	1.474143170458928	1.3678220530880076	1.4106135686253998	1.2073429438971635	0.7150272582889221	0.7830136615483752	0.44511061457123585	1.1087964111922683	1.2788753293219035	1.5649151497727103	0.7050382314902616	1.3913410908631225	0.6369766659569112	0.06624904735127907	0.18922194051829525	1.0207422803644342	0.9309242126160148	1.0126749638693653	0.6558484867188658	0.8459403202325514	0.5280009678587442	-0.12684717418038124	0.4990919719870357	1.0428780540656128	1.1089849852148301	0.754051845373089
2396.4	0.7960351895735638	1.4206694101473638	1.8085796543921195	1.0008744404937664	1.6065562617683864	1.236718527895024	0.7667879172744415	0.7823698700994692	1.2083045117682234	1.3861079050210297	0.8036611437600357	1.047391390068149	0.8843411678074089	0.6889352330668789	0.40989723469421263	1.184127536000151	0.8019835741137548	1.005950745647715	0.7351299658175339	0.8153435375377283	0.9049079261193509	0.1323124842160181	1.3397086946493328	1.5140540656025228	1.3573838939475864	1.418492371871844	1.2271144972076482	0.6559268522353722	0.7546720566411652	0.4314966208717811	1.2606252825512128	1.2285101976477069	1.5587812566540558	0.6810661680983711	1.441072659555438	0.6271184842250478	0.04250796682474797	0.1540797187414546	1.019153408761075	0.9204060643221976	0.9934923324970352	0.6628361897128592	0.8645232997022232	0.5264522690826277	-0.1305743750433276	0.5011295184925911	1.0750455502218528	1.0923654688562459	0.7216106316570692
2396.2000000000003	0.867598884130691	1.3104438462352508	1.7851931609781715	1.0653933565834643	1.557339726122542	1.4259916968863509	0.7547732401427629	0.7875117690844029	1.1758599720792942	1.406393738626512	0.8031242531066033	1.0447089797215914	0.8744751651732369	0.6438310309767783	0.41369951472671623	1.3246714019440777	0.8164392851940719	0.9675528161241141	0.788604684404128	0.9659721066284359	0.8862592424931771	0.14112939768816718	1.3212563124967098	1.5345465052351137	1.3284518641846077	1.4103087556257268	1.2188251337049365	0.6153691946215522	0.7276554475938241	0.4120539740593744	1.431959481002079	1.178770336061143	1.5910624238747575	0.6288001268963794	1.5367407311087509	0.6062382145906066	0.07777586250761026	0.1534108965573029	1.0220678954092135	0.8861777678399978	1.0238177848704548	0.6489377797850319	0.8816104825724823	0.5372784183960408	-0.10458094075953134	0.469625935728176	1.0962432969622569	1.1200126543183753	0.7059954902339448
2396.	0.9160636873397318	1.371400876641808	1.6925351603761132	1.2210257470393018	1.5801839516913618	1.4038126569170737	0.8018972301559391	0.7710760420199113	1.1626958708131037	1.3764216150612165	0.804798741024334	1.1192693169207235	0.9002780684941147	0.6549351725332604	0.42139519254843055	1.4008506659304623	0.8313724111098589	0.9612101054464809	0.7866414834983896	0.8952189397943058	0.8817691589618953	0.14616332086974634	1.3160054738273947	1.5511355472694326	1.3564116916344966	1.4120879848752264	1.1916532912005136	0.5956385625192628	0.7347028371052154	0.4030717883694439	1.5675957196641783	1.0761920561381089	1.5780694938779662	0.5060735454372344	1.6071698897978663	0.5119115288154401	0.10950932115074191	0.222023103459872	1.0127817088894522	0.8433275811504451	1.0630016097245416	0.6855872590421449	0.8885854296104024	0.5558444979774099	-0.10974084160510231	0.4305085253848514	1.1151094462583075	1.1354418542681048	0.7096677511143044
2395.8	1.005390495899407	1.2943569293486947	1.6241371705302476	1.2211535390422101	1.6829025821879726	1.3042105463151823	0.6015150245289671	0.758834970307202	1.158496090880427	1.400583867460428	0.8066611097016605	1.1642604975535933	0.9448503433388521	0.6611298726931172	0.3871284692089874	1.420177921038365	0.8143488860994268	0.9222958141501969	0.7454337911830059	1.1043595225298495	0.8790608599968355	0.17441151186248866	1.3198928464031785	1.568330193921394	1.379872120269453	1.4124576082530156	1.183219383643966	0.5695811317347256	0.7311171121170069	0.39376166778925525	1.6535246897601346	0.9685259305731423	1.5234611193077574	0.44986994050940693	1.6406623305141246	0.39232888853019876	0.08372136806347866	0.16890693966073766	1.0375550205129807	0.7786077405554604	1.0135057200876378	0.7070330169429562	0.8826501204789444	0.5641714667028621	-0.09329740570003262	0.3736682121530536	1.1031456368734236	1.150617155466173	0.7057313377045689
2395.6	1.0807591843794155	1.2749272556981295	1.5559874359974395	1.1303101448664832	1.6640716731472933	1.1139081418190946	0.4019304173005022	0.7967277027106174	1.1583724131535211	1.4105901513268442	0.8015073446139745	1.1747992306750927	0.9610335912034284	0.6783429251308465	0.41869187873896985	1.4829001514475206	0.8235763924255859	0.9364202000065756	0.8323928672563544	1.329704114831202	0.8345408439964473	0.16914928623064748	1.339674409094361	1.5590069435714107	1.391462424049267	1.3966213629715392	1.208627313737829	0.5426991270829127	0.7431035568577409	0.39065215127753	1.7916832964617422	0.9269925980774697	1.4553597326777048	0.47250768137426336	1.6728487536703807	0.385667060918211	0.17841096303786536	0.16294240505909582	1.0680511704604465	0.7767019142448008	0.9739065390221268	0.7092838859771856	0.8726251741247331	0.5587485774348862	-0.04069134248887782	0.31915629307232796	1.1023109220499694	1.1393352123627691	0.7045389801664702
2395.4	0.9582629144613802	1.1789637325438962	1.409692261695612	1.2044103851873136	1.6929655549664255	1.1572030583536241	0.3639409146979597	0.789729925615998	1.1408389255637015	1.4136740702619583	0.7970707342032401	1.1747858273562224	0.9711887130518139	0.7060413741860138	0.4202709250439187	1.4771615839448369	0.8550353272930592	0.9649503826878926	0.9726949357368367	1.342486175530777	0.7881134851411818	0.15514699271697552	1.344447467520121	1.5862396183552432	1.397127427701374	1.41037937914506	1.232948117154365	0.5497665907055231	0.749890343330088	0.3890360305230835	1.8793953898014204	0.9864325022058329	1.3990514894066592	0.46673904992160875	1.6417012893169651	0.4663371662341706	0.16286697246129234	0.149373221523571	1.0415694272997578	0.7828454926317099	0.9841854972016153	0.7032961131023058	0.8714706990091937	0.5495556554989205	-0.016089313968341942	0.31402273700832145	1.1130836081311843	1.1741164543160179	0.6970163904290352
2395.2000000000003	0.9710563998209236	1.0082017269653112	1.354072766460587	1.0399211168346112	1.691930569685039	1.1570744852146873	0.30197906232150595	0.7606610146629867	1.1192262440924319	1.3789132271362994	0.809825517816179	1.147034733198149	0.978032215823823	0.6209577408491515	0.4476443831147045	1.5044693436515448	0.8698895318602999	0.9636340260115198	0.9978137591415059	1.3484568987286467	0.7708416447480694	0.17143965942745493	1.3278782751198768	1.6256554898433093	1.3706302766021259	1.4372400266558754	1.2412829302198911	0.5727473284127711	0.7332033773177433	0.386406080886823	1.8516989995036053	0.9058343935288378	1.4006766153173928	0.47026843056423057	1.4863908085328683	0.4599226305258223	0.038775348100122786	0.23423532866537142	1.0457155682309935	0.7850896667876931	0.9857061639041096	0.6908089515612764	0.8767009376006262	0.5469582072152688	0.010012288994839158	0.3275237551283774	1.133464660427088	1.1531817339432358	0.6857714088415067
2395.	1.0228105576551045	0.8848423496834781	1.4403625464735665	1.1955522033597974	1.6331869737477298	1.3177804927039523	0.26153974701551563	0.739249007297987	1.126367505238898	1.3894051226156106	0.8507116335580749	1.149940203249067	0.9951806818520778	0.5869047098753154	0.5176356892609366	1.492719497671877	0.8792643335883968	0.9752579073211594	0.9869112869225117	1.301561712086738	0.8014016055473863	0.20648942945843	1.3220900003486644	1.629035917117073	1.3345815489051707	1.4360728390924926	1.2338243064334544	0.5682038236111857	0.7273853117626599	0.37295767086333	1.7916527208915065	0.874893206267557	1.4333150024222392	0.5047893313968226	1.4875826567922867	0.40910886638693267	0.09851205950806274	0.26741306395181447	1.0595099854237713	0.8204177457889816	0.9799459141463167	0.6683563043054556	0.842097023324087	0.5291623788310262	0.03439922593574678	0.34899394718460347	1.1509768271591039	1.1390342288566166	0.6814483775407891
2394.8	1.0166203944124148	0.9255161157002797	1.597423197807172	1.205515743794035	1.3505002480759485	1.4760166061660713	0.19717688859188143	0.7671624253241448	1.1322820393801363	1.3862480759926714	0.891073683337632	1.1392988476367136	0.9993315460798157	0.5813284212780218	0.5223261963202672	1.4659837475043593	0.8853191062437797	0.9259336011964298	0.9463440434656867	1.3607165734973545	0.8470762819320866	0.20933743743808614	1.3141539582258488	1.6098084615309676	1.315349946992743	1.4284994049553914	1.2094726396117859	0.5571247491676263	0.7092109920316704	0.36259051782228763	1.7204912654662845	0.9742225056481536	1.472423163872101	0.5085460211247952	1.5590236011472602	0.3783955649653486	0.2534668552923507	0.268729818516718	1.0576399139480037	0.8304410287292525	0.9586444469500857	0.6628247005801371	0.8011929890479206	0.5067171497601404	0.062018711544871624	0.36250844874577265	1.1617940857445472	1.1217866411994624	0.6828273462585371
2394.6	0.8461326049674904	0.9784750587268369	1.7764179721366498	1.1458625816606482	1.2553986582795396	1.3796185892836363	0.1546703348655565	0.7929665753157674	1.1386039976984281	1.3896656763001054	0.9187798515460456	1.1391821624450273	0.9839977530322851	0.5915521337802703	0.5423782725967194	1.4504614035870027	0.8073189519641841	0.9682306444131176	0.9212032897122914	1.3886499313274259	0.8858159007617153	0.2526603632059268	1.3626814060062171	1.5786728126440324	1.310153060210976	1.4297900965321688	1.1916133859948108	0.5755078145268651	0.6746395308538291	0.358673179460283	1.516361348365523	1.0566685335682517	1.4872773842482774	0.44325137771130296	1.5201452591215723	0.4430424322089358	0.31530727537108	0.1821707966441667	1.0380826117174766	0.8933684319509624	0.8974459656659983	0.661772731937675	0.7990036564453232	0.5014788475897707	0.10214756225845317	0.3723167102294648	1.136093059828835	1.1096849194366387	0.6871327294435055
2394.4	0.7194757227784744	1.0915735562662272	1.8788367200121185	0.9938513042317425	1.2198554393877012	1.4649171779337018	0.05311785878806227	0.7815167385705551	1.1530915048359527	1.3894506127769377	0.9188219008066084	1.1642231313687579	0.9855958139494586	0.6189079820187797	0.5810260314997545	1.2758876956506653	0.7240694168917025	1.0189338218807251	0.823498213840725	1.2833653236966804	0.8966682177552835	0.33306091532982757	1.3808354465992678	1.579854214417616	1.2751750046376527	1.4322994117290386	1.1733928661270723	0.5847972990764354	0.66468627502521	0.34210772440516063	1.2942708465346617	1.0329471982074563	1.4363345683591946	0.3494537633022101	1.490949981039046	0.4971236078127087	0.25388094743139333	0.1942647725378732	1.0339195231946101	0.9290267311798429	0.8268516767938466	0.6254551380530465	0.821337128491113	0.5349286421379573	0.11319072566800653	0.3826820938453935	1.0980481409713003	1.108748535490742	0.6945731114127075
2394.2000000000003	0.5789261617608048	1.0287660126671239	1.8643826311945317	0.9692306606838922	1.1930750052827168	1.6658690021229254	0.2402038418143464	0.7632664809248373	1.17582506276764	1.3753388446802948	0.902203847391435	1.1522738401873098	1.0061887905623885	0.5813535537690472	0.5998338740771767	1.2180341484208193	0.7406986335851788	1.0532766750793705	0.7828300977019418	1.2359836740665606	0.8632148432656213	0.3844469358390231	1.3583186882717357	1.5762768015957094	1.2751136762338726	1.4438488020277698	1.1432815283873745	0.5841506681092877	0.6770690534374639	0.3428886043243472	1.1326639444765763	1.0222762702811978	1.3412709213576828	0.3711429512872858	1.4212191872826416	0.6081789581694675	0.17400898688818334	0.22115906281558906	1.0430819866216448	0.9385653213525331	0.7931963882486323	0.6169319120622707	0.8747805489069443	0.522483802648844	0.11855767711821807	0.35235184506909484	1.0688185341279566	1.1887931748220875	0.6915275332543781
2394.	0.5059709930168668	1.015009710205764	1.923307693642806	0.9381012618066007	1.2476166439096392	1.7304469922354764	0.4349413161321955	0.7074496677887953	1.1960866526167413	1.4078671118074495	0.8899300182278536	1.1221616350804806	1.0224817001420237	0.5873260457636289	0.5681998238569815	1.1511183986167006	0.7888418001301096	1.1284326271293703	0.7968486087709399	1.2086719687197804	0.8663063096988994	0.3809813145997684	1.368734256521306	1.5756167097030163	1.2552346464374935	1.4594901955587714	1.1093334917306028	0.6011317678520666	0.684883401749112	0.36539873218751384	1.0758604999193555	1.021755854828777	1.249211281973614	0.42703914714084773	1.3543809002713425	0.6838527039684373	0.16320110226475834	0.2185888000699702	1.0499263161292478	0.9619081521784922	0.7583820594994635	0.6222271427464895	0.9033873485067855	0.5229955748652386	0.13576500702233066	0.333471619194157	1.035209357578461	1.210915862622602	0.6901870060909079
2393.8	0.5532271726453295	1.0507117271194268	2.024044621363517	0.7942773129183267	1.3017917150691938	1.8040134403111427	0.4869049299137033	0.6935862668110654	1.1997691922252904	1.3946935557518076	0.8801537038192362	1.104672039038949	1.0351938666582037	0.5635250171994862	0.5854144910398126	1.173380505973491	0.8203987066681755	1.1323232852319924	0.7296959966383578	1.1214231755421569	0.8689391322060979	0.3893697836230583	1.3715483007759077	1.534499061567646	1.2424777640866926	1.482419956532116	1.1016148813246105	0.5996321337353994	0.6758738324529097	0.3814833779698095	1.0596908121693336	1.0164604763986334	1.2342756215028472	0.3986297482962799	1.313781784298682	0.6748287633064717	0.21288894425013116	0.2545535910592581	1.0418060198057653	0.906859917981832	0.7491167909542079	0.6257892274920117	0.9103911624395999	0.4827535003149259	0.1814324507092803	0.2883099063855847	1.051752706793106	1.209216018698319	0.663927428720403
2393.6	0.5078352972775084	1.1179837773686132	1.8533042388607108	0.7567639418603825	1.4132480032802626	1.8441872628862306	0.47173634876133475	0.6769379893408101	1.1806645419567852	1.3990492434053658	0.8608249286085344	1.1045685302497585	1.02986298067027	0.5304591634969588	0.5728382780571932	1.200478620885863	0.8259411077148249	1.1499531365692695	0.6846860731344832	1.0023779969297062	0.8661255585906404	0.43166536037611003	1.3710440720090644	1.5351173260003679	1.2445717998932586	1.5049213764345433	1.0852648485377694	0.5778725740812258	0.6285962604510581	0.38830066672042046	1.063786598520712	0.9665656955980215	1.2354999103897608	0.37254947302177277	1.3145467719463986	0.6186841504364473	0.1969645679304789	0.2632556052606244	1.0623480978646003	0.8590347560910468	0.7775242150853798	0.601843562978933	0.9071541089464926	0.4425152714084158	0.1856072314363087	0.2565534410377729	1.023419750967021	1.2201198667672395	0.651840169044363
2393.4	0.5222513564027181	1.1450956413237439	1.7079696822790982	0.7878912146399188	1.4994262466004957	1.7831337519093584	0.3449263978561881	0.6744511726757484	1.1769683663171087	1.3627146294066492	0.8529896754026145	1.0905582531570024	1.0256163194901275	0.5205226130342758	0.5552269937990787	1.176879905621389	0.8120530852106354	1.1546392849248233	0.8035446254068398	1.043907711227147	0.8817348342353887	0.4540241637738312	1.336428898145632	1.522392846410313	1.275215726200981	1.5008257554593394	1.057102414820789	0.5692887670679592	0.582912379148252	0.37986310409702423	1.160907720017533	0.9676106317999118	1.2619621078778915	0.3361499648206676	1.363992166180939	0.6662787136049565	0.21943031155091833	0.1903236311105045	1.0601582888511383	0.882974361777554	0.8184459447624475	0.5971618377148542	0.9101314246897985	0.43357173831248724	0.18083904747508572	0.2335425648508917	0.9998369372562759	1.2094616514742849	0.6439755962857918
2393.2000000000003	0.601275486693274	1.158866348067114	1.7584497106041226	0.7441511394920441	1.6224576650142146	1.48054732650013	0.21346454580041663	0.7044596144289028	1.1886056195048296	1.3483725730283436	0.843508567477046	1.0975093105218934	1.0381509187342424	0.5088587320808077	0.5312386951817062	1.2318139733356614	0.7909355774665827	1.2260145474189572	0.8175947552382641	1.0556862683809332	0.8560975719325458	0.4398038703733239	1.3298583494653555	1.5468272267020755	1.2604148406674738	1.498098838598332	1.0368877876079439	0.587791009463226	0.5689733733648463	0.3770473484239614	1.31146048287248	0.9935834410021853	1.2604666880069253	0.2898959057915262	1.3836212654982214	0.6495783216788815	0.12844235621241606	0.14821111566839618	1.0342293218908916	0.8631619688573657	0.8769101297796871	0.6010341834405735	0.9122515244358324	0.45880233440943674	0.2053033671671505	0.25866525028097453	0.9579784876470436	1.258620442150627	0.663936758092668
2393.	0.6359410708449542	1.1585705284686216	1.6992516979663097	0.7949874882015613	1.7144163265551535	1.6325255047821106	0.17871417981674018	0.7007253195404255	1.1698730123834793	1.3799216359991344	0.8408767995110991	1.1169027297637355	1.0526737645871918	0.5263628084904504	0.481304660749081	1.2642531905620704	0.8404603845130386	1.2403959004427736	0.8313898741365464	1.0583549293119108	0.8469453827837261	0.43422754018658233	1.3226771811973401	1.5413069670652033	1.2559046301181627	1.502231475879422	1.0306150732534678	0.6185618267265128	0.5633125665172305	0.38478175882935856	1.394016617976505	0.948931519044859	1.1944358698414137	0.30271063087509553	1.3197802763162425	0.6396752962424853	0.023760663730085615	0.1613791281720782	1.0220407219723628	0.8393523834823352	0.942140241951753	0.6210048492086011	0.8940467451174153	0.42028383560850513	0.21851304713647948	0.288716761307749	0.9338076081570194	1.232415145497435	0.6664804240054932
2392.8	0.7253644488290253	1.2531295695299356	1.6394049717072356	0.7645715339992053	1.715350404619325	1.7597445032349643	0.25777751558662826	0.6784492955223028	1.1387438962900696	1.3760241255927994	0.8506986974597991	1.1015952750484226	1.051832285288488	0.508861395949437	0.49420878160852416	1.3974635413753007	0.8651357837205462	1.2491965310922568	0.8899330578220704	1.126477426450384	0.8536610042015847	0.4175675870306926	1.3312075807683397	1.5858868208624115	1.2111668892265781	1.5078911616644795	1.031677574111256	0.6371872516553865	0.5776349724183991	0.3701692307873933	1.617243638669499	0.9302385205227515	1.1467011860776506	0.3870777484233464	1.2749486771186096	0.6217947062647211	0.03332607020492401	0.16570130350992307	1.0210555758090492	0.740782216801296	0.9898630512937656	0.6339061321590194	0.8705828306057262	0.39144094844199134	0.24111626626788243	0.29677871439761633	0.9343408086124685	1.2447639966102295	0.6587767954720344
2392.6	0.7045332321893646	1.2762949156789363	1.7259526535038954	0.8762723704405431	1.7254537153851062	1.6565769684634986	0.4644572073542744	0.6878235251539206	1.1179312583996	1.3717031299181055	0.8705971527949374	1.0872421361416251	1.066992767612356	0.48929183327750897	0.4845919574915507	1.4831411914840522	0.8267036098482723	1.2547726268085317	0.9342981842299308	0.995160714808031	0.8410432299499204	0.3863034007330882	1.3411639170180787	1.6125523859650073	1.1706381370962489	1.5044513757554312	1.0383365864167313	0.6384136629583568	0.6072085449059483	0.3545162881047778	1.8810420433936583	0.9642048947999978	1.1833534407121764	0.49529669480104566	1.1968653034448775	0.6106430835141962	0.06990985432951118	0.09669879187437855	0.9879555262955932	0.7358758875341403	1.0447117799915648	0.629899753029305	0.8546128838103048	0.38188119298857337	0.22205470583035572	0.3097409222909887	0.9184392606444379	1.2309790192327905	0.6542361806014331
2392.4	0.7118180150440234	1.3150028484500647	1.8647834334955111	1.0308673110248325	1.9345145813072506	1.5259792103123733	0.45476220075495843	0.6878436651504338	1.0814148802581958	1.3546188704724533	0.8546917609846549	1.0944608210156535	1.0947460841731878	0.4501213712500343	0.5111049681570516	1.4957036926042833	0.7872178427780777	1.2325194353626556	0.9449467170339155	0.8915625230244526	0.8080753895357558	0.3164947977356947	1.3272927221286375	1.6271663323636474	1.169456735910813	1.5126352985968194	1.0269935845539795	0.6677154515509185	0.6323563155727753	0.3496052754509414	1.884183029499097	0.9824007933132937	1.3138183316043628	0.5439815700627159	1.170506727354625	0.7471246294113426	0.11965683459453257	0.058553168583336646	0.9754339862077568	0.8191656387399948	1.1041669866967934	0.6278485371017143	0.8290640621518467	0.38389480988804225	0.24478843346614004	0.30184787841723865	0.9186398497378286	1.270864744727392	0.6648325333960478
2392.2000000000003	0.800682321389615	1.1119766903105923	1.9298692579604984	1.1675900576368834	1.8104133303183843	1.2934486406941026	0.3199111172914512	0.6850121795536666	1.0816488727530014	1.3441584722258015	0.8144609799202049	1.100794111278985	1.1176719294561412	0.4407396285412407	0.5114887796031055	1.5235099848053222	0.7521686378062052	1.2029676974807137	0.9597510037529661	0.9289120314625069	0.793227145613671	0.31214730261663204	1.3344845070776181	1.6171825390505368	1.1300741345379124	1.5125685466004821	0.995833718843038	0.710802313201544	0.6454250026774593	0.3658296623175845	1.7770220993271733	0.9415067321043757	1.4082530049436635	0.5912752152828924	1.2078159059512275	0.8697512982138357	0.02324254161792539	0.016755450844698545	0.9945965385845847	0.908002489376492	1.1464876588060535	0.6467276062158838	0.834036660049032	0.3996653328359876	0.2928906613497003	0.30835191589748184	0.938997596872649	1.2852602320712265	0.6741785126302158
2392.	0.8372787681693277	1.1655285696520155	1.8981432300924999	1.2134953582965142	1.6705855722875076	1.3899169049861415	0.4407487134573358	0.6468924276285666	1.1058647501455743	1.3470819585096447	0.769835059920984	1.0706295134136705	1.1358322290896414	0.4342620195227627	0.5265855843075611	1.4113793885543464	0.7176058216822665	1.2236986949767399	0.9750624896864405	0.9521432019573587	0.7678923289059179	0.31112256356384604	1.3274582532530943	1.6051897046841022	1.1361894163430242	1.496814855682559	0.9757880629553117	0.7577964639191755	0.6711678307880912	0.3936614851986686	1.7253391261187658	1.0093115723844268	1.4362288202581788	0.6717685006950712	1.1558797116706718	0.841413667923284	-0.05940117602514647	-0.09531289746207947	1.0273429379322427	0.9601487632523862	1.161475573461336	0.6548121528042476	0.8387635911002634	0.3947101952267182	0.3197929444337599	0.3132908511452234	0.9367287074332574	1.2791744267830116	0.6845844313440516
2391.8	0.9184750844870839	1.1715208446887988	1.91647485400902	1.2814716861697002	1.5751733753042751	1.3195879699830635	0.46127237564381784	0.6136947067565188	1.1183237753598452	1.3265877354653584	0.764215515238591	1.05540209609059	1.1691466878316248	0.44834161625482777	0.5083194052986356	1.4318537848444062	0.705564336050068	1.240629716395273	0.9691614683239926	1.0726702645525834	0.7479926235776378	0.32484648534582095	1.344826774697269	1.5641147913227544	1.1417636498482653	1.4782944840165095	0.9790543956316066	0.7877620019801282	0.6742290402430248	0.4113238435481982	1.7045842432378495	0.9945947734096743	1.3857737825927456	0.7154738405203827	1.1076623732992033	0.7780677055076604	0.021568083197177346	-0.06235343812001825	1.0335990627838316	0.9624147202754344	1.1734400558550617	0.6840831669373736	0.8507137342781065	0.3685803286675574	0.3422082865431276	0.2965099594531209	0.9500584995024595	1.244041085915611	0.6776472599182073
2391.6	0.8714742241287448	1.0877717935477977	1.9027090961373017	1.339291614820235	1.3611654497529762	1.5292133587000487	0.6055098250456256	0.6171985366343006	1.128380754027196	1.3536303000283962	0.7961036771044688	1.019518692502276	1.1632522648545973	0.4328777769551156	0.5072147155939124	1.4689675464436331	0.7783830882359786	1.2210496782374851	0.9464600148175972	1.0871237218948684	0.7657064551717437	0.31442290699929776	1.3531563446680943	1.552920718918724	1.1188570154121333	1.4562408576246653	0.9895937993660565	0.802145872974466	0.6558874177321826	0.4237071043034396	1.5980933668476947	1.0429961783734543	1.3492404848447968	0.7740268869569947	1.042640815118625	0.7499707814838296	-0.032288205556862876	-0.05321859634623891	1.0191609250938385	0.9384947705409399	1.1819462929695712	0.6900849249535499	0.8579006730601455	0.3419984396869422	0.3672149472843444	0.2915252088807198	0.9574261464762497	1.240916324641401	0.689613790316894
2391.4	0.8387266288332832	1.0566545465198334	1.7440043053480494	1.4536584860712667	1.2281590118452996	1.5925456345522118	0.711804667768501	0.6266131948361792	1.1298754008578744	1.3475689933021382	0.8109634231184275	0.9941354026787446	1.1509076887872431	0.4394225984469014	0.49372474230032537	1.425606122080658	0.8582571664615347	1.1796154875541185	0.9641683535312989	1.1795019298512681	0.7834579705671411	0.31090256351510326	1.3411923871396754	1.5688750096987762	1.1052229886215794	1.4499012655235979	0.9995864931579388	0.8216680006801982	0.6456121286212984	0.4187170256409911	1.5919042447579084	1.063080869339874	1.380142846059849	0.8637124051318238	1.021589425570418	0.7572686181504148	0.08070128862566306	-0.08935678803774776	1.0212710063775543	0.895536534917954	1.1657602171590815	0.6541775091973685	0.8979869557294565	0.33133438534874293	0.3648550000457839	0.3076130141813303	0.9489984693227611	1.246113112040029	0.6962850885763209
2391.2000000000003	0.7897751190834579	1.0593631921101185	1.6470285204824808	1.4487739289595316	1.1627229925128693	1.546771812363067	0.7072605333443562	0.6209286453644168	1.1238659296797127	1.3428347198391057	0.847715975055225	0.9976413042830672	1.1696603618820824	0.4334227518747281	0.47801117354062017	1.4980264789145925	0.8892314016419003	1.1747982240266053	1.0553294442342	1.2501748030194706	0.7849274750138434	0.33034738478349013	1.33677977502523	1.5782303869737246	1.112405466283974	1.460110441605618	0.9917792686066041	0.8355900767745011	0.639641528930826	0.4207056727318897	1.4505857082828013	1.051123148648474	1.3943079780962944	0.901414052270488	1.088730715752757	0.7025098924148471	0.0496466998719747	-0.029838739316206245	1.0382608350521327	0.8763954298604618	1.1404239887768375	0.645308258342782	0.8997598347750119	0.31258975510164116	0.36550581782337277	0.30363734130662856	0.9654787261998949	1.251673995617283	0.6872581621363664
2391.	0.7460972729565307	1.0165671260348308	1.5773427649251641	1.3897535574762778	1.1205957525480497	1.5744891747793919	0.49333782164193163	0.6169526773668497	1.1278512861511607	1.3544868056894621	0.8527948055599384	1.0161441363323056	1.1756883942682088	0.384363755641058	0.46124184583689165	1.5341745123115371	0.9235961956069016	1.2158839547349753	1.0819614013087622	1.1747262852280287	0.7657240091903667	0.35018362877549714	1.359170951413797	1.5581982439960005	1.1098282238427015	1.462848606084617	0.9780480064474729	0.8454154462295174	0.6410126963621361	0.4196638147752296	1.3581092579179634	1.0723905799508868	1.368812750055441	0.9033233648557671	1.1510826178275428	0.7630914348126739	-0.0375184408364308	0.05060936889992562	1.0669180036162336	0.921246265184975	1.1345954565273744	0.6623194101118652	0.9064422080749651	0.3072133257634052	0.378693026100576	0.28630928864819677	0.9416875665269688	1.23627572729885	0.6845758027494658
2390.8	0.8212063045931014	1.080525618812262	1.5322945991785826	1.218327832990938	1.0877616050422052	1.6909940373181775	0.352161930673687	0.6276892291012803	1.1250720431192958	1.3537333362807813	0.82194745357548	1.030627972416461	1.1750478352071827	0.35837115525607155	0.4484600914463289	1.4789770537240745	0.9482975042703282	1.1801309122172046	1.1059625854114352	1.520505726755916	0.7552278070478723	0.36285028051596097	1.3672055850284048	1.5420584920945188	1.106357933486654	1.4251427435198623	0.976732385017397	0.8442694623306757	0.667919295810127	0.4007103883961758	1.3446008330544792	1.0459962105474552	1.3766584398671744	0.9010090887285436	1.1246581050070568	0.7073640221989523	-0.06102434185446918	0.14798351475412785	1.0559049160443554	0.956090735252853	1.165384823841029	0.680780085323051	0.9537582229356059	0.3002087008104652	0.3961872631628226	0.2572563907264829	0.9279409861437197	1.2503027962076627	0.6633452168537529
2390.6	0.8175756280500684	1.2619112346376806	1.5126357982435092	1.2968096683527908	1.1661725034846573	1.4602930953642763	0.35880397080076365	0.6063006419841486	1.1196931659749307	1.3196740786997128	0.8165947148076739	1.0103274258983888	1.1824036949397263	0.3701664124729644	0.41591159849435777	1.5036518494875917	0.9765719709256899	1.2360771537766615	1.093949214740093	1.3765201141684311	0.7064738185046534	0.3599371533056905	1.3786329502248875	1.5530725058435468	1.1428458286071226	1.3923568887456723	0.9844070705765546	0.8676573340608393	0.6934992979856864	0.4040576005956418	1.4887861092407597	1.019734041685072	1.3877722605615943	0.8861025186071092	1.1195917660470516	0.6647049833436779	0.008162053207296557	0.12883938252986157	1.0029559573236537	0.9072054645748473	1.205324140882777	0.7020827051059697	1.0094869250475988	0.31002382703438813	0.4265686765690569	0.23877612411566218	0.919446636145871	1.2461313826554765	0.6678651830225277
2390.4	0.7607258956189487	1.29819142133445	1.4907442709117413	1.373385016467224	1.2082013952310513	1.4996125303065997	0.26557087565178583	0.595672348708918	1.1321219648113714	1.3206113720181152	0.8083581055770023	1.0156040696970152	1.1734164278818517	0.3490304281591809	0.38003491746133744	1.512291471816298	1.05187645693201	1.2614846241731759	1.0614745369135588	1.3575686520693804	0.6484450380285717	0.3708882230989846	1.4062969811560146	1.5599036066809033	1.1708387162644274	1.3906540667612168	1.0001036566579646	0.8880894476684976	0.6964437586233093	0.42428324512017346	1.48010777685522	0.988003704987741	1.3610949735322753	0.8902391592059251	1.0995954467764446	0.537749957812513	0.02851466388699442	0.19235494813721435	0.9926841361444072	0.8309958832860507	1.2055738205529407	0.7061939347107867	1.049693687524329	0.33225354988130695	0.4066627212420354	0.20595874657741756	0.9139369080502061	1.2300009714556304	0.6785847463478467
2390.2000000000003	0.7544675133833157	1.369979257816301	1.52955950472747	1.300572842235826	1.2735863885263858	1.3523046589353542	0.3746556846658918	0.579690731012572	1.1248487546440462	1.3188627210626112	0.7928873414771997	1.0368335765963759	1.154991713628692	0.33948412724078453	0.33516893214154064	1.4894491827154992	1.1279733771556963	1.2527627611219185	1.0696162687548574	1.2068320798238334	0.6359919671907035	0.31962386788435193	1.3935142341074136	1.5736455731034524	1.1522135096945305	1.374773233716661	1.0515067136909793	0.874353691961063	0.7161066948996379	0.45114518220984845	1.5090884026137932	1.025575037592997	1.3455331263848642	0.9002564644811244	1.0739029451689044	0.5078972706752298	0.050758605463116925	0.15104802198010026	1.0175750233325702	0.8010350302544832	1.1538282477123625	0.7248905224889401	1.0687541680750077	0.33542922555920396	0.4033336725805744	0.20090363584542612	0.9075979029397082	1.153571477896157	0.6647050406098217
2390.	0.7173875581587659	1.5025861052014582	1.5816736155062634	1.247763848294079	1.4794481562379964	1.3299208505416604	0.5544825122377326	0.5671460928081368	1.0908528843709135	1.3213410908405128	0.7967453658476124	1.0419345139187843	1.1385009107678643	0.33644710506595693	0.33258448273805286	1.4859277057364755	1.099840500981599	1.1911343442386526	1.119826927702237	1.0620095062125774	0.6420906846554815	0.2548602960657894	1.3925308684325781	1.567069519073033	1.1493724947220532	1.3509351840738277	1.1022667490567828	0.8697724032679913	0.7264199817455027	0.4793020449986057	1.5274190245854093	1.0671914402319402	1.3232367661685986	0.8426228657605093	1.0624060438274132	0.5591266893444836	0.012025831766151285	0.11145145611714719	1.030154751924814	0.7977160767070396	1.1059317951727055	0.7394866640784237	1.0594972881790805	0.2710619948722444	0.39594480067882487	0.1645213089477317	0.9183165256088732	1.1419973791765776	0.6453871110516004
2389.8	0.6497555990315588	1.5657291225320582	1.7017551357557918	1.2823810980065677	1.6056205499175615	1.3549858945288549	0.5283941622896435	0.5747474877642075	1.071056564767826	1.3024610470838023	0.7718181771505386	1.028444368614726	1.1160700584915226	0.3944760179605283	0.32245287599313727	1.494200815580465	1.0098063522013652	1.1638349351903374	1.2184936126270896	1.0279173919628275	0.6563649577205727	0.2060561891314911	1.3854841436605148	1.5673454631324304	1.134512373314526	1.3412809205240324	1.1473634293137407	0.8832154832036285	0.7044876206924626	0.47251761202968984	1.48907438999911	1.1568611699163471	1.2653025325379053	0.7813741867051335	1.106659647344611	0.6348656120150676	-0.04302215264145209	0.07165905759431371	1.045835994861418	0.8445505370628342	1.023188469204518	0.754728249816072	0.9894680209254004	0.2444816007916113	0.3855581749425459	0.1331439457647939	0.9514534324790161	1.107325319159813	0.6424863448405589
2389.6	0.6184795650145382	1.5951174136846866	1.7932961147287971	1.3095765242163695	1.6523240984207779	1.3111958620804571	0.6254327286290325	0.6245037210441049	1.0475308457518797	1.3093183427808663	0.7669030246131149	1.0206048421531957	1.0706729678341835	0.3493266985311532	0.35059923347824	1.4738121837686033	0.9290449626952835	1.1293460845956462	1.2250667750528554	0.9033471396876092	0.6616949988641248	0.2026673194212516	1.3663301427035697	1.5956478653645112	1.1309230871918008	1.3442721879498953	1.193805707667267	0.899339273636046	0.683130692895342	0.44635798827343554	1.5675278287738867	1.1122203548950007	1.2323066580813906	0.7786206697717333	1.1288911082696238	0.8024639909929553	-0.11372738287895134	0.0749812901658789	1.0241776949540518	0.8951973969799005	0.958124326683431	0.7696955235562751	0.9580861994515637	0.21823476871029965	0.3753766571423373	0.10701254308343505	0.9777964470735657	1.0804134993992387	0.6478930451922141
2389.4	0.6325236581892201	1.5552491902275813	1.8620134050179826	1.4392798617723739	1.8231124980325875	1.3531267314024682	0.4754889079256032	0.6228066634941342	1.0358328463087385	1.2914704065357454	0.7942513197713995	1.0559808729353193	1.0605092743766458	0.34499064044202066	0.33764490804332226	1.3238332179506418	0.9091301086366681	1.1120684940819974	1.1840970747584363	0.9475017649951158	0.6545918559444704	0.2185517989247296	1.3455277436298827	1.6238577771468037	1.1292162277012878	1.3469706541415485	1.1988900090670653	0.9008155858798842	0.6788979447209946	0.43480538735384144	1.7578085183792251	1.0741539789821215	1.3296955836694542	0.7720312757976521	1.1447839511510587	0.8214064592101108	-0.11638793677480631	-0.022373473274794622	1.025725843716245	0.9370083530474445	0.9547836361684846	0.7820624470374963	0.9467899969384842	0.20578815799583844	0.3607337956772154	0.0899040409595344	0.9673326780383145	1.0629711278972724	0.6701343590060216
2389.2000000000003	0.6296509504691843	1.46933274766041	1.9266585812833752	1.3637294054383016	1.811469039719774	1.269529907410406	0.44344882311053463	0.5995438325773125	1.0644992548093857	1.3073861628229297	0.7994060537750417	1.0598079266920672	1.0898268753161695	0.3568012233337235	0.3751824993334892	1.3664171102970324	0.9302385911442965	1.1212653686231937	1.189943706683246	1.0206215256002547	0.6432999072681551	0.1881429025095669	1.320222047629772	1.6135895773901014	1.141127883186833	1.3247078366920486	1.184736016343972	0.8846077259867641	0.6955455610226284	0.43023052207541945	1.8130072523386236	1.0313193566625962	1.4285782796674424	0.7591312941299546	1.1755633228404152	0.8335676649358944	-0.0984649930140627	-0.03088775501075304	1.0019321748392436	0.9150683473838519	0.9033650885837615	0.7989356115362142	0.9645309907109707	0.232754016807306	0.3691242684144983	0.08168021657542963	0.9802533616224676	1.0607766924890722	0.648116177241631
2389.	0.6667280938554586	1.4379097877291382	1.9540800516960455	1.4122601810013056	1.7161949559259162	1.488437454119469	0.38019642106503354	0.6556961782503367	1.080854663069063	1.3126628045299884	0.8069120852637992	1.066414159811946	1.10309394103751	0.3555423861017541	0.38544785365939327	1.3508291158329677	0.9257684813660902	1.0988320184239562	1.1324144328572516	1.0299663304200637	0.5929873064847182	0.154339390143783	1.3228033538288007	1.6305331830868661	1.1448806063165646	1.32219512773635	1.195637025254586	0.8822880188287241	0.6998065194204516	0.4251058559540124	1.8306264137738228	1.0655085371217272	1.3997641567761827	0.7409214598510379	1.1784563869884193	0.9102549927745349	-0.05389501736846442	-0.01758341922119719	0.9804368716789046	0.8513693752329874	0.8051825329892986	0.8039807629204009	0.9846449016170989	0.18994838670641556	0.39351548841748807	0.08124376592637357	0.9525970579996247	1.0543491603725357	0.6500101649957982
2388.8	0.7441381537865457	1.4201419758988605	1.9875878241992218	1.4615772914189724	1.7031990839883402	1.3888235685550816	0.32634457928842686	0.6638899258764811	1.0822262894570283	1.3020094903989792	0.8081798484562701	1.0533073649944649	1.0830829929024535	0.3575107368752445	0.3828002904173322	1.29297492429137	0.9028608918446458	1.0738857895039398	1.030761927118457	0.9413221914182247	0.5652663969697257	0.1719061037514355	1.308384766467404	1.6151125000237958	1.1901891014674644	1.33233245242608	1.2192614329462705	0.9011837448959141	0.7012968458774914	0.4215919332489177	1.790493211753846	1.1332711876643122	1.3594508769894396	0.7362658479642601	1.1760244361700956	0.9264606982191486	-0.04174384731725305	-0.00172680101744229	0.9781629081682719	0.8143319843809737	0.7937807577777942	0.8041965434610092	0.9542259463351703	0.16188868955578703	0.38732575793450646	0.07468400119257665	0.9476963709633464	1.0375139007533398	0.6489221053256935
2388.6	0.8406072810108005	1.444264401326268	1.9095360977171432	1.3372982094594201	1.6791509456740437	1.4813903402710176	0.22167094175460142	0.6963203968311401	1.083116205276061	1.2653539013426063	0.8175685604295728	1.0182641712454905	1.0527473469664306	0.3416798147811039	0.39070237860330115	1.308920106799476	0.8366332013132001	1.068418657474596	0.9766877479292803	0.9664009297325309	0.5475006485382486	0.1848243748130612	1.2914287441297454	1.5862390995084252	1.2010729823668114	1.3271098002383352	1.2454809383388885	0.9113263318311666	0.6986485221248195	0.423887289145055	1.818243528719678	1.0915855736188491	1.341851433340349	0.7147937881004517	1.240291524447375	0.9057298419276449	-0.02704842662874265	0.052672536420610094	1.0057083820743842	0.832598088427504	0.8466250980360741	0.7959477382872774	0.9483144986977685	0.14948220881653299	0.3649919288062218	0.025841088345943727	0.944860663499749	1.0252962290856276	0.6505297702103425
2388.4	0.7757061931500498	1.466259053005196	1.7777431693897423	1.3331650429194748	1.5696857827608448	1.5555259411735154	-0.11938996556973903	0.6679833437350913	1.082500503907077	1.290912661927879	0.8259160762665573	1.0003356732698603	1.0254091255957114	0.35915105806188785	0.3818861576547476	1.2569718764229583	0.815684739746354	1.1029046934404443	0.9306056300227687	1.24602707400734	0.5828411846682187	0.2181369258888256	1.2869815292857623	1.5067960812800845	1.2159328666106506	1.320783560311855	1.2720055056566384	0.9071112765259649	0.6778968816669081	0.44197860396324795	1.8008080101722415	0.9797064820397965	1.3234182659553204	0.642749241202207	1.3296577446638553	0.8839483124515143	-0.05910997676651107	0.09769062797506889	1.0186728025765643	0.8762311684377755	0.9071401386795639	0.8100336611509443	0.9576661897895292	0.13634615250469342	0.33021294229729725	0.01806685091605114	0.9441878935130618	1.0259539808660598	0.6513681305431706
2388.2000000000003	0.7313213188750861	1.4465965266332343	1.7598610168890858	1.2152798893657097	1.4721455205267893	1.4947039883990056	-0.10724622474368291	0.6674547721242469	1.0693178685480924	1.3009036643600325	0.8503462107644834	0.9693614200644584	1.0030340466477916	0.373087872231863	0.3766259444511412	1.2738748839140988	0.7991321995223072	1.0989268708950843	0.9126622582894648	1.3610661891739315	0.6309329835997385	0.24194414876894582	1.2733890672317179	1.5138029111239275	1.212253563802629	1.30825082867644	1.2878171001082073	0.9110613257896205	0.6308518394589843	0.4387954867079825	1.760110314162901	0.8996872885605633	1.3768793497531144	0.5779844442727055	1.332161190968285	0.8523542390920669	-0.16413039960047224	0.17874239605569459	1.0032431091818346	0.9574720345475739	0.9516536255402243	0.8238102636856175	0.968296378443929	0.11668674786247663	0.33351030291887473	0.028793910276618876	0.9389682154447533	1.0224586602526637	0.6318253917710059
2388.	0.7590789984235196	1.3549117795046983	1.6309717084247009	1.1047837178048603	1.5055833153098623	1.4157605527312564	0.0030640406140234333	0.6883119647099669	1.0711486727200146	1.3400200894074747	0.8591907197768616	0.9682001092653475	1.000880451248608	0.3807868208213721	0.38778498377492393	1.2407756669940866	0.7806465226023338	1.1020027005638897	0.8513546204496301	1.5771640808676943	0.6678681225109759	0.254529866063273	1.2748756817819842	1.5200268781659527	1.209750804305471	1.2958675685011924	1.2896008561771923	0.9126896165008868	0.5700557223829595	0.4133055050673098	1.94705293162763	0.8597531065469544	1.4363886616084482	0.5182615150715335	1.3614793544899226	0.744763279614637	-0.14238774942693638	0.28035165506923737	1.0053455002299212	0.9349238271348019	1.0423968487508772	0.8418096344318652	0.9877751609411467	0.10311238781662584	0.32687229295594117	0.0286262749953744	0.9201896728975926	0.995565423829511	0.628747989375868
2387.8	0.7755215131059382	1.347267117232129	1.442724597623289	1.1103379031478247	1.5979659918414668	1.5640352715538726	-0.17301247393381988	0.7087275097545656	1.0544517650380802	1.3494604539539978	0.8723700270398995	0.9656174941462	1.0053684401149539	0.35264190934897255	0.3710261526814096	1.266158071393473	0.8186667669888916	1.1305922959443648	0.6921330008363656	1.6529341783633396	0.7043248959921673	0.25506536649382733	1.2729124713185331	1.4699792344419935	1.2302419616412907	1.2733931949471504	1.3109425779233785	0.8977685733340567	0.5320986347262612	0.3930609065875715	1.8750693724446494	0.9084314427774881	1.41544034621697	0.464404553536382	1.384937272399053	0.6871737103037806	-0.13186759771387138	0.3183249792738959	0.9836860645964778	0.8966682907649839	1.0916778647619854	0.8326495950656727	0.9624165044994281	0.11710219404103453	0.341173356562668	0.00306616068885279	0.8902370095467607	0.9898286883650692	0.6383794832977824
2387.6	0.8815989430684619	1.3207766193115908	1.3249451969815262	1.002060328488954	1.5331451084101335	1.4715034641799214	-0.148472879526389	0.7363223487075272	1.0330955731260258	1.3531813115788414	0.8983043434986094	0.9609491930332161	0.9484819269975129	0.3059137956604563	0.3325794061883541	1.3551182210327528	0.8436807986980708	1.1458402841050017	0.5820906355544264	1.5371829616955228	0.7500616993576015	0.2581095461201992	1.253097461289158	1.4364517793925489	1.2014539870779504	1.2689381658667986	1.3333439766318609	0.9018916809283771	0.5345303267909502	0.37606787916114304	1.7091486955284807	0.9320193353173203	1.3127927446771706	0.47581613105762677	1.3561796438428342	0.6907132102346213	-0.1617185286680167	0.3631933153814557	0.9524633994857493	0.8886161697790297	1.1196749967238855	0.8341327522893294	0.9388170075203117	0.08781969955190497	0.31497800894568845	0.013766488477607275	0.8747526124036886	1.0049109933238491	0.6237515855521687
2387.4	0.8961155364540918	1.3661215475992112	1.1444001944261866	1.050502662617067	1.426073263924642	1.4054648663409317	-0.03614392236916986	0.7438460301410201	1.0462577058487343	1.3249963487160483	0.9314815775729567	0.9453752444176129	0.9062973179719941	0.2938172743635875	0.3352333317472216	1.3576580253275063	0.782505334293198	1.134183442906052	0.5012151149231991	1.5078120325995747	0.7916122532279747	0.2947275489235223	1.2530463959560543	1.4334887009527797	1.1669360255326944	1.2883812980777634	1.3413644956452768	0.9195519223621152	0.5565999652262491	0.3650643120261687	1.604962447185709	1.004950514663692	1.2369359377706564	0.4984162117844676	1.325615768455025	0.6087100419127132	-0.11582421357040432	0.3836689047750826	0.9510627398274911	0.8836700338137192	1.1615318242421941	0.8139142519882567	0.9482340953058858	0.07973693789366566	0.27362885257131403	0.02553348064037378	0.8148449846556228	1.0069998368435797	0.6441365486844072
2387.2000000000003	0.8213272020955195	1.36776517786672	1.0002363194005983	0.9096550646058208	1.3343160440751523	1.2199229869389205	0.08883654444811172	0.7587289464690988	1.0651021464093986	1.2753599085626544	0.9384215171626766	0.9411033923829236	0.903342442764596	0.2615756511423926	0.3286482075992007	1.3311099769897599	0.7025091722571837	1.1290439601372204	0.48770003064420137	1.3467221692847644	0.7881074754418405	0.34938658874361783	1.233562167208091	1.448487997901624	1.1715379721129193	1.2963003684263978	1.3336809819515363	0.9181145764086872	0.5685130396920982	0.3591239671524977	1.5144449024373867	0.9151752323136021	1.2991526184907898	0.49445663488400254	1.3071810423823575	0.5820258720364887	-0.17004440934055073	0.40497100802548697	0.9030511350749038	0.9059878015546432	1.1654118313070574	0.8121789658610242	0.9543758031775115	0.09150345334175519	0.27224573374701916	0.003150118169255093	0.7981998042518713	0.9832576486746828	0.6582515905893204
2387.	0.8229362025533867	1.3196786497371344	0.819087044301015	0.8018079784585953	1.288792390452002	1.3443586205480869	0.24529103399526478	0.7493398570179011	1.0590021937784193	1.2678132884940285	0.9258535755460622	0.9407477614216971	0.9143001120016316	0.23735894451495704	0.32744033640195286	1.2574560753109283	0.6620565744998775	1.0921321890412752	0.5445353879630423	1.3279098457666616	0.7574204416173868	0.3824466092082237	1.2426531956455626	1.4648618967654417	1.1738821941860826	1.294492271022021	1.3561735820484175	0.89885798309212	0.5812080425517228	0.36474807522340197	1.4006674510965451	0.9246194749224078	1.3772512066968459	0.4712109532457267	1.3311057630756125	0.5802486575408619	-0.2434629823043578	0.3382869704005356	0.9111673800288999	0.9666115489854494	1.1788791593921617	0.8328024824127256	0.9627476719499813	0.10675998101086054	0.2783919384672078	0.03157903915192996	0.8016542581330672	0.9513685179414628	0.6585433260416059
2386.8	0.8229212440555284	1.2916042279452298	0.6982912558665708	0.7812970898252953	1.1571569228527772	1.123504083140071	0.5183901344781906	0.7566154128436748	1.047784165052285	1.2574899951154115	0.9376653181820878	0.9191338784358386	0.9229432897059023	0.20421531147606165	0.3284110187502867	1.2468554881328786	0.6161781528837192	1.0628441157716317	0.5414305317223993	1.292282073474743	0.7714428243801937	0.40424388191623317	1.2254500714772538	1.4632014462640281	1.199664746449337	1.2956335645399324	1.3890968750107642	0.8677115420731059	0.5772886511815783	0.35913859209758936	1.3693714192725648	0.94094877358771	1.3320281127172122	0.4523917318483203	1.380056192972402	0.6310291522326454	-0.15442480820042656	0.40115138143809	0.8912433931824847	0.9784798993028068	1.1730298653082978	0.8516759614408099	0.9687948712547265	0.11427594431250711	0.26916200316473754	0.04842444488519816	0.8113682918483685	0.957604644263713	0.653902966492475
2386.6	0.7691861929125723	1.193429414369932	0.7755624515362314	0.8220562232906494	1.107073871927171	1.2127130590755553	0.48909768394088066	0.7433100022374359	1.0492173497930537	1.239372211950736	0.9743254120201583	0.9015468185535079	0.9178237511175361	0.23047177726495918	0.323370703683856	1.2437816963834072	0.6494751679128187	1.0511616854267496	0.5537502563981949	1.2816192718811692	0.8443153944749846	0.40570160811302275	1.204350865166774	1.4581209646906144	1.2047710426477998	1.308024429049785	1.3790800944319233	0.8554071892503118	0.5757626963830345	0.37293610355167756	1.38942626458037	1.0127836177012628	1.2530648106679787	0.4683424430260694	1.3637938384959056	0.644700863878162	-0.13737599448727728	0.3818814357758701	0.8727175103139516	0.9362703653346591	1.1641996579042966	0.8420527097640883	0.9263862815199896	0.12997705543914767	0.2568610316527431	0.07323821461707584	0.8050409840021817	0.9588119667321173	0.6490549781472369
2386.4	0.7690685452968775	1.1906225596323634	0.9453782240963675	0.8283565621042882	1.3335901747325045	1.0271754832507822	0.4178878288128122	0.7617546245099968	1.02599592930318	1.234841892734977	1.0012167310588032	0.9307253428039948	0.9318874812607874	0.26005076869447596	0.32032408293334574	1.2147060607314943	0.732183906048359	1.0614087063130502	0.48630929200277473	1.081812100385304	0.8733433201258701	0.37333726451841853	1.1993839312774117	1.4580221197916057	1.2135146263496759	1.3169594411009287	1.3836536158557668	0.8551145321043394	0.5822783757020159	0.39585762537699976	1.3235723251357256	1.0428335175958732	1.2152042691519036	0.48753658810207967	1.3667775098569388	0.6500616763742355	-0.0854062723321139	0.4415080290742276	0.8953161113460316	0.8627974296661022	1.1348068891748273	0.7915372049315557	0.925100616313927	0.14573791160625452	0.23776773059667652	0.06833717197178889	0.7990106051357092	0.9398797708264225	0.6694214752293375
2386.2000000000003	0.7466427253781686	1.2251512650247347	1.0282670221111987	0.9352743533813879	1.3053333919857486	0.9019437997466664	0.22262765516520402	0.7510586477318385	0.9987221750356585	1.2576567267266225	0.9777709085321871	0.9424974404299244	0.9440351542234308	0.2591652946247046	0.32457785116352605	1.186184324076639	0.7624494140429987	1.081122751768217	0.5169038954770663	1.1029282100069204	0.872292439984198	0.34621027114529185	1.1942257213940572	1.396344756430919	1.2176847119713732	1.2812437008316806	1.3832839965338077	0.8346429181671494	0.5962711531771983	0.38117246322117815	1.1866055436357303	0.9795566953454701	1.1754364421748167	0.5413532697694086	1.341898770944281	0.5809140681533074	-0.0026895666537478666	0.4259722867850081	0.9019524944310486	0.8547757260739963	1.0969492777701342	0.7682449743079671	0.8754547680638476	0.13449631701102133	0.22471211405622632	0.04731475796162075	0.8185591369764302	0.9352872455215332	0.6779083642972873
2386.	0.6853064884544174	1.060981776036503	0.9455191132622494	1.064119129088284	1.221996151225173	0.8271075539035587	0.497690438344646	0.7341428074770538	0.9843843724948252	1.295837361102818	0.9493439219014507	0.928679826068579	0.9387554759179199	0.30902655243951405	0.3134488330643287	1.19811618737653	0.7916432125894305	1.0055106528994024	0.5244129812939649	1.0488967882744256	0.8577608577757856	0.3324911003347397	1.1682369763638758	1.4069351709364142	1.192246304105632	1.2336828345050648	1.3724574084606112	0.8233766932767156	0.6230903918980956	0.3540944969856483	1.1212638534390587	0.8233267630156986	1.1609171405422856	0.6034643231181853	1.4184557167322112	0.5216315592380084	0.04494108122336627	0.38996306577271583	0.8817772274152014	0.8140604318461645	1.0821502539078756	0.7804929012526916	0.840172192349788	0.15377809873767906	0.20822274337576152	0.03716276678691401	0.8157966383957048	0.9321597545920011	0.6555622083473176
2385.8	0.7568286871272513	0.9990871881882609	0.9660494394408151	1.1043398883130287	1.168572188750168	0.7888260614153837	0.5632955380883816	0.7064399826907156	0.9756433950115085	1.2786550220813924	0.9201139855021608	0.9079770001660871	0.9272160452468406	0.30022855744830124	0.2926890193751136	1.1310623618144013	0.7848973344686283	0.9947730418351509	0.538884509842413	1.1440727808993163	0.8148212883336052	0.3327522652983068	1.156344276168829	1.4302650021634618	1.1973714861097873	1.2072425701374263	1.3548976968707023	0.833137741004404	0.6285142605301866	0.3331193112559437	1.1827044834336684	0.756325303274947	1.1793776752974015	0.5963863730404722	1.4482658903261016	0.5299306162729573	-0.008830073356777764	0.4053719038279411	0.8582959760358961	0.8190069573889925	1.064526814680602	0.776553419338279	0.8413305382055675	0.17015002289717363	0.1957235103962589	0.09834846011308523	0.8153865691626039	0.9439007741209612	0.6650694969962219
2385.6	0.9142460277732218	1.0206884539466174	1.09109225813978	1.0798913489763744	1.1347464435156382	0.7633442708951058	0.5678782144662412	0.6737402381016986	0.9808558416021522	1.2622682132973835	0.8909617155647451	0.9266958209936615	0.9595818224686766	0.25832206286380444	0.27275975782683326	1.072304322124803	0.7714831915471236	0.9796696289619201	0.624670774935649	1.149548361764135	0.7719706160606019	0.3555707759846511	1.1675987030804973	1.4360636268218983	1.2413912000868512	1.1753882033470977	1.3495718751758914	0.8348633250810902	0.6287062100631244	0.3043682181767979	1.1919266134417674	0.7906607550463634	1.1850816722089603	0.603501658373178	1.4214704423032698	0.49676615742013536	0.05893682918344541	0.3861061258735587	0.8425755963916938	0.8125310310467172	1.0380142291451389	0.7866901226839124	0.8480679732450684	0.16253867734525404	0.2186338742568555	0.10570871839547111	0.7957750654232117	0.9480273248830559	0.6535656893104574
2385.4	1.0577781050682902	1.0220570405881224	1.1985141916324855	1.2263887569378362	1.1942654472079335	0.9806403038494398	0.49025195207872146	0.6810627152489291	0.9856400312079586	1.241892162702889	0.8872870559009358	0.9586657046984126	1.0070082456030098	0.2201384871110195	0.28321506015168035	1.0945220494785957	0.8308480796106561	0.9439131569626886	0.6385851860612203	1.1844989402938477	0.7690821541405991	0.39333936142911113	1.1512242839675209	1.4375121470686423	1.2570413310853552	1.1535261064383933	1.3319684219881154	0.8169331080018702	0.6190164835995223	0.29325745564290046	1.2627851841838502	0.8573136888174613	1.0987418644188196	0.6227072542302337	1.3737338219096324	0.595734345022478	0.07630305518335596	0.3398287047829206	0.8132536379707556	0.7705764731199061	1.0373502948471234	0.7909479824019001	0.8654361415789787	0.182880976554305	0.23862334960948559	0.1016777521261793	0.7838422379026029	0.9558320149954044	0.6568776148201497
2385.2000000000003	1.132793896989728	0.9190491910767523	1.3149874150809695	1.2623519690121279	1.3433831473498472	0.9641540127548265	0.30555014758215393	0.6917150506438238	0.9875651408712977	1.2308826313900445	0.8905672925615379	0.9366232517288872	1.0388835188113374	0.23697515632402222	0.26833140552113083	1.1253660911038752	0.8525764569212273	0.9428574922467543	0.627264476259045	1.2630955238614214	0.7697476842633612	0.4344290615412159	1.1584112860649607	1.4103435562475124	1.2597665200941897	1.151332700073364	1.3002925476944984	0.7858312621249389	0.608358914669066	0.30613116350353237	1.4174267491262245	0.9500432385059375	1.0270213932019454	0.6171351501504655	1.3099628395787677	0.6320911427143144	0.037644060710170534	0.32918374150089985	0.8216414332267261	0.7630457838361682	0.9865656269416991	0.7798917568855862	0.8919898383459463	0.23668781860489235	0.2594424653056264	0.11885030223610762	0.781337252642334	0.9424906070324555	0.6193655280347812
2385.	1.169172001371646	0.8344962170147995	1.3486275130536194	1.422234828061804	1.453924100017507	1.0532691641619938	0.28259038286774846	0.7036078800760251	1.0045662539983902	1.2135208200950565	0.8876858624517731	0.9243492312511457	1.0375440126394073	0.2458938628153839	0.2860892410759146	1.0142823350558676	0.8230189213176815	0.9653804225777387	0.6774970028707745	1.3672766633892188	0.748578997612042	0.4777282481794287	1.1673643782373464	1.4112192655798617	1.2665079503173176	1.1319414244175003	1.2874698789545382	0.768063172665948	0.6184772466524738	0.30728935591525586	1.5419865178149808	0.9505757836902989	1.0475445108384802	0.5937946664990035	1.2542832847857028	0.6095778805997045	0.037808784719378645	0.15573190117394822	0.8236056973882564	0.7460084422904738	0.9180890066241942	0.7722814712470584	0.9103446282999554	0.27904428023747685	0.25950568107346544	0.12980103559744327	0.7567055037650622	1.0050745232270684	0.5958202929177928
2384.8	1.105904683036052	0.8912114782213826	1.2414390520898893	1.5743230432242759	1.463958976564976	1.1650798927304116	0.30246934442790874	0.7160888833645274	1.007419164106645	1.2259443419405653	0.8623363005837387	0.9633725536741802	1.0276106836450263	0.20969678810061992	0.2933674566099655	0.9922722448045493	0.8062977804829129	0.9656608630534147	0.6887173960446189	1.4481711348584954	0.7671554020272922	0.5141973949377387	1.1940308868367728	1.4270060947191219	1.2367542431255554	1.1164315771186522	1.2829328011818826	0.7774134165803471	0.6300819804510464	0.3163129121110714	1.5488285573459535	0.9472399198559729	1.0600425620812723	0.5644251718179172	1.3031696202516954	0.6482136899861402	0.05031332945009221	0.18047803406898313	0.8319120446230339	0.7352745039372286	0.8932808313528169	0.7799322824668479	0.8933914291082131	0.2944272389443223	0.26295777274977883	0.158566633652933	0.7290675091619019	1.0220347400522913	0.6065934387766833
2384.6	1.0673165503823305	0.8565077110890758	1.166278768406745	1.5482225353668533	1.277790701993799	1.312441908664028	0.16564152236620752	0.6940284710610223	1.005939722306953	1.2887437532781267	0.8702166433525294	0.974705683523397	1.055063300621383	0.2235699654750018	0.2878510621662103	1.001774745326656	0.8232022368763411	0.9301978209716825	0.7195515218658086	1.6593680945548817	0.8115246452405873	0.522034804700038	1.1966630148066055	1.455444590551457	1.1956220270663211	1.13597754793892	1.2656009888521835	0.7964921169350058	0.6344094463325646	0.3256586264011177	1.6436206457580305	0.9942593584921409	1.059891451231138	0.5606160212209793	1.2975730668933854	0.6888334613745982	0.0673094063719237	0.18714658734124062	0.8467711863290538	0.7271654602347539	0.8859725260191572	0.7541316011577943	0.8619961342836329	0.32466697372819664	0.2673078692845613	0.1553129292550002	0.7655261607550027	1.0356089399880908	0.6210707792336321
2384.4	1.070663670122173	0.8381499613186746	1.1923848118165816	1.5024447339154048	1.2949546793835738	1.1781979496472874	0.07024642950574704	0.7115522602255925	1.0288876573460717	1.3169315505766417	0.8879798696710774	0.9776312003786393	1.0906406173458134	0.2519484777500132	0.2804191684440437	1.0045385050491737	0.7774151188943871	0.9389417533577694	0.7341030908082172	1.5850000101645054	0.8300444007928413	0.47257371705647566	1.2227441444089584	1.4873334087420282	1.1487055141647435	1.127920112073576	1.2380625017158682	0.7837972398475382	0.6246144018938823	0.3286475627894924	1.7147182574530329	1.056440055482681	1.091001100275122	0.5542702625828684	1.206346420362853	0.7184743627203458	0.10609701258641603	0.29159835544117035	0.845943913348532	0.7764049376746714	0.8783782159406737	0.7267649551996692	0.8794669317802359	0.3155398724507489	0.26987627082648863	0.12550077968064877	0.7672712721004129	1.0672721730483314	0.6088695634623318
2384.2000000000003	1.06625077090138	1.0618107673864552	1.2791659780153704	1.4411155218676632	1.2798088197009176	1.3247676029988245	0.03822104734970211	0.7565136423910506	1.0542563681000208	1.3074912491123731	0.8880023185600315	0.9796330328780049	1.0981655518743392	0.2956621386217383	0.28256609788416726	1.017419115806236	0.7667023726402027	0.9724222106449172	0.740359813224706	1.6758365628351986	0.8612442684597013	0.46502580885968864	1.211344863518508	1.506351850164807	1.1676016292078046	1.120545805202072	1.2073336191080541	0.7205819925287748	0.6138016650883065	0.32805862388814816	1.6737231653170515	1.1247166133021578	1.1587934398902364	0.5344252288447914	1.1103065934888134	0.8141621683165747	0.05849557215747015	0.2531345928389812	0.8431106259856209	0.8110415625595127	0.887615004430841	0.7084372364634486	0.8786690541302613	0.3260165753300748	0.2772527327350203	0.11451006518142845	0.7548212459436122	1.0529133391867926	0.6222811112090664
2384.	1.0377281137418197	1.0103290746162161	1.3050663275054588	1.467348303482899	1.3201536186147944	1.387506393274415	0.21873346502686786	0.7890860805326507	1.0580715747120777	1.2712606694856872	0.8716249568338642	0.9914542030302005	1.0899935319498706	0.31802254201080077	0.2699187101062034	1.1128700903518463	0.8846611926882327	0.9476019652772568	0.7569240156013832	1.6308543890560527	0.8367288701744138	0.483855029787341	1.196618807823184	1.5123402051061383	1.1629879159972678	1.1326304722952198	1.1631485642536952	0.6707884960601602	0.6081604009969565	0.3305234924007804	1.534494138224701	1.07959006181772	1.1959787834907625	0.5196506418051455	1.1528738218382595	0.8799428555438455	0.12038047696885745	0.26295231374316425	0.7875611217571139	0.8262308727889215	0.8949350381845522	0.7208838783475241	0.8669922048658343	0.284936678049013	0.27121555810642	0.0929457599044798	0.7385034493489682	1.0234115141375861	0.6108137281091585
2383.8	0.9883247232604422	0.9936556947987198	1.1511735214645835	1.4815789882823394	1.387274317173795	1.1935775021932393	0.4364789950548409	0.773659802027597	1.0714687766678102	1.2289175874380753	0.8677087676711134	1.0083415325979368	1.0931243343246755	0.3265205805162394	0.224336988403812	1.0657451106004523	0.921395795923513	0.937228021406429	0.8217173854229849	1.6147110918265428	0.797726878901698	0.4652966903637572	1.2230750222270181	1.4906673603002845	1.1456895873724309	1.1339032758400287	1.1408637700996904	0.6547470115776223	0.6085475779874269	0.3559284094269766	1.5245243485474933	1.053025732066945	1.2111492446342447	0.42139113658500493	1.205074936901109	0.8789672659506305	0.03007260749594911	0.29618164056183877	0.7839708255559598	0.8320820863076842	0.891671840901211	0.7376538708562003	0.8425834211281156	0.27187226952558363	0.28157753387001355	0.09662914870633398	0.7403237537348235	1.0585109731662965	0.6248709938823639
2383.6	0.9452723844070985	1.0356378687904504	1.0883037257640882	1.3642816654453638	1.375044741911871	1.1175012583635417	0.5369690029992754	0.751212888997975	1.1047492723227823	1.1924270697495352	0.9063821506643712	0.9808057241086512	1.078361799321443	0.33159533763685056	0.21904967917706386	1.1153885766762703	0.855808805168318	0.9744100712714828	0.8396866768133381	1.5726338204375498	0.7649113359137404	0.4633709657404626	1.2096629674072825	1.4926950299118564	1.1348371036221612	1.1248291896056895	1.1435678081030427	0.6483842603997506	0.6213088126441816	0.38239625633988034	1.3430404340024977	1.0911246501050442	1.2656648910579056	0.3180672828826599	1.2315606677910755	0.6907327384629364	0.0269484816248776	0.3132535264960396	0.7760582500835187	0.8180377915977124	0.8915495150539622	0.7346104354974009	0.8761562286599273	0.25523839959843253	0.2718714420305182	0.1093515230823531	0.7558696157112852	1.0519325817265777	0.6105756263647744
2383.4	0.9966735534795713	1.1774016688945281	1.126890740731983	1.3515681836843707	1.30268808770506	1.025795113508039	0.7312404888369155	0.7265123842775167	1.1122460649168073	1.1663983123839163	0.9506593330529299	0.9672183734387824	1.0621398365059531	0.39157279776469706	0.19915373082785034	1.1575469110026864	0.8842583351757861	0.9545313358010012	0.8564297751980993	1.6137195854595727	0.7201188700194932	0.5115123399254173	1.2171648973565652	1.4942949329110962	1.113231598664792	1.1134505917758695	1.1291555842059398	0.6435149331447858	0.6161748482343574	0.39116772236436154	1.0998806202113303	1.0236940496236817	1.3515630951892825	0.34946911694331123	1.229870691329142	0.6724824691033009	0.024258828658522757	0.283799428835465	0.7647389453907888	0.821217487878878	0.9244985673126163	0.731609748569527	0.8712848538320546	0.2567714619849262	0.2752361075610718	0.16010115981129366	0.7230413534305852	1.0422671269289472	0.5865736416554641
2383.2000000000003	1.0588304965146331	1.0718286744944399	1.0609144092717568	1.2018724934136298	1.2595451874013277	0.8714123758434061	0.8124052504955349	0.6907580908272589	1.067553091074413	1.1470167022195004	0.9529661361444516	0.9602975020574744	1.065332742752799	0.41160116486550385	0.22218714446727306	1.2031834458280244	0.9990048968457983	0.9335188212406532	0.7775370062308604	1.4456544912314653	0.6863687450103112	0.5355751370587659	1.2011632378232815	1.5087588505176213	1.113241316181113	1.1058940960197943	1.120813711099056	0.6114089720150009	0.5973290288681081	0.39640826130058815	1.1146280238783142	1.069564369731018	1.397735948262664	0.4096000097148561	1.2128055629375547	0.6389984906001362	0.06905734863601234	0.2804018944979768	0.769780349157438	0.847687810951872	0.9673978461517325	0.7272699962298388	0.8524024504222844	0.24798543975300155	0.2856439927130847	0.18052133324600156	0.7236990841039109	1.069411694079947	0.5920383121183247
2383.	1.1129235479836441	1.0431714577162832	0.9384749521551384	1.0968681028920197	1.1567272149280083	0.6457477647158066	0.5899994522474779	0.7280486276278569	0.9933917861151993	1.143130709274322	0.9456429090351399	0.9815297063294053	1.0603599838048003	0.4190724764095253	0.2017181967383255	1.168697177215981	1.0275161435692832	0.9195937731814818	0.7732244589988391	1.3924508762228085	0.6883726205163434	0.5110310247826475	1.1859105068614253	1.486148920644349	1.1316558622649087	1.1042838324247641	1.1268594231639029	0.5989868735558989	0.5916554239356693	0.37776774648119527	1.0173063753018778	1.0114597436596213	1.3640223486891654	0.4481653030031105	1.1879034120833796	0.568176780350768	0.060937918244686216	0.372937729034389	0.77510282783457	0.8866341281900004	0.9782829573208048	0.7213293717493888	0.8548923595013018	0.2631291572130969	0.31661280214796517	0.19051167167772753	0.7319880280280648	1.0710725938440115	0.586660063568647
2382.8	1.1341759223153165	0.9442621410488086	0.8087436098662484	1.1385635997828851	1.062092064200519	0.6178229668220171	0.7157305926667091	0.7280546816187695	0.9719854024462645	1.1540755003415102	0.951680110186549	0.9732287020530895	1.0050658609058931	0.4302431989801976	0.21440164283530808	1.1326826116704303	0.9910383016190369	0.8968055460482455	0.857272009009835	1.2497105500098769	0.6941717135793193	0.47934935467421724	1.1927572867106468	1.5003038292017654	1.1485735652383346	1.0921491854027519	1.114165662450405	0.6199042452715255	0.5943750756705711	0.3687729426422342	0.8831333981212097	1.0631644690460058	1.3228200415714073	0.5197442544926139	1.2526887725376825	0.5486080543934813	0.0006752886044226539	0.388090155513261	0.7907034075227415	0.9297121342274419	1.009309213410797	0.7156749974560083	0.8557082731045413	0.2818606068140982	0.3230548565416269	0.18333859941394642	0.7576717998638276	1.1031504620671246	0.5830473729088582
2382.6	1.1176977170012554	0.9711838869690269	0.7236576874806537	1.183881381245158	1.0393921709946239	0.49367532828704924	0.6254189772481222	0.7007134764826906	0.9872391850287037	1.1370616175521284	0.9470948348218029	0.9661710559754226	0.966627375877244	0.4470298868986378	0.26142049139894324	1.1723832265943401	0.9822272636402196	0.873631498775057	0.8599029019277222	1.193492362494812	0.73512683276018	0.44862903378780555	1.1811651953499667	1.5097103381777486	1.1445944129536423	1.0630947443051675	1.0590187990339586	0.6326964376633233	0.5949118232219553	0.3686898944559313	0.8524814507177367	1.0287601342735955	1.25443882458131	0.5250742949908286	1.3219591282150465	0.4695956810652343	-0.07597423384595055	0.357414305127918	0.7797510726588467	0.9048251334615308	1.0367443238792464	0.7141401387141718	0.803146760854569	0.2934854508750795	0.32410309213611865	0.1955480300482044	0.7587963826707333	1.1028881161369506	0.5836038824117519
2382.4	1.103213206470922	0.8974330835044838	0.7048220659864569	1.1583013513967977	1.1586371777499023	0.4348896135710174	0.5507220441712897	0.7084373768404477	1.0004891852590374	1.118530923983482	0.9372016248970461	0.9867914139603197	0.9466718285304703	0.44131081227749547	0.23872482896470348	1.2085121759199258	0.9523969600192677	0.9159509212039185	0.8687721940190344	1.3642060178017879	0.7350975722794106	0.4357004458359291	1.166264141414967	1.489083006995354	1.1214129000992914	1.0422117561632565	1.039540915228316	0.6411901892986527	0.6149839658625849	0.3641515160944081	0.8800281940322279	1.1100290767971521	1.2242873687953322	0.44439788251901835	1.293655453451229	0.37942234068457775	-0.0360159568933273	0.276365988271594	0.7951866816973606	0.9217610507480776	1.0262117861230469	0.6846458404945325	0.8017986268943701	0.34675956196613433	0.29359864410320197	0.18428939551482332	0.7357647748668704	1.094604312044213	0.6105313200660154
2382.2000000000003	1.0978770724692604	0.9554929221339156	0.7637630253815131	1.055955410393622	1.296487900994006	0.4858320838726701	0.22536422219072277	0.7030898682227464	0.9676336410760378	1.100597405678829	0.9058320324658969	0.9923529346495771	0.9433346933713195	0.4144242308103071	0.22309150800066	1.2615725362343495	0.8380170221579861	0.9393093972994847	0.8212002159846037	1.43998483469152	0.6795875949389839	0.4222122964956139	1.171398945211827	1.4733002910133768	1.0913964798312665	1.0196254266535276	1.037751316190681	0.6319176726537609	0.6359779376531507	0.34210551592127414	0.8015266964725016	1.09202192502286	1.2216887411464576	0.46025473516893173	1.3285970145318373	0.41429089446961453	-0.003858558128073104	0.2451689451238034	0.7866791762319577	0.8955392338766165	1.04240739942299	0.6705492754907892	0.813056283738826	0.3201158588418803	0.2291939489895483	0.15860429919669275	0.755696030603592	1.0745137523452377	0.606959313901095
2382.	1.0468904857472052	0.7677855412034543	0.8317130964445091	1.0557951414625866	1.2845348370821061	0.5330152737002393	0.1606112346838506	0.682088552991544	0.9384083999333509	1.1063586254243725	0.8722264119736916	0.9592904646666307	0.9363899922201728	0.3983601440963174	0.25052131574449304	1.2394827764750491	0.7384217360685716	0.9315405541520697	0.8342565224817555	1.6525937343888435	0.6448189045737781	0.42241081041548384	1.1746178000943879	1.483077377250023	1.0653534424506148	1.0182365667261586	1.036461080121047	0.6221900402896702	0.6245926120200042	0.3212271090470792	0.8181974120923171	1.182363627817061	1.2579196040053695	0.5007928239642337	1.3701259066029325	0.42029770742918976	0.05279435231560858	0.23417260055277064	0.7613717632074469	0.9230658563338099	1.0781334725324663	0.6986293326771346	0.7967695143069639	0.2997329241485091	0.21060943420672124	0.17631752613695223	0.7906547639314947	1.0760867292833294	0.5977567054205075
2381.8	0.9806139898983272	0.7176691529595004	0.8273435696569484	1.0330175289104804	1.2253435134585113	0.6076051593086327	0.02171155183883585	0.6798126981294312	0.93769496919934	1.089932224320657	0.8560013287368872	0.9525114795483913	0.9126498891564205	0.3851165232561833	0.21753969210819518	1.2502233709700947	0.724005727676672	0.866309229081143	0.8496003126809294	1.665141469705694	0.7106075916269591	0.440131568620693	1.1480604513083261	1.5222200535618005	1.042154647590567	1.0672832286411131	1.0308447024057992	0.6376832608295067	0.5854013717819204	0.3216238168663351	1.0440772033072627	1.2771537603415661	1.2955602360869385	0.4645922252270519	1.3572085589659737	0.45419374939234697	0.14540728552348314	0.2327603436000379	0.7836925779754322	0.9349405058298279	1.116974332491487	0.6925866277023858	0.8211645158801633	0.31639159833654096	0.25490736693489763	0.2026193923481689	0.7767313699161685	1.0834265446823226	0.6152262686541903
2381.6	1.0234620456353347	0.7543626712848119	0.8189337932840162	0.9819476420793782	1.0601187125358051	0.6624728459638298	0.11444161683025678	0.6956368397250078	0.9352919821850514	1.0738697444799015	0.8389614071402395	0.9887539188687738	0.9013185471800281	0.3445378417893073	0.1682685281327611	1.2484080747883737	0.7799386197275903	0.8663467544137605	0.8648439987815527	1.6745368307653354	0.7898810317378012	0.4611123288050768	1.141395205503911	1.505295953292183	1.056385011721549	1.0890204017149803	1.0252514730154856	0.6198858300620693	0.5255104139629805	0.3121494748409251	1.0423447117806415	1.2155512219969673	1.2518511574599749	0.40766291525681514	1.3363347021095928	0.5131810202014491	0.09728579676912345	0.2011713983755591	0.7909191884633011	0.9161476105353245	1.1096882603654863	0.6928282969285493	0.8464794725850829	0.29847564484094824	0.29949215548862246	0.17886426373854977	0.7516434276870362	1.1027438554832556	0.643032601911054
2381.4	1.0229468823904804	0.8332342892139507	0.811871393984713	1.0606232515045684	1.1558897486256219	0.7088750624494382	0.13667010843354516	0.7191904840905615	0.8935891943966209	1.0946252278812612	0.8356172198829136	0.9884019724746446	0.9086498577519802	0.32548652635719494	0.14650440232756745	1.3033681205607532	0.7789842018213398	0.8854164232216046	0.9451347032977119	1.6962535857645393	0.7986895616545976	0.517922152046427	1.1250195524888453	1.4496369090772983	1.0445137169346803	1.075770990509205	1.0001903805050074	0.5883220889905602	0.4803697755733438	0.27843561013253665	0.9765166715122837	1.1763584056880882	1.1877059789353623	0.3577786913390809	1.3276384109579988	0.41921646740841256	0.061747714732109105	0.27332957591122803	0.7964350575674343	0.873755622400851	1.0480789808219932	0.6940306340417638	0.8385802656953354	0.2584592677551831	0.3161108489610227	0.14527663207347635	0.762323240946665	1.1110553199797686	0.6005787906974089
2381.2000000000003	1.1063762199437748	0.9474360461895035	0.8519653129229583	1.0255120035953913	1.4606930951636456	0.7497796510982404	0.21224111580349983	0.7439818471013607	0.8583388574398787	1.0936745536688361	0.8555724450036751	0.9473036544067045	0.876617245324935	0.3842296415789398	0.18775526282200716	1.3537073327541154	0.6859268251709788	0.8981491257807844	0.9329530324731925	1.544795989978189	0.7797933532127189	0.5351447008684636	1.1272432735391078	1.4215739074388996	1.0228011248462399	1.0833706257929945	0.9557852813885785	0.5756490157969054	0.46778222180445456	0.26281134239238746	1.0262178755531786	1.1664915376706737	1.1964294478696957	0.3226968376325369	1.3088037181324779	0.41614576886190574	-0.08665538689964095	0.15149404616300113	0.8033183740010852	0.8238497885785315	1.0056803902497053	0.7001624093354728	0.8352708569513939	0.2556154048875444	0.32873401782426054	0.14867818422563392	0.7929488960407466	1.0902341547708738	0.6019604192136487
2381.	1.228674912220561	0.9687963577208113	0.8570304897769445	0.9429495657335986	1.5569671228144337	0.7490981539112624	0.1830310046665344	0.742624761111659	0.8361611782965654	1.085841912077243	0.8677932072644958	0.9029283783323486	0.8540441001911707	0.42044169992558444	0.17763981348930705	1.3672763071827514	0.6582862991579037	0.9096023946493152	0.8744823128131619	1.496089312730138	0.8149604304412315	0.5068361296156059	1.1260824777164933	1.3903858717364077	1.0233742763319043	1.0880548493271052	0.9350306863635948	0.5799084669839217	0.47591361916375907	0.27513642473829314	1.050162468189801	1.1550502693383038	1.2043411541516553	0.3018440103365264	1.283392663320529	0.41143428794572723	-0.017723278131068557	0.1703372170087655	0.8155642237102673	0.8120345368803168	0.9858824700536425	0.7013242987724508	0.7967025565774186	0.24536150232619416	0.3001930007861384	0.19735339629610577	0.7861409818394077	1.070440745434122	0.6244642482044153
2380.8	1.2935740698774967	1.0530434174846393	0.8735777946682073	0.9392903461510492	1.5544310697255508	0.8347865625794124	0.29476524710982344	0.6923651501497359	0.8176959320688921	1.088789705249484	0.8517827380409538	0.8785749578975635	0.8478811799131796	0.4013636156247838	0.11713487817964585	1.3644664358255782	0.6860424054703651	0.8684968583933443	0.868170485162058	1.4642544596122813	0.8851512634669969	0.4622241928386238	1.091673234124937	1.3788917861175871	1.0317407575248707	1.0794162657631483	0.9319644243738854	0.5935204343911002	0.47606739786035696	0.2876876561449352	1.0513289405410653	1.185881782452138	1.2216790955778225	0.3286406872249968	1.2449288171130093	0.4244023401147805	0.03059294203366341	0.14223338483196415	0.8075131733937575	0.8164487083957347	0.9394336317851094	0.715562535725888	0.7804843317402331	0.22491691525349697	0.3041462454270223	0.19398928524245942	0.817244603009311	1.0609187225975072	0.6221398713697998
2380.6	1.3960589846078424	0.9615254712106238	0.9135241317372382	0.9665936069183206	1.3916875294989421	0.7046164052808025	0.31943711037567146	0.6765028161736303	0.7947972157667742	1.077134373123703	0.8419082414287247	0.8539278507640744	0.8382564948232138	0.3977266242156656	0.058625691701546884	1.3549047732818293	0.6849965419530444	0.8744594932712375	0.9267016669578583	1.4927226430156169	0.9247705488273756	0.4202557672723477	1.0848639725359237	1.3429179739418307	1.0312529156714318	1.0753291696448464	0.9620657513859578	0.6040867474900079	0.4834564892870381	0.31217039342878605	1.0577198044524256	1.1339345753366394	1.2611231691573823	0.3252612843650577	1.2423491280194758	0.38465984255469693	0.04107950436340125	0.2553273519725597	0.8213515623502162	0.7924859092927038	0.8945143422216016	0.7084839939126873	0.77889388813819	0.20539815916797502	0.2951285599123206	0.20383054679134077	0.8299646540841774	1.0629037218426056	0.6183607794019893
2380.4	1.4647586154977636	0.9215559530273201	0.9765849464990983	0.9031330228758945	1.2249411798716683	0.7492281090957577	0.3538190437507563	0.6613614174086182	0.7747664842792723	1.0329767978565683	0.8567233996825546	0.8391749828494566	0.8385897675190741	0.37615231271867394	0.04197241700978241	1.3535563779129725	0.6960041354858647	0.8942600280035403	0.9625015384114683	1.426680060087738	0.9181779896393558	0.40480413699690293	1.0775845815498946	1.3517327614380124	1.0589259774667112	1.0786027195438874	1.0021322671386994	0.6328169696693422	0.48199532095453096	0.33956029287812356	1.0870022324651456	1.2330543585302416	1.2409022202424558	0.2943525246877679	1.1959275591070617	0.3525907324971293	0.02599399578639914	0.2868580958469053	0.8291839830639507	0.7974957518450313	0.8759326403578909	0.6700226553561833	0.7638480367341727	0.18835099202272038	0.3020275789352935	0.20667007592494988	0.8251129400105728	1.0039783889100757	0.6178373040312582
2380.2000000000003	1.4512045900658155	1.0604090265013417	1.091087861682961	0.8043809202004846	1.1065432897423557	0.7571783568911127	0.46928474784614227	0.6356472328768396	0.7567717504053353	1.024336173013101	0.8664772807023186	0.8497164535097299	0.8045443941119658	0.38599381528718746	0.041908458456531135	1.3733793262851701	0.7412666391309081	0.905223407062447	0.9164314655149465	1.2953935150334794	0.8945461284153147	0.39635072705728003	1.0745433306206862	1.3511602450693796	1.0841225771686216	1.0646510366990034	1.014496918324344	0.6777359265000881	0.48615952447203264	0.36314532898394153	1.0746513596921374	1.0774464795092298	1.1933866980244363	0.30040529396207155	1.2407969023926346	0.38559512188533	0.08792940716221227	0.319022397769125	0.8220678342941217	0.7982136223921784	0.8180394507109371	0.67960499796052	0.7859110299995322	0.16219720016804723	0.30449213121753727	0.19537688549316928	0.8176745789315903	1.0031971873528411	0.6258653003523185
2380.	1.465363807705732	1.1780889151646652	1.0533996539148809	0.8764841175386122	1.0167258018915064	0.8040082658208445	0.45417193356040725	0.5465615579878322	0.73588610560994	1.0129568900684365	0.879111222741973	0.857071355450225	0.7789259641183676	0.35899279334229667	0.0694608978448994	1.3762837851213496	0.8087550439276152	0.8996333935867582	0.8387898763844591	1.2654664286816706	0.8832803548029832	0.3933504411979368	1.0698880836126994	1.31888406734983	1.0821374145983238	1.0359012968429187	1.0173817419302362	0.7112791732878113	0.4915328514403112	0.36169487744397166	1.0964727917353745	1.053997855090881	1.1590758076565018	0.3192607960918486	1.3118509201729647	0.39560816286622585	0.10263684017501566	0.34383621996372254	0.8420075111659521	0.8033825549139357	0.7596840689664573	0.7010647854765226	0.7964857862046415	0.18968649756463934	0.2549720264408571	0.18674921954384943	0.7993327925237924	0.9981340678704096	0.6072094208133221
2379.8	1.3665835337763752	1.2348347217971185	0.9195830108000906	0.9686927757612744	1.0342951024620621	0.9526319417795411	0.33331823029569196	0.5162488511053428	0.7383643533824042	0.9942000310456638	0.9000276326702499	0.8500206685465626	0.7631772160452597	0.319465690938359	0.07023357163397077	1.3658611400982628	0.8217579465468052	0.8901409433395654	0.8293145671004585	0.9893683677979499	0.8229054313387877	0.3361409922491369	1.0889206574551265	1.343839230876046	1.1007463716438695	1.0175022922297556	1.0249831054782794	0.7266201103467422	0.48417245410808835	0.3478063865742879	1.216477784886141	1.0805177815427938	1.0986479825280964	0.379998957798062	1.3376268290842328	0.40617674263402104	0.2926263612963677	0.2801073355626879	0.857301925620312	0.8360486450376396	0.778873646800288	0.7236838882315519	0.7958829854430439	0.1475726642643882	0.25750353519031766	0.20367878863307598	0.7883493518853186	1.032602221790527	0.5832876319631164
2379.6	1.191517276749178	1.1964418797640566	1.0694141265357482	0.8479717039273515	0.9013491729921663	0.8816387037831177	0.1392786973670504	0.4737392823096378	0.7652760639486306	1.0271610306153292	0.9262711800280695	0.8390243324092383	0.7492911423879678	0.27515149005736256	0.07007070714314989	1.4182515912598974	0.7968022450344182	0.8635449780712189	0.7962855165385799	1.1617321328452672	0.8043016996764668	0.27916045307149906	1.1106024659700666	1.341816199251629	1.1137929796567232	1.0254326187946843	1.03750168971942	0.7114685633762207	0.48059325824023696	0.32407943101291964	1.2426208853015777	1.0731945782919188	1.0531621436009897	0.42720706203483144	1.3333965498535951	0.4790970778189038	0.38295144170928946	0.23613961238825523	0.9056455541758035	0.8317221588246075	0.7836497536595463	0.696756900420744	0.7983211213513898	0.17406335284921878	0.28671726130438685	0.22674408130990056	0.832195902365813	1.029492356364765	0.5824160995197915
2379.4	1.10132241779815	1.2159558979324712	1.269487783390595	0.9862866913118195	0.5948837294803629	0.9500704654820922	0.07476365280424245	0.493196622297627	0.7685839229618556	1.0370625849917996	0.9325509381943081	0.830749434614211	0.7547868424296758	0.2786846029537586	0.09325624841695203	1.3398011691707243	0.8765119314769376	0.8662925163938151	0.7715940234725825	1.4067275377572523	0.8171825227132131	0.2721387300136571	1.1021281199437625	1.3447256194810417	1.1191163476410897	1.0237767572694534	1.0618559641769165	0.6967800988375367	0.47898855024871534	0.2969847818458969	1.1733021611247236	1.0665373193630339	1.0656457841757732	0.42080594872682675	1.2960699170725478	0.5851264982463387	0.3940071445492421	0.2156318981857484	0.897408734511229	0.8169492598303182	0.7636803105083949	0.6506441850095122	0.7830782607051353	0.1933906914898468	0.30960985197748214	0.2371156477660765	0.8577678984821817	0.9975539973745838	0.5695796156776348
2379.2000000000003	1.077734680642103	1.120398345945618	1.378689446018269	1.0155083310684474	0.43959380823163813	0.9238472265784559	0.0043495965089274495	0.5404878781988469	0.7447311119084004	1.0616120258377237	0.8959013847804339	0.8270177165435048	0.7637537540714585	0.2719555934883087	0.10167562708160156	1.34990119045076	0.9858642192332088	0.8624651188776872	0.7647179909516326	1.3401156520917834	0.8036804401544024	0.2725395774036294	1.1047604576065526	1.3373235510502963	1.137442501068228	1.0154818594800772	1.0639640679599738	0.7023212303689883	0.4808874091315411	0.2917304156430381	1.1044420535465307	0.9625707207641936	1.0622995378473619	0.42342718330841284	1.3456471055745156	0.6337060988936836	0.388010286976635	0.15377008709032144	0.9056048140123206	0.755562792275382	0.7373022005211646	0.63267113655376	0.7684418632410152	0.16926763190685712	0.3198384454839384	0.2454799008624897	0.8794507488693257	0.9881954759632574	0.5789582951578933
2379.	0.9355159264598932	1.1837377661647313	1.3439302356633216	0.9667169087398796	0.37054516875358284	0.8359561846103996	-0.052733465241815984	0.5669318731196907	0.7348127200374389	1.0693755510757008	0.8815226948028781	0.8293633212677161	0.7825851675366856	0.23795164084839623	0.11797477995356774	1.3523722156566567	1.0388973180907748	0.8915251820648353	0.7666180630298146	1.1536598087990984	0.8152912819901795	0.2386373966973715	1.1036796908782278	1.3375228837784157	1.1673898090385153	1.009220095867407	1.0549736840153676	0.6967118370243482	0.4893955810208073	0.29866498143963915	1.0844355234428353	1.0117159783268674	1.01711163698114	0.41965054415581987	1.3773217956011583	0.6635786614675407	0.35068835959377187	0.15051602301597386	0.8885533667652429	0.7770806582674793	0.7097390566151114	0.6094306864331184	0.8128567088601018	0.1212683433086129	0.3273870546021752	0.20931117665150173	0.9003547188237944	0.9929912495387313	0.6105422472362346
2378.8	0.8625034814478142	1.112491057457167	1.2232772318163299	0.8666579627534591	0.3151501220891069	1.0230396051364177	-0.14237128222806186	0.5918762968928684	0.7549650508899921	1.0685819825494831	0.8799675727083589	0.8355798953762646	0.8170167599473188	0.1855444953610113	0.09337032049281184	1.3221638652203074	1.0803965916007634	0.8384383959556327	0.7649644735630206	0.9425826510273466	0.8190169440157132	0.21021246091725743	1.1293753537442615	1.3135364168479005	1.1828871378891324	1.002939435581475	1.071949111202936	0.6851613692037303	0.4715407517350005	0.30820763061610934	1.0198047312468983	1.0386022245365065	0.9881588056702366	0.39140959472870374	1.331548061752186	0.6918933106979156	0.264920000395532	0.07797502853389743	0.87143800932034	0.7908175879668735	0.7255437850268616	0.58528569878126	0.802519136378565	0.11070503176429222	0.30160084020639916	0.1880790668028	0.8847928164988533	0.993476851665382	0.6404189195370437
2378.6	0.838331604498587	1.129138091134186	1.1236897719093981	0.869783954725965	0.2710122012300778	0.9714864789519616	-0.20804345558609286	0.5472095752149737	0.7849165400125296	1.0873377950479421	0.8540368937872983	0.8197844231308278	0.833506574001974	0.17999842137372307	0.11633910811532774	1.3550464744002702	1.116073587091197	0.7849919858667146	0.7365176302764269	0.9098607861286596	0.7713988361664009	0.22052239270522977	1.1223020643855963	1.3124560048626295	1.1726349765273507	1.0018569388165972	1.0771351157918214	0.6775567644448471	0.4489417708570995	0.335245225575279	0.8635947765931452	0.9556100432334663	1.0748127181552514	0.3705651907684465	1.3111770468558674	0.7326089718406712	0.19635738986190016	0.19222731221581424	0.8819127459132697	0.8346355344281069	0.7409401427434412	0.5780609221149494	0.7777153335275733	0.13027965127605834	0.2491058146036427	0.19058271278333208	0.8602030211459508	0.9973606481250124	0.6472266631916407
2378.4	0.8409846509553932	0.8931149542038455	0.9692347125379217	0.9450402484856922	0.32857921383663247	0.8928777645469164	-0.10031837275953188	0.5658241365114038	0.7954797657607193	1.1180785584961188	0.8280302618357527	0.8174253531347915	0.8508214713001134	0.16438826256349606	0.12057126869289356	1.3065948331910524	1.1647636096211509	0.7835306651570075	0.770160257193507	0.8742468222465347	0.7146530769230969	0.22771801463969565	1.1064724986726873	1.2947828972251436	1.1698517483676614	1.004618859282314	1.099595369769152	0.6864274832592606	0.4267771713764715	0.3626380522897621	0.7041780677262827	1.0104916700054796	1.1506365556055036	0.4612697560416216	1.2763233470100406	0.7202651537305671	0.07228313611879394	0.18187846043944517	0.8538078371255938	0.8500633317968578	0.7394506955685192	0.5690823465229904	0.7532076280791773	0.09337004797539064	0.22558332832147596	0.16831063634376645	0.8394316579060556	0.9676953399877288	0.6239535008466028
2378.2000000000003	0.9101440244588694	0.7585912897593734	0.8201766573115055	0.9588459728443333	0.4481276585918734	0.7876692731374212	0.09725649713334152	0.5336879674723131	0.7721551520048843	1.1339477901312804	0.8401567629544386	0.8272985485703916	0.8616783012761178	0.16350942756760126	0.11738144511842905	1.325951527857562	1.180555471098107	0.7931191937493561	0.7904087201816488	0.6859892221044094	0.6394535159294652	0.23908271670142947	1.105680829221742	1.2748460583924823	1.207665105410818	1.0129234714298117	1.1306785127971404	0.7065016385390903	0.4126332292721734	0.38476269252198386	0.5104486480178588	0.9924746283149531	1.1152683180101943	0.5808331278308311	1.2460007541144158	0.8585205014343862	-0.0033584990003849916	0.1041029471782475	0.8190247721351377	0.9543768856373712	0.729002040942225	0.5704291275109153	0.7641196763355664	0.027959931436521063	0.24488263514720768	0.15405371248647082	0.8414843772536241	0.9742045548408099	0.6163864223907443
2378.	0.8912177754503667	0.762218724457672	0.7343691701171299	0.9786655731382193	0.5774754771866594	0.8133931260795547	0.26262818878901095	0.5206065783876926	0.7614229745599352	1.1429067298803153	0.8588874918311734	0.8328304092893862	0.8791233954034978	0.1452843953530304	0.13889683591904203	1.2846760478193175	1.1040020469667216	0.7793043381688026	0.7565993346826088	0.857947659655792	0.5983290478086613	0.25507103337095555	1.1182003942222172	1.2565433278759945	1.2326358179911867	1.0162715159816798	1.1220853695589679	0.7213617581293353	0.40915699930224164	0.3780797861762524	0.3610456897957164	1.01785047513606	1.1636603246153836	0.5610416660218547	1.1209092412890065	0.910281230778368	-0.04559614800684119	0.2109616314941336	0.8179124218970142	1.0140643129583051	0.7266534084294368	0.5947750953370735	0.7120596846421732	-0.062190668978143855	0.2868635824228201	0.16820457434435357	0.8366590791425147	0.9474645296512845	0.6243981496056035
2377.8	0.9744316624280235	0.8034439848596793	0.6823964297856969	0.8959860867530797	0.7221118647711069	0.762534425127803	0.41165189642637656	0.5070212526078617	0.7839566286400954	1.1693554107433763	0.859090482006584	0.8099233888586672	0.8884986982262435	0.15152844972053892	0.11724368341629554	1.2316195846855746	0.97683715309175	0.7620763728197828	0.7220899541305296	0.8148399736968801	0.6258612535400023	0.22327139186183	1.116307071509881	1.274344941130821	1.2731118854939802	1.0044997159516844	1.1094612247107525	0.7308264681577887	0.37360918966054457	0.38733806653667563	0.3863648171835057	1.018090308684504	1.2454847691865532	0.510971618816989	1.096922874487026	0.8752592042868406	-0.04752204013870011	0.2595768886779443	0.8121542236381337	1.011540192846361	0.730636763337961	0.6383797224160915	0.712657348109744	-0.06749767392556258	0.3070157974190436	0.16965800494548874	0.8106866517289781	0.8996034103113483	0.6406688105532141
2377.6	1.0139482104302895	0.7071852041424451	0.6669847895702727	0.7899706221181859	0.7611411510179703	0.527261245053318	0.410014918586652	0.4947438359517031	0.8201596011353054	1.165777171192871	0.8770851609873065	0.7964521069544017	0.8777188818162948	0.15303299209811658	0.10132091075955928	1.2733797138643423	0.8449804574766305	0.7471266364157918	0.7372118860290212	0.7283754635992151	0.6250853849190144	0.2171899842438292	1.090695950342754	1.2748844324796123	1.3157668838353993	0.961029343484792	1.096233272853114	0.7293018592642734	0.37007689580090025	0.3892628476630743	0.5419781443208211	1.0145944241019582	1.2711501492555666	0.4599464347188476	1.1171653899093479	0.8309723902130941	-0.09403376874365595	0.2575448391707044	0.8239092558867526	1.0585998409076787	0.7432715967248847	0.6284242010141771	0.7280561666592991	-0.06791868466222653	0.2838879013930162	0.17623149184463713	0.800723943165445	0.8989680053992094	0.6175457556198211
2377.4	0.9381112998251034	0.6986311895769293	0.6604724499882608	0.6716942622827271	0.8298926083256397	0.43411023662213066	0.4757561961739125	0.4878883886936854	0.847464081939728	1.1586441870787332	0.9222781261928719	0.8036584937310105	0.8950323183028543	0.12484736963396048	0.09659137165109277	1.295798083942423	0.7831053228931955	0.7256374909968935	0.7973486818242566	0.6938620256335735	0.5818890513454466	0.2195348094305918	1.0948102743412624	1.2771497478970506	1.3282690119203029	0.8988647270984189	1.0843391963142557	0.7170413208157319	0.36498603194901624	0.39998190846378623	0.561174985704494	1.0680815636934846	1.2578372649650973	0.44249280755903936	1.1346942528057782	0.8609392917386012	-0.003093531187248505	0.3297675557267675	0.8467053812931771	1.0296956964544812	0.7714256323486933	0.6176298780107177	0.7574597692756517	-0.08037551061390916	0.23712160914885497	0.1895515416114012	0.806889798803728	0.8843177178151354	0.5950251333713567
2377.2000000000003	1.0921986320846666	0.7189259907809209	0.7139562330162994	0.7988837780007584	0.9269882049586808	0.5972489494892734	0.729081297360524	0.47155492573622043	0.8640846324153646	1.1407381936619136	0.9571883191151114	0.7909020755224552	0.9151526351556066	0.11879500697114075	0.13171424695096273	1.3239698096832653	0.8654782685125788	0.705839648843585	0.8142816246717187	0.8350932600113193	0.5480354650682707	0.17355475787143174	1.0673574913454023	1.2716913373170442	1.3093882610839596	0.8802403246472095	1.0634948235323043	0.7091457944112204	0.38487217992936396	0.4276199514736182	0.49997435294592	1.0356376392418085	1.2072098900730162	0.47317280469058876	1.0816690190509832	0.8780900632201449	-0.05680765343503287	0.22203922213421987	0.8620467955636422	0.9877742148438058	0.7903111960439094	0.6267961396477201	0.7526711690082939	-0.08389958042646808	0.1875294390197965	0.1933120972869194	0.8002074283166757	0.8430389310133485	0.5638875585307027
2377.	1.1671420117859639	0.7915372568132247	0.7602478721762762	0.8606275177534106	0.9458534912932431	0.7097432804377991	0.7644406031779198	0.4743041227429787	0.8973594605123736	1.1305077253707907	0.9605110658619576	0.7714829936123465	0.9190643203709089	0.13390044631602127	0.15419697553019474	1.3429143126578882	0.8936405203634021	0.7664232488908614	0.7841441491188733	1.0370700768000993	0.6150084914321359	0.13723948490981042	1.0581639083616463	1.3330621543846357	1.3033337031199992	0.8845299806465883	1.091592476257787	0.6863893002787813	0.42009264786526906	0.4637883619680805	0.6407884806189836	1.1677991507874472	1.2069650947882336	0.5203803529398329	1.055414815382798	0.946800711328194	-0.04740271835150556	0.22247773065110688	0.8681437764391838	0.948124438200731	0.7988558956492005	0.6255363653428357	0.7215003577274332	-0.0726321971034643	0.1858281382916748	0.18890498256880187	0.7866121817779529	0.8285139617733941	0.5522403136494419
2376.8	1.2211625327432352	0.9043711425335051	0.7732217477629313	0.996635537994496	0.9482367330887845	0.8403729562111824	0.6870222714565738	0.45247443058918707	0.9287658319880615	1.1364298538315478	0.9603705466599305	0.7620208867880682	0.9175753591023523	0.12615347988772146	0.13157893570999765	1.2592404222064368	0.8628184183564752	0.7910861721896875	0.7648231844225019	1.114552739492901	0.6659503280405414	0.1317046778414495	1.0739585521623218	1.3730899322858543	1.3014499829139237	0.879189660794759	1.1180787809259707	0.6564525676103063	0.44112541035999536	0.4844282429420634	0.8467031926578811	1.094888168774229	1.1844249764195847	0.5097302524211423	1.0571247761143194	0.937914235988497	0.07501539341749315	0.1594902933272746	0.8955118962029486	0.9352281427662192	0.7710429811613085	0.6141662078688503	0.7151149160460829	-0.07082280603795339	0.1723033073158306	0.16417660158964872	0.7658071795905785	0.7960203014807278	0.5676718527851786
2376.6	1.3095922002784401	0.975271960783776	0.8889563538622045	1.068399153845325	1.0144971564253231	0.8026569421584295	0.43928127698974906	0.49860237949698916	0.9287050763810976	1.157566968347521	0.9732019857304733	0.7733511124351998	0.8679087606613234	0.10790573699321673	0.13390953010801793	1.1740596035022588	0.8783054411981409	0.7878449765396653	0.7784792431204439	0.93019613392635	0.632807460030645	0.13817460566654594	1.0694133717868026	1.3953562123281669	1.2995166716362594	0.8739938596465249	1.1071890052104223	0.6502816592783891	0.4452545441707487	0.48461361109037665	1.0579077201159242	1.0717528462637944	1.1637025145625084	0.3887942764892353	1.0269348647395207	0.9265164188818477	0.16307115175724973	0.17239116582177963	0.8895144311214579	0.9610147934876786	0.7816081421678861	0.6083392218243019	0.7518533567227309	-0.06480001354605396	0.15513983285860247	0.13856791022690879	0.7445645998509342	0.7779957521060256	0.594630676258806
2376.4	1.2668414073607852	0.9939085075864429	1.012446949188127	1.0688978818214978	0.8078050094512695	0.7141216006092845	0.37846262991688456	0.4888151324752616	0.9173266072516506	1.1665330155709535	1.003726325225141	0.7750021568973938	0.8161639559514725	0.11796035298596917	0.18350036706197295	1.256849404716533	0.8576409114580757	0.761303837093718	0.8204675634058247	1.0409667576710242	0.5898423083514799	0.16250993441292425	1.074612808508481	1.3837146955495965	1.2922049525699346	0.8707197621610268	1.1136558036924775	0.6548132104370602	0.44397012426798554	0.4713366905501822	1.2836933176410086	1.0805486991580358	1.1814860352594203	0.3024462663220059	1.0228288466508144	0.8933856925131273	-0.023702908566139845	0.14547909093123107	0.8697105148001579	0.9244443428629248	0.8031032443445053	0.5996251891738913	0.7749238251189241	-0.031305131609597886	0.14920886137428524	0.1352394359839306	0.7348248043599309	0.7342981251166819	0.5987011809653039
2376.2000000000003	1.1537966074970814	0.8311040782431431	1.1235503462048186	1.0274551639596792	0.6256907019220077	0.6818080550660894	0.36004474003757186	0.4893612958344142	0.9132853651970299	1.1831200801926807	1.0273694684602408	0.76180073936873	0.804161663200865	0.09447065987131839	0.2594253847372004	1.29216398626625	0.8692026857505468	0.7314548693099372	0.874819767649966	0.9843078878977146	0.5816950505956632	0.17980611121884038	1.0912374313367297	1.4009711401124219	1.2994958759554147	0.8569869386733475	1.135169249739835	0.6588918515034052	0.4280837649343895	0.4502310205968121	1.3586194314173214	1.1055220562741148	1.1602617086382905	0.27249227930891057	1.0163308358908358	0.8106558304402001	-0.027774457821366658	0.09353249864203886	0.8288068306254647	0.9434596604500493	0.756586918586324	0.596998731868562	0.7613724963654211	-0.038894697292280185	0.17050449423532943	0.09090690417542562	0.7272811822412317	0.702235417952905	0.5938304588642583
2376.	1.0730239535576953	0.6906674685602583	1.1316641902968163	1.1068982026445124	0.5179553373837306	0.8967493578004195	0.14735521476178118	0.4513995236061148	0.9067355358867086	1.1919779158573587	1.0035862338149544	0.7338157401965443	0.7907621764839208	0.058653062796064186	0.2751622277513157	1.3718016282998542	0.8881765519724947	0.7409685009700862	0.8553274321960099	0.8863577196717373	0.6238695844445672	0.16662229357086267	1.0983037370127073	1.3649848214999383	1.2868023060398472	0.8441317080048224	1.145645192513824	0.648775790497768	0.41670893133238174	0.42104694197676573	1.3641385205513898	1.0666373442494017	1.1562371268502936	0.23853470891687634	1.0147465709197905	0.8355317761252063	0.0009603712201354947	0.13943054098538424	0.7930054607057628	0.8713807804393112	0.7476257211268075	0.6178318720339576	0.7786819450756145	-0.02709829082257825	0.1586733197713835	0.10146045901053856	0.7037737177262751	0.7068841987233857	0.5777041206708965
2375.8	1.149642486506369	0.7029580043663823	1.0249076133251342	1.1272734252399408	0.5080458860265374	1.191231308462478	0.14162669005232775	0.43979601144973124	0.9139193000893535	1.1917286735227204	0.9606048791720713	0.7075743205713371	0.7755862222581985	0.03119823875335494	0.23335644146838105	1.355826266335203	0.9139905782394677	0.7358104735335346	0.7832722150144144	0.8860097521056791	0.6641673392924452	0.1472597801361968	1.1064375339046753	1.338759612475854	1.279615869863542	0.8386241645435999	1.1201627511573213	0.6207077716334949	0.39486337244875913	0.401844182247615	1.2134962967206449	1.1349279202578881	1.180936758901997	0.218923210860261	1.0299402421189052	0.829020641747338	-0.08239838998789956	0.10841331789408656	0.7806225481621889	0.865780835906363	0.7150879765780209	0.602970526266212	0.7624940782030822	-0.030091241030274957	0.15621696745053706	0.134398489169549	0.6979767939524929	0.6816913269070537	0.5582906536080858
2375.6	1.1197974213131696	0.6923817021182752	0.9334956566294184	1.1055428901648499	0.4641850792796415	1.2342054879710225	-0.12448720491230256	0.46488053210910774	0.9036837078889237	1.205554483157481	0.9132824221137337	0.6701854590264128	0.7750058726557801	0.03225812488523424	0.2123004782001145	1.335180592836894	0.8315619399280656	0.7191609379198	0.743976337599424	0.8940144352199143	0.7048481232774668	0.10811731520409519	1.123383607625032	1.355100732683882	1.270179939206046	0.8509268548599609	1.099551001785252	0.6357516066880587	0.3725519309963172	0.4045490999488679	1.126700731735305	1.0744099656389594	1.1864932585001722	0.20655718175073204	0.9913058905821263	0.7730204797057012	-0.2386402087662918	0.06157250057704185	0.7763281694089058	0.8743429072317654	0.6606883036445238	0.5840656198657207	0.7510984083291784	-0.02728580339707324	0.14033582306728348	0.16509009359798066	0.7079203496056768	0.6728171831574306	0.5424587112325038
2375.4	1.1242293232698857	0.7062388969939514	0.9317437858048867	1.1026692838130334	0.5116604989369887	1.2216972984634067	-0.20873607334447253	0.4833299891018573	0.8900566559042868	1.1746199124614904	0.8746792966179989	0.6559467366055055	0.7769871793031603	0.04320281258477925	0.22571060284691627	1.4106842999276084	0.6234007039844285	0.7369010687027561	0.7403549602808329	0.8755397957945594	0.7407967308085072	0.1203915783469787	1.1176993479845254	1.3039226579913838	1.2372207996462967	0.874474762589282	1.1035650727215929	0.6719636383273874	0.3834062890732519	0.3971453926308998	1.2404214825162234	1.0760181685073724	1.1482965780269312	0.17035727837294323	1.0635078397923619	0.7563107932801444	-0.228705101703779	0.165281385911946	0.7419968746141126	0.8971614481524689	0.6968232226360962	0.5634274864351078	0.7310768560590075	0.004479386756404136	0.1563329134024892	0.162369431581924	0.7097233272892107	0.6760103874124982	0.5456336204232759
2375.2000000000003	1.3063016003499521	0.6329759860092453	1.0075190073433056	0.9785913634022567	0.49824282310876744	1.0330588737355746	-0.03609889193344143	0.4808452114948085	0.8647077188844844	1.1365066610942822	0.8659445324055592	0.6499956583292987	0.7773239891771379	0.06142821283608891	0.2276457158122722	1.3514551582833942	0.5821778031239132	0.7041206020238001	0.8356797215779885	0.7858627982890491	0.7932101560867879	0.20053101621718877	1.1170080787893157	1.3241423136454284	1.216757796448646	0.8642381812474424	1.0942962558385214	0.6804608243810912	0.40341177153171515	0.3868186744761794	1.1999730619601083	0.9846298186143067	1.0612169279483181	0.14077698450683881	1.1347691979048842	0.6635061297390741	-0.15480573880956094	0.18458756148556704	0.7425418554973336	0.9078833168024175	0.7284479670887708	0.5877085033928715	0.7165400859806847	-0.009189847683369431	0.10241893974464145	0.13781135650677317	0.6945566660149209	0.7002241552214039	0.5461767092954081
2375.	1.3809160199892718	0.5391127309214776	0.893183434921817	0.8484114737731939	0.42614006435097074	1.1421033781971877	-0.030012407304013246	0.45093649656501794	0.833855511987542	1.1236496538067262	0.8618835772426516	0.6438721471559908	0.7700193932243778	0.06757965400569359	0.23371773374309351	1.3658226801956996	0.6180995931875556	0.6474283605752578	0.8205963232034369	0.7560791606660039	0.8291906543860182	0.25135100361651375	1.1087914652666493	1.3246408432830137	1.1975116321190118	0.8459910892707633	1.0755677251905758	0.6800771274338384	0.40352033571777174	0.3979819265552357	0.9519471673790411	0.9999136546970158	1.0210228888394715	0.13623973822683474	1.1028033404218198	0.5771727625899725	-0.17347805788139664	0.18074123274087384	0.7692853821997648	0.9196392957741768	0.7674546087237775	0.645937923693075	0.7449495630460385	0.021163419491908475	0.0535172539497273	0.10199847863766524	0.6834415019938206	0.7294777673499949	0.5253785331945059
2374.8	1.3362666073713934	0.6026199969266303	0.7326525041803301	0.8283114499479439	0.37899871781324357	1.144577118918797	-0.04769475309717987	0.4064132915377737	0.8217973845408869	1.0817960821483308	0.8711725626932382	0.6238623665320193	0.723273243838595	0.08181820016299605	0.23002900723768183	1.3155548698162836	0.5956602841863035	0.6399032801118119	0.805388438805264	0.9821582751990033	0.854714734044801	0.2562351014163317	1.1171414884474047	1.3416716949599041	1.1696785948438202	0.8259108404081718	1.1074850029821328	0.6734793568422505	0.42693983849782496	0.37846829687782857	0.8001422586571181	0.9299986507278178	1.0355305080133979	0.195749147648789	1.108535383115159	0.5299384080824396	-0.1333015505960634	0.13927207169171535	0.7721276398216089	0.9647093505846434	0.7218893376146681	0.693631891869162	0.7308821620908862	0.06037833424039087	0.05997494141350005	0.0858375202636316	0.672863698630024	0.7562640512103257	0.5338117576681014
2374.6	1.3336499028720477	0.6738661848941735	0.5832592334676296	0.7780941191089271	0.5249549250347328	1.1202960392100918	0.04765206632913979	0.3612400440755814	0.8014112992812958	1.0708802502738082	0.8565098863693444	0.6245042041244051	0.6803864698293398	0.09096436516242322	0.23188649188866486	1.1964662012800478	0.57216722055517	0.6695294717748667	0.8582402445493703	0.998108156765112	0.8884369605784446	0.24162315501890633	1.112458742240772	1.3541021136954736	1.1879529743290889	0.8202541962165412	1.1405608576556692	0.6627678749387178	0.4388544648602065	0.36130279133415644	0.7319859513096283	0.9885092373988194	1.0695121890798276	0.24138280116621083	1.150036396914749	0.46394984142716567	-0.1166904633707409	0.258383725799043	0.7710323543156647	0.9384765123381408	0.7361734171689421	0.7225409199438354	0.7107828402646523	0.09990052500407942	0.03705537764994081	0.07446086243540094	0.6782927669535826	0.7476403535782075	0.5458872287439964
2374.4	1.4048982858733718	0.6660507272850973	0.49129997074985887	0.841611068592698	0.747707368983818	1.103024772798929	-0.04610757035611723	0.3563360990784126	0.7827990849917464	1.0546906375397989	0.837033497394862	0.6422909088786968	0.6299712874552742	0.12720702739645853	0.27153667324356867	1.141528936987197	0.5616511633519241	0.6867563796518056	0.8690911136961095	0.7550391397616023	0.9206351202901211	0.21247241505077888	1.1078048869670698	1.3780506759178224	1.1931326013074557	0.8291796349541696	1.1156284980465214	0.6652587062267524	0.4224803664979294	0.327175754810589	0.7215133140587447	0.9660153125078631	1.1077869049967022	0.25660084122995985	1.125979711797915	0.5329613761937608	-0.08638022954051999	0.2814647224068072	0.7480602758649012	0.9109461459139331	0.7404082960108995	0.735599396518095	0.7303330892231896	0.12795313423211152	0.02253380567968766	0.08164218088822119	0.6814301570545858	0.7277793004628157	0.536432115830065
2374.2000000000003	1.4346736170122305	0.6661283053811521	0.5147127675018955	0.9157013029900973	0.8120485989911564	1.0934556454444748	0.07536072871929142	0.3345146606314374	0.7581294380076291	1.011785604244817	0.8417906588436981	0.6620688746502937	0.5485444201042525	0.11450281330926643	0.2670011820357815	1.075138624776978	0.558852985317887	0.6204042816584389	0.8960109436257209	0.8328146867346914	0.9447177476865675	0.20713858228090054	1.062659680330868	1.4244591069545836	1.2147445094068183	0.8383380933126923	1.086521254093883	0.6422723562169284	0.4406264191683349	0.298268739220279	0.7169712960641431	0.9757944166603671	1.0679304448388782	0.30050392865096887	1.1211960783904538	0.5698122675793449	-0.21675812525927557	0.2627337524588118	0.7264592888927648	0.9940931451788821	0.6966331292263519	0.7619977670616361	0.7335942714403696	0.13050513586263673	0.030108443742123882	0.10173596440488739	0.6682464431513992	0.7260373405936541	0.5303128143797837
2374.	1.3751378276649115	0.6457767550023717	0.6765868705590279	0.8959779699737955	0.7957810628935854	0.9540572090856736	0.42311551980659357	0.32708958063928395	0.7562460824815673	0.958148959828939	0.8398120835724462	0.6716097183007796	0.5239739251993639	0.15958018791846645	0.2403400420327139	1.015854657049979	0.5146716572770154	0.6455204539627009	0.9549410231325269	0.7491045552500857	0.9418037651431063	0.18534107584644086	1.0512637438879326	1.4607669944708195	1.2097729166356976	0.849492667711456	1.0596190933025322	0.5972216761981177	0.4523765556996932	0.2840778348575342	0.8088314655521935	0.9584720522166281	1.0479646798746183	0.3133926498023194	1.1349222127343441	0.49475526766133626	-0.09200904671597329	0.3031763702172485	0.7102914510624445	0.9913107982163906	0.6891601960135393	0.7706767363496936	0.7238425083560275	0.17345043394602633	0.05990412589285535	0.11738841373730716	0.6447177517209411	0.7471156726605385	0.5444020499157781
2373.8	1.3528817997853586	0.7168406196089807	0.8319696978867333	0.9399439976811246	0.8693704879698718	0.8907133214277795	0.6052011645092672	0.3727229310941518	0.770122802887026	0.9247996841438914	0.8219461213237715	0.6740579860721494	0.5110562685085964	0.17821812288598252	0.21204756940776057	0.9647195436313643	0.5513238368719819	0.6490325431169388	1.0042302912794856	0.8486376537852169	0.9249219522566451	0.10581865760611493	1.0541734620907655	1.479296797148055	1.1770476025909906	0.8475782432640433	1.041118510446614	0.5626280084153426	0.41356288993003965	0.23912819347816594	0.9036889071026445	0.9891562938237498	1.1374921682620713	0.291070286099609	1.135691914674941	0.543244943212506	0.032515786420059006	0.2924284549087298	0.71323006285185	1.027438099336497	0.6885498651772674	0.7730539885887738	0.717131608983494	0.14328698246494753	0.050558903830419756	0.1174423894915862	0.6258853171609357	0.761918464384509	0.5411800090732837
2373.6	1.1457729665931864	0.6499197222997818	0.9061207322459438	0.8450125593864786	0.885881973261727	0.8314420319342533	0.5719994095518852	0.36212286782802056	0.7642383889809583	0.91919977857041	0.7958472644514261	0.6551884272896045	0.45962990667008463	0.18058826041227147	0.21235785495975038	0.9433048438374875	0.6110519344755154	0.6323029865302924	1.0071484370368693	0.822821863113129	0.9083739310208523	0.08863081841498757	1.0609992502881418	1.4803549074975761	1.124303438287509	0.8402101771544344	1.0520901752624459	0.5480736723621008	0.3760960762817242	0.2196722089202881	0.8433578953581825	0.9405856465629018	1.2536263743627198	0.2594118768828815	1.0429329827869485	0.5497332296059829	0.08808137713262514	0.21949144769410767	0.6891339206035885	0.9857111088314575	0.6915477041461033	0.7646548666360933	0.7178935117404455	0.1427847894448417	0.06432564887335228	0.07841024385621959	0.6441378731526294	0.7445949470851188	0.5239241329992945
2373.4	0.849458944784668	0.6414935619299185	0.8730658709129634	0.9500300407473418	1.0202662576323673	0.8920419221901511	0.42822685942085675	0.3896251768556674	0.7491127051864972	0.8907740217614288	0.7796497535021982	0.6638064350378279	0.4371144098070014	0.2145243086248867	0.23417630845227647	0.9509603960749936	0.5974250204061848	0.6265716162267381	0.968537982044544	0.8573044436326069	0.8860086643640144	0.12765130650248607	1.071906327880937	1.4844383725481638	1.0705229464681763	0.8282593890207071	1.0628638933078283	0.5481127570097276	0.3693225207258817	0.20822805331838715	0.9543052109080414	0.9844530838783022	1.3253282971217903	0.22218240317321428	1.0409566191267314	0.5880704366220219	0.06002872583275603	0.19868446722809058	0.6867950927324635	0.9966028773382332	0.6490385617590517	0.7458272064778945	0.7399513207448372	0.14891234709836929	0.06367602468128224	0.06037903670785326	0.6257137068013084	0.7980065484271165	0.5207507892084413
2373.2000000000003	0.7790656552287066	0.5625012523479872	0.8980447940718692	1.0440164809369652	1.1147597094385668	0.7408498802183681	0.6404591348855321	0.3806757089402219	0.7263432239770791	0.8704405921746431	0.7651382258814611	0.6643139395315459	0.3833987184116834	0.2004079410902474	0.24182706278183674	0.9848930515476391	0.5474101909384747	0.6232524367154376	0.9883989651078262	0.9474985484904729	0.8793496773144751	0.1592976793907435	1.0806975932451923	1.4626301650769846	1.0579791531584126	0.819719096379626	1.0711524110313038	0.5116866098982077	0.3428541943480037	0.21322669367725097	1.1218221055162736	0.9463378390470761	1.3705653095307126	0.14084298144679414	1.0600271069586158	0.5396652199380183	0.01531686391416262	0.1292937220845938	0.6552770013606631	0.8914514184849782	0.6236882388402389	0.7461496478556134	0.743679423955373	0.15546931651161022	0.07852969481946204	0.05281373008474538	0.5839270557891947	0.8450658943663966	0.5349883739484348
2373.	0.7550951506920416	0.5223989248954702	0.9857983137394459	0.9834559452820159	0.9726237058179119	0.7545488164299954	0.725777538314997	0.4115513940295937	0.7021944415774162	0.8592629585697943	0.730732927154309	0.660200761985429	0.32083948207379276	0.20995002831897563	0.2441213752167905	0.9992643627714408	0.5274183998654818	0.5821593708044837	0.9789926851269795	0.8463883360397452	0.8694548395223212	0.19253893253753493	1.0626146942022507	1.4200755646950038	1.0462135317059966	0.8507903163572235	1.0904219258765786	0.48775573832608193	0.3147859683433917	0.2162655007063078	1.1658771940457204	1.0434385911583126	1.304294414850402	0.0976658712513134	1.0697011030909134	0.5646871059840392	0.1302824320546043	0.12371305675537433	0.6342010307143038	0.8573806576473343	0.6276892242346837	0.7579659391228187	0.699669992814323	0.16889870798822224	0.13703966935174597	0.033015571268492944	0.5611674127363694	0.8820879000146374	0.5255297001121577
2372.8	0.6873653524517959	0.4300079892864364	1.0075831571980227	0.9374717745887817	0.8068901885317866	0.8631293857682756	0.7391167666686238	0.44388780880027345	0.6902371907828172	0.8302289929807746	0.7101293979675058	0.6468470166040116	0.317923074884298	0.254480370131424	0.20929113683648373	0.9265027589468883	0.5401436062077428	0.576133599751567	0.9048833546279433	0.7394033640951627	0.8496566764762281	0.21355194286402326	1.0745790396782695	1.404319238763843	1.0429137383293856	0.8717619124065674	1.0798161085982765	0.4967178748239591	0.2813897800083185	0.23520704216657592	1.0108418223396343	1.0227654613703105	1.2375424366509231	0.08427030302064659	1.0465986540228154	0.5194282497989965	0.17688001496405167	0.1733600510388106	0.6356998288500444	0.8527658868862688	0.6223473681324593	0.7450085488031702	0.701755442005666	0.17636703713666632	0.17679701557113695	0.07584043890319879	0.5756338723190781	0.8929957606543448	0.5330988144361314
2372.6	0.6759247142188934	0.43172048567378823	1.0458538396970194	0.8968838135186267	0.674389260816348	0.7776746657913087	1.0781092818277989	0.47190789172534225	0.6689685031756953	0.7841606179106502	0.7082087033119732	0.6353520572426403	0.31389869429941736	0.26114333701403625	0.17313039937904756	0.955014468858357	0.4884461719284755	0.5910329947977714	0.8184082170630805	0.8387911285523215	0.7687298358374065	0.24013595234095236	1.080316607051594	1.3614450675578467	1.0274127840941383	0.8847598768539785	1.060160540678182	0.5176952413515095	0.242713720812241	0.23892942116734375	0.8866323759930095	0.9890636276027235	1.2643829756065184	0.05487243225751461	1.0206645241261796	0.4599168269833527	0.241764928800217	0.19954455606042712	0.6216935260262835	0.8266314873774877	0.6689282060548306	0.7040853978510812	0.6889081379279786	0.17219534617680438	0.17416917482761532	0.10509538107902547	0.5957212814489582	0.88824783642427	0.5624496745165257
2372.4	0.7509157958926446	0.438278108614843	1.1564340048800426	0.7700435801146999	0.5772029867752838	0.7903735416512121	1.0837003025738838	0.4663824288113001	0.648850279975869	0.7913849220294066	0.6841107578316656	0.6328322393058751	0.3041081588903093	0.22905997788666704	0.13243576551336797	0.9188286033414034	0.4595472757614305	0.5947651842892846	0.7503617004321289	0.6381765893814787	0.6909153501822268	0.25044151704004286	1.0776737026459287	1.3130421206992537	1.0013257668398112	0.8898212259232134	1.0477822099969205	0.5341256850340969	0.22334407208211163	0.23141364209398158	0.9894107649453722	0.9187001627569555	1.3260338160873604	0.10855127617495514	1.0359925438600297	0.39190358618212673	0.25739310324738496	0.24954298762888807	0.6094936478732859	0.7664460522458368	0.7383393822391586	0.6762431275217862	0.6760915515390601	0.18881914239771352	0.1366167113712729	0.12825930512851433	0.6072165266101617	0.857935693206775	0.5585601400788923
2372.2000000000003	0.8678960433275854	0.4878750128075652	1.2443071419463125	0.780868097400424	0.5264500638291293	0.7854582537006074	0.8073290580790285	0.43681450874011485	0.6299120467472298	0.7652014309796273	0.6446516253176355	0.6225733803182298	0.3202528733584871	0.23156695575578312	0.09331227016153322	0.9237702571838893	0.4896429456044051	0.5781350993570555	0.742428895588158	0.5107536177612496	0.6848790633168377	0.2832304994165743	1.0825649996462767	1.2983732632256466	0.968387579438444	0.8841404366859676	1.058426402090515	0.5224703158474494	0.23526392745341548	0.23286938455735925	1.1005647533379277	0.9334957890787525	1.2671195334198728	0.18032902787084618	0.9937752425162646	0.37002818632384077	0.18838745129469692	0.20659260578205835	0.6087272390731053	0.7534079441719312	0.7949479266531686	0.679799798085176	0.6695499698736219	0.19597869919624195	0.13465247293408036	0.13673864092853624	0.6034032823193517	0.8714699751118886	0.5463124490133137
2372.	0.9488511532184133	0.3201036703055143	1.3132677057284141	0.7213050961024035	0.45122524184723173	0.9186271042917015	0.6001548382339864	0.45453676455370207	0.6244019408806021	0.7300408950389657	0.5987872349259993	0.619890059771208	0.3613571938971852	0.22776760516802008	0.1102269551254355	0.9024219380707831	0.4463686586107581	0.578967007039982	0.6916650142116999	0.29987542118798727	0.6324377925816751	0.32582888730597676	1.0849872544778694	1.309188127467332	0.9637252357272879	0.8800340971482444	1.0521080053277785	0.496074331764452	0.2562118860674775	0.23385857016091616	1.072184546618911	0.8478505864209543	1.1478682228752553	0.21883789124233063	0.9748259374001784	0.35932327017932364	0.14733441388440097	0.24242613586983391	0.6180972422490375	0.7086881771951152	0.8283892633634189	0.684317045859998	0.6488466538082672	0.15782369856386463	0.16924187677460742	0.1290096199141947	0.576166506216155	0.8903733762537206	0.5431997388262091
2371.8	0.9901189568879558	0.38835737166390527	1.2078369421380784	0.8208621663493808	0.34215714922812474	0.8316812734638496	0.6173547056654761	0.46272775623875434	0.6191665860714785	0.6928499246289974	0.5697716673486752	0.6150769100928757	0.39569631347755374	0.22417184815310226	0.09022808268458549	0.7379387141095453	0.4008721825177359	0.5540444467410037	0.6203138749760881	0.16496757361707295	0.576840790254457	0.29712697952384537	1.0847210820240512	1.3279526780081785	0.9686371680040934	0.9062975578520259	1.0065074901324758	0.4774635433874995	0.23785949324669028	0.23475072179537687	0.8903111535853558	0.8162595740855028	1.0118776937675484	0.27491111478101604	0.9234995634341967	0.30701412470238376	0.16864081335556452	0.28185089926325907	0.6259109709242815	0.7121246828643438	0.8054788794891039	0.6953845518783514	0.6184921090781533	0.14761541221505015	0.1772144515416898	0.14498682925549494	0.5823124797626649	0.9147484157566913	0.5418677863741188
2371.6	1.0560822869018183	0.5875253333402891	1.0137689355538615	0.8240290632892504	0.2636068993161119	0.7396106283909974	0.5987111589650471	0.5172461524665025	0.5987073782395539	0.6576618135157699	0.5800367034001583	0.5828397604135803	0.40648061145772485	0.27100318199097706	0.06284281039506509	0.7350715306428862	0.36633617559545767	0.5410331021508897	0.587051800541117	-0.012385361004323747	0.5149245636484748	0.2911967759493606	1.0772380720616863	1.3383387906145523	0.9632126099962928	0.9418142569198137	0.9401630370580073	0.4783597259853426	0.20771207004993664	0.2489419143872322	0.6498323489486919	0.7955672041571081	0.9576120565012721	0.31974483109879587	0.907911901952016	0.3372730391992144	0.11553305995125202	0.26626451362931597	0.6507595133726046	0.6913879627080919	0.7979798557350025	0.6861434746580564	0.637189660405917	0.13902476589649268	0.13454689223827443	0.10140721329914221	0.6079198244205111	0.9120638042251548	0.5492347375105946
2371.4	1.1453559526338148	0.5524589208784298	0.9854143254922265	0.7744183308539724	0.21347101452572634	0.7701258062458836	0.49544267385099355	0.4999295831901062	0.5797857918878987	0.6359531585753733	0.5832072410210318	0.596770628345396	0.4022978889476279	0.24749311222928505	0.03289765381460924	0.7557517706153757	0.3313332469697072	0.5462523547017127	0.523169105956086	-0.10910468270620022	0.4802201684592706	0.3293002014488349	1.0653311857599486	1.2999105124023924	0.9571827681120149	0.9357273152567669	0.9426180502827067	0.46791537424215124	0.20960310314463884	0.24331367878666077	0.5961321230397245	0.8684700387831782	1.0005921804479736	0.378159907304163	0.9177012379835792	0.4422868069454593	-0.039766329712252135	0.27971634665537015	0.6571916798077713	0.7152883247682804	0.8123599229058789	0.694163963806782	0.6253121410445092	0.13520579851085057	0.15820346560004878	0.07465574240391655	0.5795875143392074	0.9144178312200735	0.5661186658071405
2371.2000000000003	1.1660778241452405	0.6152842065072812	1.0241178094540317	0.8345798645589222	0.29681750860673395	0.6104780732183785	0.3514894030517478	0.5052223887809872	0.5633072755083441	0.6230264812287684	0.5701827553015983	0.6190229743254962	0.36197620067832004	0.21231283747767013	0.014456441073025086	0.8613531733396241	0.35781606092895496	0.5396030763032281	0.5369095212096785	-0.10281282974234392	0.4818438488078019	0.326972308456768	1.0223031984596815	1.3149672572664937	0.9444978566886979	0.9094887503744512	0.9238728398636253	0.42784334048129646	0.22056182812597971	0.2348486642134655	0.6270151193589253	0.8690396179117291	1.0680263031374562	0.41754235704144127	0.927844786689813	0.454361879416819	-0.08749107955501878	0.2555417707787033	0.6717587354978544	0.7293407247449208	0.8176797749665297	0.7099415533642099	0.6192212454258472	0.12452434714967063	0.16306079747118157	0.015320751564330225	0.5806402102688789	0.8564941320649183	0.5786853446982672
2371.	1.2207735268786049	0.7346356855891966	0.9585402245739816	0.7552055784582451	0.49897865321217977	0.5438127834351003	0.24353240122176698	0.5391502681879996	0.5373981394486124	0.6127057012691827	0.5585278733523699	0.6251789540389533	0.3379726236783333	0.19307540527808287	-0.01652586864788604	1.0283656857487276	0.39242625397712155	0.5855997072711712	0.6423806064185872	-0.16877459456952515	0.47532347203206393	0.32306924556656835	1.0119977062351269	1.3333427088300651	0.9872735310932873	0.8882950426113958	0.8907940783023217	0.3861337731174124	0.20826550348019157	0.2201761728764883	0.6142665956383108	0.897133344856985	1.0062100134106993	0.45176264892131635	0.9263974299546819	0.37321660304659676	-0.13906624885648353	0.1390909931453322	0.6754689076377163	0.7006594057181907	0.8080932766313879	0.7041435862438085	0.6512006447202537	0.10883714656210841	0.15241174239592153	-0.03214083868084173	0.5892219562810663	0.8186724554309127	0.592053815600992
2370.8	1.269648211434495	0.6071215517322158	0.7856204332399952	0.7589372973685808	0.6604898268729791	0.6303900925448771	-0.012665117075468635	0.5357000329164864	0.5218731782193484	0.5926881067644623	0.557413159160502	0.6267338766524637	0.3560204565938251	0.20069311019911168	-0.004939163186456914	1.0823074022837715	0.44853306650597474	0.5687915547164305	0.6967305416507208	-0.1893160318824719	0.45557838970521225	0.3262153685468942	1.000267709049456	1.261637592781084	1.0033240331362232	0.8888857777809783	0.8819820178118182	0.36743058496559955	0.20767729591785933	0.20637836606006538	0.62633831220344	0.80909929090787	0.8833086628236684	0.510169711712638	0.9491984496497985	0.3948258047652708	-0.11606375977584268	0.14650629416462577	0.6300670527481601	0.7087691303185492	0.7710708150594223	0.7268911795538228	0.6723763902931853	0.10373791957316222	0.16582222815310185	-0.04963670871876131	0.6051311185422239	0.8216201252408868	0.6270566018735254
2370.6	1.2414789474959493	0.4990169587781029	0.5897255071355012	0.7600461874745131	0.6698757830441903	0.7393656607143188	-0.09996567782990083	0.556475311943333	0.5069624669932308	0.5778850344475287	0.5620949658999872	0.628247951718538	0.37400752322504216	0.2093433611316948	-0.02345804898399451	1.1516956844880304	0.4878443334780795	0.6254406180561194	0.7025299060790279	-0.14300503086524066	0.3970528767768937	0.2833204357561951	0.9916866250353703	1.2629260085931076	0.9981432704581061	0.9126718458980947	0.8719989807010722	0.3586211906197949	0.19519494521660155	0.2029525308787049	0.5353397660193895	0.8088192495246433	0.8155413173589495	0.5204441253619144	0.9145410831667157	0.41095695315821945	-0.04845551653646639	-0.005721645433750372	0.6039288622680298	0.7458258470822446	0.6762386497152568	0.6969249758062515	0.6802650101001543	0.09746908660969036	0.1959943919994456	-0.017905025000351522	0.606205257745897	0.798697824532185	0.640692104194864
2370.4	1.2516603221220164	0.5145909622837184	0.4316219272546167	0.7708121962304559	0.5647546228241571	0.6582547708127655	-0.06686306174472516	0.5568678746937973	0.5129301643896341	0.5860997934524954	0.5366605827677098	0.6340934594044543	0.39246253478625814	0.21707518866105918	-0.011434699968919368	1.2014104146637163	0.496666276262629	0.6732904678476123	0.777138773268045	0.07746159802705918	0.3394730992861647	0.26269300008839186	0.9916954518533357	1.2591176309689254	0.9967118662526935	0.9405041791033638	0.8453016301723939	0.3562226887844334	0.21775053712851433	0.16888376601258137	0.45635235924068446	0.8529592361717971	0.8664226888913108	0.5116662104621454	0.8706762628545202	0.3534701882600162	-0.1389873306262413	-0.0012521746249905714	0.6149649962591556	0.8007624749716745	0.6028729677406647	0.6691426458383891	0.715922675454117	0.06697954161087355	0.17165250476308375	-0.04709451714104819	0.6177365250441913	0.7658262470380723	0.6395410245249243
2370.2000000000003	1.1958429636821444	0.6192193342621537	0.47959994622316615	0.6976571284650465	0.44515625847587403	0.5832618975890581	0.08389039839667828	0.5521927947257878	0.5227585335875675	0.5967360237149906	0.5212242294815551	0.6537908552284022	0.4092232343893934	0.2223654908790052	-0.03666754903456505	1.2289687285564794	0.5141766571158702	0.7307437774897743	0.8172012964660047	0.24021110308939828	0.32396989592035275	0.26768297856123874	0.9872181678226659	1.247315512101115	0.9719191606942263	0.9417105826609957	0.8403198049800914	0.3654907774559585	0.23274033368870597	0.15475982028420027	0.5100976877408728	0.9886045488405972	0.9316498710053223	0.5168057495088234	0.8795100049020621	0.36544464978970337	-0.17588913769439135	-0.011786790354790464	0.6092387873007664	0.8804692258196725	0.5766210502109765	0.6600523541282096	0.7367692105918378	0.07337879127429411	0.19226985378235273	-0.017329015843150025	0.6162540591926068	0.6991149017340352	0.6220536383777624
2370.	1.1480810620843442	0.6748417847842959	0.6546733185136651	0.659273553513539	0.40091890691959237	0.81598647981043	-0.1245696140212931	0.5331182756859091	0.542197690519567	0.622813313198079	0.5129008260473539	0.6371821426956776	0.4393996611200294	0.22893202541598323	-0.03252683131679429	1.2078582588156501	0.547660243260268	0.7586067052586641	0.8871378310923131	0.5488682014801942	0.31722785402410913	0.28884450760855046	1.0006983583089037	1.224035640762134	0.9451554993076083	0.912335416159668	0.8472487222523957	0.3706986854492695	0.25130081425221534	0.15919680712949993	0.6472541816949198	0.9916862382949583	0.9520004698131176	0.4687934739701952	0.9259364142901642	0.34685602213283817	-0.1794068899379507	-0.008140075321424883	0.628731040350276	0.9683323643346479	0.5751110095857184	0.6438551836523396	0.7277554956508515	0.0797600758577164	0.24561540230817216	-0.04910193684344001	0.6134017633757888	0.6968970777688024	0.585881442480326
2369.8	1.0853332487778575	0.5026580758209425	0.6589693325154231	0.680788431423896	0.40325120846761514	0.9402204273992075	-0.22308787465970464	0.5356264405962194	0.5580656321393085	0.6396542908703248	0.48839678382337287	0.6285366231951326	0.49454033780190215	0.1940613645515425	-0.023119586368301085	1.2083181783934012	0.6351196702995572	0.7545577563033337	0.9474955589821412	0.6576161911381129	0.33602318726846064	0.3176447643446627	1.038297112064224	1.196814471280004	0.9272703371609121	0.8708184874682918	0.8127346965414868	0.37619170279014524	0.2466235520448473	0.15018660369057432	0.7899895041040227	0.9310027334368979	0.9424042201203597	0.4056376953786384	0.8754991634783695	0.2477328884376428	-0.11559980086838267	0.02751130144387206	0.6109755503215012	0.9733949733057107	0.6183904903577551	0.6287962310850622	0.734712098686247	0.05688287675513132	0.2607501335877549	-0.0887903755255712	0.6481084958744554	0.6254583730956584	0.57535440176392
2369.6	0.9650192873453768	0.5129099790697274	0.7029411204855877	0.7207116079868966	0.48394517613372845	1.0033561652266998	-0.1924948595223161	0.5241422982975953	0.5656538555147258	0.6376042112236833	0.48449907532447095	0.6068679652942546	0.53692675277386	0.11127044322582993	-0.0027113834226846663	1.179554806712564	0.7140014743249719	0.8131332052505718	0.940650983361933	0.5750176109102092	0.36041208511204004	0.3510597595133858	1.0459757633145679	1.1420858209710751	0.9187090838720899	0.8518627541387056	0.775084312652451	0.3859565812235887	0.24445036065298992	0.14541967663009106	0.8316146860736212	0.918237492854777	0.8990969316860848	0.3303992466062224	0.8726656168957505	0.11464341765332206	-0.11836038177246894	0.034993185984301345	0.6270449258100195	0.9393517413079561	0.6419846673384766	0.6278419593167323	0.7511645866505413	0.032787611800176225	0.23921838391722614	-0.08597418605837795	0.7040622459340832	0.5903366781009196	0.5780511412388262
2369.4	0.9066110294809808	0.5749056606780335	0.7908226231704589	0.781480668828704	0.45304429556698955	1.0270412298729883	-0.20975287835428508	0.528048464630513	0.5762988259898134	0.6367849062674018	0.4805205311458034	0.5917701298241747	0.5497120812994196	0.0718951497887774	0.05111639769247583	1.138429504499728	0.7734943476556084	0.8030318831901122	0.9466896389046736	0.4821926989677746	0.3561851429189226	0.4412874961416056	1.0418489684504648	1.102132177449094	0.9114828821131634	0.8362294567689381	0.7762729593719914	0.40973820404433675	0.22688743245294493	0.14543912451526692	0.8818137004691411	0.8508240835978012	0.8933555260044191	0.3050324804981577	0.8273960936815818	0.10297711158936552	-0.09740074116828165	0.004500193060701332	0.6837602752644263	0.936222112790501	0.6321250043400745	0.6160439193897922	0.7920827038477076	0.045713015359439384	0.22198099048020603	-0.11283331711075718	0.7261782354546822	0.5817699233178216	0.5834241774408467
2369.2000000000003	0.8159726697728329	0.565332185204313	0.8238124897516446	0.8111802229246885	0.36674893339983267	1.323455604880317	-0.23816998072310794	0.5600795246900323	0.5860567896978917	0.6411066117336622	0.47038958633245526	0.6142065828751766	0.5768839539308956	0.07541724572448934	0.04370870192005602	0.9676063450576565	0.7966083609161664	0.7993775814604548	0.9526426195604388	0.4506500209364035	0.35758343571581247	0.46946798452031535	1.0067870398660468	1.08477685423378	0.9228432232947529	0.8429055043721174	0.7503346405054965	0.4295365483335805	0.23637800614974444	0.15568056001725233	1.026705832005591	0.7991519134171032	0.9748152096199214	0.24903549033900949	0.8161505038558672	0.13464301659254843	-0.13426251265340783	0.07487020689922674	0.7398404546189684	0.9392473936158577	0.6213729576865029	0.5992619177458215	0.7817620443079485	0.05210738649506035	0.19097040113668345	-0.11706302245609561	0.709404419607575	0.57963001502306	0.5813883467494722
2369.	0.7305419892707139	0.6947436374019326	0.8417603507876286	0.9579147120730384	0.20113811139177787	1.365121890471516	-0.22492012411687765	0.5534711583279031	0.579334604819837	0.6357041935930434	0.49042264085424503	0.6326167585879429	0.5957881052467061	0.04607749175392073	0.03142017985950833	0.9377519362593003	0.7581720911644525	0.799488020088223	0.9876992802890935	0.45854516522165534	0.3503189796778709	0.43880117188189754	0.9944393312222504	1.0621180778147459	0.9327963233171648	0.8755746059582492	0.7088561036151919	0.426861862898379	0.2264192192243287	0.16016407333397034	1.070795229487437	0.862555103697619	1.0587594037194246	0.13710644557867419	0.7932035978109531	0.21403339060300702	-0.08419998978266006	0.0726200311626492	0.7692109194504113	0.994705988673322	0.6096373411530203	0.6036221718033581	0.7612553822516748	0.04802221177187157	0.1681041050258984	-0.11729550383977687	0.714050051182809	0.5500468681606907	0.5621491819455641
2368.8	0.792780104566843	0.6545808411158149	0.7973160045294043	0.9357569894860548	0.15310847686197165	1.3065854661422662	-0.03325690955518659	0.5521531110217763	0.5493797589500956	0.6427234258877983	0.5016489355593112	0.635169894555169	0.6108157270625594	0.05930297071233594	0.0014022300376453538	0.8738460811600834	0.7628893969945624	0.7386426323462496	0.9885130898940648	0.48630452536484103	0.35127949591078744	0.3876179673220806	0.9840817685558718	1.0704337172675116	0.943831107780942	0.9033177759572676	0.680525359857465	0.4473629397931372	0.28344441758164984	0.16941886069516193	1.0335870913284817	0.9660069903662456	1.0301539387652634	0.08179414230334367	0.8764826532606173	0.2576658507223368	-0.07617979242903619	0.02761901015620352	0.7544571424086602	1.0183130960408262	0.6445590730871805	0.5932517494797644	0.7197294023567248	0.03797319379669938	0.16180548395518304	-0.1006773052479254	0.7144864567731944	0.5291264182134149	0.5391651488636237
2368.6	0.8271066807234306	0.6618496444043434	0.7524585671077325	0.985125949085505	0.3037710091651784	1.3418244391167522	-0.04777688924683917	0.5266773227727456	0.5294403359027359	0.6423867838592457	0.48997453119260376	0.6172172609984831	0.6497520730510195	0.06527286530120502	-0.011343889259648696	0.9057598897261996	0.7242629695991472	0.6455232888677322	0.8653349523301814	0.05673887184762344	0.3529377140069775	0.3269628241586601	0.9858128737214437	1.068310182443752	0.9219036328088392	0.8805770927411045	0.6913242880154735	0.4588407984103342	0.3234050988823846	0.15459181742151037	1.0240820964983204	0.8488907825321461	0.9586404891098664	0.019985005155694097	0.9346370775472599	0.28392497327700095	0.06713629573514807	0.014225005709881867	0.742706220240165	0.9491359695200141	0.6777337584465701	0.5851396923786844	0.7161950823533565	0.0056019139082996924	0.1421123899899091	-0.08468018546421156	0.7257052663910818	0.5132860443880858	0.5634526073845348
2368.4	0.8689878975406489	0.46737504948696207	0.7140855279382854	1.0467572424626268	0.5126885165395246	1.332177233375116	-0.0773288995128626	0.5219117960377145	0.5415894320958005	0.6295582902010818	0.4718878097907734	0.5949984926865449	0.6592172345819517	0.036196186670038356	-0.009691814160341762	0.9700623235808098	0.6612674453552526	0.663745846301252	0.8603810088702929	-0.05373581015417623	0.3609321207529661	0.30909117280224707	0.9945986326469715	1.0672953478549343	0.9478169722379008	0.8472496589054466	0.714273321172895	0.4619184933018464	0.3725624270868586	0.12087450463571646	0.9528938686110773	0.8384352135867013	0.8710779826396898	-0.007458319830341927	0.9856348825412387	0.2589637646780475	0.07837076354657871	0.021884440385764405	0.7069167560587023	0.872223503538129	0.653688927789154	0.6110803763991518	0.7055286601450174	-0.02590725128580198	0.13456952247765427	-0.11577994130976882	0.733572038373655	0.5179114436573985	0.587001980489084
2368.2000000000003	0.8881619954255252	0.506230834802864	0.7257431056993688	1.0812699016396412	0.6600072626624434	1.134565147951554	0.15023727371540882	0.48139854363250534	0.55934500725181	0.6489933833738885	0.45969555006374285	0.5676233959882018	0.6631875653318922	0.014970123957078096	0.0413847200053457	0.9714584700134903	0.6507096173537725	0.6066825458045123	0.8115730049397365	-0.20064674221467185	0.34596036283891546	0.31095479297917017	1.0021152204837742	1.0570267889727818	0.9641984145478042	0.8126478144241979	0.7241539450656808	0.49659558476851495	0.4054765047997795	0.12583764858912608	0.8878496214662567	0.7814646719820296	0.845513909862725	0.00667933707860624	0.9450014041391697	0.22858229848541986	0.06508448020568389	0.03671382269599143	0.7270784615299082	0.8123991995249988	0.5793169668005732	0.6241946052619263	0.7348731564389112	-0.032557292695665874	0.14113259609231896	-0.12643355392173286	0.7064829835276366	0.5550225180564476	0.5824275780749679
2368.	0.9713576649944069	0.5912253453324379	0.718879888146687	1.1492581502800143	0.6006168047826176	0.8957584325395664	0.44667454019308334	0.4845529439422611	0.556841113705343	0.6464689229052433	0.4571818371905689	0.5552726111699466	0.6947768302371436	-0.016347055544726007	0.057861500106633684	0.987077060442015	0.6002022601677575	0.5625639797019564	0.7676655106575527	-0.4256972965724857	0.3628235434601595	0.3041625039957572	0.9974200424628248	1.034128361987379	0.9664402224692528	0.7915618513229995	0.7426423004905472	0.5300978223174493	0.42214562798519195	0.13881525483464224	0.7974974841952707	0.7540816352433165	0.8663689303254407	0.03536080781181537	0.9587873630851714	0.31665802386669895	0.1356093708531047	0.01746010431645229	0.7351817750466085	0.81954394727005	0.5237425442091682	0.6084333266322397	0.739706911893013	-0.020510723953041404	0.11185565131679615	-0.08834958357052812	0.677199050773229	0.5993347635421787	0.5812516791441771
2367.8	1.1811203171374427	0.5471337790057524	0.6691248601941722	1.0401789671558137	0.6036863574006135	0.9263499800664995	0.4319245134269788	0.5100372097079348	0.5406389281709966	0.676933500105937	0.46585380077187866	0.5741844446265436	0.7115334154693481	-0.07380966190514252	0.03564430220128327	0.9806148522971655	0.5514972801214024	0.5700436583634525	0.731916949517735	-0.5284741240923173	0.38014123340483247	0.2696413209964574	0.969692692303145	1.0618379461648555	0.9476256239933698	0.7830671460661193	0.7298973706778316	0.5379847185323338	0.44213199965256234	0.10502770645115975	0.5329491773788314	0.6727796578592568	0.8299503406356041	0.03768124444027439	0.9106011998653994	0.4240809725366821	0.19353644611558193	0.010386361509507964	0.7184062743201216	0.8380764689306345	0.4980056719855776	0.5827512139307245	0.7380342649226371	-0.03199569555724229	0.0931946791473426	-0.09471697388042774	0.684963003377955	0.6050054740728953	0.6087351990358579
2367.6	1.2219373465588081	0.567247167274794	0.6515167843678878	0.9401326639842762	0.5545115793539678	0.8176221040278211	0.4916295592755139	0.5336715165348745	0.5443037688424992	0.6901771297920596	0.46454336681670605	0.5926425230845765	0.7043600254842524	-0.058641205110421646	0.040242634865078494	0.9128872464001642	0.4683458081721542	0.5978088524128138	0.6342380679951143	-0.48177953716349925	0.3488810373871531	0.22553083177455074	0.9678023890048123	1.0461201179567037	0.9413710114096626	0.7830089417714864	0.6893842769737982	0.5339667124642002	0.42877643954847566	0.0852989876541819	0.29243919781042343	0.7876684952588027	0.7366834203239114	0.06528146076167579	0.8712245311263538	0.36777983518007396	0.22105142039419964	-0.023396964913992097	0.7258827537190935	0.8172498954660029	0.48125649395412173	0.5756014018753713	0.6983708690474408	-0.02442990154147788	0.04544367256832664	-0.08604886082693622	0.7130297539140246	0.5755607939973619	0.6183520616840753
2367.4	1.1818500438712132	0.5927998698227852	0.7138099504844828	0.9045864377913032	0.5846994787414675	0.794963680701483	0.6300781780608646	0.5253335052421183	0.5787950839364141	0.667650896309135	0.4275855341640577	0.5960867680464914	0.6820748027068583	-0.035176126219277716	0.02256196242494509	0.9253756463202087	0.4062149193903989	0.5113315385893364	0.5912279751435419	-0.4814717532125647	0.3697872130532157	0.23313017933760255	0.9459794510446403	1.0183922765092737	0.9469473391250744	0.7762288685331233	0.6722821067431153	0.5044067853688418	0.44814186375547704	0.07518564757826497	0.12399981698984305	0.7278297582042275	0.705417407876784	0.07323181189612725	0.901867677905177	0.37593254915112934	0.23604039823451045	-0.0490981226690733	0.7253583283260573	0.8160186923906886	0.5272505082422726	0.5666021860173759	0.6936043483011864	-0.015025473274286603	0.016268721139665345	-0.065845942564448	0.7401088238731923	0.5435564768590436	0.6201113450362307
2367.2000000000003	1.1273305420736723	0.4979142839520604	0.7768236955341128	0.833148537920502	0.7836095096740181	0.62215341318204	0.5573786843906625	0.501069989746675	0.6294551004380531	0.670370197940395	0.40859670008330684	0.6152400329730624	0.6538655962637447	-0.06659598280791258	0.040102341849466996	0.9097885160020912	0.3711932052741056	0.4885615066319353	0.5914312328769307	-0.44115416529393514	0.4406879511930805	0.22561440938159139	0.9329471049651554	1.0001428847720437	0.9362492982370525	0.7297119839832968	0.6995868423940212	0.4624127694544036	0.45085872905864643	0.06599196661001966	-0.0448521109700534	0.5582140316791062	0.6896544799195365	0.11265054600644786	0.8687430069040819	0.3785715996495582	0.20072523414963478	-0.01086082690622325	0.6944057928035041	0.7367918370208284	0.5206659089281845	0.5851533034221726	0.6894326349126997	-0.03454674894025817	0.026205823278155148	-0.0699450818307338	0.7568147431275821	0.5298998542629034	0.6110916182972552
2367.	0.9342174953928772	0.48526198414597893	0.9174248659412029	0.7656027748142575	0.7901995235583045	0.7048752525355368	0.5799695986259664	0.49898078489101255	0.6392994093245422	0.6737633380060483	0.4027384130460735	0.62643366921561	0.6404444314429466	-0.07309813825450193	0.044425603852185296	1.0098713095345122	0.29376755722262426	0.5233390236036629	0.6434568918330268	-0.44496022393375745	0.45898981503653724	0.19007338059152623	0.9235069133382025	0.9912021513013001	0.8886132974011293	0.7112224900249912	0.7389340718571986	0.4611067593402459	0.4520723348651051	0.07042537461990907	-0.027428213408432184	0.5282813415517221	0.6889754323730788	0.10879024166758071	0.8394372397529204	0.4356683358319207	0.07915140449046135	0.012357348537675346	0.6675512706687967	0.7021502311913845	0.5080220741126483	0.5802194678268546	0.6757363705797713	-0.06547745290003142	0.07360460417765768	-0.05779530462996102	0.7799574042134649	0.5379851159772726	0.5946593790251165
2366.8	0.7257333273668908	0.5890007753254376	0.9616265701531568	0.747470009370299	0.6157013302356316	0.8318333511824637	0.37628143734234865	0.5111240986722922	0.6455179686671387	0.6435888896468698	0.39301114718148034	0.6220211441708744	0.632720216117457	-0.06175879347166937	0.04509150466894843	0.9985778726015657	0.2765806991024682	0.5147332218374487	0.664477229611053	-0.24139370163276896	0.4252376512604455	0.2041751311706715	0.9128347528225956	0.9290027459417108	0.8816628154351995	0.7313707645921351	0.7496096598627775	0.46475791036336367	0.48397733096055773	0.0689282202153914	0.05411190273300913	0.6535829983851885	0.6841086977723627	0.06118947272476637	0.7815213222466134	0.3575781180894927	0.09280646826303422	0.06724187168104086	0.6267460618027063	0.6741572044554375	0.5283751523822448	0.5773259000558525	0.6329847577269722	-0.0678126742307729	0.07280169096964283	-0.024867382255649734	0.7495676109388656	0.5470522456330091	0.566676301950384
2366.6	0.6697134526836087	0.7256310394978588	0.7870093774391964	0.6480471592629309	0.4027095845018478	0.9224678484496062	0.2700968667967237	0.4905413571615851	0.6475346526708542	0.6512492338967053	0.3851865068445486	0.6316977132124809	0.6253336069804701	-0.06207243522377482	0.055739072250869305	1.0055116140040865	0.33060642708785326	0.5012821400167139	0.5387650836165808	-0.31459384071668267	0.3643617764849534	0.23520822190197901	0.9379646918775048	0.9141654189275309	0.8762049206691728	0.694399218020609	0.7613945970755815	0.4551288043474788	0.4820563241222336	0.06580288925805233	0.15034595156543082	0.5966639307673801	0.6564402558052101	0.05393329402505517	0.7403553701161966	0.3459963408006861	0.024497553107046377	0.13559162062400884	0.6219629364120673	0.7103760692669944	0.5544380909284805	0.5836673240636614	0.6121668802081931	-0.05096608196953795	0.06912311814812482	0.005424449883217033	0.7174113070418087	0.542408786120199	0.5620998869421523
2366.4	0.5728907256484916	0.7286089117439251	0.5433628730262232	0.5841603127616032	0.2858770431945135	1.035297473408195	0.18367506209504866	0.48765487159320203	0.6435857631822784	0.677187283430041	0.3762037009402926	0.6572734642968554	0.6161810597792833	-0.07734899651999082	0.036532958573787945	1.0344794360765357	0.35692864056775103	0.4993038969653721	0.5230048318560985	-0.3992953494789412	0.31918495772563327	0.20958791080049	0.9470329174054893	0.9420690745787146	0.8608017502120441	0.6449710383069606	0.7523051195809703	0.4616063459042067	0.4615517262174164	0.07562618130044055	0.2035107321536167	0.5768734084891916	0.6222961606463843	0.04881789187054865	0.816400563702404	0.2754298793924171	-0.024260600905379813	0.11607787409835384	0.5901549279040187	0.7918787189557137	0.5650124422152162	0.5403892570390272	0.6160637396682795	-0.055562955806689934	0.04425212779972317	0.022785752494130444	0.7151119973414398	0.5060787042918089	0.550175126202094
2366.2000000000003	0.44409408869610606	0.6268937762161744	0.31383488856343483	0.6053323909772484	0.20983165376798316	0.9299104465845859	0.002502029357368686	0.49948254955283444	0.6443220040914066	0.7002601572131155	0.36083847762802884	0.6570730324516203	0.6076123877310956	-0.11601084265228938	0.03744250830047555	1.1054478555673293	0.3453668114142161	0.4638237072392958	0.540349281849208	-0.4273206447740489	0.3036398794742747	0.18723938277298077	0.9390992442005138	0.9502718489883806	0.8223682322012896	0.618884699032129	0.7600992300904776	0.4712127191971565	0.4456964067360102	0.08841953111218498	0.365622658600304	0.5278923814333412	0.6007421851703342	0.06602467233737344	0.8252432699849043	0.2490492775462238	-0.08223521426461694	0.1665519897262419	0.5822386279629079	0.7677405005419035	0.5543666659373274	0.5235173969575316	0.5431963410310494	-0.07378775393708163	0.06455302233418647	-0.01740155207168091	0.7195394048588952	0.4825352370598812	0.5352821137672821
2366.	0.33909447452625846	0.7367301902819349	0.2964258914315986	0.720686485875598	0.04207890586240765	0.910549515825616	-0.11446015469044588	0.49327320835182087	0.6446362228767746	0.6697428598672561	0.3601007991216143	0.6447594309602439	0.6004168315548019	-0.16653105771235263	0.039493313405112314	1.1738629712727833	0.33173579796121666	0.4673819737783732	0.545412008611737	-0.30465204849896077	0.2976542509229504	0.19650255636648573	0.9272552866644628	0.9266935428663938	0.8142300056867856	0.6092567406294935	0.7715251737707712	0.452827216221055	0.39817008198171855	0.06994514612395875	0.5661968487107415	0.5529757565297535	0.6108677350827002	0.06331030600587403	0.917283463254035	0.169587819105188	-0.08587681744153425	0.09868902288286616	0.5669041015453369	0.7481609681323145	0.5559029389475675	0.5242994119046881	0.49998677515664136	-0.080730041462925	0.05251442442367872	-0.006552138759650188	0.7209233640591468	0.49844395193030605	0.5313137672410188
2365.8	0.30829052274792546	0.7115401690870239	0.38366907637219416	0.8407002986564333	0.06499081167723969	0.9555109341541707	-0.17391146739677374	0.47504028179713687	0.6208777435296251	0.64249760144202	0.35191641421475384	0.6324609483803396	0.5958223576519908	-0.19096000763518187	0.07847575483818667	1.3764064161353287	0.3378485166102001	0.5175680174527741	0.5745900558589659	-0.20523406872522437	0.25906727296961973	0.1850936267400896	0.905394038024202	0.9198840124415654	0.8176574773666689	0.5774351498886442	0.7358161585432336	0.4384172007031488	0.3668105819296433	0.05512485281272005	0.7134304183375231	0.6179420561215571	0.6472900770325654	0.04340697435664204	0.8079306423912189	0.2365994852101722	-0.1118415362884024	0.11392691548346864	0.564710136326604	0.7522765915776468	0.5380618408999451	0.5049591818568372	0.4461273829721949	-0.12603517771270906	0.014876370824596	-0.032826171703190334	0.7051379407274565	0.5250772805917233	0.5159086864950339
2365.6	0.3049267562078894	0.5310397543732666	0.4048847937151312	0.8984315548965909	0.07144447753111526	0.8601713100731696	-0.14426643281488102	0.4750514373471104	0.6035672952500617	0.6473663977557971	0.32084710003326655	0.6229062197872458	0.5870329405870525	-0.1773476909675376	0.07769095314933563	1.3387368884213486	0.3911947826570895	0.5666985153384407	0.5751777651634467	-0.09073939836402045	0.1929582851602576	0.12634466518396772	0.8894981443545716	0.9253166407749305	0.8102156260811614	0.5427577247713363	0.6857777155752578	0.44076858347100817	0.35427249286122614	0.03270336323947764	0.8287341905786281	0.6062856084782328	0.6525237678123271	0.04101640046126131	0.7364604868445547	0.20162797250369247	-0.07309444358740413	0.12840832411966452	0.5186960207192491	0.7410152817781602	0.48308163508412594	0.47011111485633295	0.4357606949758802	-0.12844649858364018	0.0025427934661940567	-0.044148284312252185	0.6855087473173422	0.5270085257320154	0.5197894722967406
2365.4	0.28071130907203884	0.527830238486239	0.3079870509777481	0.9033138152772952	0.02000370205970336	0.7575443443713337	-0.1361642270702196	0.4691495369968767	0.6133575065307748	0.6661972046365885	0.30031060093953865	0.6038713599024004	0.5425689976431073	-0.1658933723445824	0.06676824141429369	1.183330292266863	0.39497787803152656	0.5663922540765559	0.5288963087797107	-0.10531373429093889	0.14093052316993732	0.04530781063972934	0.8944783555137639	0.9478217507925285	0.8229555164110454	0.5353098823338753	0.675550805389886	0.42870265608460495	0.33768027147119467	0.03708241894495655	0.9530283393890632	0.6575092409707962	0.6903468392492816	0.0044969935920861626	0.743487301646358	0.12927724068938418	-0.1255637515056029	0.08425757989816805	0.5566905351565805	0.7233094576180109	0.4916312461558861	0.4545683882746701	0.41582298490219205	-0.0789096391133797	0.0073807861796776975	-0.05862204312168931	0.6526835088626483	0.5385356390831527	0.5340713520808804
2365.2000000000003	0.37587554931457606	0.6515826186953638	0.1937859881519877	0.9465613059026456	0.12537186961296365	0.7392412546829006	-0.15001477470435937	0.4692953214190986	0.6157698386145131	0.6636709065406571	0.287405721342495	0.6022857114349771	0.5044838700866127	-0.14881882624275625	0.07211135492575932	1.1160998570247327	0.3962779904045709	0.5479752455689086	0.5192324682463423	-0.17822908919732686	0.1068909497884407	-0.0003776594149284083	0.8791533990426309	0.936680126314479	0.8106824305350521	0.5660031471596341	0.6831369141328938	0.4230989249961943	0.30855570934033333	0.03335599327208756	0.9914392381858075	0.6743921686860591	0.7056663692563349	0.07367631590500422	0.7400275330653207	0.14637870531021382	-0.09222977823747115	0.09056322864590355	0.5609152674319657	0.6692349955033811	0.5328143321639499	0.44916995238081747	0.4055655741079895	-0.056491007343314005	-0.007292288057429722	-0.03789888764759274	0.6254806684900415	0.5382936921118602	0.5152084493411322
2365.	0.5284123318109388	0.6114067767137761	0.18463006669207144	0.9750034800997601	0.2710894165277722	0.5322599042890166	-0.07068296489934374	0.4445288735079577	0.6105461696142649	0.6597661148888087	0.3023969296093019	0.6122592591483552	0.4773848958202415	-0.13852037739941506	0.061849808788166476	1.0543125754091907	0.43589502901919924	0.5289152358354092	0.5497582806224339	-0.15621281956357563	0.08162475857035197	-0.03710293624598278	0.8633594842970809	0.9308130123686394	0.7943410759483274	0.5968430298409773	0.7020044360691944	0.4362977079161925	0.3106839728976216	0.03400004654857174	0.9240396745666475	0.5243817077025288	0.7850803451377524	0.1862759522340599	0.6740385902262307	0.1795403270106686	-0.10536533170930722	0.027472667050352395	0.5157602197177844	0.6092294342293585	0.5084458136446214	0.4055490824386943	0.3585883769543185	-0.036709644236116765	-0.009258711798649587	-0.034804609782159567	0.6216213522811259	0.5411207909166416	0.5188696195884741
2364.8	0.6314971009233816	0.5475010230944292	0.4182830388635504	1.1072260684035373	0.33559792560365714	0.3992536353834415	-0.017017222994973085	0.4060758307543201	0.5948107578494014	0.6521496505108414	0.3042539340870383	0.6185711099216743	0.4323450734242232	-0.14768428548753343	0.06506230039116491	0.9989210568687161	0.4118207954811532	0.4802526871310227	0.6001868896716949	0.0651332264352058	0.07921269424647619	-0.04836715938702846	0.8622226134237068	0.9399141381083371	0.8015308585362338	0.590601761071448	0.7082785140320091	0.4426723287638233	0.3273647362068184	0.022262598018551016	0.8846478826972595	0.5086860435448746	0.8579184489730401	0.1850204816528283	0.6585695634299942	0.23358128304797027	-0.0851581371635767	-0.08306075033241117	0.4875134244542154	0.6137799766438929	0.4725065636444243	0.398200344262309	0.3543819670003973	-0.013516662911027906	-0.010821507337834903	-0.03166454620386769	0.6334165197664459	0.5562671585673457	0.4998185353478602
2364.6	0.6447911785314032	0.4658546763347922	0.6367993511021565	1.1903074277645187	0.46156298351563085	0.3135583815472847	-0.10813234374742482	0.386996048529437	0.5738312130008576	0.6519117574447295	0.2722440505486946	0.6108619063980432	0.3833330739249328	-0.12919535486650252	0.06259168512136072	0.9467852693482217	0.4196392769061827	0.4675000151757083	0.6712303056525166	0.14455945033692957	0.14925485312686448	-0.05787760750951203	0.8599186976781072	0.9762875509768725	0.7947267219975459	0.5596831706960732	0.7077900180446358	0.44326464780210845	0.3174813655581502	0.0018775889482422446	0.8451072302842393	0.5084956091630884	0.8137453312888087	0.08582561134002373	0.6109809515706575	0.2760715567349859	-0.07412358077172229	-0.11511660883833498	0.4775538972645112	0.5800351000298318	0.4283656319889508	0.4166969077956384	0.3580078973114011	-0.03786577780189081	-0.006464278226136834	-0.01820785482446272	0.6469917251371683	0.551278810711345	0.5182432048839984
2364.4	0.610493188453703	0.4181953251383548	0.8082786524645013	1.124841696528566	0.5265305207820886	0.4038895902675587	0.018935400679128186	0.34974856789200326	0.602396200970676	0.6740154949394496	0.25546308627510345	0.6219310121533661	0.3371312467566697	-0.11315781394439928	0.08391725001762274	0.8326748891038468	0.5049081072228208	0.497819580326754	0.684467111803431	0.3202475300239057	0.20024703944049616	-0.05288133895737429	0.854087523916654	0.9430976689390984	0.7896001062664425	0.5489562468863669	0.7043503471513849	0.4474085052199988	0.2914094812058528	-0.017946520841129132	0.7703299703349464	0.481174111735356	0.8040257386693281	0.08273818024523197	0.594607138934437	0.3391696180379232	-0.12914914579083334	-0.22760734257207293	0.46177444445316823	0.5835233781324527	0.4267926760070108	0.4103137064708625	0.37532539136895476	-0.06491637948884577	-0.027698097329218904	-0.06399651123676914	0.6536725578811493	0.5008117444436475	0.529079704788029
2364.2000000000003	0.63221849300619	0.4055638829311907	0.7455466709128572	0.9361210805700424	0.46199486944339224	0.5117184479408091	-0.0049778258622455995	0.3726590522149823	0.6347714452393733	0.6778452595861474	0.24702141694146043	0.62697185425297	0.31093622054522413	-0.07556224482320757	0.10008544568336598	0.6831431844311361	0.5526244317773843	0.4490472721325363	0.6823227967212377	0.2645258454070306	0.20663266175657607	-0.042765527309969874	0.8389764910278057	0.9585139921036854	0.7890279832206643	0.5448324582315837	0.6976989725747931	0.4530831719442048	0.2907816042893216	-0.00430103173930531	0.7095024515936252	0.38656925258974073	0.8382155280765223	0.11896622592462135	0.5756513404942516	0.40385924403227463	-0.2022688648893726	-0.21564587790601514	0.44390488585128995	0.5804549045249866	0.48248414175617654	0.39081087025040945	0.359003317670895	0.0009005855735182353	-0.019384241008545917	-0.08687891458512734	0.6310955541132675	0.46979886756009165	0.5019122837332273
2364.	0.6476777989031124	0.6028273194141398	0.6401130736345235	0.8919077948441956	0.4191663968773163	0.3714433815376293	-0.003608699277148427	0.3258462117207366	0.6345104211663501	0.711851605609198	0.25297484506897416	0.6276889341986323	0.28205086566785886	-0.0334912134298187	0.1129229269075128	0.5702059933245833	0.5396688339575546	0.32842012353581596	0.6456784481983713	0.17569680512994457	0.1990943898804713	-0.033039432659070694	0.8095557280712573	0.9564240472453467	0.7771511581856565	0.5398060606544242	0.7077306386820704	0.45633520089933655	0.27119722270573426	0.00847720464759065	0.6325610011494357	0.2882545640618992	0.807108171605795	0.1543446343143573	0.5746911102995466	0.3229594864402127	-0.19030359079817666	-0.21074749894342112	0.4464866416692891	0.5315895211297664	0.5325475143631053	0.37155739721532033	0.3302507233629303	0.029862409887866835	-0.025584906322020363	-0.11265968957908631	0.5905155631748058	0.4465911932748322	0.4733492496296901
2363.8	0.6303676404627219	0.7947588047944206	0.5806526197549494	0.7301662108203951	0.5341445487215714	0.4295621595713169	0.11828592439172328	0.3459222173251449	0.6240346002814812	0.7176711786955327	0.2667483276568898	0.6624863589743069	0.25815915319374216	-0.02393506020668402	0.10290036040348807	0.5742328828904344	0.4865983078142599	0.30264929359980997	0.5739297968583993	0.23845959014854062	0.18209858301616835	-0.026805223422228852	0.8259717331756453	0.9660990829636215	0.7503463678075427	0.5506746359390594	0.7020208173015121	0.44134479870383786	0.2091917326709373	-0.013679894936873944	0.6364123832942228	0.3174260091986146	0.777370526885054	0.19489555050346044	0.6294715857912244	0.37166741389353325	-0.2554711874108365	-0.1679986474791737	0.41855478707234484	0.5424281959251511	0.5363481140869879	0.39424384499600673	0.3260846684268447	0.04165833048101564	-0.035812792914757814	-0.09630553936369197	0.5759686238231972	0.44837003264912023	0.45360087417540773
2363.6	0.6909072711995311	0.8883240650581056	0.460600941691769	0.6717436631859305	0.6518324363943026	0.42065480237659886	-0.035571858755372276	0.3505824717759411	0.6312285659546881	0.6620890572206389	0.26287969948046436	0.6750955472087115	0.2544974865082042	0.002316727922805937	0.10255805481285914	0.6609964061050024	0.4850564998084336	0.2985100373059749	0.5376699628688919	0.3408906187571133	0.15587439182672655	-0.021421449050741642	0.8460626322012443	0.9605336137850866	0.7390613989544568	0.5478640120194253	0.6685923356156251	0.4159122217173962	0.18232157068716368	-0.02823388910470124	0.7923646211574562	0.32442452657949455	0.7830462430356943	0.22637238145297922	0.6898347811848797	0.321311455105882	-0.28984079031234794	-0.09248274527965786	0.4269718514767171	0.563164512638215	0.5004134541268414	0.39716142478203925	0.3253750189728073	0.029360030048979337	-0.010575048648736186	-0.12195595769077865	0.5704739297532099	0.468171348756243	0.4448530324154141
2363.4	0.6970398327995373	0.860463943615348	0.46281625858289704	0.6059265517550673	0.6762155783841561	0.24657277182087278	-0.14692430583316576	0.31484767567549415	0.6532090184530064	0.6160072753673516	0.28335924038399946	0.6880658647510616	0.24712436534965124	0.0501998824619183	0.12005583394839202	0.6891952785779654	0.4873566027407188	0.33929294375767644	0.5283518197486807	0.5568132419733659	0.1423308438035087	-0.003940570526910478	0.8581266047633505	0.963099719072438	0.723063585198319	0.5334341580429114	0.6464110299663091	0.41398961190365235	0.19406577121547516	-0.03973394436878055	0.8826453191723834	0.3182697765585959	0.8061246500997311	0.2542970017385275	0.7006325869796164	0.23174806980657975	-0.3879014225646705	-0.12298403969102799	0.4656562538295497	0.5881772970076198	0.465650209000465	0.37001878830153756	0.30086751420183877	0.022697087964242937	0.04076938592832705	-0.18738694317581794	0.5717021611241776	0.4907397050218467	0.4025496264034085
2363.2000000000003	0.6951239914856602	0.8563569924364497	0.36298364898261437	0.5146131934856331	0.6970279559026928	0.307998106648497	-0.14298254870392174	0.28865749268853136	0.6564011910777607	0.5911939853192147	0.3041314770680164	0.7125206487740868	0.22933818967506367	0.019516747128054197	0.11281624173344056	0.6919436183321465	0.47510749775667643	0.3848004487006852	0.45955489061481253	0.4791166209028942	0.17034933122496063	0.0010446303167542192	0.8563676140758811	0.9705518551887826	0.7055197602989275	0.5139264693623377	0.6728494754638259	0.4203763141297487	0.16272790171780652	-0.03367856543518463	0.8538308873938406	0.4338607435679314	0.8304345544646519	0.21468397361580566	0.7331366511456594	0.1788927836322367	-0.47386423119318916	-0.17342380411843558	0.44071844443775254	0.6297490423460711	0.4563326986615545	0.3655390657969857	0.3147600108628928	0.02258820521437082	0.08011103515483427	-0.21628305811681225	0.5596342659107044	0.4784257903403699	0.3681820344681102
2363.	0.7401061249831093	0.8211205864024426	0.2474694306294985	0.4883305609397631	0.7799933047108292	0.36361977335350276	-0.26269612752793	0.27300643791484586	0.6317036111796386	0.6020539619035457	0.3283111186240968	0.6951356133464863	0.21772327250866838	-0.021678255911962846	0.10645705789661902	0.7144590757903034	0.4703028221796556	0.46545396994548477	0.4184719412266259	0.4780110949451169	0.16347966351467946	0.010663545936264665	0.863432169355713	0.9707197092436769	0.6869486870730205	0.49459262054406794	0.7018643260304586	0.4709465364880809	0.15500602739268066	-0.0305290063178203	0.8885266721760163	0.5122622403728329	0.8257393875015001	0.26908940033614814	0.7272674388008701	0.17086013115301854	-0.49432536531454524	-0.12654192320679522	0.377828474413641	0.6632340853290546	0.4573234461597847	0.3642642432010296	0.33085695884278304	0.010065649965101724	0.10090164473512915	-0.2503323008089981	0.5252831635750304	0.5054448289921225	0.3598891008272273
2362.8	0.7590328237518583	0.8128277935410473	0.22536001957297827	0.4183657871366339	0.7041289795033983	0.5153331068744146	-0.3387521479477207	0.2856817508757817	0.6185227203070044	0.6413192815011856	0.3680327997863809	0.6697441302412473	0.21927228799253926	-0.03842607762929472	0.1522188115956802	0.7250256792399639	0.5043068942573763	0.48490098299408196	0.3834693044925145	0.33661420639759804	0.12359902737820097	0.02751989140833644	0.8679687942197929	0.9820627112491093	0.698198636839432	0.48153145913386164	0.6970364607546107	0.49356657092547135	0.15697442797150443	-0.04049932902299623	0.8971729485484037	0.6635383841019378	0.8986157292318835	0.4020572359140828	0.7532008301058865	0.13345689671876185	-0.5451395578579743	-0.05245100523910257	0.379432936385535	0.6506015348314874	0.4611905075032396	0.3499251342524694	0.319893523141028	0.019960432256175144	0.0760060726524673	-0.2571737272801326	0.5051283642906449	0.5266365053333927	0.3684589535364187
2362.6	0.7481451411408967	0.7542564538353965	0.28416559653653195	0.39329578263795884	0.7483739739891587	0.5136177347634646	-0.3102296147644203	0.2854174383097744	0.6022781720227338	0.654587804162131	0.38406976412027577	0.6664126518454501	0.24165849447650728	-0.003955437120430696	0.19014481152440307	0.8182155153298304	0.49579812648072796	0.49630699645667753	0.37338284745061184	0.417637984692876	0.06686984167417395	0.03543875906348292	0.9001718764975513	0.9672581949449366	0.7186873402582099	0.4602207744626216	0.6858459527172635	0.4826415881039965	0.15865369328636084	-0.06138539140871631	0.9503523335507813	0.6270362807278009	0.9008162778694692	0.4409217036800943	0.7699923228477845	0.10070831813724067	-0.48078262562870944	-0.05563877210612311	0.38639177169805294	0.6004403753849342	0.46717670006859924	0.3395236880250193	0.3692367553923066	0.0597925961871867	0.033795817217095264	-0.27533985558150603	0.5172914352824529	0.5550870083972271	0.38672230082343834
2362.4	0.7126245928671455	0.6875039865778356	0.18976620456499638	0.3798254861563529	0.9020876449157719	0.3487107797564883	-0.24749525602474964	0.3002753036526402	0.5573268877016649	0.6724811697468873	0.40640449576778953	0.6607922171618729	0.2813643811852841	0.021471710053614926	0.15797748835431227	0.8421764214452068	0.42653435549581387	0.5392467020140468	0.42268574747752624	0.28154579623455017	0.042655793977950454	0.02453881326933164	0.9095325497108498	0.9627395802221355	0.7148323216107202	0.44151054869035017	0.6948038832700013	0.47427390675571074	0.11944840002029007	-0.06211376144714698	1.0307673818494048	0.6182131607009003	0.8578605665810028	0.4135170874889563	0.800898077253466	0.06645143220400447	-0.5254642520188121	-0.06631057029408444	0.4125591314021082	0.5151502512040999	0.45912163867061784	0.356730650605409	0.369967981429475	0.05411561718962896	-0.0024450756727203075	-0.29907396641457434	0.5369993556087148	0.5863309221646058	0.39372321910639263
2362.2000000000003	0.738556452736066	0.4575693137732199	0.2906285785777168	0.44083968548481756	0.9460462465394195	0.3368752369016082	-0.33503547431109093	0.2881382820175391	0.5207343434125907	0.6562326996415124	0.41884603351216715	0.6375647060340898	0.29607360644721686	0.04713215752870597	0.1471394349045376	0.8298157811224465	0.344706638129465	0.5936485996261389	0.4520852126169995	0.32503954911241256	0.08368082449312846	0.007613766519166655	0.899808248201057	0.9466942803665072	0.7153538460212975	0.4432284417164654	0.7251472174106044	0.47160972061318523	0.09804570705618189	-0.07168464266659313	0.9999799661094257	0.6678100270269325	0.843698055361443	0.33187891038369033	0.8382906394877693	0.07884743049873047	-0.5513354804002298	-0.07020656274610491	0.44477103920709077	0.5292848899156155	0.4492684901819707	0.3558888162707456	0.3565338724197799	0.03219500206823874	0.014761905708299614	-0.29273834145976957	0.5520253451772865	0.6087941132246313	0.39157746554124334
2362.	0.8004672007079356	0.3863608613188422	0.329217340270182	0.535994875090346	0.9099619234896901	0.3998245750783292	-0.30172283298347463	0.27126007842333544	0.5216843218019572	0.6253383300071476	0.39213794293765075	0.60576502390918	0.2720934011823495	0.07148790413317525	0.14164926697136943	0.8014267587122089	0.33664892075922354	0.5817780082822225	0.44935715548896693	0.2882370571922976	0.13659709906398002	0.049215160332802904	0.8692165683496067	0.9584752234567644	0.6661102852385791	0.4521328027627045	0.7239970968886031	0.4884768732415994	0.12893103916813073	-0.08221575209303884	0.9447519197453027	0.7034895028518	0.8617061008279031	0.2870110320249583	0.8563760569344309	0.07605529632703315	-0.6112452318109025	-0.05617854824657211	0.49128888741140003	0.49859119414043873	0.4317073176618685	0.3642245613273333	0.35401388288092794	0.031462070318465415	0.06750411343542376	-0.2986801055682256	0.5267039322696312	0.6573389123402092	0.3787840149590712
2361.8	0.7922037997118193	0.36759879959782094	0.3472691004959349	0.5849252247600335	0.7734380397724839	0.5266899951739332	-0.22347530988331082	0.25166607469403024	0.5509195940079119	0.632974758617098	0.3577894903398399	0.6005734773767542	0.2419985535860857	0.0827864804477382	0.15307457370040778	0.7915810681090997	0.3910912434751448	0.5089123247076905	0.4958555874967651	0.18333829977467883	0.19776768026342786	0.08940812551714579	0.8786511043879441	0.9286796381552677	0.6590319750580879	0.4646441386253114	0.6813276264547179	0.5027182232956291	0.11846350881609431	-0.1033615934638061	0.7470849974060325	0.674462239597354	0.9612451191845218	0.22402528294167057	0.8189556374560673	0.1450602729452222	-0.6867853249091447	0.01237744578574719	0.5085647602852172	0.5318834808582734	0.4590261082448445	0.347468786594465	0.3434784522480685	0.017309001816005518	0.0660479885073681	-0.31156103271710034	0.49027825675283826	0.6832297669204844	0.38431726597051863
2361.6	0.686768729466123	0.43311914186281447	0.46343383472554023	0.5881042212860513	0.7157540749693463	0.6816196499536896	-0.19674134138069316	0.24614470409797176	0.5316731644974354	0.6943427300626311	0.3223525761462422	0.6082347378770313	0.22163163875735836	0.11024223413956573	0.0931659631795329	0.7664825217162777	0.3839236396231548	0.42338162351736053	0.5085032005159442	0.2569592231815804	0.25780281843217817	0.08238175650731623	0.8635420087411584	0.9089980318924322	0.6618579786833146	0.4569337881451547	0.6553002549605973	0.5089671205906976	0.11551844516320668	-0.08002984620606057	0.6200792912469683	0.5858413297187162	0.9919069002175633	0.13190367849567025	0.7903669740885991	0.28568146512451814	-0.7090248485619908	0.05753350269936168	0.49365090857847405	0.5030762903853762	0.4529125576506273	0.28649534326823256	0.38123130274506556	0.034712054845106304	0.10202089045443186	-0.340103151268222	0.4763412131358136	0.7137868539788743	0.3708236721139319
2361.4	0.6194413693835215	0.4403214478962995	0.48229062595590866	0.7067741193019275	0.7405253128531634	0.7125314536074906	-0.06421477682542287	0.29676475915413925	0.5168351206070066	0.7396288360910616	0.300693311310269	0.6002883047658361	0.2024069435225667	0.12750832978072893	0.055920056881854086	0.780865488957331	0.3825118330386004	0.4253550498015124	0.5291821455141688	-0.03745367320895341	0.33317853818164755	0.1016880803370605	0.8497992835656429	0.9435297934808162	0.6588288712014134	0.4490917395634339	0.6463523422020051	0.5275999643324271	0.10058244228684605	-0.051105463207924993	0.617851589977889	0.5806704468416312	0.9592578582700239	0.0469085580613181	0.712887725654424	0.3324907681509117	-0.6697211730896618	0.06321278229900999	0.5113696230720232	0.42894289947027187	0.48670014096390957	0.26338232009609996	0.3843443369813609	0.05723960852938931	0.06057110232520976	-0.32906932265068467	0.48173678148413607	0.7444324350435787	0.3622059585216702
2361.2000000000003	0.5925965338847626	0.5075317464558063	0.39491969373638874	0.7419016773602034	0.6635854712878129	0.6480667898460548	0.1429467667455325	0.34779931544562553	0.5109996012707638	0.7443817851606809	0.311391853493865	0.5847027182968789	0.2000447943836743	0.09831282437978131	0.04337171436842079	0.7906419439811446	0.40023146856985065	0.38694115394753337	0.5484088404951046	0.02823597543673117	0.3901682240419684	0.14009036452916826	0.8208241972559431	0.9307065280138136	0.6645962406731869	0.4690478891341883	0.653035189663361	0.5392642069103619	0.08748834731084668	-0.036456513415404075	0.49853778521275227	0.6000743988047279	0.8798579914562616	0.0014583551047169462	0.7316420448784795	0.3392136086452681	-0.6921243795712128	0.015597794152725025	0.5773426578433365	0.3909034485221347	0.4963912019130829	0.2818994761050672	0.3792822818769229	0.04106831040701577	0.051037481871808406	-0.31842512054628924	0.5054974054360668	0.743931868898044	0.35885003123653886
2361.	0.5691453625514724	0.6039366427259693	0.29448107388420186	0.7559221568337106	0.6542899399999822	0.5545597637018248	0.3323527937637229	0.3473419753944673	0.49229821087255615	0.7112572842600984	0.3155364720761702	0.5533287354996272	0.22507574452038406	0.04701010938687486	0.05233838208852926	0.7242720445785134	0.367281057111106	0.31435922200147376	0.5768560743176672	0.24852622045753925	0.41086454743560136	0.17019076982868767	0.8006111835820565	0.8769320136982929	0.6076712038556349	0.4806563368805697	0.6645627018692722	0.5184302364720123	0.0808466980154504	-0.023128735182518713	0.40643349954276364	0.7201210846526747	0.8091636027490858	-0.05928297977788438	0.717659737410269	0.32994048578131496	-0.6010286724958116	-0.13406196270528775	0.5805251450169603	0.4002700737581745	0.4707591102560459	0.29701631148715074	0.4036300164076471	-0.0017813300604991485	0.07890485784052613	-0.26149811886347907	0.5357628480342954	0.7592378815034462	0.34726364345083216
2360.8	0.6631656612379186	0.7434000912785127	0.10973980364675569	0.7449298561868215	0.6727179449768356	0.41993433878335795	0.30229862975743027	0.3268496997627975	0.45701773747926283	0.7016958293260696	0.2989500451677284	0.551022047466785	0.24370229612659075	0.03962237919332823	0.021135540487548225	0.6373004416740715	0.37151450291211635	0.30946990325274487	0.6048640780550449	0.39877131475161304	0.3985440434548981	0.19339166874921923	0.8101577423581721	0.854408606990797	0.5849039920835213	0.4742007387319483	0.6595679135489488	0.49630089299986935	0.05417123356164758	-0.008376440450339279	0.3450260801662789	0.731575623029591	0.8103542415399202	-0.10848315042112952	0.7157001058037145	0.26601252144946874	-0.5538709320637868	-0.0988713864116692	0.6009735041201913	0.4584678975564762	0.4569636759159127	0.2797146640969804	0.432026093331911	-0.01869047011684264	0.09362685162919672	-0.3040297477926007	0.5256466005154546	0.774376326793063	0.332133451200983
2360.6	0.7408321274048466	0.8484339199078836	0.20042910051675333	0.7332305264244542	0.6644925418615729	0.4850113051888368	0.13181593997847535	0.3228345731155116	0.4288342819938502	0.6965594777883243	0.27543888299667024	0.5635018098548287	0.23633908235356843	0.055998768221941955	-0.01606381381026535	0.669607114269096	0.42412515425111896	0.3157920847743434	0.5897222536305404	0.3383497501052805	0.42725012345111507	0.2104387779883674	0.771718648621174	0.8643272560008752	0.5481138916610883	0.43534042991447747	0.6522861764005191	0.4849470633413246	0.07864686037948534	-0.04159996724270524	0.3503912532521518	0.8392339949446747	0.8170652759398469	-0.09463655393148537	0.6229631746652716	0.26699827461363673	-0.4729969276053016	-0.13026093328212893	0.5920023214366068	0.5020228459197504	0.43327903655736283	0.2701656454756752	0.4484508259642289	-0.024574498350955445	0.06991308496339733	-0.31525555306927455	0.5069286610636723	0.7790056903978716	0.32466401391853833
2360.4	0.7244015901479822	0.8953231987703624	0.23605189213278926	0.6550741959709387	0.6230635111329489	0.3657078690749384	0.058987474057732144	0.3339445866541597	0.4391885889138711	0.7105752959158586	0.26079517688818904	0.5480424447810033	0.2483939207515724	0.07292513605390136	-0.04682542993320047	0.6326388466450281	0.43830959661576174	0.35244227700652253	0.6365898142312351	0.35401063727934035	0.47979188519300864	0.20197471846639445	0.7935416722183436	0.8254611006636403	0.5020197180856076	0.4148043134649819	0.6755992443387715	0.5034489277608273	0.06152258982304552	-0.036994651568348434	0.42683317111459956	0.7556477417286486	0.7776213573847366	-0.028763582113237013	0.6723066236278882	0.3381956830300257	-0.4323270346098632	-0.15500410378281648	0.5620840183441362	0.5404542318030696	0.4379899880466388	0.28769668984369273	0.4457370990469262	0.0040227538616442945	0.05325585808119919	-0.3067161132234681	0.49508733122739723	0.7603347982301668	0.3290376334919155
2360.2000000000003	0.8583584133234704	0.7470455678470688	0.21558140544633372	0.6709253577297652	0.6024127708244569	0.3031860613816109	0.010337577440476718	0.3186640580605305	0.43238470469892326	0.7329291162981969	0.2600764283131731	0.5401600255913119	0.2741492341283162	0.051283397192979516	-0.04419893324948222	0.6323683392338129	0.4541935910881066	0.3694301519157697	0.6977307137605891	0.44669010830791517	0.46552401994761056	0.16608196944003864	0.8182952147989785	0.7845103216728125	0.5026085428149709	0.40169309536654474	0.6709777481402298	0.5196573109708612	0.0487268549227683	-0.0301385472458373	0.4486146688926162	0.7674300263695278	0.7407663108396204	0.01857744101828563	0.5997951746140404	0.37743592642445156	-0.424021400195232	-0.21300147102781464	0.49636252944443826	0.5687871332826752	0.4244164215457762	0.28235452650708287	0.4531563048853049	0.04347958595859622	0.04334743294010851	-0.27050271115219077	0.49259411289431765	0.7819330130936548	0.3108497553473837
2360.	1.104808287248586	0.7392699141105644	0.25788739512239006	0.7787784657162644	0.6009566344971456	0.15544760488557594	0.03970201241176521	0.3491883852069159	0.39863495121335885	0.7279927062421376	0.2706854925947484	0.5428396767432287	0.30310744128763656	0.0398215746254227	-0.05948222872422392	0.5568433513426321	0.47345210077307387	0.4373705605871013	0.7021220491108905	0.6505704069720895	0.42258456459816357	0.12651677833279804	0.8281226039573087	0.7789848991351986	0.4849843421653373	0.3773087428678491	0.6354991638195809	0.5355530291970069	0.07596881624007168	-0.03594605956400912	0.42630246198204513	0.7798727670642654	0.6776917912421667	0.08025152012446726	0.6461966021039972	0.4186281184103453	-0.2932286309248089	-0.3728218979410348	0.5037110814565706	0.6692789236317097	0.4110057385750422	0.26237523293353576	0.4437756141036557	0.040679798869007494	0.04923083405889872	-0.24209191397701807	0.46179432436118173	0.8060624519749585	0.30403103252672947
2359.8	1.3154788461291431	0.6590045934674408	0.33914972450238523	0.8548059964264585	0.4415141467806345	0.18888422137142197	0.07430442673205494	0.32811267820034307	0.35823043808560895	0.745360626104125	0.2574874766513411	0.5476091102977793	0.3295088914566248	0.021412415420068352	-0.022606470430186022	0.4898051227834624	0.5026271449591826	0.44848119339555137	0.7158667758301479	0.6411734200616739	0.41860244539006797	0.12372782648771855	0.8383526856565534	0.7198540143362693	0.46487224487716294	0.37012534651681195	0.6046960858738167	0.5413199765707635	0.0600829409219223	-0.04762644301412025	0.394385621807999	0.8466499844795033	0.5453605538809122	0.1932708234495651	0.6741376014764865	0.2521276981100456	-0.28934655433666445	-0.41201348530157794	0.5050364816987426	0.7171307843236747	0.4532620296851368	0.26408989410388023	0.4639779838361211	0.029933895025343413	0.03267647760152403	-0.20625492869596082	0.45148451129530387	0.8296921061919253	0.29335070790885487
2359.6	1.3161774485554285	0.6506332415320004	0.35674793695170504	0.9010130937527798	0.3624529112758523	0.3280750324669325	-0.13800914434626624	0.31523367781369765	0.32967318786616345	0.7360381163612885	0.22666091563997517	0.5595227750424658	0.3324572661321316	-0.011350816601136456	-0.0391315275584925	0.5180888681131749	0.5031580853893177	0.41576987748886224	0.758048450861755	0.5631525061372179	0.4226450159208027	0.14416880413120936	0.8385476591350784	0.7129207905711517	0.44697444813582465	0.38570086470174025	0.5662242995536015	0.5193813440990566	0.0729704022374711	-0.053722365906916716	0.48110026679867485	0.7651679539456346	0.46871654180303407	0.24014122841902155	0.7880141564093444	0.28170732209908583	-0.3108349159696278	-0.3614107724654384	0.5120791494911532	0.7210586882620181	0.4255908910116852	0.2535955018292366	0.46788969486659293	0.014571324344666719	-0.00035325584439279117	-0.17478843737176275	0.4850314191851732	0.8449534436760937	0.31370947989894
2359.4	1.2334513281595334	0.5467202262702417	0.43864711170631143	0.8674842157645533	0.40317344550395073	0.3238682786644331	-0.39991326612269107	0.31496984064704897	0.3129593893256079	0.7191784938685413	0.21078273353969953	0.5670179929859477	0.33849342800139043	-0.003531118506941937	-0.060841270937825605	0.504402551624407	0.4978295059017338	0.413299572943068	0.7687958520516032	0.4403164590244842	0.453977853455226	0.15136907145539233	0.8143209375090543	0.7391419501804137	0.4525440660475595	0.4002483987011591	0.5324977417651717	0.49387510142371094	0.10862831886464273	-0.047355812873059414	0.5439701420960752	0.6466680506499501	0.42358944185446723	0.16965086437049073	0.7949629863728428	0.3140736294738992	-0.30485366991899326	-0.19211677071554448	0.5175365820897647	0.7092813968046763	0.39157549426814725	0.23700856714651386	0.440246337064046	-0.014538749565592389	-0.005951644994174304	-0.2028842517886528	0.5145831783898762	0.8639503227536421	0.32558032791985825
2359.2000000000003	1.3314430227276208	0.5701769531021887	0.5839346369062273	0.9302713940079561	0.3986496846337239	0.37000953208142673	-0.4927883805603414	0.3134256907636782	0.315827307194033	0.7043128457683185	0.22159956631235161	0.5725004648423867	0.3055131263722731	0.022864590047787015	-0.07761560510624839	0.547325682055163	0.5229514276376649	0.43745482296210136	0.7211031024274351	0.2555868745263846	0.4515619258301675	0.13818874068412518	0.7670448283008167	0.7691246509513736	0.46562996564354736	0.4234943555311304	0.5415461213158922	0.47881915540579734	0.10433003507903843	-0.02976159955638041	0.6051426575715063	0.6098349708390625	0.4277592640102807	0.09154640483211661	0.7390931922570055	0.3658880854455687	-0.3924099036274958	-0.07477883046853341	0.5636944118854217	0.707278132326314	0.44900953108931524	0.24799248539203322	0.42443179509794543	-0.018899012768512538	0.010164731373772891	-0.18210856065931594	0.5595340803607988	0.8626241269464113	0.3145610075403657
2359.	1.3793851101951764	0.6233796207223825	0.6941338504791214	0.9220041115099212	0.3956645650583627	0.3759577449220895	-0.4289707927155743	0.3251880748802997	0.30490567026637955	0.6999203742849277	0.21039097808193957	0.573286261981409	0.25525950724814594	0.006514807910982302	-0.07400447275514725	0.5408691396785034	0.4446393858109994	0.4457792394351805	0.6398185650055288	0.21104284667926732	0.4127472695277223	0.14735420410105066	0.7703569103716396	0.7740907974251326	0.48902163224307305	0.4532618599119834	0.5465468625560803	0.46316603086059716	0.08096608736491853	-0.010130559603051781	0.7639098905099367	0.6389263203572438	0.45052174822888996	0.1219235578685254	0.7397387818196166	0.415988451622201	-0.48361538315605346	-0.03394924249792211	0.5612796971809034	0.7058873533507445	0.4548237405022492	0.2700792288359124	0.45647489999291835	-0.011523611931906692	-0.03958101996004907	-0.13407325531491995	0.5792239015846611	0.8591864743599902	0.31005037860010215
2358.8	1.3362369169366697	0.5614960081069752	0.7477206289723001	0.9486057508526835	0.40272552122902544	0.3183912686810828	-0.25005579117819043	0.31496144152335803	0.31710826523632724	0.6759059793330666	0.19250809665407487	0.5616478923281453	0.236065376495609	0.025269371899065564	-0.052798268915887334	0.6023910998024903	0.36805807544782343	0.4876637789613529	0.6114820240667961	0.22241234404791918	0.4077542479206779	0.17129874046179894	0.7654889742648188	0.6959240973307009	0.4826188527720208	0.47754876383312345	0.5256995108017041	0.44633605025356277	0.08161054405867722	0.004901203302251451	0.8834889697080706	0.6031936712003066	0.38673948749731657	0.1595704374680947	0.6899310408475585	0.41567641910191844	-0.5112112135266794	0.01765834389975643	0.5296149606368281	0.7398887235108442	0.3757423844772971	0.2900766827382913	0.49862630182080625	-0.03221572631832669	-0.03469966220068206	-0.15430964938037403	0.5594578297426613	0.8752712149597731	0.317750160143586
2358.6	1.3371065670492608	0.565850271332519	0.7707042241292259	0.9063877158297662	0.28828074551275124	0.3862886070747357	-0.2740666498639705	0.30703833691706395	0.31075625021178144	0.6483486966620383	0.20322061799300295	0.5495140723313853	0.20646115469374296	0.057004452143347956	-0.03640422139889218	0.6091218782287039	0.4105608199997846	0.4615901884981795	0.5889755320407756	0.11733872789373977	0.3980172268824595	0.16436839892274865	0.747906881323553	0.6742637427087899	0.47548317523003386	0.4804716087978864	0.4934375996890981	0.4370752274137077	0.08513449548750146	0.012060618922647374	0.9325298566132818	0.6289671075631548	0.3745252595264773	0.030041220895141427	0.6518015728137679	0.4411770669350929	-0.4558614021007228	0.05676878391690884	0.5259405922197777	0.6313473196503292	0.33317317884951425	0.29027500239357473	0.5054528958085741	-0.0764198738692104	-0.03390471671904396	-0.1590090015451278	0.555839852924464	0.866476001649462	0.3342448184816918
2358.4	1.253628904743183	0.7513042248160616	0.9000412126164073	0.7190402926019327	0.2490810780182237	0.38707434615464154	-0.4050170086744017	0.3184414450944094	0.2920785086667267	0.6232280223855012	0.20229639609825556	0.547184919361893	0.18426213768808106	0.06532332889453493	-0.04238319048741848	0.6834131134102368	0.4160896354208444	0.36165895455988323	0.5670717745837885	0.11282949158841314	0.39446290146945023	0.1643854611173212	0.7405704549623707	0.6732952945886264	0.4441446623535996	0.49736607479817585	0.467920453886928	0.3885487486373987	0.0987477815860879	0.00850715469137878	0.8182779002760019	0.6049150364743727	0.39468600122560343	-0.054132336750271	0.6545514727000379	0.34602158310556547	-0.4867998272537145	0.038422349613085174	0.5027888713130422	0.5510026355317152	0.34903307529988153	0.2491606055538996	0.4936376826994854	-0.07371022893205273	-0.011557738282981709	-0.12166750853886071	0.5512254063742258	0.8860676822321906	0.33061633148104674
2358.2000000000003	1.065900675410028	0.7810616825289716	0.8944728273736949	0.7138977283408361	0.3151524191016119	0.3697563415700008	-0.3931582291846459	0.3128042317459583	0.2828995717138471	0.5967925511436584	0.1945337606163131	0.5346367654382587	0.18029000181169197	0.059435999332470374	-0.04727860821246476	0.7860824213707278	0.33795117575966876	0.35447142004852894	0.5324290901881272	0.10189570800816117	0.41337994395847555	0.15792261400649082	0.7279598150441067	0.6418090027497736	0.44592482464829564	0.5397813890745882	0.45486099332984714	0.35447120261194554	0.07467337199861468	0.0036820168897564987	0.7137401086868971	0.5678804983954496	0.4334263069160747	-0.09851235591412325	0.5932787381028473	0.32698189313110515	-0.5136079494891151	0.01728632457940625	0.4869837641297421	0.5108727142613102	0.3284008083172375	0.22785384982617965	0.45874722906237103	-0.07521680286999935	-0.032787415955180234	-0.07012930903050885	0.565615580050689	0.8600867533963424	0.31236552511985577
2358.	1.037540386579576	0.7182040205684698	0.9173313065153269	0.7429777490159583	0.37113292819984867	0.22509153638845994	-0.31858653198478665	0.3014220683008531	0.29338658804743795	0.5821546570108137	0.1862442962901176	0.5276243778631844	0.18013769806966523	0.059011095112187606	-0.017029010503362578	0.910584746651801	0.25451458325300663	0.3270127303824398	0.4610408286810488	0.12687365306575735	0.4185734053495023	0.13351993310550214	0.7171916879177443	0.6486014628946962	0.45742717141327327	0.5567006257068046	0.44740952974159753	0.3738992164555746	0.10015271836396636	0.01611102301654148	0.8168661996864988	0.5445499957856376	0.4282744233184622	-0.16360523489736087	0.5716768082680563	0.510563234171868	-0.46193542456857994	0.08261836288818925	0.4647298373171877	0.5275888313428327	0.26895643911187417	0.23348170164103316	0.4993788191162802	-0.05911394939372364	0.005753176131592229	-0.054222759826158186	0.5733341909830936	0.787558713859713	0.29752107379219683
2357.8	1.0615117354867891	0.7635717271780625	0.9776542077818973	0.599612016535022	0.3601880155968831	0.061651898147913164	-0.06488969831307417	0.3176994849712267	0.31465029078471674	0.5730287566675133	0.18414101406152336	0.533056061910912	0.17955145888149457	0.09462478733264024	0.023085853535414893	0.8382543321049745	0.2595693418221923	0.325476155573177	0.4317292297700007	0.08815328702512752	0.4001985831403862	0.1263828827014349	0.7145518763436487	0.667781578943976	0.4420083077768153	0.5581810894043769	0.41215642373924005	0.38534345170134454	0.07569127583083557	0.02150943983220041	0.9373350896034293	0.5109866667461646	0.4881878377531613	-0.14243188462160056	0.5041115761698605	0.4246195500714571	-0.3904009399626158	0.07995879731350658	0.4476351962622243	0.5989377102956552	0.19540278534575325	0.2434838580774454	0.49610819000764145	-0.060190823425986764	0.004190534839335059	-0.09264132925048944	0.5741028740892864	0.7263311952664399	0.28695079977405663
2357.6	1.0290187254010628	0.7876894142330083	1.0174547561911556	0.5750219736963764	0.2880089304212818	0.10022547782579608	-0.024336699855478296	0.3031109522272816	0.31808627013762014	0.6059576133933307	0.20610859768014994	0.548444372698739	0.1807122848661938	0.1373746333884561	0.06282933905402432	0.8284176004484622	0.295662799298942	0.34298234262492766	0.44208789223356426	0.18527494209510836	0.3851629344593587	0.08279348258995829	0.7247612050461278	0.6661828094216241	0.4496923327910309	0.5841865368084104	0.37075198435258844	0.36006345515800714	0.0896909789849364	0.03904455290654622	0.8482080120830875	0.5768818799844005	0.5859194384362547	-0.04837148278771026	0.5752271112610658	0.35352220162220926	-0.4156575399971005	0.09200762761684075	0.4419010922154279	0.6050221995973524	0.1306386714543789	0.23844270251751473	0.502291188441856	-0.05303586653920115	-0.025700339037448908	-0.1061703447029663	0.5673422622177609	0.7035277505778395	0.2764669499929532
2357.4	1.0114314499920487	0.6013781543615042	1.0434354095984104	0.7009637807166045	0.1210514143295827	0.02508208102226703	0.07672391040771451	0.3143326592982669	0.31071610948753203	0.6244242463819912	0.21801068152859146	0.5570141740685793	0.18330421331237212	0.14864682817169989	0.03060087984027253	0.8334563469172307	0.33176255118880127	0.3398645611275667	0.4421476594989183	0.1168466513886686	0.3468222775061447	0.00508555408651476	0.7179553684947065	0.6674221746113299	0.4594770344998338	0.6204629680276874	0.393134050698737	0.3514414836672428	0.12119510195257648	0.05431059481821443	0.6913579787769295	0.5714931466530838	0.6168925135427815	0.031031106703846307	0.6304845979934777	0.39991586492292425	-0.42816419880721246	0.11054359439618532	0.45139779346020187	0.6191881403211776	0.10963052364906586	0.24996961761570027	0.5106218571542406	-0.03987677995155611	-0.0460454652448825	-0.08075202609997603	0.5688518755795362	0.6904739646714676	0.2569309861840076
2357.2000000000003	0.9709888992682267	0.5050723389234132	1.0674773954423014	0.8494572955963675	0.0283984912891612	-0.029394025014852967	0.12112749642558283	0.3085254615498566	0.30223655096305735	0.61585950374198	0.23082262972741968	0.5371245674258874	0.21058366130676678	0.1587001212929709	0.06532868628344805	0.8037581405921194	0.3742497376517905	0.3611710902902802	0.4575155168618162	0.1329075631848442	0.3005215223238179	-0.03537675235297605	0.7317890689549579	0.6867271790395343	0.47151758281766804	0.6181556761657317	0.39509857567684803	0.3526450297580463	0.13534225726268095	0.07101877371696516	0.5788060630461845	0.6312919450045867	0.5944580301158752	0.0115727757476717	0.5618258187972539	0.4696794075016603	-0.4173363904259137	0.06611802236283516	0.4524008866521991	0.5524624799814978	0.1212351942991193	0.28751533595218365	0.4906673792838583	-0.02370138857426226	-0.053773676469809156	-0.09770141748536344	0.5701203194093583	0.6251725280342463	0.2627468728916969
2357.	0.9430896400886752	0.46026157563286446	1.1032190863436053	0.9033973333827209	-0.0014781499372501783	0.12348113248811105	0.20708423992836855	0.283532290169871	0.32981545315780797	0.5830440221655558	0.2822275732637241	0.5402305194357236	0.21875870691251376	0.13208829126185348	0.09683711174991842	0.7984148175431252	0.39790913036921705	0.30276127856189683	0.5340964935034557	-0.019046062052709423	0.26433567442429806	-0.06104685116732411	0.7493585607393015	0.6638580240569142	0.48793836335437996	0.5935454549270788	0.4042595859923556	0.32235245358836667	0.17017020976716768	0.04566798630378589	0.4953746606948695	0.6146038713768314	0.6499839551553409	0.02302435488561278	0.6460016878988651	0.4801668751836827	-0.414085275026406	-0.03796088557847215	0.4541795175392504	0.5065096981363161	0.13873156460032376	0.3199313272542441	0.4484443374481926	-0.003050540167982633	-0.042215549053298766	-0.10782997298405045	0.557706851093034	0.6299840808161095	0.25656734376088147
2356.8	0.8434639495517359	0.43686424281397096	1.1743884196987364	0.9790719541454193	-0.0017659922176706394	0.19774756034439778	0.29540079919100337	0.25576799564621505	0.34074078824246923	0.5224428349286322	0.3133222856557318	0.5583565866317453	0.20234901367702363	0.1389779498963432	0.09477776723238095	0.7517065265484263	0.4100247952549356	0.26556368713134293	0.5907388448625681	0.08671139172288354	0.241509642018284	-0.06029815122188634	0.772978540415378	0.6732711278385914	0.4747701345416649	0.5758486303334228	0.42836855374851135	0.29956546129514255	0.19436107047483758	0.027166872959528656	0.5654137028604368	0.6037683359490411	0.66538040266023	0.07649403684231117	0.7105498932671904	0.4104542276907991	-0.3605294405270603	-0.0879442122687727	0.355229449944122	0.6562769202061904	0.13610990172560228	0.33879232987599533	0.44324220177205403	0.009828350175868129	-0.03873109376141784	-0.06522304850402855	0.5389364430129963	0.629774935228074	0.26039903793317365
2356.6	0.6086836024183047	0.29243724776645713	1.158087657123476	1.0416514180851102	0.09942610107938273	0.17872918842804833	0.43279963602292804	0.2743145939300575	0.3287735594134502	0.5143797130926763	0.2961641545017122	0.5717287348732872	0.17572947808999956	0.19710977238709604	0.1149061552387736	0.6663707489869194	0.4326468401998111	0.2627960990548217	0.5941743129645144	0.02323803331735952	0.22970191937272255	-0.031214833350767773	0.7744974381220969	0.6865259191223227	0.4755080995295966	0.5465284370037177	0.43414395026544633	0.32636344212862	0.2048074439143258	0.022431493916714104	0.7468497448091197	0.6039889520846119	0.6207475276080501	0.05737497269661028	0.7451181049465858	0.42875035621589597	-0.3614250262600649	-0.12109674155620916	0.3526787043591826	0.6331434401000351	0.14391499378545744	0.345328880012934	0.4419745263049876	0.03933831475625073	-0.05914778361681945	-0.05179179636980863	0.548437578701572	0.6027107949347564	0.26937924150050074
2356.4	0.5302048887986327	0.25895371407535556	1.128862800582042	0.9735472606379845	0.04403208462583376	0.10886273206220642	0.35191301441746914	0.3058054387727622	0.29323726186123245	0.5480035935083589	0.28472029089346473	0.5978775735880163	0.14670615998781367	0.21805379394717456	0.13750822212078942	0.5180055091259564	0.4458245771769984	0.2545045608635004	0.6742478195895029	0.04997941602693075	0.23854145974964083	-0.022465434134223243	0.7623673796715762	0.6673697813263769	0.4874648246629761	0.5335379306598766	0.4151194261706957	0.3302225140433937	0.20921490440381316	0.005995508877938436	0.7875625712614629	0.58471190471951	0.6041465652216005	0.055212621038461564	0.7538337600936453	0.3094434266600968	-0.39615037658760854	-0.11906965132837047	0.3014299831683318	0.6454479808579777	0.17146366289397846	0.34908025622067795	0.4289949604351513	0.05374651626856758	-0.07867369232821471	-0.024252371044920437	0.5583529462767843	0.5957758136795304	0.2591188780622446
2356.2000000000003	0.48400311899301013	0.47159746022371246	0.9819633698338877	0.9064904513035291	-0.1460679619069563	0.20236698945196924	0.2755054906526059	0.3562735298898323	0.2717662394445445	0.5385723296442438	0.307750529696268	0.6157058952943338	0.13615206329827084	0.20826600838837359	0.18537388108288697	0.5860699150169638	0.4715139144691088	0.3057918777601778	0.7262082484767752	0.03323993956380446	0.26351000421881726	-0.029774384701126755	0.7756774414550154	0.6846087609220517	0.5131283272793695	0.5407056335013429	0.40974465977712304	0.32230705188038045	0.19298113761959398	0.023154219349239603	0.8482334646656888	0.6259686129707683	0.6052905860631644	0.04110257256125701	0.8056279152026287	0.37220380603578523	-0.4155183964453389	-0.1714470186979129	0.3177576007093747	0.6405852980191131	0.2330041164625681	0.3572940883717142	0.38213164731769983	0.04447862022034038	-0.08470096910550742	-0.01638537201289298	0.5498299290943046	0.597594019188274	0.265803539860473
2356.	0.4366584433567002	0.4051699186658993	0.7829839012387276	0.8845303873073419	-0.2391651221881572	0.20270592097012788	0.24439511285082904	0.36761846823047756	0.274186692825683	0.5200470955530077	0.3077962316185022	0.6202918185937395	0.11220599193445019	0.1975369241485509	0.1977009123621613	0.6461513948643516	0.49861469607797965	0.31823397676254367	0.7404973073235677	0.06834531717466559	0.2623135194285297	-0.07894995963761338	0.7589526109990009	0.7114959597006301	0.5483235656052665	0.5368387584128328	0.39288506652611976	0.29420634700208914	0.1711265764062238	0.03412292070405574	0.9165482622722207	0.6615659545316201	0.625637272783748	-0.001953212638603581	0.784976811647776	0.4092192558517509	-0.4738390584657015	-0.26373867408925333	0.370736275404596	0.4495149035328259	0.2936912237349267	0.3526906429607757	0.3941293256204806	0.01677452111947542	-0.04816363647040429	-0.06008740458444525	0.5412989760698093	0.6231005600648324	0.26558866047462054
2355.8	0.42621604903025234	0.4005759951136496	0.6832190161069825	0.8762111540170242	-0.11316222505842119	0.1259086162857709	0.2292021881444449	0.3954047623190168	0.3035647770075338	0.5276834477347309	0.27422869037258096	0.626576791843505	0.10460058621680536	0.1868781919157282	0.1755759259377481	0.6684794215231145	0.4944104226780195	0.3271453276844194	0.7477804653318735	-0.1533621074297828	0.24994216208959838	-0.108221795653749	0.7495517552867953	0.6933644180629789	0.50166610437415	0.5560862992602263	0.36091524107165124	0.2331125416870308	0.1382868115747667	0.010008694627478127	0.9462567047996272	0.6463182310231457	0.6155013672901724	-0.09128815017594258	0.7833742462503623	0.2724560097496593	-0.4594663442817071	-0.30968059407085957	0.3902667356021745	0.4308736151996352	0.35509977817936067	0.38585328750979153	0.378861170339591	0.018637408529752552	-0.013919718685487144	-0.09804382397613878	0.5270792269607139	0.5969968069984891	0.2696351293964993
2355.6	0.37474589908928296	0.7201052040117042	0.6087268729606173	0.8613868829652748	0.03830919370347308	0.07770528805215869	0.15313987379110813	0.39995768691266004	0.3110197421691035	0.5105578123620379	0.26532618091014015	0.629902326966996	0.11052174815578245	0.2121280717933325	0.17242251030049155	0.6021521335193742	0.4594860606616486	0.3077321241394086	0.7692304504739361	-0.1870115723276537	0.2794775607755676	-0.054410045763332714	0.7625794269397798	0.6835525568728316	0.5035273398603362	0.5827110096289551	0.3410968558974441	0.18323080251211862	0.14356800679893023	0.01742160249613596	1.0256316976498452	0.7523213992017835	0.6457085396044056	-0.19506313026380817	0.6692685901119725	0.26046578975411083	-0.38665736010193347	-0.3671058528092637	0.40772995769323966	0.39897631292357555	0.37479864808844154	0.4392936086303799	0.3487808387242999	0.03193787201862854	0.015985433441015648	-0.1340403158464155	0.5464369416831668	0.5786488564195926	0.2636350706118904
2355.4	0.3266648135764993	0.7086208472376737	0.5542082586802389	0.8483229682012414	0.03871885747658872	-0.08555384721777992	0.13486503159057503	0.4419241909954275	0.3048225443338018	0.4828128508810414	0.27520425522996605	0.6383311746300825	0.10187557479984274	0.17935156545860295	0.18285811762525758	0.5924324417806086	0.39649292362242616	0.32288538615318424	0.741267201108924	-0.09831784756723072	0.32983405488679846	-0.0035105366489035974	0.7666738506413389	0.7673579234470148	0.5426212218985583	0.5884860115289801	0.35922375420684305	0.1763201298941628	0.1781842675192581	0.02490449418438087	1.0511601345403347	0.7076073722963137	0.680331564923528	-0.2066396715531633	0.7137404241149179	0.24644272683612858	-0.32332881447663836	-0.3378548481710293	0.4022136737884571	0.3623965369833945	0.4104605800984482	0.47249696398948815	0.33418155824249896	0.033669637188653304	0.02471736396220127	-0.18081341210378354	0.5715228874208554	0.5567599596929838	0.2781636035496026
2355.2000000000003	0.2750974799562528	0.6374375256128798	0.4347681512905708	0.7367994876985708	-0.02305599468654501	-0.10306220240627459	-0.04261309163641355	0.43821819902574394	0.29215204108054776	0.48298300039917363	0.2890302395411753	0.6564091523543512	0.08990793646559916	0.17097945183051802	0.19303286664148062	0.5893416382695967	0.3819269037536421	0.3063344476105906	0.6999860551182563	-0.10619805000178113	0.3446727706529224	0.003156712900185632	0.7706176332811429	0.7508144270070118	0.5496157346468685	0.5858378270962229	0.37927256374203033	0.1866138052910849	0.14658635597605452	0.020578530037134918	1.1266620486248433	0.6847441456421715	0.6585946133191755	-0.1631308197833089	0.6117721784820551	0.24523492975148192	-0.33172926050674184	-0.2643880832175128	0.4130277600884761	0.3541461102043255	0.4283311918011953	0.4983693055927456	0.33120274489795415	0.029486935884304965	0.06069125680680375	-0.21794040444428286	0.5662491738069908	0.5361381804900146	0.266944757530858
2355.	0.24414488016959868	0.6565163156011434	0.19162175814830495	0.6135330313489971	-0.08989345856082874	-0.28065784267486465	-0.24557496645811544	0.4250915933058672	0.3117821545914482	0.5222716299349776	0.32742334288487035	0.6633342532207314	0.07809614642763885	0.18159475905599878	0.20231008155364466	0.6732130230655636	0.3538882931210217	0.34596054240260354	0.720766980336653	-0.12777938772815262	0.34005110753511153	-0.012118657437331351	0.7806575840703306	0.7296089361525869	0.5601381240894129	0.5553796078300368	0.4070050983837158	0.20514027755906628	0.12336627596371029	0.012200943256008952	1.15213160265345	0.7559665241297077	0.6701968863576294	-0.1161938197549243	0.6548995885222255	0.3212544951554106	-0.2838371719648692	-0.31644681239488365	0.393916520437372	0.34275056320419095	0.45622761106584414	0.5083104767375544	0.3283809479374982	0.033933381732402054	0.039495101729197374	-0.20633471872946568	0.5066631793775372	0.5230754262267904	0.2680915598274931
2354.8	0.2511677048773145	0.7453011008781881	0.017766067901793886	0.625668911216859	-0.1880080198424967	-0.271519290125047	-0.270031940056141	0.44511402420283336	0.3048902856029618	0.5551704925237733	0.33217597283430617	0.6526095082959297	0.09581412201219852	0.18145443394252286	0.24994360141964955	0.6775114771205505	0.32476491665177565	0.3629532528967182	0.6847086753754031	-0.14851555373324987	0.3623822826125163	-0.03726947166776309	0.7744449564524045	0.6518049648801797	0.5647091861539367	0.5301553294319569	0.4062081533124466	0.21780274193127283	0.13579385405190497	0.00696622271563987	1.0183915812850537	0.774071678945069	0.7228174039356953	-0.06945423358614793	0.6513458283776198	0.3467278947758653	-0.15964678409951555	-0.3067647778476965	0.33035530084037745	0.38781925143066814	0.4502396461615385	0.5084137054657096	0.3381834946110501	0.06237761992133056	0.02550322573860041	-0.16538570312505016	0.4691965772725756	0.5119873214038758	0.29876518871516944
2354.6	0.2839585446346201	0.7907893160970659	-0.03547136645758156	0.7232356750651506	-0.22899451997172127	-0.2781279016386189	-0.13293010365424707	0.44988066799818743	0.2780246646780641	0.5708463111920518	0.31985710799215583	0.6117342635335377	0.1303780490661894	0.19175684903528303	0.2675415031532078	0.5978096134326438	0.35199211686000603	0.40176477891529266	0.5661171895405878	-0.19909896247011125	0.3984188444629023	-0.07702994936673158	0.7490080305614523	0.6594481959741301	0.5432328318525406	0.5037855059842146	0.4131160238687647	0.2269470397745011	0.18350574347265564	-0.01094449641323732	0.8951931363016875	0.8792325998143021	0.739137571107394	-0.024266913056407474	0.6299569241664879	0.38752248041397475	-0.10905784262935446	-0.31400290826356997	0.3039557564438578	0.3810405903957382	0.38882601072923306	0.4998802932597646	0.34444941815083446	0.05564300941409098	0.052584110113499116	-0.19152236527607194	0.4749472449685215	0.47555689567961684	0.3142860614042576
2354.4	0.19464961497399758	0.8431798181447905	0.08915160599453027	0.7826418508548403	-0.16227715292407693	-0.25596987005891375	-0.10110591821930948	0.4472321507759519	0.2496122337224548	0.567083257153792	0.3343628940133496	0.5880879267367546	0.15537335510891337	0.21404920506696268	0.2768385531804453	0.6159141265065867	0.3308550241797181	0.41183135692523554	0.515341534604117	-0.08977187593982697	0.4028458086513128	-0.10037470125231786	0.7423622184858484	0.6954310737916406	0.5515164219658716	0.461273464884973	0.43158772718566685	0.23754080261229626	0.17022978465296473	-0.01829580026524152	0.8029103869678025	0.9313652733525388	0.7306049270294322	-0.0018078024292856668	0.655549616256401	0.34706137686495514	-0.09675511579969459	-0.3094016743074709	0.31764222991121654	0.40804349283975677	0.3938364107430541	0.533855291229826	0.34156234883588954	0.07269483245354516	0.023913305462306397	-0.172023070073685	0.5027387140375416	0.46673151530752616	0.32504907547562556
2354.2000000000003	0.05864534067121676	0.8906877636119169	0.21288058232430723	0.7561445664467593	-0.0898242102940022	-0.22899179055767824	-0.047750129423294096	0.46081670097919347	0.24315998101946865	0.5737008385647788	0.349440713236639	0.6005702875729436	0.1857343518221324	0.18671940858651306	0.24674211045401165	0.6250443645390465	0.26503277504297723	0.4304478236541199	0.49973418020565774	0.09513916164388828	0.4010378653585425	-0.10724998421708526	0.739381653596786	0.7158436351948393	0.5329215773705884	0.44157857639778414	0.43377693668237477	0.24972957054113684	0.1267203895181144	0.012634576068452866	0.6705927469538422	0.859051691813821	0.7305817008425318	-0.0032592855547761905	0.684929692335766	0.43706066749322653	-0.06571748843060182	-0.2688029915863904	0.33087994885264305	0.4686766428119016	0.3967880405267756	0.5853862079244775	0.32066562516419966	0.1227491399957759	0.013064034294696616	-0.1355736870323959	0.5152082519529493	0.47325542551905975	0.30809565817508766
2354.	0.06563113134606716	0.7997081491825117	0.35743927841257556	0.7292982224723845	-0.08238506865186733	-0.15974527130547647	-0.042717462561037554	0.4687540176284534	0.24750606432413869	0.5767494659925811	0.34907070724247724	0.6124461264223499	0.2318396562292046	0.17099513414585352	0.2594189379085443	0.6004463127695621	0.26153750477662174	0.41027497426608767	0.482040965511242	0.24107672319242582	0.41499073444461126	-0.08967541750913458	0.7259094502425586	0.7217360573086533	0.5168581906345787	0.434077518725408	0.43454281618491153	0.2572177950761562	0.09720189781276659	-0.008279396838925021	0.6154012005481251	0.8480659010270087	0.7198569926167622	0.015085837980121853	0.6510896402863273	0.5802486338344995	0.01578350954037915	-0.22898415253190424	0.33127670366860057	0.5103572995389164	0.3490522872847613	0.6106038395683132	0.30278816211706777	0.11745169929466825	-0.0017435143955124932	-0.12939980606484883	0.5302791439613244	0.4504739205102039	0.29168889254468316
2353.8	0.04277838503205752	0.7986546117999046	0.4391621603454676	0.6232767677881051	-0.15670242667053738	0.059892478781280865	0.13576135297451317	0.4658723464584683	0.2655249027616283	0.5886416997042312	0.31921243294169677	0.6269352631955631	0.24804291129124856	0.14665179194191996	0.2600582526569698	0.6892452309609377	0.33556205446112675	0.42613805432472546	0.4857449870110682	0.3012910125398122	0.41732756354591427	-0.05610469458138877	0.7305924684426015	0.7556772677502152	0.5000273555195718	0.4003441908326568	0.43773520193058535	0.2628427956607299	0.07310243034336684	-0.005007430807832967	0.6488883188226704	0.6750433414412311	0.6217302254707482	0.06401876363245657	0.6796246312128964	0.5660575634739228	0.06074739451810054	-0.23338021546009446	0.3489052579866691	0.5461709277666129	0.32020114557378737	0.6430461408219447	0.3048560556504778	0.12067516678140892	-0.005430621018302403	-0.13257962297151282	0.5196000175773692	0.45989457189740574	0.28198566600965574
2353.6	0.12809551265225527	0.8373332071477249	0.5237439334338632	0.5753947468222562	-0.15547576409989558	0.3046228757937217	0.11570591581449223	0.4889819660340052	0.25881065763063116	0.5756673821502897	0.31931447493820264	0.6296115831398279	0.23944028817277732	0.1404282792968662	0.22560087979262833	0.6958773618269329	0.38740488459280903	0.40240680340350676	0.48505968878508376	0.2652893692831462	0.40159138895594865	-0.020142958243020776	0.7236463059505097	0.7622153291058598	0.44929995398898215	0.36660081515103016	0.4492911317674215	0.2845960129314194	0.1067994337533072	-0.006600868454964553	0.6009775972834055	0.597791200425421	0.606558773510444	0.08383945386473463	0.7193695603398357	0.608843676668946	0.1452017716209166	-0.23563078713826938	0.33574539141520277	0.5954269117149456	0.2747530180432234	0.6181168699492424	0.30181614730362727	0.09113733458878154	0.0022657188525104077	-0.13779007997868759	0.4823549116243108	0.4894781692880352	0.2967566676535681
2353.4	0.33421781937173484	0.7151024654342433	0.7065989584870191	0.6474771596293238	-0.05557608736037294	0.25886997106185455	0.2839738841114614	0.4776877114366282	0.24122134417640348	0.574371617361347	0.3517044477224734	0.636421702016552	0.24432369438992932	0.13692470250171349	0.21970384647556768	0.678915918281054	0.356417307588127	0.4229272688101132	0.4857138360829353	0.4350688434849372	0.3791205939929433	-0.006031525277046488	0.7037503712448263	0.7662397827401554	0.43424938322211176	0.35808653216399444	0.4819603128033878	0.29768611954706115	0.14985546172570133	0.011712786435867777	0.46081354320826795	0.6149984918816052	0.632394201499666	0.006473263189201418	0.7988949067253606	0.5879935382592237	0.18492061934858525	-0.233092870527826	0.3516082041715382	0.6036868344797298	0.2806194619233802	0.5945005266952847	0.25425893739226485	0.07646791234121997	0.00701660466966568	-0.07061737780509493	0.4579941396572274	0.48867299013583876	0.31540900770067487
2353.2000000000003	0.4297261386833116	0.7947892610641794	0.801430071828213	0.7193526652617064	-0.02743244119298472	0.4415679875798441	0.45406401031335286	0.47163691213661213	0.2576481925906531	0.550151100904195	0.36034270566620136	0.6334033652933253	0.26469552746763303	0.10811124048142826	0.23493346630144912	0.6382453558128686	0.374478217381926	0.39642073659790256	0.4292683475187579	0.4075372304879977	0.36689739421705225	-0.0033987749477176078	0.6742690119846987	0.7479724172059435	0.4327608570774591	0.3267487152291784	0.4962194262144694	0.2847505001707346	0.09007732884886653	0.023960323502888126	0.4667298921863952	0.5473665677555583	0.5533411892373548	-0.014887075724215847	0.817106834169658	0.5896073629541388	0.11082646929281607	-0.19363987049031364	0.35363891107328704	0.6174966717859912	0.2584157367806846	0.5690179351632701	0.22017344512829973	0.09655135639069654	0.03443739802672095	-0.05730311179911519	0.4640377284698506	0.5000141878387897	0.3124857522784041
2353.	0.4851698872351671	0.7840396999043245	0.9322587957097808	0.7484999212300931	0.020879073604126178	0.5555616329807364	0.4135871858682487	0.4538611412219088	0.26166369448793203	0.517096334159611	0.3602881456720003	0.6467836428363017	0.2834971691382195	0.07952219732426791	0.24642278478607563	0.6430532505366185	0.41697333916801244	0.3713528359149964	0.36617844263219085	0.5034920703717684	0.34776520078811957	0.004931870101382977	0.676189937882789	0.7512592266291136	0.45680236955921544	0.2880487974429112	0.5037576049821149	0.27227244332918943	0.04355949832155071	0.024098769219605288	0.5073952343895077	0.43873006445995355	0.48542692694274564	-0.026190241158439355	0.9050651223885134	0.5134230442867076	0.0349347756832923	-0.2478505172814833	0.33429120676665186	0.5868917669091108	0.22633819422559562	0.5845114258884639	0.22236630855979014	0.12197440858465391	0.020683870252851122	-0.04910252957212372	0.46314587348102926	0.5165977362626937	0.3135290854444392
2352.8	0.5775421778185111	0.7689271163450522	1.1485639464530248	0.7295176744823763	0.08305202332460125	0.638148837187468	0.30189957803390055	0.4478831198423651	0.2859949774903783	0.47103870497109757	0.3605773133474459	0.6700488501779691	0.2764932028114018	0.06590595471174962	0.2667770818348819	0.6573541404292246	0.45170738710079295	0.3688300905143964	0.44401313588045566	0.4725499809761894	0.32295336913038436	0.0316220264117819	0.6631072884047926	0.7276427168112922	0.4801444156768181	0.29624699187982373	0.5295628854356126	0.27123086929304524	0.04298310258622235	0.01754625570847811	0.47748248928053966	0.4624634524022527	0.4896395475938522	-0.0935746034764677	0.8892769725547265	0.488776716529921	0.017224638631237438	-0.25181506358093914	0.32890425011681396	0.6050592485202329	0.2272769051002904	0.5932552624402765	0.2545380652156724	0.1415456985477725	0.024279719037149667	-0.026456956936824656	0.46023419668972626	0.5444222915498336	0.29713792789969035
2352.6	0.6353627641684426	0.7340371593254476	1.211092067837307	0.6656202641176792	0.08443293798303084	0.6783183638236994	0.17679385055376698	0.4577767241686228	0.32535098640514926	0.4261121279181834	0.3451754293806806	0.6469591755053463	0.27234491041170067	0.060866493506203184	0.27868423921534047	0.6400685982667776	0.5093333573115592	0.3554058457227793	0.5040064200858069	0.3975372571848165	0.3081454948899342	0.063056930624466	0.6435346435027116	0.7273265252303509	0.4758755170034096	0.33295409800841286	0.5374569301733586	0.27756518862652957	0.06043893626446502	0.02020161688022961	0.5093159780767749	0.5495859816805232	0.5525211986898083	-0.13902697884066567	0.8198904763929029	0.40360994699367925	0.03406715562457305	-0.23906014798117198	0.3327952578278038	0.5636725989341299	0.2846098653019147	0.5850991467845832	0.30952430033843126	0.14468345240328156	-0.005157414825899986	0.0058591953922937316	0.4706877893223305	0.5043158371772916	0.3056989408264771
2352.4	0.6147051174177744	0.722936519416649	1.090887441948135	0.6052984892651653	0.01940042475975058	0.7595008019276063	0.09066491116670565	0.46136685535363325	0.33760439501398365	0.4334478166392222	0.34453830830851756	0.6277361111924509	0.2739272526931971	0.055956426203115646	0.31762542177070024	0.7185315576523477	0.5904903370145579	0.3692031878300341	0.48542713736372706	0.24584641095787443	0.320401351938442	0.07502336635274869	0.6252628528809636	0.6863756190744804	0.4791549010599867	0.35120717642510063	0.5449088883530966	0.26566222096483816	0.010174368568537958	0.04446956692302091	0.5769976619462839	0.4507571293476473	0.5938548425913825	-0.15955884498151304	0.7766100005112393	0.33579667371657673	0.01730214871724956	-0.2540616521585537	0.4062975285232491	0.5284891249203518	0.3130957275182979	0.5703415658888807	0.34876338914869165	0.14110138217632687	-0.02883928171313814	-0.0070531875763234445	0.49008638311622216	0.4880456346455925	0.29912324475885244
2352.2000000000003	0.5320262041038748	0.7319889622756593	0.8785224399835627	0.5889998728056787	-0.0606087306767323	0.7740967265144754	0.14050479671745733	0.4661667505027274	0.31985624502201243	0.42566941788163776	0.35678209107471776	0.6225039627383279	0.27142154938066965	0.03112714385006588	0.31540066095092434	0.8048047590804446	0.5692485147624862	0.3698294578218594	0.5257659778606134	0.4030146145517467	0.37236547622253763	0.08513587485611757	0.6331980809536377	0.6642344227972811	0.47734368863408877	0.3755168883490899	0.551198135087124	0.2604315705539319	0.025673156972319585	0.042762441708940495	0.627905930401725	0.5113570787055479	0.64470585962151	-0.13893712413411602	0.8457176225468285	0.26269088638303684	0.0330218148244419	-0.3001557440188494	0.4197286994682687	0.509602906457217	0.3154353102919412	0.5568561663090882	0.3140348573136327	0.13177870880642367	-0.03416891844248494	-0.02338795324848017	0.4633722288526521	0.4973291494425086	0.2816747001067582
2352.	0.5042925615081022	0.7473543697579728	0.8912640122177543	0.6269197908090449	-0.057933584344996625	0.6632575694251235	0.10583338237171885	0.4841059943117324	0.36166745148872437	0.4121437623258466	0.391670290592227	0.6142825442500612	0.29753109367342323	0.015614992520284634	0.30018070722621787	0.7933680609409661	0.47663763608873766	0.36860724001433665	0.5685060199710148	0.47697947738189866	0.39511595796629617	0.11246023861595653	0.6538329160501974	0.672975686573524	0.4707517451094973	0.3966768921154226	0.5570506827099991	0.2715130411399646	0.024980644051553123	0.044868501626807306	0.6706888102078338	0.454056276005882	0.6774723113262392	-0.12814014554988087	0.8743823019184985	0.24292728518047355	0.031142161294901726	-0.2562590192474277	0.4140290082804435	0.448590654848	0.3002184832954006	0.5542926114232131	0.3009606816367823	0.13675326582622704	0.003901223626690313	-0.10421916666437273	0.4211923915176552	0.5044468526666253	0.2922564838491778
2351.8	0.45892638688202253	0.7378381856236677	0.8009424003162587	0.6723501196077566	-0.09117263583779124	0.5950393408002059	0.09936043299310861	0.4618526646265389	0.3986398235970292	0.4236295654878295	0.3923406131124294	0.613195426545329	0.35333136110266167	0.015426552587555212	0.2964468541062836	0.8800141005867234	0.47852670062158226	0.4514679125848467	0.5345288969281813	0.5158956429644237	0.34705708365605115	0.13025639290336624	0.665118691688692	0.7230543628212219	0.4805032061927457	0.3890504068427708	0.5654816898008996	0.27865703020210736	-0.019464927863095668	0.051901150239154314	0.7248739684571915	0.4402234745901306	0.6313060834972848	-0.0804748651752384	0.8760818444450922	0.05613342755641903	0.03195269685843597	-0.295585821216811	0.40796247672858754	0.45057336479287424	0.3280628770768454	0.5324338438318778	0.3414606913805681	0.14190072009295424	0.0515177366280018	-0.11538042799368659	0.41335070303336996	0.5163503457939387	0.29168171531200715
2351.6	0.39577112014383725	0.8223761976171376	0.6106141129050021	0.6623663375721655	-0.10170588459846977	0.7234393525824708	-0.04384043854141496	0.4776818017876233	0.40939976877530737	0.42596248685418625	0.3724753402457875	0.6053370680089364	0.4046216937054635	0.016491929094393565	0.2832237213535853	0.8534053414237712	0.4911155052466517	0.45077148531513866	0.4654511185868701	0.4504627566791895	0.2936452145949322	0.11497881808467739	0.6927323816915109	0.7133260830912401	0.49083480582091166	0.3914564132642816	0.5542172820947721	0.29801070331908186	-0.015489752603074473	0.0497648289666625	0.7803589141561614	0.43229194487589284	0.621614565347281	-0.03412757716039609	0.7737745720564806	0.0878814040862032	0.03190950506609659	-0.27009099608707365	0.3917353124503811	0.47046893164193515	0.36599461692196816	0.5274689495028826	0.3366115853207889	0.12675009451452152	0.07657260514226032	-0.07394961378555402	0.41631517167690313	0.4986678243701178	0.2796117045021035
2351.4	0.4065430829386501	0.7699683592007165	0.62296034891436	0.5900417440041417	0.017800301506808475	0.6390080171352315	-0.0497824066687921	0.4555447080994612	0.4153164015210991	0.42709085417355885	0.41328698671347136	0.589965512614413	0.40740995537946806	0.05438420924942856	0.3014019848031088	0.8874667350366611	0.467328746805025	0.46861898099495297	0.48673799228025927	0.4738953367556801	0.26853979662555316	0.11441532690280248	0.6937768659102711	0.7591927541278997	0.5178503623655744	0.3824471587621429	0.5633863115490685	0.3303683459014209	0.010675531673490713	0.041893354879564824	0.736176705299525	0.49406004379225593	0.5928400240359115	-0.036768594646299446	0.7274509181713636	0.023081788485787857	0.03620504340671642	-0.13899987754833282	0.418029496899464	0.4537187704063588	0.3721573280831495	0.4997235427783722	0.33981444609069034	0.10218641733525113	0.061487560637890064	-0.1019657627199493	0.40575113123836065	0.5011369106327532	0.28135367943435924
2351.2000000000003	0.4189065573523787	0.8258327499646141	0.5850887429037824	0.6105800000446437	0.023200001436486095	0.580782947471722	-0.034691044264864426	0.45467329339488904	0.42236292242260726	0.4221841693825915	0.4585338351161217	0.5767470752228556	0.386095950394068	0.06837025317519674	0.25966129323079595	0.9073814311861604	0.4318567679094356	0.4698644286878143	0.5583604698698369	0.4351661168437429	0.2038819150880875	0.10812860662688667	0.6437206363136911	0.7511000323545447	0.5196748045887826	0.4076034070000052	0.5771761383469923	0.35016312152716206	0.0004188850849474017	0.053581993833359695	0.6877701862565258	0.5348729669492253	0.5533007776717745	-0.047556271280103396	0.7578284460165042	-0.0028109741096286438	0.011791761650034187	-0.06980793495741856	0.4233828289482838	0.4416489609994017	0.36575172594441513	0.4513303879946347	0.36164593031205217	0.09011471228704752	0.046636474473957266	-0.07884055715346255	0.3640327347894667	0.4976732588163085	0.28834597386128547
2351.	0.468667316362688	0.7941193688634208	0.525966490085594	0.5434705224281813	-0.015808590609205135	0.6399065245106932	0.014439834559579784	0.4172987349636086	0.4628419233945536	0.41056423409510423	0.4638288161587041	0.560017109628232	0.3972225116316047	0.11779779961379583	0.20653781272271649	0.9427104973087465	0.3404188972413519	0.46578200910945156	0.5703680846198352	0.4959242412174215	0.13693708148082226	0.08334430607286666	0.6273197747153635	0.7409164861100367	0.4863625506267441	0.43225386326830695	0.566409601077971	0.3410951723626211	-0.04602522085499419	0.048633657158464294	0.7536163444817803	0.5620494832569798	0.5819897727902543	0.015613803921547376	0.7544164548986397	-0.028097781985612476	-0.03146961603161358	-0.075652298700687	0.4131894419304205	0.4369439301352162	0.35144187665569054	0.4026275005464191	0.3620271961657701	0.07774962832877688	0.07876598392066651	-0.021709025539697634	0.32347058374619936	0.48877511261381534	0.2615410511259429
2350.8	0.5923225159637496	0.7509858273733232	0.48830295499401105	0.5276955388251434	0.01126461976013104	0.7156568401669154	0.10287938251742819	0.43557518556956354	0.4975551602121464	0.40582933087722406	0.44412808567050965	0.5525044088901214	0.41623046084543797	0.12826946408343495	0.1885026715014148	0.9629824439526321	0.2518415747332579	0.44887510093764377	0.5986797350122004	0.6394285467936274	0.12783847299781306	0.07101695200372739	0.6156490176696313	0.7214152293890046	0.4693782495648793	0.4296483603534228	0.5744010447524558	0.3317876084156764	-0.05344641822151473	0.041316368492968554	0.7368331283022194	0.49935750505145127	0.6096775903870704	0.08747861023598691	0.7719664134800335	0.02860922915845155	-0.08404634986938295	-0.07632340368792705	0.39541840589430327	0.4004242557804761	0.3294485674845275	0.3848475045227588	0.3805920700572913	0.11012512049864623	0.07698099291878646	0.010002639906895228	0.31412152293090545	0.493538773670442	0.26940916975684354
2350.6	0.6468152216471243	0.616701260122411	0.5241288840420537	0.5900330106059966	0.049286728706239014	0.6674628816232272	0.07703335101291922	0.44974610428468637	0.5051271058510851	0.39681848615644816	0.42015353050593324	0.5529107259327166	0.43577930584141683	0.14447692458167197	0.16658997263008418	0.9333786467912677	0.2581374996511904	0.4801745272422519	0.6130113968868877	0.7122432498856758	0.13601341567108025	0.07039564646147238	0.6164308746169659	0.7117505331006242	0.4097785073055941	0.41472851488624174	0.5486568309979287	0.3213139633407972	-0.057197767690998734	0.04023565343738104	0.7462478451432921	0.5451710038311594	0.5377835944249808	0.10002113656379659	0.7936905673159346	0.035212963234587835	-0.08710642469838406	-0.048901865874238365	0.3839761884266187	0.42230567871567803	0.32421379944903717	0.36525837949304674	0.3936147981692926	0.12805813315052378	0.09548317619312469	0.003389339931814443	0.374389765393791	0.47793036498543795	0.28579011614354094
2350.4	0.552793096018908	0.5921521409238909	0.5845073124830193	0.5980639852261359	0.15663871867720386	0.6691577808631075	0.17271697147230436	0.4463430114775952	0.5011372525244563	0.38737514209016227	0.3971687010876384	0.5419587298636176	0.45294351125591636	0.11457927069153709	0.13243820091600378	0.9107142843433624	0.29723374679318687	0.4443342774717848	0.5428037057407881	0.5701798306025524	0.12570330922303202	0.08874994305196829	0.6319313169427282	0.7359897901758511	0.33510930806118105	0.39631853770559133	0.5001244173065309	0.32068123921395725	-0.06769247329817675	0.017037007927193294	0.7339109732061864	0.5544604719859589	0.5152768696510369	0.07806627043201844	0.6876827590863247	0.09810565947950052	-0.10783515913233493	-0.0551841136191517	0.3920314994092572	0.42778373947744497	0.3163484309158993	0.35885442281206914	0.3740201782410201	0.14080336922359146	0.08383114886538451	-0.024156276739240944	0.41382514939042	0.4868120672744078	0.26649556228902843
2350.2000000000003	0.6390044949218767	0.5938467702809885	0.5952745288613857	0.6469970615259958	0.27466071868040337	0.5403736034088011	0.04057620526739623	0.43060621448231673	0.5251352385913206	0.40837796024512635	0.38103989459389037	0.5656330929623395	0.44229211790034506	0.10855696789101194	0.10171962419740771	0.8575843334356892	0.2957225708014519	0.4038516583126349	0.5533283422564131	0.4697303277990494	0.13266644672267605	0.10139954177052124	0.6415430426545056	0.749916340754657	0.32451543597440585	0.4017040916701181	0.47267249660989485	0.3491304566535891	-0.1255214962142899	0.013443362651894638	0.5945295536536752	0.586964369016088	0.514801759147987	0.08322161188017774	0.7082328285367051	0.20361444762736722	-0.1806215945189337	-0.08798831291572898	0.37700701159956196	0.41248592251536204	0.29554237750141865	0.34913489058123665	0.3591140520102387	0.13245543997891632	0.06707052786028082	-0.042743679254038686	0.41396251020208985	0.49082001299901035	0.22120311391474587
2350.	0.8122513106837448	0.49405152126644425	0.7435328401458308	0.6894622210142264	0.33554375713646806	0.4804055791967418	-0.05466327253936182	0.4350689548036664	0.5427813989189415	0.463116019461499	0.3849219569088252	0.6117345414652038	0.42468692257089297	0.0948173003848986	0.09100426807263978	0.7976863905860917	0.25718079319390214	0.3631079163285824	0.6126651698356657	0.453861132042858	0.15324142220680698	0.09102558320401243	0.6630059061514624	0.7006506493554782	0.31635006010357847	0.43647004262721756	0.4522486164459479	0.3534270033108043	-0.16278721783690922	0.009375977948343729	0.5149447308243948	0.6337288889850285	0.5378119500153918	0.029853917917213917	0.6366602362495156	0.28329688374798834	-0.33319273096167373	-0.07708979599594426	0.3725424439499742	0.4665125584578995	0.24830520882600038	0.3257602818755752	0.3447811583898105	0.13109382550288823	0.05777217957615895	-0.061692353989884555	0.3790074530497933	0.44581510435860733	0.22403445603400152
2349.8	0.9063216337309775	0.597336855530562	0.6393486708380994	0.6650150551446393	0.303997987900666	0.3879744452894279	-0.08036109652557429	0.4436239301541663	0.5056425990356664	0.49447691647760855	0.38263148002195563	0.6479465806666825	0.43331304478106447	0.09395293744681431	0.07935772925041665	0.7941181020501067	0.2725412026777882	0.40890934048420874	0.6832021426495859	0.30116380040217683	0.14984462997610404	0.08312431253210614	0.6773379890137458	0.699483590934083	0.35247209954147113	0.45954613409119893	0.45305967436283384	0.3258194376146922	-0.11689454946402277	-0.026189506598026054	0.5062595313899207	0.7179012244785318	0.5695109877788652	-0.052001219407742674	0.6160409210800185	0.28009505439923005	-0.35630576415664666	-0.0771679864831264	0.3787625574415269	0.3957469063049953	0.21985492518151295	0.3026900270721195	0.31825306127165337	0.1251417915766846	0.021061612261262387	-0.10017200683685425	0.3420012673203931	0.4443236474563505	0.23315608768880847
2349.6	1.0250529627395624	0.6471472512748534	0.3696386557955016	0.6824990917361388	0.24298027993572666	0.32929425014314573	-0.1703703696288859	0.4682610536361762	0.48180554279264287	0.4797821796134732	0.3776121509180077	0.6621037319543508	0.45485712349079765	0.1554662121797169	0.02593570855173933	0.8512260671235315	0.31752124949959243	0.44313773025031555	0.6923582245894199	0.21666997616350583	0.1593924716822183	0.041344509930554135	0.6928469537547116	0.6441667571090512	0.37139522097891725	0.47798642413523207	0.4498783932265513	0.3157260784880979	-0.07059700485009136	-0.02748354257369416	0.5160472514885396	0.7146666044100675	0.6401265572957857	-0.10352331718274795	0.6985756161046414	0.22919084503337037	-0.2907739236398055	-0.1238939201798106	0.39387763909336204	0.3662698847835054	0.24936074503720435	0.279853740449452	0.3197698560324605	0.13668985859233507	0.04374796883759589	-0.09264024061801253	0.3219776728906606	0.41634566833280323	0.24411931249349827
2349.4	1.1241724126128079	0.5399999003836569	0.25559977512455223	0.6749305034994484	0.25072117465966154	0.2900820778686089	-0.09091783718138494	0.41704034105436044	0.4740017188338989	0.4795575199939825	0.38790901147571394	0.6353193594110634	0.43039601997716426	0.18513170685419297	-0.005531375432182852	0.9210567114842363	0.35983711935806784	0.4140633742635669	0.6393597812004884	0.12682989080914836	0.20335887666348826	-0.01959756312206272	0.6955699301008385	0.6363533620374263	0.35983604599602703	0.49188084164961193	0.4554263268040519	0.32972118205349205	-0.047213017238619856	-0.02115730972667964	0.46582511167336715	0.6855844340872255	0.6369267618080235	-0.069660832922587	0.7144890234668682	0.3002167949909417	-0.2830562113267811	-0.14327557346553682	0.3923850008744106	0.3018888776854574	0.3224971764423195	0.2624736146664686	0.31218516313208483	0.1365793457399216	0.04071958468570912	-0.11456334978185079	0.32084515973235533	0.4061517918303787	0.26639573567055513
2349.2000000000003	1.098996008375752	0.4665130758742682	0.13201038935071518	0.8048204850834444	0.32445013181683435	0.05247968697161384	-0.17431989277926813	0.3763420001739346	0.48128752569746897	0.491903032001732	0.3942631813284799	0.6161457181813683	0.41999757256082026	0.21319631202031225	-0.031196178301930444	0.8524188590450229	0.4026315683844844	0.44670982042970203	0.613612722896855	0.057473743726545824	0.2304521605880084	-0.05538621355418048	0.7024075900030167	0.6191191812179553	0.3653881856283748	0.48762638995471924	0.4469118447348652	0.3382089894440105	-0.08758250668805226	-0.031194289831198704	0.515835401115997	0.6566825627934001	0.5438469263433973	-0.07729909971586316	0.7207019833483785	0.34153705985066457	-0.283614819150957	-0.09822973460723895	0.3838785884912349	0.27969565021987186	0.31288884147092666	0.27756029585752723	0.2811155763640872	0.16698477454762944	0.051649406642085983	-0.0999681575876943	0.3364746233823347	0.40181527250724863	0.2779315088837214
2349.	1.0643926931649945	0.5624477648077757	0.06270781345903353	0.8900827162490537	0.3014319144128905	-0.016024490673281332	-0.3657809441998003	0.3808989763221306	0.4785301599118211	0.5429000446524259	0.3867758771711317	0.6231055388701024	0.417957654486252	0.21150819659299755	-0.07842731665595269	0.7275404391415463	0.41892641168590455	0.421232707094718	0.5642111510806416	0.16639830692433114	0.26528142377286495	-0.07134235275660937	0.7063800793066755	0.5781460520331759	0.3841471288325169	0.47798662504815764	0.45447992346942634	0.31644826411932425	-0.11793400250280373	-0.05156457525455802	0.6654840719181748	0.6475739047567317	0.4429249472336558	-0.12625788242469763	0.723287538213145	0.3639106069512762	-0.3038401303815844	-0.09904524755068177	0.39032045772023377	0.2520349321837195	0.2914989725162888	0.28782950361719356	0.2803795512736849	0.1810247254398573	0.04626099145139399	-0.09528410374863075	0.3329636346734399	0.36270769357113786	0.2854473549655211
2348.8	1.200202235925183	0.5920238374862001	-0.01915445621696879	0.8806823753301084	0.2335301961370612	-0.12759527867365386	-0.43174311552700695	0.3806710681253728	0.47940291608936303	0.5607313710143214	0.38485131569805214	0.6371195033206072	0.39560105199406487	0.19914061982326753	-0.09183896742291434	0.6616278452393763	0.41914452141860087	0.39668156082974937	0.5098299121579437	0.3950999011702215	0.31008942778953597	-0.07281368995204857	0.7194066512772582	0.5580717693749133	0.3635579699402426	0.4794620506170363	0.4910880305201278	0.3005600219169545	-0.13580464478955748	-0.049901176350468784	0.6835848261622162	0.5558792444069367	0.4766212295104188	-0.13951399121189573	0.7754232183071001	0.4584329879127122	-0.3366362424135012	-0.10630999306083652	0.4143807235465573	0.24690355063659994	0.26380476355825366	0.3047563912835369	0.2807337841663904	0.16174802072189903	0.06758578537473632	-0.12136483068171575	0.3115982469151016	0.3417258149635193	0.2850877742885752
2348.6	1.3849960532628802	0.6580902479635209	-0.0896784948556073	0.8198407621767352	0.20959834923471876	-0.06855929377554537	-0.5801753481833108	0.4232059189750381	0.502190392400287	0.5453894785466147	0.37665600354924533	0.6171476549031998	0.37679214291098456	0.19398418909218468	-0.11663223696767736	0.640194685165232	0.3947143335285163	0.40211601221683047	0.5124060538459145	0.31017465969720504	0.32545124787658186	-0.0891318253449629	0.7222994657305429	0.5784488585346466	0.28723015014272596	0.48554005352162993	0.485820964655004	0.2944437382767596	-0.07945861432889682	-0.04116682914273823	0.6561231957641852	0.46923415105753075	0.5035749731787647	-0.16080259195732438	0.7510938326950454	0.2989313171603321	-0.3555422727290053	-0.08030253416780493	0.4415260402330256	0.25098312702223885	0.24174211038503343	0.3302359173424938	0.28199490830104357	0.14753116423281581	0.06882811385285406	-0.14248619951001812	0.31427078712818546	0.3565241324361048	0.2728962477804635
2348.4	1.3099281567888692	0.5927647801612815	-0.04895222275533425	0.7590845816811748	0.2167787826629406	0.02379038495414402	-0.6347236478793694	0.4563697562559295	0.47059908911122067	0.5371551133664915	0.35941279190248066	0.6012847945946523	0.3899058606920118	0.193650620161362	-0.1410742394214976	0.6175969193667357	0.3821920318302845	0.4387597462992104	0.5092390161407104	0.3204840261656168	0.3419554379318527	-0.10051806399423532	0.724944665600875	0.5644820222229765	0.24362479920289265	0.47291066833532264	0.45821841889141823	0.3077088239029332	-0.06785972597044888	-0.05233808922123815	0.6655418621280794	0.532250941709793	0.5378453804632632	-0.08914014622468952	0.7241758569094858	0.24480747638981398	-0.372612957288205	-0.0485388579185592	0.45943589247392375	0.15509687167681752	0.2536845189588668	0.3362924919729007	0.2514167671941108	0.10252255442482842	0.051985342383566814	-0.15336734928913234	0.3154145319181629	0.3582078763473516	0.2776315173571916
2348.2000000000003	1.2059196039855344	0.5507910089779446	0.05026125831441271	0.7848000755659583	0.23437849043582512	0.23163304130953538	-0.6137523131087674	0.46706551583175454	0.42129104306145176	0.5510495140309742	0.3354712249819627	0.607525797588992	0.4003251470950291	0.23044568070714552	-0.16464803611130685	0.6082369146843863	0.35196881426127036	0.4516259918084624	0.4161547656563891	0.38721825059324255	0.34970150082856266	-0.1062433596046457	0.7283895031547726	0.5614540765315877	0.2406358631943413	0.4465051859607699	0.44582185652911605	0.32676203278780414	-0.059947272115875846	-0.06556900929767406	0.6858390738409788	0.47504213773487863	0.5820173064831387	-0.021349949558615976	0.8194374526389707	0.24354755873561756	-0.29831134197097076	-0.05676102100591197	0.460432384017497	0.06634880630441475	0.2804966549612179	0.32689309626133634	0.23333624451394544	0.0945383074566937	0.10995926826044952	-0.1769542691597889	0.31175216768286795	0.37182919047424967	0.3049300090184482
2348.	1.2514396038722704	0.4827295713610346	0.18529401505689247	0.7057189999595508	0.31448199075036665	0.2393020509206268	-0.4657304534110606	0.43365645136777464	0.4043109800981114	0.5555559459022936	0.3282821178458059	0.6056679018824787	0.41306833918692	0.2659738265062046	-0.21430162927605192	0.7023058047296589	0.3123396124434647	0.43979596197897813	0.36051507934614063	0.45034584097304536	0.3141373572602051	-0.13423261833257794	0.7292798204589408	0.5529133853833436	0.24238368443086872	0.44259094668220356	0.4130955002264046	0.3390160554613296	-0.03022171408220363	-0.060876433286906735	0.7334563591032001	0.4615409506633197	0.5767241039629796	0.0049284463389349074	0.7289492905755054	0.28992135405275393	-0.26617141019712987	-0.11214505144769556	0.4355470332966706	0.06822535502720366	0.2589700751614962	0.3365473739132988	0.2382849953047869	0.11636789936106218	0.14454109052973454	-0.20422971941631518	0.3030491062051206	0.38821387154600195	0.293741421055052
2347.8	1.1986721424361675	0.43994762893859585	0.23206247983417666	0.6717871187031618	0.306541324766538	0.2047208507855327	-0.38283160120369014	0.4216246806135943	0.4343910060308613	0.5623615683386117	0.33402283022745355	0.6130721828996022	0.41875150739878014	0.2647401487793279	-0.2456464120844375	0.7469296586832077	0.35233600988271735	0.40254123178944873	0.37492138850804313	0.5433694473374485	0.28784472651465154	-0.16382380380880238	0.7313685963582293	0.5895006968624588	0.24875040380231056	0.46378178234479916	0.3782181903173889	0.3465322060378428	-0.013238223014931438	-0.03414799341030632	0.7233927752726077	0.4131679243687821	0.5408233455001571	-0.010058509391922963	0.615288110781882	0.2885289247882211	-0.3366497754189961	-0.14222490447067937	0.4200471291962996	0.06806407750831607	0.21392386527637341	0.31723026799092824	0.26461080213581184	0.11488266127232014	0.1431658725570524	-0.17842828007660122	0.3217710509139045	0.3968744514386835	0.28936464122185696
2347.6	0.9780903158387536	0.38020147991960956	0.2697441132508656	0.7495700551069135	0.22893820640624174	0.22506566134819303	-0.345774025245558	0.41492564029981366	0.4407694740108617	0.5575592754236064	0.3327542515860783	0.6170060714720843	0.4224438391283836	0.2551091117906878	-0.3048575752244957	0.6307416405807733	0.40859813928906147	0.3961709128833783	0.37982315083209073	0.379969680097872	0.27543197919094903	-0.1825607372114665	0.7188146098245137	0.5497289133124883	0.2581555649132982	0.4559941997495604	0.3840291978899287	0.33785928724298075	-0.01741451937228638	-0.021002806426333925	0.7328690915813069	0.41876712771741664	0.5342682862733502	-0.003455472395547027	0.5994986175064904	0.22329366375661522	-0.40083791589668905	-0.17045998997251363	0.40936794429482076	0.10151708382730446	0.14981255377158387	0.3388029339625512	0.2869982251074477	0.08313502652009018	0.11923410333561944	-0.13348115200996932	0.356388537669459	0.37975941457625273	0.2730931448708701
2347.4	0.8957682681624584	0.41889265762877054	0.47964945754367905	0.6860235454160227	0.3205519226536919	0.27528327462748087	-0.3503812656808149	0.4179930019584273	0.4320474935069459	0.5246940048226855	0.315403133260032	0.6075072724385081	0.4172026445469745	0.26449525092564574	-0.36792259825657936	0.6066122535450437	0.4259226188163704	0.3921348672696532	0.3877801116511271	0.17571171465094101	0.2767712753839688	-0.20058936242278133	0.6925477332430845	0.524432618003495	0.25331239164743735	0.4227612624185484	0.39723663304384965	0.324362340095328	0.015448126000569183	-0.02944399891225089	0.7086605824928764	0.45863355195593897	0.5516368867650738	0.05009559203207699	0.5625278414499056	0.15434065739001987	-0.40723450598580124	-0.1448659295005592	0.4099616485095301	0.10553047201067962	0.12865373399609317	0.35231169649464533	0.2795055871593041	0.09736178963247955	0.06948208732176991	-0.08698076673363407	0.3800683458020429	0.3809843076213841	0.2785631492503609
2347.2000000000003	0.7907264359059443	0.39454805509132534	0.491957956409847	0.6717563381192232	0.4038343278623305	0.18684871875726888	-0.24797419478536575	0.40618763961871196	0.3660905225463496	0.5143655893635377	0.2860999493140252	0.5891860328187726	0.40736722143926174	0.26153627997193735	-0.36422911366215976	0.654748262828628	0.40791982261604764	0.4706431500288717	0.39393487187060383	0.010949908554088932	0.30167385304391814	-0.16139370080867288	0.6786821582816294	0.4668671345213844	0.2602477031058872	0.39243025725940484	0.4143696019195091	0.30070339021722436	0.05408385850027219	-0.020931537410061006	0.6266982394012764	0.4674035963662928	0.5975113524095981	0.1143172063776806	0.5288929409307255	0.09165331695182605	-0.36715808312960047	-0.17878616629736657	0.39119873060282956	0.21878200171282766	0.10137513891009492	0.376626835912731	0.2881458246017664	0.11696785691658086	0.04285976947818488	-0.10938349291287947	0.36798963608356394	0.3709916034285448	0.27865858659683335
2347.	0.7089210282174907	0.40185623246420643	0.46560299459466664	0.7051172427731448	0.43159301874323486	0.23547859388959058	-0.2065027555668859	0.3812407330847388	0.3262792907792374	0.4988777555852033	0.25883701417769633	0.5594284345230967	0.40863745895157966	0.21254702304241727	-0.358665366620292	0.7516247311529325	0.37992114092103946	0.46702270966890364	0.4103214826021525	-0.1609008398829691	0.29802829537393677	-0.13448425905330802	0.6638932790698164	0.44269281111296127	0.2994261584594759	0.39199148432400943	0.43906249920214063	0.26836802707376484	0.05156685891968579	-0.015961781154911817	0.5322989700091054	0.598760006963423	0.6213594612206853	0.10868195975718872	0.434774355623939	0.08457364488824669	-0.31748888814228804	-0.16102647656982905	0.40941649407782754	0.26810811138377155	0.10076525450193578	0.4094811905256122	0.27645892377788733	0.13594873242152028	0.022636866406578172	-0.10283171154143772	0.3644259064730121	0.3510043766998537	0.27493292591784746
2346.8	0.5902257113672469	0.293460203886417	0.5209117042425947	0.7623834305381499	0.4188468486907675	0.27052473694130064	-0.23449663747974694	0.43846083160766985	0.31804479805688046	0.47814269447730684	0.2368461462473947	0.5425291124374377	0.41030934104901023	0.18304546156464307	-0.3542252250810605	0.6587895907154274	0.41077476805452406	0.43504489654636946	0.4368080971353578	-0.04989037906101781	0.2940883318316395	-0.1818119032144334	0.6797116279632999	0.48037456574841847	0.3004950410082482	0.41244485660515734	0.45828283876473935	0.2431546086699211	0.04128073950682002	-0.03339047892581739	0.4456875041505334	0.8049943833274092	0.5568267455803867	0.102527753095471	0.50728794544356	0.12684785894485417	-0.32981597926306966	-0.09334529860831192	0.40274480311424316	0.3080837324450089	0.1229804151721528	0.4364086756605699	0.24641011065832477	0.13585429087539636	-0.0268389478788209	-0.09627215813582958	0.3918152422814417	0.34250264828029814	0.27686301472107266
2346.6	0.5304928444185214	0.2583307590941619	0.6479995851268583	0.8035494765556083	0.41069651596302154	0.15147501362439397	-0.3866874169422386	0.42287703740950583	0.3163151958793128	0.46681269466138536	0.22309700041985356	0.5299865241338642	0.3911900001370238	0.13821205825511831	-0.3244099511102943	0.6188492191325821	0.4273854420941292	0.3827479074792759	0.4578895576873106	-0.01232639940541353	0.293914456555618	-0.2035032756135272	0.6736030104638496	0.46953157182313976	0.3228508178215331	0.4056585758756262	0.4830725520330046	0.23578486525383416	0.03793027758048372	-0.05876526913505886	0.5040964133606642	0.8359451614638462	0.5317564371264092	0.14226028992953052	0.5526596724369809	0.10512858919698441	-0.3590874663982107	-0.08576602104592956	0.43092280212269807	0.3387580746816984	0.14035185992794283	0.4572751468240958	0.2592310968312024	0.16200280370378103	-0.06964381325221296	-0.10249967344252346	0.4248567768483634	0.37530237425140334	0.29004920823394004
2346.4	0.4708973777441536	0.30330092804037395	0.6957442398218492	0.9245337816530377	0.37785099155471014	0.18786452909986262	-0.39832445624820656	0.39470864354139	0.2903963663198276	0.4496444675532332	0.21931093905807242	0.5111256630737906	0.37347538700089683	0.07742349746796563	-0.31892082782465664	0.612557185115691	0.414957374698164	0.3345702825870405	0.4991685513614178	0.08862833397199572	0.2962820740788864	-0.20433446707615935	0.6883526470491933	0.4417683332191985	0.3416652601772939	0.3976334769489571	0.5067560968161308	0.21796256935111047	0.028600733694773582	-0.04368958600773923	0.5880185905916446	0.9592508466767882	0.4490764525564441	0.17072575712626134	0.478857134931765	0.21863920640320345	-0.3740024526571163	-0.03812910673548104	0.46091471905822684	0.392248332446284	0.14120034756874905	0.4485583166767788	0.2714553249461529	0.16463161619718764	-0.10731456932335943	-0.08738088969211447	0.44282526710604486	0.35724193281239675	0.29497635579375825
2346.2000000000003	0.3980275188025533	0.2699228790302261	0.6372703209560112	0.9967810176632975	0.36023135973795184	0.17907265674459272	-0.5309568505779256	0.32763760610105247	0.26969492185727845	0.4259346181542128	0.23853682797304038	0.5004302236536913	0.3681988446609187	0.03739971870725313	-0.33695959211755583	0.5527894432993437	0.3941396940061351	0.3568106452069133	0.4826014098394597	0.1770545816873227	0.2944846119466395	-0.23410552254625094	0.6919074531394854	0.42143769598368014	0.36144388348865913	0.42131085570120536	0.5209759280649842	0.20719840930207592	0.0498931987731854	-0.04368451096436687	0.6573282700534144	0.8643387801928785	0.3611566936566358	0.21581428712697992	0.45110007893652065	0.17542534932425854	-0.287076738540084	0.03935765841739426	0.4624466433055011	0.5158261814976388	0.15044512270391416	0.44436657157283915	0.23674273191548048	0.15419664366044117	-0.10123828252348187	-0.03262528497197826	0.4413116279356444	0.3343603742743755	0.2823519243919475
2346.	0.34112957075495304	0.39721970920974137	0.6264037717894775	0.8550456084739769	0.3437086809583974	0.2543369704834987	-0.5600210538089359	0.2946571929425333	0.26885085687931537	0.3979764325134419	0.27257233191423186	0.5064882002154187	0.35902464747024365	0.027493651850969875	-0.3323825509831982	0.49916004116072865	0.32777213877797257	0.37103576552454925	0.44140923765430995	0.3958988400977104	0.2764164327517109	-0.2514410528561301	0.6970222428651852	0.40235488187597085	0.3788914929683535	0.4547783870667332	0.5308657926074675	0.20316818061876443	0.1577429022661558	-0.039454285839676556	0.7259094776878117	0.8835389132687148	0.46668772862877117	0.26886174322900996	0.4882432189369157	0.2664104252346261	-0.1916265065053921	0.05152804536423841	0.454027227190839	0.4971186789084869	0.16895574785788467	0.4513002071870304	0.24155405590842238	0.16223525948645628	-0.08749897745041477	0.005232640187083019	0.4200299412614195	0.29598712933896915	0.300043380041998
2345.8	0.274879401808376	0.40441085800086524	0.7815058057310421	0.8047130285236281	0.2923009303105119	0.403540452321481	-0.5388381816532529	0.28650983421710435	0.27767479756516844	0.36754901840513365	0.3139290093943474	0.49541282695591016	0.37725164233223585	0.029583822584427096	-0.28527463892289623	0.5258054287121072	0.20448033565940119	0.3711682705831504	0.46652629480216845	0.5725536220269566	0.2407634678396056	-0.23960380401872886	0.6719680042701991	0.3754444444401382	0.40926148755044583	0.48082362017004115	0.5434892021987308	0.1776069438762914	0.1683239154335425	-0.03620695600962634	0.7606443315917253	0.8659236779597693	0.5331327856314385	0.275830690438525	0.5087884357121689	0.42442911582892384	-0.11984228456284639	-0.020062417430939977	0.4443081302984366	0.4487855497439416	0.17645232066438857	0.4450401967394792	0.203935226073028	0.1449666408519015	-0.0424102538555509	0.036841159904786064	0.3936497156336064	0.3422558104972413	0.3027734454234329
2345.6	0.246387938004713	0.3435399571106204	0.8384122159450027	0.8537200042293127	0.35327040622761174	0.4170789211721744	-0.41006999947310574	0.29162484223385987	0.2784065322742655	0.32350318121326604	0.33773240220760214	0.4506654584906422	0.3956727233023824	0.010806862738626705	-0.2535749047771838	0.5883929302921937	0.13285787629716878	0.3830937040902801	0.4889725394231205	0.5957130461469997	0.19512199895769966	-0.27203981090069357	0.6243186880452738	0.4446979199264718	0.42146187904240434	0.46814306862247346	0.5719768645731541	0.14991334163360207	0.16284056494731952	-0.046576852252065454	0.7113200273162571	0.7904710457208988	0.5401715434524708	0.2965778684929555	0.5173340137743444	0.49890509985152937	-0.09495271034863045	-0.07260890749475675	0.481336611987771	0.48442329913869253	0.25620268823695896	0.43842695611443033	0.21150583930466546	0.12149326583467451	-0.010878961704950549	0.0792939757043466	0.3829537722846175	0.3622424432628248	0.29776806006492357
2345.4	0.24133424778466178	0.16160083494545752	0.8220681723532074	0.7752221943555729	0.40076755894569177	0.3666891465849139	-0.3487682629043445	0.29431490731284	0.30419159164673387	0.31468333220121747	0.36586324808391607	0.43047407172662455	0.3789758215317489	-0.017659796817106915	-0.24913200364426893	0.5044259527761324	0.13524535781370386	0.28202745536293095	0.5016232739507929	0.6321847667638809	0.16908529671830827	-0.303167289351587	0.6142795339371996	0.4549795296764159	0.4178620045625654	0.4601673124248256	0.5812510252307619	0.13545741844125161	0.16990625159853537	-0.00467737950575623	0.6853801382761469	0.7394234832946108	0.5870719817186684	0.342661332247223	0.5618909170182553	0.4725556497916367	-0.07698344395193478	-0.10753593050059622	0.4506780308619914	0.4426707674671701	0.2717731884747644	0.4349705530673341	0.24778440912592226	0.14396439921724627	0.05291096262889699	0.08545290788746568	0.3696510846752369	0.3511385600886756	0.29112573676869474
2345.2000000000003	0.18470165426290014	0.13269707088180155	0.7410065485750534	0.7179986794328072	0.43632877106543555	0.35085992927991766	-0.39586808513741484	0.28265888791618454	0.34070033110348696	0.3340039245169073	0.3868241199964574	0.428452181177975	0.34266506327124835	-0.058308730590319185	-0.21112107395518678	0.5715475284611558	0.1375724980407985	0.3104746045476365	0.5197213277787356	0.5069943454586101	0.16153582756969545	-0.28196210197443156	0.5841718273071121	0.48182472593350223	0.4204129831903666	0.4577746794501828	0.5636548836323647	0.1301001513395939	0.16119434592379428	-0.007296461055312985	0.703412490850853	0.6578545311714267	0.5444255240032018	0.3692203265431644	0.7124035787906258	0.4252625822962677	-0.06923203221532967	-0.2166338566015801	0.45528021664606433	0.437669280299907	0.2363479012802852	0.48609533319619735	0.2514759298059863	0.14791666339877593	0.047366970496729506	0.0666359138480757	0.35415189116353774	0.3920321153124936	0.28317982594219465
2345.	0.21662107062456926	0.20457223734097613	0.5152651590676969	0.7621836308750246	0.5037921321636639	0.3588530151184343	-0.3008201065592296	0.30180185005358323	0.3508671917844466	0.3405549309565554	0.3927279474387874	0.44834750189278094	0.3725843605691234	-0.0777911288231501	-0.18568256887460088	0.6878800523862612	0.10856803275486046	0.3328668213680817	0.4885700544228449	0.2453315705394592	0.12676285822692968	-0.22167532163280468	0.5820445031601567	0.4914167038179463	0.4376276357170033	0.45150011099163606	0.5205396550273257	0.11834907859406087	0.15201836643345173	-0.007851805564014392	0.7039352395486589	0.5875702606183113	0.5490825226488806	0.35628506741630434	0.6874169195335349	0.4096747408768797	-0.02707212730971796	-0.278495632410969	0.5328810596680709	0.50418288125798	0.22396426235589173	0.5013487955853426	0.2674535871529456	0.1443940261143443	0.04801818317744739	0.039890906570654514	0.32861021236171795	0.41030715397720274	0.2680478528328084
2344.8	0.2619420280217402	0.27451255302789046	0.3694466028317626	0.747756170007304	0.4342078733484914	0.2587404653643379	-0.1378335593115821	0.3098905101551898	0.33914541019625055	0.30935063001828417	0.3753608090200074	0.4713425543855522	0.37166807859886203	-0.09289715308381298	-0.1739297698570396	0.7359242844997682	0.10675696677475366	0.3486899312510804	0.48081264116729006	0.037189859774814815	0.07348094523387635	-0.17128892181606012	0.5660366324432258	0.48213393940886523	0.44082582310043106	0.455148733615963	0.48488253927681646	0.11379215082274874	0.18274114544899314	-0.02554438728041106	0.6350030408432651	0.5187488783853236	0.5774638795312111	0.30220578630583106	0.6614979181034472	0.4657323597824269	-0.03610865145824384	-0.3373713342128387	0.5901471101421577	0.5505863067206048	0.25386407359005736	0.5062888934026665	0.2986231027516281	0.16224796852490772	0.09185860005500202	0.008200513740209744	0.32258200952273874	0.3961552721286692	0.2636960476154164
2344.6	0.28423180657187586	0.31139359963549257	0.36681775114134385	0.6081468149476014	0.31451031825006415	0.15734864623339465	-0.06286530146512194	0.29742194154972595	0.35178758265157095	0.262567485230771	0.3559042922456004	0.4761865140025847	0.3338933735928905	-0.1033088915036408	-0.1614829620271271	0.7104891222607796	0.10049060483834221	0.32497234418736093	0.5230469957109338	0.045942974792871696	0.0625029729232383	-0.16174450221189854	0.5525142679802983	0.49590569307068166	0.45899264157732256	0.464497927095111	0.42515329213934666	0.10175371119708056	0.20641496570430193	-0.0020949028405929	0.5435950352132642	0.4805636068130694	0.6969571668147719	0.26226519597816805	0.7144242668372149	0.30059436989023325	-0.03656547562868404	-0.37374079527648035	0.5708674272883979	0.5690531129126325	0.2539148962445532	0.4937870509127777	0.3192326086124311	0.14528225340033507	0.05265214865225665	-0.009432224123401632	0.34839277326418616	0.41293749834449966	0.2578436810664902
2344.4	0.47336795809787113	0.34932461571349627	0.45099094241063575	0.5371868902552553	0.20033820337824476	0.24924767706461062	-0.0565738524827354	0.29076566299363693	0.31917098421263074	0.26557257048734484	0.3398800855639176	0.4801052803004923	0.32767133632712936	-0.14990201601156977	-0.1663752817048099	0.7570145622461963	0.09695000504644463	0.3242324018565637	0.5409156980212176	-0.019893688504925358	0.04519956813390176	-0.1622844115183412	0.546276357440354	0.519191115970319	0.49710589701595786	0.4632685439094904	0.36714619514363367	0.10495576492756335	0.2029061570731987	-0.004896572155130417	0.4966314113826269	0.45388581753127	0.7739222842127015	0.22504126412960027	0.720597863935612	0.29446404175774	-0.13284866781450194	-0.3411375862530224	0.5423496741746908	0.551433779317808	0.2846961198252613	0.4699310353608324	0.34093386225080896	0.1434165770135817	0.01724306229044371	-0.004148550515764904	0.37389919812133104	0.44939304063455104	0.25925700285725284
2344.2000000000003	0.6370588241559544	0.23272646117758922	0.5541730609378961	0.5792041264641501	0.16735211462505376	0.11683471448854062	-0.08928154039691427	0.2922251052403435	0.2845943127104216	0.29708025878806726	0.3289074472750851	0.4844002715608677	0.3286627368547146	-0.15947546675476343	-0.1978659990514188	0.7162380724464757	0.13444702363665992	0.33255359268973955	0.4996989941011158	-0.2637932725240617	0.011175509666636465	-0.17861212453672937	0.5545385163937129	0.4614500542761365	0.5141959666596743	0.4621886216022678	0.355831160352085	0.12509064088204105	0.17031629970756795	-0.0025698279874216356	0.47768948549319723	0.501275702446876	0.8148101348373942	0.1953908197022631	0.72515469168125	0.24632315197069748	-0.29051372017969296	-0.27347354628709913	0.4960173742752418	0.5521526875861985	0.34130262912387044	0.4582831585251443	0.31913522841121245	0.12638372161458888	0.005099602628077464	0.017648104049545435	0.37673177960955084	0.4486579840432928	0.2698111814687994
2344.	0.6921967491238522	0.20750870691450438	0.47565796919451303	0.6126836168087122	0.26749077541784505	0.06489398924495093	-0.04298902090597071	0.2572428183082403	0.27978708831756505	0.3033562185229112	0.34013003097152933	0.48223979918215243	0.33334129890156405	-0.16810304635038326	-0.19600802053498778	0.6849325999004107	0.13838595259986147	0.3505780100322418	0.4868634446468327	-0.3389784157404875	0.003222875368021581	-0.19650454510319337	0.5426929118712993	0.4236571715181783	0.49124424922328236	0.4709564517607616	0.35883436333018953	0.13698022592426634	0.1571157560640397	0.00833484105073886	0.5369873242766696	0.504186750277734	0.8425849136265325	0.19429383913443835	0.6956192291831531	0.1088785502022299	-0.28348611659761114	-0.24301866555873744	0.486873117927636	0.586700769873086	0.31795547694727877	0.4559911139682324	0.3093627445424251	0.14570921147265328	0.0005600402403137158	0.026764196561026105	0.37575385131912425	0.43677812505781044	0.2640034551446209
2343.8	0.8204530353763443	0.15067057459244862	0.410777699399128	0.6493827286947886	0.24584062240261553	0.26928941037979603	0.16958941250131995	0.2584222244485367	0.2811851773022539	0.3079127872164346	0.382059162956196	0.4780897467283429	0.31558754041316256	-0.18208807189661305	-0.20265507989216325	0.7055610252221982	0.11944646022010964	0.3222700328663638	0.5229785911540883	-0.3234547602959436	0.00937188230938911	-0.20556394511423998	0.5571352801970685	0.4388878534188674	0.47584396181950517	0.4742612753348067	0.34949983130173684	0.14054198560515596	0.16737262191647215	-0.020114936578935046	0.5313163175793697	0.5503353153922388	0.8787036260516539	0.11052598754894799	0.6020449159051775	0.12734533555175573	-0.2705629423114258	-0.23852986071708374	0.4519673105896542	0.521147448877951	0.27252154266177486	0.46608271280729896	0.31561416464669007	0.1420094364804278	-0.0023129191076623375	0.03651448058272087	0.36744161273017606	0.3844928090581628	0.2547794758736887
2343.6	1.0981044321138544	0.29064957162468885	0.4938688008563903	0.7128716414914928	0.1910095142428394	0.4537913296189426	0.17117850987601058	0.2861883243066847	0.2720189520458853	0.32494271520765167	0.41900727853943287	0.4967603896412066	0.31919875787901597	-0.2162795663607974	-0.15825126480063273	0.7090722727819085	0.0757322833224249	0.35842358868221663	0.5392443796527303	-0.2430048859595891	0.0349755772779481	-0.18646820930434616	0.5698983617810025	0.47233277649122657	0.4720449668263452	0.4367563901126162	0.3318554101625136	0.14718440962570659	0.17383171448822166	-0.03288073594487139	0.49884186095977884	0.64894763700245	0.892223144101447	0.086813756681909	0.5458807728745386	0.20018280906761468	-0.2512718971958225	-0.23340025904561187	0.4299235019246786	0.54003359497881	0.23479783043829494	0.4781078174318196	0.33737854027076597	0.1266671058671038	-0.022249786167532936	0.03181190682154027	0.3622062280290006	0.35463660648241985	0.25160879621535276
2343.4	1.2225324452411572	0.42684949969223657	0.5516601833745308	0.7365375140166911	0.17035002305835872	0.4019699542961745	0.17823037859439764	0.25898789559097585	0.2625098629535006	0.30374330631229857	0.4336531507447976	0.5302717303589652	0.32881326835139313	-0.22159896440019308	-0.11738611288726089	0.6931460225350597	0.06722724993888951	0.37802034123099454	0.4864804889409369	-0.15553870558949315	0.051133488800524804	-0.145671388202067	0.566134111271492	0.48046720056783965	0.48365728312522716	0.40066712822891226	0.32515365222959963	0.12273158458349136	0.14807052644290536	-0.07332274177012393	0.4718366690814406	0.6638689649474735	0.9495131495602801	0.118482776599005	0.48255574969873305	0.19876776543724475	-0.2756934922366639	-0.17045493921229837	0.45413809075940764	0.49347652458642904	0.2510504124260947	0.4618298368491679	0.3431295197573377	0.1354169837314289	0.001060264799295385	-0.001735649216132392	0.3617197436028221	0.34636413785166414	0.240362023649922
2343.2000000000003	1.1745473667398336	0.4590387220776698	0.5787954267089273	0.639453477069624	0.10583338888512112	0.42530230079424897	0.20685459902866282	0.2216336042742779	0.267017261430929	0.2937886433848644	0.424892515080498	0.5381983772643217	0.330766676754769	-0.20770229475151497	-0.08428780480246262	0.5780916101575568	0.0829811179852756	0.3837154899237835	0.46422484155012983	-0.06519195375796577	0.035491306288369204	-0.11246938025916511	0.561572416650876	0.4614410309433333	0.5199944302043131	0.3918344137278883	0.33632441155088416	0.11252534647583975	0.14466539342245896	-0.08478840966286288	0.4840753077759387	0.6891817290312626	0.8684220894027563	0.10151249018667283	0.5398126960630696	0.1319387566751765	-0.3373975527703652	-0.09214716903778211	0.4618132277804088	0.48578955762242465	0.2752488943896389	0.4355726416911324	0.3406353872784406	0.13188162132046355	0.010977237567701432	-0.025401049402748867	0.383613781497167	0.3389432908298732	0.23081965380032238
2343.	1.1649058834910857	0.40919439627883947	0.5463909397964779	0.5411363491195194	0.07174594178366753	0.5412662876212475	0.26011430239965305	0.22502414926114805	0.29583714666682864	0.33082989005031777	0.4302982650021415	0.5167643576942081	0.3060540983473217	-0.19590183364831834	-0.041705760808384076	0.6274732680047552	0.05846604436723933	0.38226231342287953	0.4682530371540748	0.003861717657756546	-0.011782444319642156	-0.1213220455453117	0.5629027702026558	0.486439785444204	0.5189948529152622	0.4049568356746328	0.3423713145452827	0.13560073190184255	0.15625213722312445	-0.08058661953584537	0.4848906887368074	0.7458626981633938	0.8118064139404864	0.06287254841558049	0.5072252792188341	0.08174162477937022	-0.363664076376063	-0.008607656554462668	0.413665435337783	0.4839929239404392	0.26824351791815854	0.4372698900916566	0.3322167859279337	0.11605929310639165	0.029764366990130242	-0.028508045579603392	0.3921282624112497	0.3041311271901443	0.20163343776984752
2342.8	1.1492652335928808	0.4723400612287456	0.48524762073116556	0.5482746247878872	0.07399599305941357	0.6452703685930647	0.21440086454937304	0.21333223438725651	0.32156258402022125	0.36398657314880134	0.46323411420219357	0.4897450894474754	0.30289010033485747	-0.16486063796610056	-0.03928834427719992	0.7472872642897466	0.10827993354601292	0.39512227808601286	0.45446022686974885	-0.14550854308111338	-0.028618849493282934	-0.14178114763874144	0.5655106149836451	0.4990961365460803	0.508540274582282	0.4195899503492046	0.33711772100076276	0.1549865754278763	0.16930569637640133	-0.08178196992783049	0.4418895767388693	0.7729690629062154	0.7495272298636463	0.045840580188875525	0.5535897901345631	0.14232179106982507	-0.31655333411057734	-0.005985893572272402	0.4455295859396034	0.47813328834770663	0.22268070078313795	0.4267909002461607	0.33608116186832093	0.068957781887687	0.06278778593057956	-0.02146746365642935	0.3881382471450069	0.29694981396436027	0.202020698458759
2342.6	1.1123304905184273	0.43360517173239993	0.37661061602523627	0.6052744099042733	0.2281714875699835	0.6636804776966729	0.30510572291838683	0.17512475916085207	0.34669792192728294	0.3861805995059516	0.4843014924005263	0.48648500054322613	0.2963175879535191	-0.12111587444912017	-0.03898137778975554	0.7482733822198256	0.21775472363778584	0.3921544918313738	0.4250469806660968	-0.2197286119357936	-0.018192522512227312	-0.10287959974886407	0.5467043051010522	0.5312083547468079	0.4748332725807187	0.4011485619650681	0.3402959994299837	0.1615066457794705	0.20883003645971035	-0.06085645176564666	0.3761634221712302	0.8196396241390482	0.6529379950059111	0.03647501766064892	0.5050109652082287	0.18735530862725766	-0.2750060449649362	-0.08244414049504169	0.3764437420681778	0.4501006973199306	0.1456629940796612	0.4002351734214748	0.3615278781074154	0.0715234186042171	0.04445672187981538	-0.02718376606238407	0.3855303110020805	0.30660659580332117	0.20657487982821596
2342.4	1.230196987752496	0.4757346615282916	0.3634977268500636	0.6524517269956578	0.2529020478453774	0.6500527465445587	0.29365323137732313	0.15104154739221756	0.3902954624106216	0.4100081546949089	0.5022852806637886	0.482274899038501	0.26654898598800364	-0.11739432341943963	-0.017040638905650468	0.7323673393607039	0.24480666640451734	0.3903393570763229	0.4597333605728631	-0.241138566720898	-0.046224234064269815	-0.04036450722816987	0.5336575908588586	0.5129116642220317	0.4308422464861725	0.3705025303992298	0.3406401887750525	0.1652120301128784	0.23333667552542908	-0.08554944619220149	0.19881589126541604	0.6682855874386621	0.5089520673449488	0.044049034130847514	0.47579374526427004	0.15405188928435576	-0.23686752309699804	-0.10638093080368494	0.34426896110563127	0.4722242567331495	0.1062435917637621	0.37303971121070884	0.3776974677196951	0.08245437761210721	0.08003869322160553	-0.0399479584165499	0.3592424592891437	0.3284905924685879	0.22393933023919171
2342.2000000000003	1.369684836710545	0.47136518283115936	0.2576980159569197	0.5588096729877309	0.12943998192873862	0.696044181551459	0.012323579628583825	0.07250516868510475	0.40809997332418346	0.41285053751990264	0.5252030012039111	0.4704914845014604	0.28034151898198334	-0.10177107025567164	-0.012622317757838224	0.7512069692673633	0.21188784195296295	0.36773997466062475	0.46320084633177994	-0.29201894149249885	-0.04524319999268388	-0.0034700344210452233	0.5229775152036216	0.5303461486764703	0.3916380925516517	0.36261929284221317	0.33525789539779194	0.16743294207416237	0.22321704847349014	-0.08218617313666991	0.0402424369511382	0.658730492807842	0.4940932934184041	0.08860608772397473	0.40420291036129385	0.19384161002428135	-0.2104788261591728	-0.06657488657148672	0.3765442460487088	0.514898578154697	0.07034524842756482	0.3473790441601029	0.373448295660921	0.07104896583152562	0.10874669836484671	-0.07249059309016105	0.3355350377780777	0.30854858413210196	0.23996904040940387
2342.	1.2414926587689057	0.4313799498192543	0.2594072320102679	0.4578848196124829	0.15914690300001572	0.735849800925793	-0.19578722854855693	0.09010779895552709	0.4250026069742608	0.4400420903640109	0.5321238175403321	0.47595706079459116	0.28735006489556986	-0.08772694664825191	0.019256937995642598	0.7224210307793943	0.22762313615080026	0.34615351600213046	0.3953362441997901	-0.29831372959059865	-0.03396377309989042	-0.005452118188409223	0.48724888394095217	0.5396283866032443	0.39161054097979153	0.36815765580499393	0.3203668056802893	0.16787506736099822	0.21873707134219875	-0.08857374720670567	-0.06973029470738057	0.7090179962670771	0.5060171515243724	0.13122483577804767	0.6069902677510982	0.10074248406557387	-0.275194335162808	-0.12211352296060676	0.3791174806475408	0.5018736768360884	0.0843643054803422	0.34378987098312147	0.3629181790013188	0.05687555871859812	0.10092376258296921	-0.1358763165601012	0.3281061991505571	0.31462585385128455	0.23995679735317835
2341.8	1.004575528831741	0.37239982021656354	0.18784665742319345	0.4130519541071941	0.1924581852222122	0.7571371625641127	-0.2652910494102665	0.09659390519828054	0.43917629899988764	0.4609033314703488	0.5219852985998816	0.47886219917978606	0.27632792477030327	-0.07688304911706496	0.03285958549132873	0.6616427157111916	0.27129109466580464	0.35935404853421027	0.34384743459212913	-0.3748860237144207	-0.029171039994085192	-0.00829054340032501	0.46304124601940894	0.5732550165725159	0.4288915903456296	0.38812878011714014	0.3152162406540527	0.17266302575640846	0.2174509699179175	-0.08135541425154762	-0.12470875261484378	0.6243700033038011	0.49169010103244254	0.052952852071774685	0.6616373768243001	0.02120675641253652	-0.3417403946611939	-0.17595951339137286	0.3753526368661079	0.4606839173075307	0.1259075461200825	0.340044630977328	0.3712499420395412	0.02561841177209526	0.08559616137514933	-0.17026026853576967	0.3053207695979229	0.3396083581912732	0.2229619412443107
2341.6	0.8641455674875539	0.3295564875649022	0.11930435047716162	0.33392756302102716	0.24289154025634407	0.7361941460645205	-0.3268382738203578	0.11354951777528545	0.46383776549275857	0.5026933287254622	0.4951369943153533	0.48246397697287924	0.27781714632737914	-0.08023519881883383	0.002086009837747366	0.6786649047302422	0.26450497407428614	0.34084896526123115	0.4039426281037671	-0.3516323225411189	-0.023428072718298706	0.001113058083439269	0.4489387441348397	0.5965304976204107	0.44120349474691584	0.3958643290228521	0.32172691404710435	0.18522379981662093	0.14804802645651863	-0.09117983659952446	-0.0970000299210713	0.6215045138091345	0.47532674400565605	0.011841840441594132	0.6377933507076585	0.0010865086738736937	-0.30331573977101417	-0.19880706774410778	0.4207625312260993	0.43407565351023575	0.11103457558870229	0.3498482487786402	0.36747790403110603	0.010188373252722056	0.10426503579534616	-0.23548348082316323	0.2949272325005378	0.35840585112535583	0.22000560073867767
2341.4	0.8665671120592106	0.3326391041874532	0.23811784846189124	0.2792151084767994	0.2377060167840983	0.7150963672848144	-0.433399220242635	0.13937228377613936	0.46711090883001516	0.5169023688385461	0.46310765031321816	0.4855359207429514	0.27603719838707286	-0.09321472361427381	-0.028728110080384207	0.6216525066869406	0.29344092563371915	0.3304091037129928	0.44530025246346056	-0.2914418410359971	-0.04202683688090686	0.004521884325381973	0.4666643022351991	0.5726512192207334	0.41584673883676365	0.3619896060362611	0.3430859510930174	0.19329334977814	0.1925168732702898	-0.10251930903015524	-0.016391788719595485	0.49454431059408066	0.5089509685797591	0.044402507600028535	0.6472742453357134	0.011686297738185872	-0.26674419956296863	-0.23923940333075913	0.43417926506677673	0.3710260355101868	0.015084011379919202	0.36625054667731555	0.3985615890587274	0.05036640430112023	0.12782907374813626	-0.2526740651643102	0.2821510365009075	0.3441034164959757	0.22113258563007193
2341.2000000000003	0.8516154175849633	0.24400544879920838	0.2717093152341534	0.2734704692399996	0.1363407344557299	0.7299145050263269	-0.3939680953671738	0.09672517486167868	0.4822960015279272	0.5141342536229353	0.4398895880636629	0.46184601528426233	0.258589852143004	-0.10048998562971319	-0.05677345020193901	0.5043847512447007	0.4043684146783493	0.2899732077084361	0.4445061580515655	-0.43042816392336347	-0.09352035978648747	0.03131083480744118	0.463620896175519	0.546156040628674	0.4088112365592482	0.3448003197249205	0.3595085977122625	0.20989301369790192	0.17643772881520411	-0.12551363906652274	-0.06642580875559251	0.3305941728850461	0.49331271875220895	0.036282122765521514	0.6297144002731306	0.08877125237662147	-0.23283815535125765	-0.2797642692725715	0.40402366100029274	0.42199841978300606	-0.006136071562837959	0.3937792467865906	0.43161195944360103	0.09351190283133774	0.12357100045636368	-0.262170934641976	0.27813842889132157	0.34615649509002655	0.2141992150216082
2341.	0.7280426747239231	0.2689811972693518	0.2511523278491373	0.1824026761935373	0.13933126718912048	0.7464825932975597	-0.32451887704285376	0.10562727004172204	0.47626739437516	0.49597098730315947	0.39205885582235384	0.44308111151438695	0.23745292684030933	-0.0871945502362726	-0.06837303715235477	0.4342842214653342	0.45296992145787546	0.3192003124196167	0.48743907394319014	-0.3178259255745639	-0.14021047030667672	0.049117995428732235	0.4493932212697388	0.5418531278881583	0.37955965176403117	0.34759265217526075	0.34267599090151285	0.220740307874375	0.1428077325061919	-0.14267879451292445	-0.12095358521918526	0.24015695015736305	0.4575092695419001	0.03430981068157901	0.6782115090225961	0.11838169575598421	-0.24452626047794365	-0.2873620968700752	0.4148573139666135	0.3464865824427138	0.023141272929918653	0.38842098583166973	0.45300131786238385	0.11247468897424184	0.10669636037974208	-0.2625116354170704	0.2784044143944915	0.34593168864939056	0.20239646377359163
2340.8	0.5857675363442867	0.28844464309960594	0.21112567852240904	0.16325562057127788	0.09380503368212534	0.7755701282098472	-0.2293361077771672	0.08294798472941796	0.4620282073193894	0.4740595266433965	0.3408735686080948	0.42769436569604524	0.20783681323460568	-0.09501728404509999	-0.08737418602949273	0.5305824545749837	0.4111920671211107	0.3362620167936958	0.5446764042497405	-0.17316146033865826	-0.15985483596881075	0.05168966806934693	0.45596739635554373	0.531111307058955	0.34861289175611304	0.331898856619575	0.3425812079930993	0.20967631193758646	0.1161496326267647	-0.14133691431949802	-0.17433982119000618	0.2911948275104773	0.46174152718034844	0.1036649827592124	0.6306326877678837	0.17187731016927618	-0.2614329829809827	-0.29381896497705917	0.40565137287740716	0.35723227990746936	0.10126800131673915	0.3764135011939079	0.4836060168475268	0.10451061799918308	0.07516373946020381	-0.23829924339619296	0.2835010340283551	0.350931031293491	0.2177133143206147
2340.6	0.5210902541287536	0.2190421596660308	0.16855416709918344	0.10571893863674559	0.06718782006336313	0.6152071925730481	-0.1068089731508011	0.10209209955028173	0.44445671134021814	0.47862633532356935	0.308094592499066	0.41962602827897527	0.15822746004971983	-0.1253705420792076	-0.09349308786350426	0.5495289137568449	0.39535192856468143	0.30413925627940114	0.5569352113106277	-0.2629625758674836	-0.17591981556348685	0.03769904271038956	0.45451842716363	0.5132133531413592	0.3494751267429269	0.31742194349633684	0.362634210527943	0.19562303399519987	0.12047202543349873	-0.16186446470717697	-0.03635431859588084	0.39781607422524745	0.5183707072013489	0.08727704812261261	0.7384197202087054	0.09234075905697993	-0.24055043409437718	-0.2691275370149899	0.3886857452183531	0.3170384335876177	0.08541924911822876	0.36265217983103654	0.4521211875261355	0.11594582092530774	0.06325418679405193	-0.1977721643886103	0.30199398674603617	0.3853013500245638	0.2391808534948239
2340.4	0.4399535934434301	0.3270206674795917	0.16884638266874052	0.06819613124025703	0.17709836884525368	0.4911409066572866	-0.07649560631710654	0.11169089446097971	0.43165546980709196	0.48674695364063725	0.321574071840511	0.4084293446467906	0.1290178133963385	-0.1435064346472555	-0.12650710509508606	0.5542666654350416	0.42899620783548564	0.2763960078608772	0.5167002448867402	-0.2728989961751417	-0.18173602632760977	0.02299626431299339	0.45739578851239066	0.5094965645227926	0.3031394395121576	0.317640586798837	0.40275365990870804	0.1926252707284727	0.14402820111417672	-0.1611388332988722	0.05932952697907269	0.5120556783557422	0.447614135350957	0.036472906459133134	0.846767015978974	0.14062925136500454	-0.21615825215390996	-0.23831288817359678	0.3505969436731336	0.3456880200094472	0.12069203475523316	0.3307787587561466	0.45362338451894807	0.10275011453100635	0.07323395368628961	-0.1919561037406784	0.3161844304167455	0.38173935106548235	0.23626315217464902
2340.2000000000003	0.3379813763172639	0.4111425797935782	0.2498947154910795	0.08154826139567743	0.1885835901800647	0.31566897402647015	0.06539261968073135	0.1276819923264951	0.41853347434401383	0.5052173021216863	0.32644132882972127	0.38399017772368454	0.10902603196058204	-0.16669040196314228	-0.13774307332229405	0.5048500746336824	0.4059853624915596	0.23974214879579134	0.4194719060609755	-0.36867835407096616	-0.20384556364979878	0.038017256209498196	0.4590265653638451	0.49766819469328505	0.25210564563403254	0.32050472067793434	0.4348619547335656	0.20549818245857612	0.16057872863335534	-0.1700188789708657	0.06958211989847383	0.5147690947808442	0.4523570598983429	0.06636367176099585	0.8004542888815253	0.15299925073434675	-0.1644517977819704	-0.1803156936894921	0.36300891409744196	0.39735269283863606	0.12743939230637344	0.320996547428907	0.4096027538083083	0.062433557273445565	0.08623273040354923	-0.1749761812558084	0.3102350332295755	0.3767265284243332	0.21921479889084436
2340.	0.2060836350173355	0.38740725347733884	0.42109944066906807	0.06253431346319958	0.1345772969333656	0.27055596200912263	0.16263608578207162	0.10834741354054828	0.42579173191938263	0.4998637712038033	0.33647808594043455	0.36869298354164987	0.09396117528885804	-0.15868962767568298	-0.12001085590100416	0.48737006584707804	0.3359214150755293	0.24803817502459316	0.3504604733743527	-0.505830283441542	-0.23624043404433942	0.04331095676554568	0.45010186734953644	0.5319561693137692	0.26535775887503404	0.31434571009821527	0.45395696380064193	0.22619861461374835	0.16439036422045877	-0.18568079606524174	0.25507580541616903	0.5437800915844117	0.537819106751982	0.08972192514786942	0.8118242721070908	0.2763481903066664	-0.1769936241602807	-0.09177298232759523	0.3397454180002745	0.37087411946306614	0.07776347366988563	0.33259765865812396	0.4191409340699326	0.06991191603238128	0.07090099005171288	-0.16657070919993766	0.3081477729785193	0.3187112513085065	0.2007731807262267
2339.8	0.08157797239252862	0.36487357349763194	0.3745169496879802	0.05540259285116642	0.1256150836292307	0.20437470179958334	0.12700343562679292	0.09391613064764529	0.417794849743473	0.47488569650884865	0.35049649045315806	0.36325158214477915	0.08400338330049043	-0.153058567649567	-0.11908100887889034	0.5223389990547085	0.3568600794864044	0.24423205220848257	0.2908900187626123	-0.5451876104750645	-0.26657052629675687	0.06639166597447743	0.46466497760390113	0.5435957500105422	0.3042624881191614	0.3146079494341377	0.4685154297522666	0.226431539582573	0.2085870835337475	-0.20237067705359799	0.3561300368144838	0.518591272294114	0.5272999750704686	0.13810587339238373	0.7581184054369126	0.3163165390449307	-0.1370785747022228	-0.019629953414227973	0.34502603923025826	0.36981666015524955	0.10098611527985503	0.32112352111997494	0.4387571295882369	0.04719107287427457	0.08941279177220274	-0.18870210416538233	0.2921836511236643	0.3223958138707017	0.1896764115514348
2339.6	0.009872789791356688	0.3469633768458061	0.40794439964815155	0.12174678671663086	0.1573064094238941	0.1903887537306951	0.276580799194752	0.10689752250666658	0.4157054512020302	0.46138522512804286	0.3393952595912785	0.3627923441295457	0.08481375378790862	-0.186069925056851	-0.13809032714320413	0.5289840738589217	0.31792282077285644	0.24413672015032845	0.26511536141899855	-0.4304049618308487	-0.2875942433921006	0.08587782829494552	0.4636163472712483	0.5412294911034994	0.33515425783181046	0.3123831959442146	0.4390816947429843	0.20155583169309857	0.20797163959810464	-0.18696298280117402	0.3665321968768077	0.5655714470191326	0.5014531069223256	0.1595870646607491	0.7240184199669552	0.21469526102226433	-0.08805214067116304	-0.04235322598604646	0.3716141595256926	0.40385340366584954	0.17752719206752385	0.3112464533227874	0.4504406053002044	0.031581503756749355	0.09381847876994667	-0.2165648846093808	0.27299794875499594	0.32618708824866083	0.16056345361455115
2339.4	0.0052192620308781235	0.30434864992609584	0.4004511038355278	0.1874197942062014	0.3276122817748711	0.0475439421625157	0.2006087206931862	0.07539808086527999	0.4441701714474031	0.44029722179328956	0.3001844623056549	0.3630858388008444	0.09150107465958644	-0.18698996234156165	-0.16453340313949344	0.6927830722464297	0.25707191619326175	0.23648737889373145	0.28328031489697414	-0.3704129303837704	-0.3400369618118748	0.11550115082347168	0.44269132721989973	0.5448059833092982	0.3290683674587237	0.31592011071899784	0.4061469985934433	0.18503984750213562	0.2097058589898755	-0.15501295833348336	0.5093707974226063	0.7086870579767262	0.5283450866687882	0.12465048478553709	0.8071951446957907	0.19265809617418256	-0.10030268931414882	-0.10772909601109645	0.40542855551965035	0.4059427040769788	0.18073662583635744	0.28766399506100215	0.43915205445524264	0.030676561084381597	0.08401003615756766	-0.2146914731908823	0.2648565004940255	0.34529075063269216	0.14053849818867817
2339.2000000000003	0.042092394994008506	0.29153130702166746	0.2959403057525466	0.22755335905897942	0.4325677441174268	-0.0346386099624606	0.0020315465949961795	0.07409244611166499	0.4276020729043473	0.41960559590154245	0.2694889700428458	0.3570217797588523	0.07887186829443313	-0.18027443015740868	-0.1722595014157317	0.5945347847763579	0.28400073241194124	0.2537694609894981	0.25818456611753043	-0.5281307177174998	-0.41455229510480174	0.13588584603912157	0.4192625284640869	0.5066559265771066	0.3180339998879781	0.32764406386037004	0.42381251822737265	0.16435738399444966	0.17908367157129382	-0.16717133342803567	0.6693440600374141	0.7048740571030897	0.5804073401114772	0.1115802110751748	0.6937526825144646	0.1086448481970698	-0.09668579801978318	-0.15817215902490053	0.38191430943045396	0.3549983915316544	0.1608881941007367	0.29612674155544644	0.39817325821898564	-0.007300933051904306	0.08811597026625322	-0.20254794757323524	0.24667750296288496	0.3557962715278353	0.14947550116842964
2339.	0.020640207399787294	0.39077321133919124	0.39986246049554647	0.2051675028213226	0.45216378450480876	-0.06675929465685601	-0.1514499363500787	0.06083211701568669	0.40718446972709343	0.3939531129099083	0.24306983891143968	0.3334844899018382	0.07290023508394079	-0.18921145435255515	-0.19483390027838593	0.5644248237533536	0.28455174263039806	0.26100835129210564	0.18739104728137382	-0.6346182372597856	-0.4390779082213119	0.1229503290356035	0.4034295813910956	0.4588205565321347	0.3168766272180925	0.33449663066951535	0.43713231937345326	0.17696760955857155	0.1766687970359307	-0.14458933878402294	0.7809835025188474	0.703608324214687	0.6475960745396065	0.10959168806379366	0.6974202706644848	0.01489355458829317	-0.09089034644357334	-0.1947189578961403	0.4314825036841382	0.3324841794324816	0.16514780678273913	0.31920972421479465	0.38014241307070284	-0.020299089068581	0.08185080529047106	-0.1941744163357607	0.21499969722937648	0.34384684172451313	0.16700033909678266
2338.8	-0.04051919640177366	0.4605611424527853	0.43401582245830445	0.17059359874774288	0.41850883024901164	-0.06448095680332447	-0.1934779596644446	0.07612713908613372	0.4047397827151362	0.38521608089003817	0.2351358214212007	0.29887276746590624	0.058628717980967526	-0.21114000321994073	-0.22665773111991494	0.6575997236009262	0.33029137874778675	0.2743289728405986	0.17743384342181517	-0.5810459409451106	-0.4216347230845926	0.12506605631403933	0.36214016195193555	0.48782956996367133	0.30141409910177497	0.3470665493021903	0.3771765855592732	0.19274176168576165	0.1920409931767747	-0.13285760647827538	0.8047987464203873	0.6547630699247821	0.6477289927995474	0.16421385115208678	0.6094341236578886	0.0608526366704429	-0.14348432188538807	-0.2460366935041064	0.45934270118862996	0.17594609125597746	0.19629339194765574	0.3152658984992571	0.4138549111238396	-0.007791001331427976	0.10335957925797441	-0.14999062864975138	0.15947359037242825	0.3312096918268843	0.17029367231669612
2338.6	0.058444563873561686	0.4555727571780567	0.41530458882574717	0.17991474174585004	0.4318206330714262	-0.07123136357159399	-0.12073753951262353	0.1049487261143709	0.3833206257055759	0.37118663638334515	0.2455495465870676	0.2794828449577228	0.04948556140337173	-0.23756013342705554	-0.2238201518795879	0.6377157812168925	0.364366382899672	0.32624304077763117	0.2861992091768743	-0.3468934692456971	-0.3650989039653099	0.12361671479954892	0.33814562122251796	0.48215835709490623	0.2797102842738147	0.3818070643635771	0.32601506596185403	0.21416599852567794	0.2236246803805271	-0.14697131611199393	0.8907425189445279	0.6075112015195481	0.653472033039566	0.22527125332140682	0.5707460048626404	-0.06095815199140997	-0.1906513532079531	-0.3009901953993565	0.44494539207604944	0.1427216364583687	0.2508936670898691	0.3110855844089444	0.42778001751922773	0.002979500288290436	0.08821172265094918	-0.16398391808103235	0.13256707733944695	0.3322969884443692	0.1831828063556711
2338.4	0.14643179554096938	0.3519137595030393	0.2465858843806102	0.16806522255991255	0.5327770539011815	-0.12168409516856937	-0.19302699898396086	0.09503438490498235	0.3608030317870985	0.34710626418471935	0.23684635308145857	0.2800290833845963	0.0679058798529964	-0.27546401479114324	-0.222553261508981	0.6448451492333802	0.4139568424474782	0.39344137380524147	0.35646321752206156	-0.27646292101160735	-0.34146353156769776	0.10872271427399526	0.3286257226667741	0.45129087162654624	0.21288237176487276	0.404600035613399	0.28665493700896755	0.24262577354267442	0.13438995002213439	-0.16089942565915016	0.9601200904600086	0.4213634142295199	0.6606202716184849	0.1968156569145648	0.463990403152516	-0.15592536367610085	-0.1281514945203847	-0.4069236921921313	0.41811519762222304	0.13122872865013316	0.25676917244119113	0.2918298772518872	0.41879324203277996	0.02216472195177168	0.09746353602931257	-0.14131157814133005	0.12246041694641215	0.33084387567116597	0.2031116389834774
2338.2000000000003	0.3258772862866194	0.3994998800275042	0.06727421780728739	0.16076559002219745	0.47996678343078014	-0.1119348389502409	-0.39478488286972696	0.1094278870731395	0.35634688506086354	0.3255375569143441	0.2283453714239857	0.2967876194715564	0.08573072927349897	-0.29771511350307833	-0.2192312930574637	0.6462144752809947	0.5343335921505625	0.3879900821976696	0.3423998757705382	-0.26344426507919283	-0.3746445980596434	0.093829164601771	0.3266212226098429	0.41306465551748767	0.20911608321982458	0.40875698677003736	0.2740824274810363	0.26090257254970717	0.08031068581803832	-0.17084869853314905	0.9456894897187891	0.4246771384370439	0.6572098584578316	0.18943326114987205	0.2823223981801055	-0.14092337726855161	-0.04871617146796854	-0.48547221854727585	0.42099744066510286	0.1771044634351882	0.2703219863294096	0.28678350347187836	0.37246202425426506	0.0598317686987691	0.10659463067084714	-0.11086234404240033	0.09726046227388815	0.32607448764417984	0.20189459603854534
2338.	0.5243627766414078	0.345803457386688	0.1165571242491548	0.17394306093724943	0.3740507177680091	0.03930377286824739	-0.43679114401607916	0.1430588459666117	0.3058308839339419	0.3007825074589971	0.22397237359964994	0.32884864776407696	0.08850091286303943	-0.30636278621844165	-0.2455014651620603	0.6313939579110767	0.5100924569148811	0.3743767460216998	0.37924364093988333	-0.10343779534201736	-0.37528255867342186	0.07944146433783823	0.3359059568153223	0.41845770792168835	0.2070236925647562	0.41272606447018867	0.24131343873984473	0.26057042206075876	0.02577448825839422	-0.1568365067210791	0.9461028810685406	0.3964921445150814	0.6318215344448818	0.1917933890517177	0.2981321491461137	-0.17880811905032115	-0.11496200094109726	-0.4854759059739236	0.43217385463123126	0.1710259218135216	0.22477334180434172	0.2741459100386079	0.36943881745579565	0.06240412793322326	0.08534959291228823	-0.07292518847516807	0.07748355314870203	0.3331757246257725	0.14865811122978073
2337.8	0.6535451563568099	0.28023684010795974	0.07877591207928296	0.14413441971597757	0.32401571702393694	0.05660453107896335	-0.453300204009144	0.16249158449406537	0.259058960785794	0.28799435422843656	0.23720864331644984	0.3601828356366385	0.09318255591246992	-0.29932895853365976	-0.27114562777522805	0.6058814516450138	0.4488370244951181	0.38710588048941613	0.397260586063845	-0.1385050247976259	-0.386921691582744	0.04393201674709841	0.3352855105183562	0.40611963882289237	0.22942790886243525	0.40340876167324496	0.19330891221522234	0.2569383934310261	0.03849356349390425	-0.13533208086882825	0.9285499962205548	0.2997250238129523	0.6668406079754882	0.18387694165508248	0.24592371451684755	-0.24321951066248967	-0.1703283634045303	-0.47878031313867025	0.4037329025062814	0.12953922055189745	0.1615048995110306	0.2606470361951107	0.34974916379252746	0.06824451972223806	0.08360331123433429	-0.024548925207000492	0.06476832507908693	0.3419592499868705	0.1363345491658792
2337.6	0.8006454198290865	0.2631579923887258	0.05935697342313939	0.18127424353008886	0.26790910022610404	0.12604469848014016	-0.31921041199972144	0.20477592114190668	0.22214423390377627	0.26406544152817346	0.24228645893037679	0.3693663784733927	0.10064429359336538	-0.30483673509826376	-0.3311454973739283	0.591613830193937	0.39146789027480033	0.3840754567514278	0.30234538221006735	-0.07332352899365979	-0.39995649437517256	0.027233578039226658	0.35034521800699325	0.3771675459935281	0.2264428114847418	0.37914621086115885	0.17555810042847114	0.27213797862285116	0.0689094944058526	-0.14211938901181398	0.8546821276981184	0.26243233431815355	0.6229486404057154	0.19976558185824275	0.20772286098868764	-0.18846999089857688	-0.1418197152541725	-0.4909476656771464	0.34434826559662907	0.07468731701386107	0.16142395965434567	0.25233749759930174	0.34294424374320864	0.09798564588824207	0.10663382823960435	0.020824324567610943	0.061410478706428094	0.33777117046416805	0.11344237069437281
2337.4	0.8529784226718243	0.20179998349008374	0.1933262227421525	0.3056554236756317	0.20574171363815283	0.1711747178281032	-0.1971990464669502	0.2661251604467399	0.19141665537589572	0.23161416013460287	0.2228941982431322	0.367614671755076	0.12195112069130444	-0.32223987429610773	-0.366199437761553	0.5282938561229849	0.3454056626855276	0.3582656911692183	0.24544375411348646	-0.0668409037120841	-0.39387140558880956	0.04215420173792053	0.36681209321954006	0.40015470254722374	0.22034847298392038	0.33184075452580536	0.14579350574171746	0.26851222001991204	0.061501875397334295	-0.14978810901956902	0.7412956069672877	0.23568927139422163	0.5959420874296479	0.1497677908384249	0.3641363458296645	-0.18985894523655825	-0.11475177391805971	-0.4906867765440325	0.31455574926300445	0.12265711882473522	0.1672926432961691	0.25398050338280515	0.36024698840215785	0.11700258675908226	0.12777779563991976	0.024100583438246025	0.0642328694652608	0.35417184134364904	0.10335692236134297
2337.2000000000003	0.8725545402283724	0.022592807867298014	0.21084293565547607	0.32253306598009196	0.2120772448556969	0.1805148090489328	-0.30399438893826464	0.2234297728859756	0.15767736405572072	0.20644235367073194	0.22791511869574993	0.3540797395161561	0.11558764346637865	-0.3049354792296203	-0.3624788312813917	0.569648855811795	0.27645900091231	0.32274223543577507	0.31208409960698563	-0.01794738661496436	-0.39129617865591193	0.03537391487882652	0.38633160979217634	0.40086513925134715	0.20684535290801404	0.30873734173239586	0.12110028178456744	0.232615418748099	0.07739649395114592	-0.15480198687674357	0.667408479946279	0.1763943087085389	0.49203252631754507	0.10409618744346083	0.35760180109800066	-0.18542262784440802	-0.12119656804073517	-0.4855954958776578	0.3041252682213148	0.19743510552608745	0.1710565474093118	0.26769960759674055	0.3669522805918036	0.13948154768330961	0.12124477302848033	0.012778747302794356	0.061249328594451924	0.3162883486725696	0.10293675822976725
2337.	0.8460930420471359	-0.016457245435358453	0.2551074306697093	0.366580728158199	0.17536531436139333	0.09359158941733252	-0.36125774551904655	0.13532541352128766	0.12456897057424138	0.2257898769227593	0.21817958403466964	0.3218874852005581	0.11809367617688507	-0.3199989791160217	-0.33226186178876516	0.49141658729817944	0.2135622280018164	0.29634478933966746	0.34186191631732005	0.0748374672416464	-0.36885332005094	0.009663248085704026	0.38957698379749134	0.34015965644335044	0.220664787727658	0.3217752080641911	0.11304411536390607	0.20761547729577082	0.0669545652054005	-0.16078271035395683	0.5530979863727185	0.12019014159103367	0.4451946737423168	0.17632173714404253	0.24675771177959804	-0.15051270421672824	-0.16208586731932464	-0.49162218360455434	0.30077174185215605	0.22463233075943903	0.1591690920860028	0.26181130099833877	0.3466534338361967	0.11932284945080883	0.12626107800663114	0.006574258104753643	0.06278923250461639	0.2765914979753661	0.11045101277221893
2336.8	0.8452093824460726	0.07124078888129794	0.3317303283598436	0.4267469331698175	0.15832545523744146	0.09872084047330636	-0.4260902897292386	0.13215237107071223	0.11794772941748388	0.24623132585293867	0.2071761063199107	0.31103925312503805	0.09170197621140684	-0.3137109827266268	-0.31166968569823755	0.4967110181557576	0.20790177208779614	0.2584590074531236	0.2943157442985397	-0.006659103188458339	-0.36124529832108376	-0.013873608463289236	0.3844009312401298	0.2990170786251229	0.24906443708479817	0.3131443485872809	0.09625057616807761	0.19502559553510973	0.04577572310761047	-0.15667584127955186	0.552343016708148	0.1572595317110427	0.43557939164597337	0.12324305329247047	0.24170834695278867	-0.14087392814667024	-0.20718183042699906	-0.49594119700755296	0.3080736025532847	0.21985033832261203	0.09239658570416534	0.21539637825579855	0.3354775948855644	0.125844623816595	0.08872529017351893	-0.00938804888765497	0.059499739355878656	0.23181665440799326	0.10998369896063656
2336.6	0.7834446260401097	0.14450103635872955	0.35020547509848454	0.42718311364733674	0.2103845835420604	0.17807855120168628	-0.3950836907202213	0.14612675744289244	0.1446129380741828	0.23477444218662377	0.19744778927350898	0.32322081783876416	0.09351346271600837	-0.3351801756572195	-0.2971989471869518	0.48910197327753413	0.13327685539661344	0.23139438240596025	0.25061215966373934	0.029050205241096666	-0.358514079345771	-0.0560107289599451	0.3785436240852706	0.2754483698875854	0.2497175157293106	0.2845268363496594	0.07236211072203873	0.19338927337635245	0.04175490358100989	-0.12150734857633061	0.6145862061037242	0.1825407610891284	0.34870910841775266	0.11728155886516599	0.27234415121117045	-0.08072971796546202	-0.25112480707445417	-0.45893036546030885	0.3055399893802047	0.2577366840992779	0.08133637826690915	0.16213841158485492	0.30008570524923855	0.09983398158204593	0.0899315093016222	-0.028595411501384116	0.05123643407103083	0.23829317174743161	0.09176673847179166
2336.4	0.8076776368031592	0.0415317875397034	0.37185064944315016	0.388005528238944	0.2337936940854021	0.1686281881714457	-0.32888540398970945	0.16287264950907165	0.1832513640887667	0.21803877594116855	0.22013387735010467	0.36037233642934374	0.0955132087477224	-0.3375566155457676	-0.2989688302555036	0.4870182997672393	0.05525737502593061	0.19725997030112474	0.24886400804067113	-0.05608021197061182	-0.3596434529646243	-0.09124975543093693	0.35321710272390344	0.2620305240188987	0.2533692426291232	0.2851320667140877	0.035273192859780554	0.20535271057694365	-0.012306114535383125	-0.11560548121923983	0.6149548687557622	0.17670021124360152	0.2540647892622184	0.14567690652986204	0.41769249648390033	-0.21001030751986094	-0.313028850538831	-0.4410279183221636	0.36186681174594804	0.24219323435967846	0.07574401335113931	0.13111515343609137	0.24830002323970246	0.07867541264567024	0.07950194064118954	-0.025587300626328878	0.04434863407597781	0.21881977086993173	0.07390122702849473
2336.2000000000003	0.7048717824248113	0.1414171765625653	0.32410428613732994	0.37256346169409904	0.2592492858438373	0.2425745397485931	-0.35310069658752447	0.1333106918942997	0.20121856116802567	0.19879390586282478	0.2432829222957513	0.3961688202381858	0.08336261941980916	-0.31485735617271826	-0.2967838069244807	0.5291761106046435	0.057119604684775435	0.20239297547444032	0.23627638556069488	-0.03588735439981375	-0.34928573774643007	-0.10508018770657843	0.3425609617038163	0.27790079793000244	0.25200246246118635	0.2849587982147749	0.010614638104272699	0.23172581747613624	-0.020530880412807873	-0.10331958202666283	0.66017598495443	0.22145158226030842	0.23579840225320492	0.06357391569413812	0.43204284314925734	-0.18350008756497463	-0.3266204866858668	-0.4550705866151267	0.330905713831121	0.311405375497989	0.07529292445633542	0.11727967462964248	0.2557994063335008	0.06257843332838706	0.046499607046882205	-0.02754927237664968	0.0637282745544209	0.22037751841849762	0.06976462680612448
2336.	0.540477108406417	0.058316284422592825	0.3026452792762269	0.3711614045512232	0.2481242089694731	0.18142556619783942	-0.3485599704182942	0.09520471008561111	0.2197248499119988	0.18909862205472894	0.2173685523561956	0.3784598129796752	0.08482424263740637	-0.2963784911896679	-0.2733216873004192	0.5921914757648408	0.12899472680634722	0.1715171304794759	0.26667302164918555	-0.027974119702160107	-0.29091576478586595	-0.13358535481128272	0.3461079928283704	0.26751221390052254	0.25696677502888676	0.2539280239447592	0.010491773849051502	0.23201766477993033	-0.03644304533608466	-0.1103425122710279	0.638486412544745	0.211723468102994	0.2957607404664045	0.021143099017070652	0.44715319503733214	-0.044634003665448674	-0.318394883149472	-0.40994623542384867	0.31576973379627415	0.35089206425047914	0.09703020328944484	0.10724110745282647	0.2786635032933778	0.04648369100654996	0.021057944248533838	-0.04274471207861691	0.08092058268321016	0.23920396690081694	0.058398201090091195
2335.8	0.49132108196779667	0.08067191926025832	0.38439607678548215	0.29891388325365514	0.28748779714069705	0.08475684901881511	-0.3504171642899624	0.09248147826038967	0.22241954150016277	0.16922511467059365	0.18514470592271026	0.34066854278780445	0.12304505661444695	-0.30818911721376413	-0.2655149415196924	0.5921052057425588	0.18502187720562677	0.15947519688721803	0.3319992974699194	-0.05837791928286985	-0.24009897032716995	-0.1870112718462795	0.3446823746664148	0.3038145306532593	0.2637787744107262	0.24690603932313193	0.029199976289714585	0.19988254619264603	-0.07564951989033344	-0.12001577510009245	0.5998815601494933	0.27179612612513687	0.34292405405782417	-0.027748758889053232	0.37528374513732243	0.02894992969289109	-0.37321706033465696	-0.35197937758131875	0.2992395563037896	0.36722207018250574	0.05473604163077782	0.12782846360047775	0.2987763657521745	0.06134626882589773	0.022504085102878043	-0.035665228303530715	0.04613226188118693	0.2603263994381755	0.034311065492999074
2335.6	0.5082709795147258	0.1358464504047792	0.28948786361345874	0.2668502147458282	0.3925781966230864	0.032454312155584336	-0.30127890239241684	0.08597340520009111	0.24484367995424067	0.15940721670407076	0.1721817020165119	0.2945239549992602	0.13468421770185926	-0.3329999258478486	-0.2820476212142031	0.5734902697917373	0.18775530228867465	0.15746681314998073	0.3186238999652781	-0.05708666418532773	-0.18121811296828916	-0.19971175688919768	0.33190958565351486	0.27117369229602845	0.2374913893826135	0.25806974378625486	0.04238570684625242	0.16340391328624015	-0.11341462051740092	-0.12416139074143785	0.6144650483409996	0.2646105880410683	0.3529569261022974	-0.09610164598780661	0.3377039365546527	-0.021674402344178237	-0.3959411911414311	-0.3259143683147493	0.31227975306675676	0.3739773391128434	0.012750966388654578	0.13768412085937856	0.28800129784094664	0.10337502437635497	0.03635269915566478	-0.024601904704365248	0.008960948231093325	0.26908421640414837	0.01974957424411196
2335.4	0.4977432793131327	0.248305786664352	0.14121835995800164	0.3056960422393576	0.3419919483324644	-0.035433842371672665	-0.24670689773140683	0.056147967343986596	0.23262325036517092	0.16382927572395686	0.14884764906285383	0.26342634416331195	0.11401997184483154	-0.31066306753572087	-0.2495984881657699	0.4647753552641915	0.17602917677875324	0.1165008299851723	0.2677930212515401	-0.11912897198004412	-0.1049099325355634	-0.1935564759585227	0.3139391904702978	0.294083020647816	0.22520912708715504	0.2616885807820875	0.03636292234577839	0.15580557245836654	-0.1366603746873184	-0.12369391951935083	0.6611356596912383	0.243524715095923	0.39676213994777837	-0.15747705899738848	0.3589651541308458	0.0277986299771806	-0.33059894192475386	-0.3330816881218156	0.2708981503201847	0.39605952952231976	-0.03421835995371657	0.11004487851902367	0.31050027323469803	0.09491997037223596	0.0034507892551293	-0.008283832298672368	0.01601838466600661	0.26639989643716966	0.04304640602548683
2335.2000000000003	0.6336049659506764	0.1955984218638833	-0.008336182158387231	0.2873130817444899	0.281048280503035	-0.07001274038608712	-0.13838261786532072	0.03659330357725994	0.23927163154220288	0.18010949111344243	0.16950236853702205	0.24995164015497784	0.10424708176373194	-0.25573720743524725	-0.2029783647546252	0.41497379855824673	0.1604258354146125	0.06980130916706187	0.25506435740884126	-0.25419434617707487	-0.11042777460493416	-0.2469392484055512	0.30426088433549764	0.2856058077449327	0.21267500922291066	0.26091838677793155	0.055810579166906224	0.1606523134374127	-0.1352935151177359	-0.14831935110310054	0.6970231438513383	0.23282660830002075	0.3897457056051934	-0.3002393902740582	0.3757241009009551	0.08069728174426263	-0.275397264212748	-0.2934311576524696	0.2640599745305107	0.3187828803592197	-0.04356298635974585	0.09430293748565173	0.32706322968993423	0.10159228209498619	0.0029130559016035153	-0.03225790561499284	0.039215720649794256	0.2821364639297449	0.0774767001991226
2335.	0.7783296769415978	0.10267511079689255	-0.0967125952315778	0.35105169257506547	0.2032217318649283	-0.14990137230619813	-0.20689416464568736	0.04146247750515222	0.23648323211990127	0.19449509322376923	0.17081042687435335	0.2482254342072584	0.10754412185304427	-0.25673531432857266	-0.19893352250138127	0.4285890304190146	0.12623084631437168	0.10088019827967548	0.2449509548373967	-0.10844587721450279	-0.13314068614097033	-0.3269597959039978	0.3065990005957978	0.30212736448816396	0.20950075442689872	0.24366323603532178	0.07429622771588199	0.16391708202893013	-0.13705492570804972	-0.1706752386010721	0.7079257269912457	0.24803321278903012	0.4014170023110681	-0.34530877607646904	0.38072359795838745	0.03196156476286714	-0.24750167537000142	-0.20379175373012887	0.16763860048250592	0.32728105841962013	-0.035244509787569406	0.07098353317113285	0.33452321059004714	0.08522744586021433	0.014726532640316096	-0.07181788047241101	0.05313896655982984	0.3035273878745672	0.09468852877259396
2334.8	0.752750978049176	-0.016755688326232497	-0.2016155849449523	0.36768621361179255	0.13949677298881066	-0.2493436147626682	-0.278699566476218	0.03977197788770585	0.2727903502057025	0.18270915747644315	0.17066999482373632	0.2641437374951241	0.10897724556461585	-0.25067723396735697	-0.199196409251411	0.42735462872724944	0.10734093887804436	0.07282215727535662	0.25143979992868576	0.013706378533723525	-0.10707565192390947	-0.35674564274094445	0.3088392691770519	0.3059938683353838	0.1874839991903266	0.23864140655068142	0.047252300475615856	0.16093373970426003	-0.1690376080600721	-0.1751227054143713	0.6144791706038507	0.33434649801512073	0.4488668717680536	-0.4271341553793936	0.2846775971122156	0.0459268030532092	-0.2392179675668771	-0.20717253193300872	0.15170429279283992	0.3084748418333959	-0.04306958366661865	0.031475635901706524	0.3449789618317878	0.10520840334916715	0.04218159138412435	-0.08483791756702147	0.051531222054631384	0.3027296602216358	0.09878012759400172
2334.6	0.7451111632998538	-0.016688108766720527	-0.3302869579952166	0.3392778897887312	0.14289843319719683	-0.35041916756486124	-0.3125278955229307	0.013647443150173098	0.29356331876791175	0.2016169332689158	0.1721646229200481	0.24917247310580087	0.08872627372545577	-0.2442828402491897	-0.18393201685169977	0.33607860640998277	0.04548082856462622	0.03890139788397378	0.2815095113226709	0.12646889119936364	-0.09872822196029345	-0.37624114612374226	0.3263360360007249	0.34011756815685446	0.17775149185308656	0.2563184848970518	0.024835515301665084	0.16164522326158992	-0.19235481805207003	-0.18415301416155258	0.4971030729760208	0.29119164187442415	0.4864286254572712	-0.34559567945474656	0.23660658322002934	0.1974899291593497	-0.237850970673813	-0.2738196582403625	0.10605542758421356	0.273961138401102	-0.09908009928045511	-0.0042409148423081765	0.32164557226085666	0.11834848146464509	0.04667840116274126	-0.09669856567639057	0.0733495680226886	0.2977119006568669	0.06774512659894816
2334.4	0.7782544068545747	0.11187280430157437	-0.23719029083567625	0.26010512162921406	0.17092124284098523	-0.3848427490610635	-0.36187330916471916	-0.022145159684236207	0.285059199514803	0.18561408259951678	0.1601726611121793	0.24572655443537267	0.09072821160988448	-0.19062015254345538	-0.1839896807469541	0.35365608015463035	0.03188740176753071	0.05295916161804984	0.25625901952000035	0.02911143280018339	-0.12376932398949621	-0.39065999014314334	0.36301954463664915	0.3278099524485648	0.17297507693581352	0.2552455222210634	0.06471592593914988	0.1520602462210573	-0.2326435873673875	-0.15521787869507941	0.5082708677785619	0.29902747531517554	0.44012269059641634	-0.18769585671996863	0.18696649386207534	0.20966135238195355	-0.267300881954808	-0.29233553596712536	0.09179663495247256	0.22126216217592679	-0.14244684798392793	-0.002698585930408348	0.2800151664071552	0.11401516019216831	0.012831758696476587	-0.09821463481058225	0.08532479163511561	0.316674386070222	0.04906752615556304
2334.2000000000003	0.807279912001665	0.3021240389772238	-0.1910629070233907	0.2546241269002161	0.22388368415665238	-0.2984669719505356	-0.4117677482534093	-0.054223893698597946	0.30104555483969625	0.16116916585673138	0.1601183610227098	0.26644574266796706	0.10860814927518112	-0.17739239164270287	-0.20490892434008912	0.21004114230105525	0.060962957521824644	0.020698834265970377	0.20007338542870842	0.03826310326634554	-0.14567280937192112	-0.4094497278545714	0.3783604635656981	0.3166981463455861	0.18631395492391054	0.21484949888615198	0.10381624896495632	0.1405873309527009	-0.2590839297059996	-0.15371912213077982	0.5835730089891032	0.2955958620852426	0.38622821702475973	-0.14795962577445443	0.17178799335196648	0.20124894798227744	-0.27960226686451245	-0.3561958873823273	0.12101908969434948	0.2494747597257154	-0.1351246416273995	0.028231092680221857	0.2805177965297241	0.10034651125466296	-0.001235912418529687	-0.11045624775859811	0.06530740958650458	0.33906151899905784	0.048363135459115844
2334.	0.7954793562158033	0.23228854394125356	-0.21392681085148263	0.26813639951506346	0.2526519912034915	-0.13318558654318002	-0.5450808468292546	-0.059804136535724264	0.3000999586139986	0.13832417960910626	0.18371903932105751	0.29441660099275013	0.09847373827896108	-0.18954014183584347	-0.19613273675342574	0.2479380994966604	-0.010831822260748691	0.00828483210493346	0.18429565449778937	0.08908412009667149	-0.11812383757185638	-0.44347420742095833	0.36661549185516606	0.3142729300177579	0.21202022553988972	0.18263919507014348	0.11007796269691247	0.10807777124778715	-0.2468664416834423	-0.16683307445495307	0.4859135605172298	0.33185193647505296	0.28343627124162274	-0.10221903992248954	0.10523150659699151	0.047742020227394016	-0.2022947620277013	-0.4907983506202741	0.12015497044299804	0.23829901363821113	-0.10650617510827029	0.03695741666337026	0.2769849930728297	0.08248009493227404	-0.01750187021272822	-0.13292549966758188	0.07052186299865427	0.35093938240363104	0.01613368431536068
2333.8	0.8316643451414704	0.2447190564286279	-0.2317361316432682	0.263822531041857	0.22358825501740257	-0.056190479868065905	-0.6623676024955246	-0.057600677185017976	0.29003355142133325	0.131241400974	0.19864033361695174	0.30264985260061855	0.10828123283968957	-0.23419696987519945	-0.18169056080481477	0.2728594687806264	-0.09490358459668725	0.02889748332070781	0.1923981162824783	0.036352741811425185	-0.0941792532487994	-0.46984682265555144	0.3519626546719899	0.360677988497861	0.20998662680471086	0.17044235031569707	0.1029855795038916	0.0796537162321614	-0.18545837910442572	-0.20537446874598234	0.5312748458620212	0.415598560084794	0.27022134149773397	-0.08178330425944119	0.11190902031560995	0.031739126324432515	-0.1691158266764287	-0.5370935450087072	0.09961221602926448	0.23245486147947692	-0.08799820362864975	0.04671598765403251	0.27113770047283514	0.060815140043487925	-0.03084731573061037	-0.1565293239695843	0.09610361963238573	0.3331338249655224	-0.0038072280512868387
2333.6	0.9238650129315007	0.2248641405827396	0.00016543640468839882	0.2855739785289301	0.21662747424446355	-0.2074961341614816	-0.4954376648422337	-0.13655200461931927	0.2998789878315274	0.14463087406017355	0.19202619945554503	0.2883288046364106	0.12408856352929062	-0.2576043610032126	-0.1591298049630095	0.32784374013338463	-0.06182092150396597	0.08340694466891516	0.15693046227675467	0.008967176829615803	-0.12549399831159613	-0.5109936600542748	0.33489859388719434	0.3382204208432145	0.202398782559349	0.15219873865223435	0.1087877761591261	0.0810530918137946	-0.19367508966653302	-0.21028087759191008	0.638107272937299	0.443799047068005	0.3233369899187337	-0.05136076778436176	0.20688120312404384	0.053098581163243105	-0.2250652288569724	-0.4697422064977885	0.07748904969356801	0.1913881906259133	-0.08574315724646295	0.04823397918122416	0.2573599788051678	0.05378469520327346	-0.0066083768288276515	-0.18843862533436745	0.12384275827985924	0.3432250281838222	0.0205270393280024
2333.4	0.8927695266243574	0.24801725757634746	0.1245763021432026	0.32529864086978544	0.24444277988567822	-0.23625003204117306	-0.33607969774688534	-0.1689925679003246	0.33561015843941777	0.134245424452965	0.1736817094218959	0.259239707669219	0.13069254112762319	-0.2552800236782829	-0.1560933047464478	0.3740275729185576	-0.043778416833571546	0.08871366836116669	0.11331564772627774	0.08310962090409824	-0.13043783461171213	-0.5269283171055537	0.30556551181517133	0.33742931881729316	0.2032517350252923	0.1418546707035449	0.1284034276106141	0.07719506420225064	-0.16652937259444542	-0.2384381355816965	0.6566752265139144	0.49778019395428824	0.28053077777018726	-0.02016494448579999	0.1617019696754523	-0.03341470646680915	-0.29536170724158345	-0.4522907269532898	0.06456638265076742	0.19221077612478066	-0.03465399335390612	0.04970259398645002	0.25999869309164564	0.03703007969075568	-0.01923103126170507	-0.2251289196183682	0.14382231623252525	0.3525672974346482	0.029773173231155515
2333.2000000000003	0.8321289134864451	0.3296542633111595	0.2742563459027869	0.22327164296075303	0.24897079316565474	-0.06158761852238663	-0.22342403892450885	-0.18477836476866832	0.34195030486987316	0.12123968917211832	0.14975944254584792	0.25031114669338494	0.11731085897133435	-0.26302073492601374	-0.1445664857928897	0.3668277304147689	-0.03774616192937755	0.08628064072965114	0.12215388814176203	-0.0692900878648667	-0.10175993168463922	-0.5203933655618082	0.27692461732674	0.3392479281347019	0.19920992804896187	0.15602985910141187	0.13168899258804323	0.014505252006814677	-0.1864547217096596	-0.2387793552336813	0.720876367176782	0.4765598055274715	0.25192316751095645	-0.011618771596362478	0.20095266137639867	0.019282087023849773	-0.3546573413174438	-0.44988665646259096	0.06925169836713375	0.22257828506226834	-0.02754948846788264	0.08622714406504653	0.215962935456384	-0.0026059607151558044	-0.015203518453785099	-0.2489579497383293	0.15899567108573717	0.3348875904140896	0.023968912788942552
2333.	0.8290691927712764	0.34159371524386767	0.5358130703075117	0.16188810893669514	0.23171455878376768	0.12384065347054304	-0.28317289227243614	-0.23668865807629674	0.3730771929071138	0.1168610340152014	0.11967822609564625	0.26635518052659696	0.09695455333843188	-0.24613350817270677	-0.12293448340959769	0.43730569132000474	-0.01915511500537827	0.06800775149506494	0.14920573857755806	-0.16035823775719782	-0.09971012470825705	-0.550574149517962	0.23769290039867785	0.23007799215911595	0.17601372453267716	0.17280312563424546	0.11291500919959271	-0.027352885787265496	-0.20649189489894562	-0.24591005614310263	0.7670615970210053	0.5119739534889867	0.1709627237707162	-0.018352374815656845	0.2269135696536684	-0.04811783577562616	-0.37527367245891263	-0.39025868979284273	0.07300824019610248	0.21332664539892066	-0.0026637225043284387	0.11869685792230134	0.15443761805666315	-0.016651014687196215	-0.06209021001670249	-0.2989518519172205	0.16743517230000568	0.353561491764184	-0.005958223455196957
2332.8	0.6649237369623555	0.3802672102079875	0.6270676519013136	0.23076944303099406	0.17409071688475236	0.19039677911337552	-0.31962176338249304	-0.23285394439743226	0.37733700638474693	0.09813535809063523	0.11116323703371464	0.24704924093271466	0.0823555479815308	-0.2582170235935256	-0.12370769059984024	0.48658437527330894	-0.015424327829432961	0.06209795028327182	0.1161140921243598	-0.22571808880761482	-0.12342412750831161	-0.5982332503956123	0.1880161273456203	0.17890308854673637	0.17371612030673378	0.15789082031265111	0.11279910581614455	-0.014462468771401883	-0.22651351954845877	-0.21548321318174937	0.7837548251927425	0.5505515421897512	0.1653295159104636	-0.07725254232567058	0.32653633599408266	-0.0036019061617971193	-0.3503558028496556	-0.40821349836744736	0.059940726054349316	0.19232823054956577	0.06307046762109048	0.1428165959394934	0.1439680220496978	-0.05081338605628998	-0.09541142921676228	-0.29458663406508856	0.16937368186530302	0.40989533392241617	-0.02606152168892764
2332.6	0.6192185254268947	0.16519717490172087	0.5232481254851995	0.2067807828882409	0.21544497187665268	0.2592072746072723	-0.2599987684213569	-0.22330677755285655	0.3860286868207774	0.0851258564883847	0.14493824213367912	0.2411955078330512	0.029031839218197526	-0.26605439698829647	-0.15838410475128092	0.5159518731018631	-0.08823573821628901	0.03906911392063309	0.15219604683019566	-0.0774114793283292	-0.09543191180498133	-0.5910904405385571	0.17507902758413119	0.24025238927672746	0.12511625726095926	0.1476967257300103	0.1165456274550053	-0.02133432182479742	-0.22038456376745927	-0.2223716211092869	0.7694861590505648	0.5215783234979904	0.2549408159786734	-0.2632967296772534	0.3127697533998573	-0.12199648542146123	-0.3177116890255119	-0.4423703400571535	0.07217541655917259	0.21562816292652295	0.12577186077538619	0.1347984123214449	0.1267929184295968	-0.06620981788053235	-0.1300414924201813	-0.24158242543245992	0.17372282565414685	0.43239946561612963	-0.043908663413952095
2332.4	0.6802855693879056	0.04135303572302486	0.5076369552275445	0.0958579427548113	0.11176253748458373	0.22886479744777458	-0.16731419138274972	-0.21075832999872848	0.365886331746966	0.07473348884900821	0.18027264478105987	0.24025286636654136	0.04358663520020615	-0.2536331548357634	-0.17068513178441333	0.5877539149272711	-0.16089598690273926	0.05169270535394252	0.20529882497414514	-0.1158722396955629	-0.012270394660106348	-0.562925333455527	0.16294118112833844	0.2938724457748301	0.07754444972614041	0.17556232618428658	0.11985353668480908	-0.02336008244003479	-0.23377354281152526	-0.2795128868045955	0.8623915265662621	0.5202634696816381	0.3050730954140355	-0.35771015648799165	0.2960053293712086	-0.11254759455512169	-0.39384316531672275	-0.4157669344761807	0.0556544586436512	0.15807143162760764	0.14898287605801963	0.14460404876574573	0.0695377556694492	-0.10108609708514756	-0.09348824989601003	-0.2166853321787246	0.19707442918273027	0.43342027209822787	-0.042827189314543025
2332.2000000000003	0.670782619072454	0.11190087304166563	0.4850786605297774	0.0615880538140507	0.008814895921721876	0.26092173880852476	-0.12325878800309038	-0.22613465471387206	0.32778684658796353	0.07790716687084184	0.20454246636935453	0.22130280645779424	0.06981616356189424	-0.22365932119140963	-0.17803300736789648	0.46820980633873016	-0.0682847002008346	0.06651596983846746	0.22839739566274714	-0.07832955083939658	0.05484501321842517	-0.5083799499900608	0.16817781756503764	0.2914831066386581	0.06928364381939489	0.20657316372089687	0.12481802896297943	0.007498747333548845	-0.20801694189760378	-0.3044178409644191	0.9066585728043236	0.5368018999147084	0.2921253205432227	-0.36738050423639906	0.3141672866584206	-0.06733305526177265	-0.437093194602666	-0.30484948679564144	0.06194396178484279	0.15810465794221795	0.15614454724683363	0.16925862800347305	0.08845830048559628	-0.09025646805397833	-0.09635552268453014	-0.21572325263822792	0.23081232349215675	0.3684833418383901	-0.03843904538967984
2332.	0.5432551847373231	0.07187551578087625	0.42820192623963044	-0.029311308032707886	-0.050979589278191906	0.34241916736527456	-0.1382521860899866	-0.21492450902927604	0.28189440067526444	0.1319096084203491	0.1858599961585503	0.1938845410689566	0.0962669024917437	-0.22538282610519397	-0.19138304984657872	0.48247880081163924	0.05960818905451953	0.0035365973136665396	0.24825885010083293	-0.044569257873586794	0.09937068073276448	-0.46813602062362797	0.1730964308153396	0.3228734430230936	0.06867327209210798	0.20044068064795123	0.1468764327322924	0.021941027619397757	-0.16979854947757075	-0.3157768792845031	0.6641581216687112	0.5582069551273106	0.3032484599823166	-0.33894924447268693	0.2536025851525701	0.03636174832258765	-0.3970807293233811	-0.24609878512799924	0.028053363585428058	0.1587521708592681	0.19661471669301478	0.19158488363908227	0.11509290515234746	-0.08360594315484281	-0.0850425555210307	-0.2235992035618382	0.2563908274269903	0.35188036423607383	-0.04091335274835117
2331.8	0.4575803080525926	0.09570493070132613	0.37652320931177247	-0.15375100523415508	-0.04845454584667693	0.5273021102692431	-0.301618927053391	-0.18011454310760008	0.23255602775078998	0.16457463137404196	0.1647269886435239	0.16183310182547422	0.0954120637611067	-0.2760955159832697	-0.20026502034093058	0.4891994218024659	0.0791149403166392	0.024278768639574698	0.2521706585244557	0.08531854625589838	0.08962458939909375	-0.4986858079669905	0.1796957928853824	0.33894180460809115	0.06912132424929998	0.17007907219960117	0.1661765963558559	0.0017026166260470706	-0.2167508061060534	-0.3276799039313995	0.3582540310892699	0.60145403607884	0.26365569316409443	-0.30956745020893184	0.16212421385091605	0.03145720536254476	-0.3617543078078371	-0.2871934956650603	0.019072402540669425	0.2071097634519387	0.18937254456786315	0.22843873085159586	0.1305144132609761	-0.09378669384493458	-0.07787565682642426	-0.23573197259615958	0.2356978733456962	0.30806591246730813	-0.03732857033876407
2331.6	0.46761238901444596	0.16485748128757366	0.3511576309431311	-0.15524544732524195	0.10521035881783927	0.6831295445867204	-0.4429803412660972	-0.1684439467994612	0.21051895249031763	0.15441817751382267	0.17129000669787892	0.18933586371246489	0.07720787530250695	-0.2925888089905164	-0.23453785097482696	0.4628569202368139	0.12804571818691635	-0.004667755498908327	0.1914170700268516	0.14338933778051396	0.03164387145462691	-0.5126397834758578	0.17980796183054787	0.2866839673285866	0.06723307167564153	0.16439877557148097	0.14835107176820284	-0.035013739375288164	-0.23399822862219005	-0.3173393410215805	0.18915995936449934	0.5749872608028777	0.24586153919633041	-0.3250788125844083	0.3101515892440735	0.013687518144904508	-0.33423378517808366	-0.269970072204469	0.033235394032608154	0.2045692343600072	0.16285918305345387	0.24313756345224413	0.12389092335591127	-0.051102336448688	-0.08067736176943652	-0.2640519702494998	0.2201834391146283	0.2660252978907679	-0.0321851668822765
2331.4	0.5031046264570934	0.2119375081555265	0.43005748827772955	-0.02430490929828881	0.29924908490040214	0.7533367168482215	-0.3556406606976659	-0.19666167104907714	0.19565651179380164	0.15872105261092273	0.19823258282972106	0.23116492505573022	0.03495252764577157	-0.2690528144614229	-0.22601130542849568	0.439106618956656	0.14245723995846446	-0.05238303860198158	0.13586650392853525	0.31013460291944395	-0.015483616124922783	-0.48955252131083893	0.1493720401165533	0.29052729313695236	0.0477320819572048	0.1585222125058747	0.10907743931593308	-0.05836076606329261	-0.2528512303937839	-0.32853938010866096	0.12833204599171227	0.5849495741566729	0.2925403208770425	-0.32853234002817505	0.3461710484987139	-0.007673234164910704	-0.3652611527959182	-0.29468806095870576	0.012632935833538025	0.1903302232015931	0.14706125108937348	0.21790259698840705	0.10572364030225741	-0.034905383773636264	-0.08419852775077277	-0.2774904458586359	0.24750889505422177	0.2740699856354297	-0.018016159364201242
2331.2000000000003	0.7258403273289242	0.19842141620867024	0.5327269429919465	0.029165490150315727	0.45457466090114107	0.7176390635401142	-0.23309422180889441	-0.2352993012366754	0.18439260005475505	0.16687083454927235	0.19086496071537276	0.2549584933161182	0.05614254550973774	-0.22708471179153916	-0.2370908952229592	0.48104101756419215	0.061638049543619386	0.02076326155258291	0.26417206104731084	0.2258158761948032	-0.05661719994054088	-0.47693306182027	0.1342303281684328	0.3029962955125837	0.05201801188978951	0.14197538423726078	0.05681142296897161	-0.055975401743359576	-0.24575021310144407	-0.327685376841901	0.05615553609857939	0.5310994648197594	0.3487913728355637	-0.2529913734999938	0.3664505368754779	-0.05847749224443153	-0.3804771126864644	-0.3337645154220577	-0.00041316295661750213	0.18174518866741615	0.10423372181690568	0.19629177095120487	0.07286399316276644	-0.022914203396315794	-0.0807040394343511	-0.3100299002239612	0.29357530241274243	0.325155677156192	-0.005009308903034339
2331.	0.9529167836388572	0.2166649699975087	0.4188607373567197	0.07112515939133	0.5479852420380145	0.5798487627170764	-0.26776005454315643	-0.26404926709406273	0.2060887605014027	0.13683021403062687	0.19773013958071356	0.27831853117395683	0.07386739310459933	-0.2254675570762087	-0.2730147500292797	0.4973823621472779	0.0015472178452171994	0.032190971648204975	0.3508774420329524	0.10331052350928044	-0.08410985419605527	-0.4873758722897071	0.13171147706462544	0.308139059870866	0.04989410774581319	0.14734791763371166	0.023887444445546004	-0.06642084421175684	-0.2565368585243495	-0.3346753450136086	-0.12028589826334204	0.4668125997279311	0.3417422799441341	-0.22068278942526573	0.3183672370496663	-0.09514493034494981	-0.3600430799422956	-0.30212638742316894	-0.0428890083416058	0.2219144856510664	0.1452246562675235	0.2184380782933376	0.05974803668438196	0.012580750046248654	-0.06839717672883341	-0.3258393296232269	0.3325424027921386	0.3430804209259433	-0.005563123084187695
2330.8	1.0284105922906008	0.20037879663184308	0.346467059482366	0.12173359593179807	0.6080386471009165	0.5131930963705804	-0.3220011366408839	-0.2373892302701076	0.20822831667790198	0.09354874525099478	0.18601362444917197	0.3012475517318951	0.07321307641385266	-0.2671598067411105	-0.3117794612219691	0.3568856206528465	-0.0076788619659907634	0.06661261508226345	0.2858591378770692	-0.07147617579806809	-0.062315607001061785	-0.4900744122635898	0.12308358688948756	0.3195113518013471	0.015015755199645073	0.14824496335421125	-0.0037912603135560417	-0.06592009197803445	-0.2335608936662567	-0.3508351830680107	-0.25834014689560403	0.41061897615772064	0.22469492246482328	-0.21584520473837615	0.3314140816634611	-0.18797736822423228	-0.34092109839646834	-0.27392140502541884	0.020365234689892382	0.1910691951383627	0.17247524652388452	0.24322748165435812	0.04046995589837762	0.02541868223280712	-0.07169325073506774	-0.29975898759780145	0.3295576756204187	0.3256274764903716	0.0003226961937431664
2330.6	0.972334369247427	0.16718144212570388	0.46929621018580703	0.15596340794732555	0.6693921244199542	0.5990026502573522	-0.429421930402633	-0.24068112150239915	0.20026891866077215	0.05604995085441436	0.18847189120519553	0.29598708302251864	0.05270869781570668	-0.27739069235452923	-0.31900767227574983	0.3477499056658832	-0.0741558653378039	0.09736956862580944	0.18226449256118388	-0.07663620663992203	-0.025014167859959007	-0.4884706865947361	0.10151409298720747	0.3053041780001009	0.02204341100332946	0.15548383248599168	-0.02204387750883988	-0.05298721906634173	-0.23672486778226984	-0.3661670510110424	-0.36541738122407963	0.4445671367035135	0.14325314755387228	-0.18839222572363304	0.48270772738887757	-0.1700642852084815	-0.3036482667297834	-0.27623570908749134	0.07320295140738488	0.21608158210271472	0.16886005754885863	0.25533250801642926	0.02471450077530977	0.03055835362271421	-0.10240997712264749	-0.27537691449308394	0.3301861928618384	0.2780680646944868	0.006574980146331224
2330.4	1.0271212770247886	0.18477713801285459	0.6067728773758818	0.14469120083146514	0.6378272316096821	0.5565761590946329	-0.46450777658470443	-0.1975495505796399	0.2042840811934584	0.045800351482987875	0.20988440463084482	0.27427260495569133	0.03951793842094267	-0.2839904078938079	-0.321266897875374	0.4168174557963133	-0.13226032712764277	0.08291923626952671	0.12932101474523452	-0.07130926086792613	-0.0004238707478850584	-0.5426794721772029	0.06860084765880745	0.31307299621580453	0.02220045318947221	0.159578382544466	-0.03241735547104973	-0.04795014902311024	-0.22480231453302826	-0.36857669209466826	-0.4065864442953912	0.39979768887765016	0.14027317908510295	-0.1319596613677591	0.40284042047043334	-0.28526758931448326	-0.2872218681955716	-0.3043142403922311	0.07232208059908249	0.24310151955634782	0.15692719267119323	0.2811912895250494	-0.0009876892986017136	-0.013824783143772529	-0.11462603065875734	-0.26468713759953355	0.33964114241809096	0.2580891056478686	-0.007556305600410778
2330.2000000000003	1.0782968459569742	0.26507733554847257	0.6999895682720819	0.25163685675432207	0.6597794783861225	0.5589882996905093	-0.37395203422222567	-0.1739812360408136	0.18943059025116274	0.03431163547613615	0.18940265773304654	0.29175147323384076	0.05090434973416034	-0.31757954194107924	-0.3339453685701975	0.4037571195937085	-0.12105840627014357	0.10955756587365725	0.12866803767067242	-0.19950360627366448	-0.009864743073933382	-0.5494791590633121	0.052041276273955384	0.30472493851384236	0.029669057758541246	0.14781892143764389	-0.03104549643082015	-0.04962732527736604	-0.2047026018701612	-0.37139119306402646	-0.2927728645406702	0.33345764441084547	0.09628547450615246	-0.08692614100332223	0.5081237983239147	-0.35410832455893243	-0.31327979831632274	-0.2901579709726705	0.04170488656751639	0.35314679482149686	0.11851231833022703	0.2809559527190448	-0.006570808205651389	-0.0356018089456334	-0.09608399628882505	-0.2697906100585982	0.3426036179957074	0.27157386366450226	0.004163484045504165
2330.	1.1595546390656266	0.12014218856886934	0.6762383801651248	0.4120494324588525	0.5776913048360183	0.49052855303634213	-0.3438266179420047	-0.1864914910761114	0.16132427649651201	0.03528645913388919	0.17869611146380596	0.30677962983287127	0.05688032970197803	-0.3375804181409989	-0.3329332721547919	0.29492413885628616	-0.1311601958963888	0.08071486910083853	0.15740549709800206	-0.34709365505613743	-0.037591369441547964	-0.5215309878403587	0.03268997347428852	0.3278793461620423	0.005757535158976966	0.14918589484708167	-0.03154120265688138	-0.05830738362800464	-0.21484010564113287	-0.39958203087700417	-0.11449873613671842	0.23039534550851298	0.18787263038087806	-0.03536993915226279	0.5090434153011192	-0.3449575262397052	-0.33347946713759913	-0.2801741767402596	0.024243286098972208	0.4374830303949632	0.16523933682979128	0.2916710997733668	-0.0029459887300550113	-0.05513913088618566	-0.030514724065345538	-0.28145571100295125	0.3378345705579539	0.2619821989731481	0.0488290047574897
2329.8	1.2464412977863268	0.02701657802891908	0.47358607819394677	0.42183302753413865	0.2865473001041604	0.3317121102737831	-0.3779833704244222	-0.2122502047201512	0.14933030106465586	0.05764720401638539	0.18542740859596404	0.26520868159530614	0.03920909547895593	-0.32062903591065456	-0.3170623218275139	0.30979261608058917	-0.11895747810309518	0.12167843896685561	0.23752072181922007	-0.5026936662230052	-0.029380875704682965	-0.5067501338156473	0.033248296616624276	0.3054863417243515	-0.00492214049636022	0.17337624740067387	-0.04054431428887445	-0.07514995256405667	-0.2523826791878317	-0.42817581460569726	-0.030509918162356993	0.1547179978200256	0.19279965855547812	0.021275113967782765	0.31464874792740444	-0.2813194287223926	-0.3136331114989875	-0.3391361509416644	-0.003764182214599846	0.4159225231906857	0.10712380334000146	0.27805409598973696	0.005677919938495105	-0.06985748721141088	-0.0112308148865969	-0.2849793093841058	0.33954087941293193	0.2361982895896449	0.0838244605594615
2329.6	1.323091315675583	0.1390206866327359	0.2878022723679281	0.35992109134189315	0.12482711313543353	0.13996165136634756	-0.572627174548018	-0.2482760263717944	0.1489411294332072	0.07225985179820807	0.16799469485587687	0.24849513418882746	0.0452925218272195	-0.28332999815420395	-0.31454200313275205	0.33903776043298645	-0.11549251804797024	0.13000492089182905	0.18520942202673618	-0.7033668604403902	-0.017362525700822116	-0.48852806042776614	0.048728842935141715	0.29453077928115534	-0.01570455455563638	0.17872933973771918	-0.039595734057189275	-0.0745677912146361	-0.2835563592900016	-0.44242438044258037	-0.011458778754036893	0.05147559121286534	0.12606077985214095	0.03375215314610152	0.26353022368257817	-0.19755257846609064	-0.25806726283249837	-0.4124456746181162	-0.016420483625926137	0.451075146168925	0.08339947994998317	0.26268647869386497	0.017665571118879498	-0.050233233122142375	-0.019800258053704025	-0.30592591505325767	0.34558011606004235	0.18682991670970128	0.09279381013309654
2329.4	1.2949538378964667	0.1262024914941832	0.2637418877650342	0.2417842751971777	0.0922147582554467	0.08296480868747723	-0.6454516748670387	-0.2614239420819328	0.1528766702580255	0.06226967258451152	0.1448285222402855	0.24699760231815995	0.036228881787075964	-0.25929433060277063	-0.31151725801795	0.29540511551021426	-0.12866697074469055	0.08607255094449143	0.037105742839530005	-0.6548289438023481	-0.014490256640984453	-0.49915020092473944	0.054765177800492754	0.25587125156045387	-0.022048113229733282	0.17537823379093617	-0.040039289197097906	-0.07646700580149154	-0.30927166162706804	-0.41886431868647445	0.04649560407958733	0.010395487418492975	0.06995041879790388	-0.019873623077481358	0.23186359399813736	-0.1807626650966502	-0.2506124769844928	-0.39212637601248024	-0.013596692975451916	0.4349105595330516	0.08277537349597766	0.24499530296844146	0.059667942267686715	-0.0321473169914956	-0.012653282990731242	-0.30400315210083784	0.35904189794147595	0.18468011434818	0.09493684454026304
2329.2000000000003	1.1416904077673637	0.15626203050187915	0.3060682848178362	0.2360745777538097	0.14018150484493597	0.1085690389741109	-0.5696879466954269	-0.23358231618371147	0.13236540074107603	0.04655549291831292	0.11683820532568137	0.24519997405604216	0.025769718510307727	-0.27882766017711963	-0.3054656335195754	0.23594963814447867	-0.068558718824178	0.07958939628826978	-0.013126459964324984	-0.5334762114805842	0.016860820077011292	-0.5072851040413402	0.06439185983356813	0.2676617003174577	-0.02161976587253763	0.17697948860331505	-0.05406879551995181	-0.07050085077483109	-0.3301116812627628	-0.4126567294879278	0.029037491197861837	0.01688495094092464	0.11625094956933704	0.0018783820791402409	0.15111548872674138	-0.16157262115636004	-0.2538176814539851	-0.36242250307473006	-0.007221485590200863	0.45425718790756764	0.029296355060107013	0.2655030589523628	0.0942101789830774	-0.02242731999076106	-0.019390297183589877	-0.3034784370464374	0.36805869040457484	0.15908710251250024	0.08575618185301666
2329.	0.9639248386274855	0.05403585591195173	0.43312404469890264	0.28065780754979663	0.2370447936933901	0.01934327323816356	-0.6379623542178203	-0.2449966317070159	0.11081223438307063	0.05088120255561791	0.0897384136707803	0.23319389980582272	-0.001951136318690044	-0.2952284100052037	-0.2852499893697124	0.3393479575999167	0.0019084920225358355	0.044881080607021125	-0.06769418931340754	-0.4023030241859215	0.05837820842529936	-0.4955231985479124	0.08596511199865962	0.23955515533731633	-0.021269391095600818	0.18655751754575917	-0.07836312892333301	-0.048906606346706086	-0.3451886124947008	-0.40188159368267334	0.02534013081612296	0.006235023198800389	0.21828416078889792	0.026803416633478756	0.12202305476178747	-0.023078607190896605	-0.25877573989382036	-0.3666316859481057	-0.0020276017334867266	0.49713307473804463	0.0017285866981047956	0.2765868890099461	0.1774936192410076	-0.004226365982682705	-0.020313371944661967	-0.30187882351638334	0.3570385377676214	0.15212183856801506	0.08739287787006528
2328.8	1.106132875588798	0.09798400784125641	0.4924163797958997	0.26268930436783366	0.36497692949372074	-0.13487694119707247	-0.7994921632032563	-0.23069771742700473	0.07574884697969325	0.04944289940218406	0.09467976181883808	0.22789808634872938	-0.012230950955834994	-0.2991824733178174	-0.26686748471866634	0.33321105219416264	0.031089908419965118	0.019581974435987665	-0.06580445800460674	-0.24441401471101795	0.10272857575869822	-0.4818204703472313	0.12145051361435999	0.27069032203972115	-0.016677189081536432	0.1928690516797466	-0.07219966908857292	-0.02032405506240436	-0.322560087443069	-0.3914643760934559	0.13762264432904606	-0.019812131070120365	0.31528346463367146	-0.00467163514692864	0.047721289973312764	0.11031933292901325	-0.2751029513290067	-0.3289190780050673	0.05342585164453017	0.447379269387031	-0.038283275958205625	0.2598234519062115	0.23361444470243456	-0.005194796427903055	-0.03151479524331036	-0.3055195256939169	0.3359218577088807	0.15626252426576748	0.11306273664488843
2328.6	1.135100607694864	0.1875839337174865	0.40151937450430863	0.20991254726818032	0.4405090074227559	-0.18430913776295885	-0.8360366657854224	-0.1905268805395683	0.053690639961398265	0.034990121973225354	0.08889720553239054	0.23644026437364943	-0.003887395015632891	-0.3195942746121316	-0.2854639165290884	0.37487850387088517	0.0557980957131628	0.03470935575557279	-0.016806033978689697	-0.1583275303060357	0.11091854513444496	-0.4627588604536871	0.1495119218964561	0.2918521171467065	-0.041448009054161815	0.18790222598760864	-0.0466519318656012	0.03329293882696924	-0.31417708726098087	-0.3971297117784599	0.11383858227191107	-0.017173547274041717	0.3874964160315957	-0.15130592590942563	0.02919851035324318	0.25366683752952446	-0.32506605268928757	-0.3219068847047249	0.05130353453612965	0.3871835162407993	-0.06060134482426418	0.22724239449238653	0.23105890461286288	-0.013537892038141486	-0.02100982077557942	-0.321834133735309	0.29035790236313014	0.11911399162709316	0.13083280508318532
2328.4	1.1076621126444024	0.18735478856616625	0.18347833895269083	0.16132259226187878	0.3987301705958167	-0.13685702090849236	-0.7905783588355597	-0.17271505113984856	0.03712726117465444	0.021928249130947958	0.05941462018309044	0.25265650399972595	-0.005034657683413879	-0.3363534264506125	-0.303959486405364	0.46572323087458756	0.04227879962258127	0.001103917582584095	-0.05939506455051442	-0.010548491495804446	0.11834100839781306	-0.41114471635608396	0.16797886752738955	0.3261889630980011	-0.02400646943464953	0.18571483322996782	-0.03273251893990729	0.059108184943357886	-0.31597264329673463	-0.42149851840827385	0.0543560538829602	-0.08200509711042997	0.39278943057718513	-0.18607773780809572	0.02699226101397727	0.24517996493308958	-0.379596641290021	-0.36117361135600706	0.03689341792048856	0.3020865227833105	-0.04205959039016717	0.2189645317831304	0.2519182925396364	-0.05936088281048282	0.021141334975010237	-0.34443481155403005	0.2535555314996278	0.10802889500453357	0.16902363875047713
2328.2000000000003	0.9188425116599398	0.17996194008136523	0.2568053982533948	0.2615300362457455	0.518041176780888	-0.03330275831448118	-0.801459842861119	-0.18022336518209803	0.04420069419713131	-0.010185712689166827	0.04576877149199089	0.26961558973800875	0.027709541245219363	-0.33025133633026316	-0.27795222475206793	0.4712929862884283	0.019990449759490055	0.01747961368430006	-0.02526252141808591	0.03811000629505869	0.11921375028667949	-0.3835958376888057	0.16913988235128857	0.30692957118210473	0.011418695652220303	0.17513782048724685	-0.03557381121671051	0.05731324674762588	-0.3391306995424509	-0.42110417314221305	0.08893000182569215	-0.04932095629514075	0.3268905104062688	-0.22447667878505673	0.03927872802315685	0.16624404632724768	-0.3677598276464883	-0.3887980379723837	-0.013941915388991252	0.20865561454678233	-0.08681263062751854	0.23218153191261698	0.28077194636841474	-0.07671762515430469	0.038254005820130124	-0.36620652297673006	0.2515487854636746	0.13409350862523375	0.1876610091626117
2328.	0.7421682019720325	0.07439361669771638	0.3548050322623571	0.3883441492649151	0.6282765494544942	0.12278711418192954	-0.7680388597398665	-0.14640308102319383	0.06380696314480107	-0.0335700200485433	0.043834716236964555	0.270658047308055	0.051592057331478695	-0.36561898243469115	-0.2680486662383373	0.3908741088688042	0.01196292048236474	0.007327011954599619	0.049566096176432206	0.09957046197079787	0.0892329519066894	-0.4192219839154847	0.14784285661347976	0.2784651174667401	0.03277540546095478	0.13417393249518975	-0.08290888451853251	0.01703662881928217	-0.3321174198736114	-0.3989526356111809	0.09624617275935339	-0.047917280817431296	0.2987246963038189	-0.2630088110985095	0.030696305050824164	0.1928336134620605	-0.3223636052560024	-0.35796607660477786	-0.025013619164224954	0.15581855088082067	-0.06240094465605937	0.23961636024499597	0.32631143239383226	-0.040159545367343744	0.03312451780005746	-0.4031087027504932	0.22461145290481524	0.17479878348558234	0.17269977201263173
2327.8	0.6791561737994641	-0.008755751742389257	0.20125078508740554	0.5189451771023885	0.7101637893363539	0.2211877408987158	-0.7036186164559695	-0.12683156232126513	0.06724731057089078	-0.05153546727001056	0.06312469240619431	0.28123633840535434	0.02253787935263787	-0.38600538388005495	-0.26096508001784013	0.3050632871359637	0.060952694854831097	0.024185569690777915	0.0822993819291156	0.2339818158918997	0.049458287838046275	-0.4881482896545004	0.14191142458900444	0.23849702838529283	0.026796610895952276	0.11544590902804101	-0.13103770196512607	0.000977099569200262	-0.2978941634255165	-0.3703373577866089	0.13696147111341575	-0.025903645090812027	0.313987796803181	-0.2707040114550791	0.018407660740672804	0.1709704921572208	-0.21145786414001644	-0.4144497908361005	-0.03929264924396084	0.13397212360334865	0.020796896541536852	0.23935402659054264	0.35407885027123487	-0.027240394052673002	0.040055089635568496	-0.3962622625144824	0.1822142019238763	0.2109103101709015	0.16432559338704777
2327.6	0.6578049697565107	-0.014224424856006432	0.060759467191718625	0.531696740660539	0.7494062735659182	0.22248246669493954	-0.6940434787616587	-0.14626720266562787	0.095315700107657	-0.09010929256899215	0.09322326906321131	0.28722048364883096	-0.005580336221270856	-0.3673013576739014	-0.2526242749062099	0.267525969256197	0.181686826125385	0.03885360309805896	0.1399635869967399	0.18738722031944735	0.041886624163036144	-0.5172223126002533	0.1331869168758818	0.20618912062532205	0.004932959160268333	0.1079586867765914	-0.1567444601021348	0.024560174363479	-0.28786506459451944	-0.3514461889626271	0.1731853226915276	0.05338179440491481	0.304721462228318	-0.21115401950289245	0.0865429207758528	0.18957329099106157	-0.11141956636002989	-0.47967299018903303	-0.024527095123847972	0.15601496083510896	0.05998109935606585	0.23447413165076744	0.32039523918180646	-0.04535462958087932	0.029233923345120583	-0.39555981252013117	0.1683139846474064	0.20833534791033012	0.14561945460083467
2327.4	0.6275100996726476	0.02339833252607018	-0.006549560034918505	0.4210384181123198	0.5966914626639309	0.16574764913614848	-0.7486205913136403	-0.17998292826269507	0.12859604646202416	-0.10608203042487425	0.08802742134291958	0.2865896260108973	-0.007752677730802834	-0.3210884949145109	-0.2544280389236765	0.2851143094690536	0.1284169210925151	0.01933470737990867	0.15350998432453924	0.10058061400324796	0.05614959126442683	-0.48505187858926374	0.1459807481870785	0.2334899449652231	-0.027246358321051923	0.10208255083734286	-0.1649357072357453	0.062066578012763794	-0.23768979841098345	-0.3325358316828478	0.29217658339278124	0.060507832205163106	0.21039842745114123	-0.17117599892879146	0.05657509614653603	0.12403425503643875	-0.12387224379238951	-0.45601804186260936	-0.039102665857596135	0.1721626226020497	0.1099574872555722	0.1900787535848831	0.30472227778837235	-0.03711082524445278	0.014730061905742844	-0.3700167014909379	0.17037278442542425	0.21539938979052448	0.1338246742900221
2327.2000000000003	0.4900100563099121	0.08301174410089045	-0.0800603529262795	0.30176408206248345	0.4247124149441577	0.17715159948137196	-0.6337946303372078	-0.18937219432512528	0.15825318898906554	-0.08125156452013459	0.056096473749380205	0.2856059928713147	0.02769061310256133	-0.29480221463858985	-0.23792196710222846	0.25976185614557823	0.09430098754563598	0.031649322741424665	0.12344085486926319	0.14511876940869878	0.05798907401624247	-0.4814118546690291	0.14870691189508883	0.23985252952102884	-0.021132389366309137	0.10524888862649366	-0.14458165875999865	0.100322643917068	-0.23258415186639592	-0.33361992138125574	0.3517894658883134	0.06440651991344204	0.056539730601261544	-0.13959191324929823	-0.026188231982376055	-0.010067433860342354	-0.19887485116603848	-0.4543474654863899	-0.032135144229667456	0.17155979464694968	0.15500727156085645	0.1811040811361648	0.2905758514608434	-0.04718619336145667	0.03596737049594586	-0.35931542778745296	0.1457970642057887	0.20803972208549015	0.14111616918181846
2327.	0.30379181030500985	0.04198398543489006	-0.2200104605396259	0.3237386271590874	0.24754566660159277	0.25170308729474256	-0.33508112652790134	-0.17048934475076366	0.14472679092788254	-0.0458136952622613	0.03997774195261116	0.30376197808397576	0.05421165542637158	-0.27610059477908494	-0.241610845833064	0.2820836239101286	0.09740369864685636	0.024087681481136047	0.0911936686114124	0.11411683485610344	0.06913653854000343	-0.49426880748353685	0.16679929890334094	0.2295606890684404	-0.009090511067942068	0.09567945353650596	-0.126073255906017	0.13097602435283062	-0.21706727884891416	-0.3344209324477645	0.3688622240485267	0.04373056204043817	-0.02005630769475326	-0.08237688997717434	-0.03919002755831602	-0.1093521201565511	-0.22353740393081478	-0.5034185982955933	-0.008718906165319104	0.18101744853857585	0.1602878018780873	0.18714497420930756	0.28511604147494213	-0.10070257432321185	0.059787296651284225	-0.3746061996376208	0.13073388235589356	0.19518267976371906	0.12703885294892447
2326.8	0.24168363550741376	0.011642395851738702	-0.20132764796167485	0.340957281184635	0.17848465737307648	0.26798226026658817	-0.3425512420694467	-0.10992171074396466	0.12429586357571672	-0.030463722762657616	0.047879665934535326	0.3100139147511302	0.049553387707529206	-0.27382753247758573	-0.25130369031343375	0.27048039143533736	0.08342390933368526	0.04862592816301674	0.07961336442591088	0.16745319075299997	0.11836883487571302	-0.4733174855171643	0.1922263656443512	0.2202828897174198	-0.031843347871916464	0.0964675813359529	-0.09439673506438999	0.13671048653284493	-0.2508249242501742	-0.3304818252800064	0.2848165009680476	0.08954438951970992	-0.07822297157454183	-0.007276041676376618	0.04948578165639633	-0.021180411943485702	-0.18098813229195143	-0.5443473345732617	0.028895786699793244	0.16933106496950923	0.11595388719549063	0.183019511253094	0.3064334225709789	-0.12278964394030106	0.06740328212540099	-0.3817268488981911	0.11213091922855241	0.14358883754751267	0.14563032592400374
2326.6	0.2784279039737106	-0.09031208891566792	-0.19497737016879546	0.24686596587727802	0.10794566975877946	0.21328216652182977	-0.4602114115105338	-0.07159309797361602	0.08697158539904361	0.007761357728956912	0.049855562921836155	0.29424097027773055	0.042862081380128314	-0.2832593567814786	-0.24479194480691074	0.23626323087528567	0.07538177842852677	0.09497852048940135	0.13736107052497012	0.14204886664927827	0.14461516412187095	-0.44914894951934903	0.19959559073934874	0.18945067679376695	-0.01762247095645887	0.08471497819426746	-0.07762441480111923	0.167287322265311	-0.27868704496797647	-0.324132617765796	0.2671498580827905	0.22945805630612026	-0.013451698246190871	0.044933068989592165	0.17328547001610467	-0.04135145166428321	-0.103963575206162	-0.5571233164376194	0.030922426432348306	0.10607519322140894	0.09135383839722236	0.2038953294155713	0.3007739113543594	-0.1748058628977202	0.08824281114075402	-0.37191419320730956	0.08144153853118884	0.09936687649656363	0.14888828713369667
2326.4	0.49519253454979584	-0.10538100908747763	-0.34191553779100897	0.1621398595100234	0.03544033860939176	0.019423773316704585	-0.27185266163710686	-0.10498970036191897	0.08723160730463378	0.047628672731918356	0.029060163492029212	0.2969721262963183	0.025401097736958325	-0.2816661959622794	-0.2497415613359759	0.22799217788467577	0.07924554734638417	0.08516580478905773	0.11218996714382277	0.15372860816067568	0.10475807400662784	-0.4151495171014945	0.19752800256142303	0.14458861219840818	0.006519834709099625	0.07803002592607547	-0.060166970220634504	0.17993998096975858	-0.28257637045529604	-0.3063651919210785	0.275496587426849	0.27848738129422385	-0.0621096984184145	0.028167633206441008	0.05512168282306936	-0.0544432903828305	-0.08748398433963712	-0.5630883084706481	0.017596004369477638	0.1533202053348355	0.13342649224813768	0.22851483213426665	0.26210319085015216	-0.19224179474184427	0.09496576680139912	-0.3912981428918714	0.05963611803216001	0.09096969677863545	0.14356340725088912
2326.2000000000003	0.5583004436500819	-0.11922212169381093	-0.32600105029314175	0.1902013388606527	0.21782232155082043	-0.10012040133717068	-0.09465899139740942	-0.15590877370190928	0.10975738487470585	0.06939096811679517	-0.007451544681742341	0.3229200789582242	-0.005591495726815382	-0.276065809559691	-0.2679345388341199	0.2495743113366751	0.13273030465574154	0.07599282953411171	0.05122140249469983	0.07416314476475812	0.06283313187442671	-0.3670510040762864	0.2050501013494881	0.1440419332390578	0.006421363306977861	0.0727588462321672	-0.03596231315861722	0.17461023047878935	-0.29841354789259844	-0.30051043150415113	0.2587695403880622	0.31889273337831514	-0.0782016121417875	0.0445308791856203	0.078791399114964	-0.10832157647947725	-0.15451154463269992	-0.5976070827644117	0.0304150657281248	0.2214287088536782	0.15453660838903083	0.2733886684551322	0.26548408273584795	-0.19686268977588497	0.08620217042416096	-0.40577193266553807	0.0321045969692352	0.11175297271695192	0.1313255834158451
2326.	0.40167492113669534	-0.11357702978433175	-0.1932175794867172	0.30289820080641533	0.32930789883681166	-0.07143570055647203	-0.018902449651003135	-0.18849865871289206	0.10957449220106362	0.0910579010939706	-0.027716021649421795	0.3464032137569054	0.007100945921899665	-0.2906502321423286	-0.2716584294589054	0.25076144460501076	0.1245293675728197	0.1003956850018746	0.09612115129888708	0.07657567341568362	0.09289338463238939	-0.32799404371484886	0.2096784853397939	0.12108336246480206	0.020296745000029266	0.039933981734352655	-0.03220425276887349	0.15270050107165542	-0.3296050618906386	-0.30910195351793934	0.13520552512775563	0.2734642780209055	-0.04478422492714029	0.07609880358931105	0.12058095677349945	-0.09983256442837023	-0.22655835128652932	-0.5690385553829189	0.03699144720575042	0.17006104113975212	0.11871646575202109	0.29704079421116913	0.2617216321435285	-0.18584075042400133	0.08503688614521793	-0.4190325153844706	0.012264012966677087	0.13878472704907674	0.13420846720596596
2325.8	0.2526127960225377	0.04026496784999795	-0.13072718595409144	0.301247946880267	0.21955858849351442	0.04711238624405798	0.01139688844361871	-0.1724763951955278	0.09040783000690004	0.11934065199353851	-0.055589512646727665	0.3388510964619026	-0.003940916513754691	-0.2984786379625845	-0.261182339471043	0.33192040137042994	0.058064570775650436	0.10140713934928657	0.09766771254739333	-0.04443635458979765	0.1263305908466294	-0.31678430767526816	0.20370802004162417	0.09904294804524635	0.019631314045359113	0.017993239297707395	-0.027630966972390092	0.15696565925869121	-0.33639374534756333	-0.31869676058841223	0.09645852856612161	0.26825147894574625	-0.0007268831494199584	0.045787626024195255	0.1738656686864038	-0.02880914219165783	-0.24102935123665042	-0.5262905375381886	0.04935238627810962	0.15622347293375272	0.07824975988067485	0.3323146208565054	0.30935480202544774	-0.17513889114633327	0.08485860967513252	-0.4268568593977171	0.02387732899810699	0.14380781954559524	0.11883172227026084
2325.6	0.19979939528041157	0.20527903766246564	-0.0845571958156079	0.3416706431427234	0.15279238613651935	0.06591630920583766	0.11339750926287195	-0.170217812427552	0.09575679174537309	0.1284153181231472	-0.09188413891354841	0.3485713320175762	-0.027729915375089308	-0.28631256257434673	-0.2684871372810771	0.3138783785571309	0.05719919259993393	0.11045103296145511	0.06053998437863724	-0.066334746824569	0.12968120520913096	-0.33101475505154765	0.20581469692314017	0.08449896994811332	0.018171622700949592	0.019965041022328406	-0.02923591392898688	0.1607886250155677	-0.28097938103616726	-0.2981793069360869	0.19230099023040562	0.30657783337812167	-0.026676132139257104	0.044307991899889564	0.1927990347225883	0.02497014098181631	-0.1621207108865796	-0.47247592059582433	0.07752748028244791	0.14020456402639758	0.017692295495549192	0.3466980790146217	0.30252343567864715	-0.1717370346040279	0.041762432388597504	-0.4249352319605582	0.042012581528294325	0.16005956683558817	0.09168349194817689
2325.4	0.24321442090421175	0.33712609765864004	-0.024811621833694147	0.3785564099357108	0.008846567029152999	0.12010694650787626	-0.014051513719682274	-0.08756961755061476	0.09336074766214043	0.1225122291672722	-0.07614063020650391	0.3593336177268139	-0.020417957661604445	-0.27947115831417046	-0.26610334243368367	0.2874205931838683	-0.019967641138845207	0.1215277782112224	0.11527745063252753	-0.27756768411152377	0.1147680438983812	-0.30517964946968495	0.21079853349287261	0.12376187131196734	0.014028021536076527	0.026755946518529115	-0.06261669325852147	0.1799782527832221	-0.22754289918284756	-0.3112439286589969	0.11293242214874256	0.30936669620371005	-0.013945801936450003	-0.011953266435096834	0.2028080593308264	0.0996502272199739	-0.0659454679712177	-0.4597213201015811	0.11306761303363329	0.10108853332656854	0.027327566900753917	0.34390452045885095	0.2919044990109883	-0.18159769804073633	0.011471398711849016	-0.44346798724619174	0.05089377872123227	0.1829106105459403	0.08409536328316174
2325.2000000000003	0.23677684067412963	0.3872108401805261	-0.0945898090569974	0.4103282605206884	-0.07455884774493247	0.21818713847053603	-0.13484743988200543	-0.033155114759289214	0.09834125197093894	0.10217043054653685	-0.07033923985150059	0.33725051226084857	-0.012226289488967836	-0.2795792605807657	-0.2600363108080852	0.27795722293772895	-0.10776091196963791	0.10493919283166044	0.19563143967730656	-0.44779166507974166	0.11626208287118249	-0.28699807115459147	0.2142899372143714	0.15040978766028765	0.02362767498637168	0.025315387305374304	-0.08908176263353654	0.18310215080325054	-0.22346156614718	-0.303641040860791	-0.03881027929595132	0.27629380893275185	0.017018803497392092	-0.019490610393374498	0.29619540271921585	0.06238123122140077	-0.0345204270484815	-0.4909282567522348	0.1275654173699165	0.09879565643580258	0.021789115732125143	0.3113953239551728	0.2616343229044134	-0.20394101092551906	0.039146673349870445	-0.42621147385726127	0.04824410706693397	0.1945498217555893	0.10356149261767124
2325.	0.34015160428576313	0.5601224282524682	-0.07548878349923563	0.4331972613828951	-0.1976023731409996	0.2813470718521331	-0.1243460690774302	0.0015431904892549205	0.11240348803195353	0.08867844533154015	-0.08225627505704322	0.3223528914544435	-0.022679360042768222	-0.2960165806014463	-0.2692549457301748	0.192982386900129	-0.10633171790863831	0.044173795973891344	0.22420682660031668	-0.46521522774895463	0.14408667647170043	-0.2626288025732561	0.22713405271107434	0.14543578962577333	0.057065044750272596	0.024722812593315255	-0.11629941599340529	0.18037640386795095	-0.2480123855456284	-0.3376353975860224	-0.02796219778638108	0.21634662243346242	-0.005939406701357456	-0.08658633849848862	0.2163891635674449	-0.05591440635352794	-0.03440486393743085	-0.4586533353139863	0.13881081079633031	0.11013790827426014	-0.03416914591692949	0.31384730869174426	0.24815296668557574	-0.23993112030638475	0.07956277250142242	-0.40356319125255347	0.014504890755774297	0.23172331854406902	0.12428303635864246
2324.8	0.4254002917100565	0.652909171448326	0.09188585876994546	0.4429502204073365	-0.24099063527007206	0.351265590643838	-0.20370836656686772	0.040201538718058615	0.12284006894878911	0.08576876405427657	-0.07811120612470437	0.3474503744210036	-0.029117119085502033	-0.2882656388875955	-0.303482908281422	0.26451591555613463	-0.14311274569819404	0.034915240122334656	0.20607442064390993	-0.44855055021342094	0.17778067346654258	-0.22333946279789982	0.2233319833445011	0.15537846950837608	0.0872053352427477	0.007342138874380878	-0.15401186791924387	0.17635691362697636	-0.22913629466988367	-0.36221782068195557	-0.024433232009791857	0.2747572052182447	-0.07707379147398946	-0.18750246719663388	0.18066462693388707	-0.0736416245177608	-0.0149354670526107	-0.4769974801668451	0.1332385090926641	0.08847640274506238	-0.02827649304836579	0.3004492575952163	0.24294788771157028	-0.259885138459913	0.0761136832469484	-0.409278218676858	-0.04325179850126461	0.2155178092703971	0.12216542236758406
2324.6	0.24304377332208954	0.7652004442755401	0.05478258348439648	0.37876244787327207	-0.29127532612454654	0.3833796219745747	-0.21376087855694878	0.011902192248419376	0.13765727459924657	0.09365025371765237	-0.06941574587898386	0.38207285458041745	0.013550602300890387	-0.2740171281555333	-0.3221479360097536	0.3111039622774029	-0.19701433407909055	0.06770687582710548	0.1613772618459195	-0.5174521143831942	0.14438865467280265	-0.200301250172125	0.21256252336517653	0.16038821899713693	0.0696766055504058	0.0024710361213274743	-0.18002725246333476	0.18440502504718517	-0.1900005024132109	-0.36555281280748475	-0.059221822282456454	0.2811644218113337	-0.026698399126260847	-0.1655601408944864	0.3057240669049906	-0.11621914496554311	0.026406517723016512	-0.4701612223367531	0.12178892576556236	0.06054239220405494	-0.006220094339842723	0.2911428317576569	0.19670519377114865	-0.3055356114295821	0.07374888890712603	-0.40178737717152346	-0.053817275257073874	0.1866918103145894	0.11272500847088639
2324.4	0.28960121994201793	0.858504860030209	0.06615464915123623	0.3435370453257386	-0.5407165390846869	0.36481439247504416	0.027463177555058976	-0.03502206462661668	0.16226526989028764	0.12681568633678433	-0.05276152038585792	0.4113776977692064	-0.009188610062157432	-0.2203272577181877	-0.29515723474101857	0.38984523802411203	-0.24891997505336882	0.06274925486910639	0.177427073429291	-0.6444522860936999	0.09640457000073879	-0.19143173108064787	0.19234127906897	0.1593672839630022	0.048575399462151975	0.006236541498544371	-0.1893409225620499	0.1778463014518175	-0.19832359941634842	-0.35251540481402116	-0.05747862966808323	0.329067935254645	0.008817857724434084	-0.15020511049839527	0.33339236955657364	-0.08197492254979896	0.08416466259517941	-0.43245704973182497	0.07983931478722622	0.12131157013217142	-0.017541315132267546	0.3083349453462902	0.19091983287866948	-0.3254331655460003	0.053588394404450596	-0.3910275014948308	-0.04289091490605608	0.20973058750587964	0.11774428064369194
2324.2000000000003	0.4958584748864504	0.8548656008658316	0.1991250972962073	0.26721487110121606	-0.692040611306409	0.2234729350799732	0.17875143535700036	-0.08033665116517144	0.16023636257830295	0.15332708596047082	-0.04557600213310513	0.41625440855317775	-0.018237271279852658	-0.16727119577472785	-0.2618753159341681	0.3686738289602538	-0.3329617968929547	0.04248550509251778	0.26076125463906963	-0.509215611412314	0.10854914682143635	-0.21257657614707737	0.19469323195292468	0.14343355167188837	0.07167529748329372	0.008270015491931241	-0.17886376512501825	0.1488060787431587	-0.18602036860480614	-0.36013135233781013	0.047350300823623646	0.3217296028358574	-0.004520605370060181	-0.1607575511199124	0.26894080309288804	-0.16625987478329174	0.06854990937617475	-0.38047859571134046	0.07370896179981867	0.12607177122242863	-0.0096085628332948	0.30019485477287317	0.22411386248111909	-0.32943059277665426	0.060496107966157474	-0.38635429374287833	-0.022433894724131747	0.1966010310066562	0.1144204965214899
2324.	0.6388309058160789	0.7358807170575742	0.19145561579308706	0.2565855809546289	-0.6191336914101532	0.15772132521562168	0.1738323514116658	-0.042777468953331454	0.1390819071553096	0.16005858249838104	-0.04294002557355546	0.39877678931017924	0.009139178087018467	-0.13232023913812044	-0.27375377300052117	0.25580190837088035	-0.3346975921029492	-0.0039199157396704876	0.26130428885357093	-0.2968138874388954	0.11770915255235213	-0.2358304719672854	0.2038910187776329	0.10348667137633735	0.04676919505805866	0.028763941521379194	-0.18507598191057167	0.1602222858622342	-0.18628838619106708	-0.32887839927664564	0.006190113311832723	0.45818347520322383	-0.047785380268341185	-0.17419713961358296	0.21353252681989593	-0.26156630590710045	0.008686203498023796	-0.3402805540705193	0.09768220446455861	0.09988079934250235	-0.008142429595357641	0.277037234731642	0.19807771880839903	-0.32274837379655436	0.06684975129019494	-0.4051716179513639	0.029632370508475794	0.16009659123130826	0.10750055236032355
2323.8	0.7106417673805112	0.7019131171914137	0.12745851046884354	0.3001442373503868	-0.5286525520761934	0.2092224233729188	0.24242123145968583	-0.02329913066515887	0.13759121308165256	0.19352594159075567	-0.07701397716465387	0.3792755215706246	0.02086561036697052	-0.09017610136485271	-0.3030822110187428	0.19654199537972838	-0.27089765992328396	0.00323913104915214	0.21992290434690595	-0.13996681840389902	0.10861970039161392	-0.23963257971620933	0.22818598528796108	0.07680649964157742	0.039021606332971734	0.06126463977263759	-0.1815995209041514	0.18236908071887262	-0.17723374339579454	-0.3419100284783836	0.02372703636891184	0.4289384417619771	-0.008133222444144772	-0.15052237104076097	0.29541131270008403	-0.2531757580550628	-0.04936367586915111	-0.34655782505759786	0.0986762386578741	0.05454361333183612	-0.02151178989404847	0.26834117225159576	0.17924342385585113	-0.30615859831085573	0.05674589018995072	-0.42995183711340923	0.06420723811911047	0.15814703439895544	0.10742901608611365
2323.6	0.7806128872243444	0.696598960056879	0.15449922286948145	0.35684737696975555	-0.3350107291991812	0.2507386362195836	0.27679160152827414	-0.048424814851013485	0.1295492609305607	0.23176841284887967	-0.13784638191076987	0.39923651407774385	-0.00021975813238953035	-0.04615548970938467	-0.3003794218085002	0.16109998217930996	-0.20519642196726154	-0.031403630155280755	0.2518999261401038	0.18465212882254395	0.10769697547542392	-0.21435317393303538	0.2582885454141558	0.09604068155050732	0.11125720693739335	0.08304491732784522	-0.15257936551183307	0.2102659036348468	-0.16604191907070448	-0.33557805095784315	0.1952216632188594	0.4341889219020741	0.06116170069886885	-0.13436229165823468	0.28358695595191924	-0.28182682515042956	-0.09790500051260637	-0.32540755803032334	0.09776588672561799	0.05397565256243744	-0.00950007789417548	0.23559211600010335	0.1403724374828258	-0.3327042382136079	0.028200876411044223	-0.4355059370909793	0.06177486376924394	0.15369303672385543	0.12410941210316269
2323.4	0.7634043767938897	0.6603790444837555	0.18657213576993928	0.4424339149356349	-0.15219393562723438	0.22631509609126524	0.19866205057196465	-0.04609715740518628	0.12150791499987522	0.23491902284315813	-0.14517398541908866	0.4032546701076812	0.02563516680750584	-0.04370756053663572	-0.3083027799403658	0.12656922270852802	-0.23686133093689438	-0.010669644846047599	0.25576194878594166	0.21953844332568578	0.08778118659561364	-0.18091908100806872	0.2665835966094198	0.1300044282840193	0.14245903948097022	0.097982843394469	-0.12096419482085312	0.2173173752489955	-0.2071875864209551	-0.3463657747891709	0.23938445679443873	0.4076196847162194	0.07705034380575633	-0.04999508264666809	0.3644973666982756	-0.4008825055925238	-0.15121177222619792	-0.2718825886688813	0.08414947465174025	0.15441602341428978	0.033389580339331766	0.24203312127967033	0.0881144953812018	-0.3367114735321254	0.007277453158293834	-0.4447833999586336	0.07921622134218699	0.16488503904311355	0.1376845956594614
2323.2000000000003	0.6591152831022375	0.5364154951863617	0.313917949352485	0.5082490688028691	-0.19604845136503465	0.24378391521397041	0.14222734516502883	-0.060062846087524345	0.09489068665198563	0.22411781494089747	-0.12853378446675018	0.3883519144350806	0.06626530752004825	-0.048351918804161516	-0.33311171092449304	0.11714858085953622	-0.21102326147816905	0.07993317435959424	0.2343778582509609	0.19877708741596928	0.06314112333623141	-0.1891511496805691	0.25723600071191544	0.1279687893679864	0.18333490580053774	0.11104882465732252	-0.08908346312862153	0.20926504329408135	-0.22119565859166843	-0.36265929296023497	0.31388765468557006	0.3705324824490769	0.1489047598650702	0.025076667880248715	0.4160679494948711	-0.2986541079746066	-0.19218824320754607	-0.3375552909348802	0.09564887713808477	0.16407125761955466	0.09680603241087501	0.23093314133295623	0.11819024744181625	-0.3349065990406744	-0.003550471920413752	-0.4350651620565784	0.07536429485657686	0.1672561434224076	0.15419185198063137
2323.	0.5477836688194525	0.5598116169169379	0.39351568418198735	0.4972228890376215	-0.2040114690077726	0.36388739103129825	0.08576184982274618	-0.07087107398338159	0.06715462440599668	0.20107676465510022	-0.1224958125008461	0.3876202685794083	0.07076708676247713	-0.07881418420397125	-0.3344790645826977	0.12657993864207984	-0.18599350962981248	0.11026412135701913	0.2803352822320678	0.3669489247012448	0.059321743614160316	-0.1762373400285729	0.2597331085664677	0.11622053178556556	0.2096862268773788	0.10863720157326039	-0.06764991820149407	0.19990288071293366	-0.22676748588268728	-0.3470586334022588	0.4114030429014171	0.33164923560613974	0.22661033709531903	0.07672645283354905	0.3579733481769181	-0.32348440792859334	-0.1815039419197418	-0.33349368319390893	0.09116539933365837	0.16995636324103913	0.09544824658756969	0.24740699284979187	0.13344750829963226	-0.3487500044287613	-0.0018964326643461909	-0.4555425084472168	0.059182522701281826	0.17105046203124633	0.15853854585516697
2322.8	0.738183828353858	0.527958592106819	0.523862627023097	0.4188675753978133	-0.17963792223214595	0.40198129012213857	-0.09631641281632672	-0.03089138421401914	0.044382211610863975	0.18326051756329595	-0.12396959944988536	0.36869882769757417	0.0728177437101415	-0.13334969640958624	-0.31987384762776655	0.18268575268906073	-0.20634307166757476	0.11412056401329097	0.34050001468945945	0.5338272470510003	0.06503808100466314	-0.13260480747639886	0.25508171800218987	0.15000858238298667	0.18455374928259038	0.10276189663312456	-0.07579625374693284	0.1825729288273944	-0.21729996080754782	-0.3575520247710683	0.5895496644482205	0.3583388694286019	0.1754956515481197	0.10697417255726792	0.32035507283162046	-0.36179606564641326	-0.2029237947562634	-0.2886857894823472	0.09881894814545719	0.1035016928036477	0.09916602042296105	0.26022188700453275	0.13794317935312622	-0.34839391153052024	0.015492474995728492	-0.4544582539720375	0.04391140623321968	0.1838963846910847	0.18425048156831045
2322.6	0.8159240807755005	0.4112806042042481	0.5323152841760519	0.4523391024675858	-0.0952268657040155	0.4687800198905535	-0.24184979369349835	0.009870043994812654	0.049738314976040136	0.1743984298695018	-0.11604410628067627	0.3392986427442971	0.07323536215354652	-0.1626904429969489	-0.3266807806908117	0.09351598918121001	-0.18247487900769904	0.1387423673283345	0.3572348459122963	0.5360236075102601	0.08151502530387336	-0.12232811987169637	0.2465467024891068	0.12057398732262511	0.16454662658899544	0.10568986085131934	-0.09074731268617553	0.14761037979022462	-0.16343867551701224	-0.3906328080673089	0.6513994211520557	0.3420080760662042	0.1750229037323945	0.10257911157762539	0.3327449233814791	-0.35054082729159786	-0.2966271583819286	-0.30339466864036335	0.0827106760510151	0.08632565796791784	0.1280184159605758	0.2965555508492401	0.123084131244341	-0.33396652375632535	0.0388640190759922	-0.44707887787291434	0.044065353665492815	0.17788368049365585	0.19630160636556843
2322.4	0.7256859395895998	0.34632314119661883	0.5755514393693899	0.5477736832777441	0.0019871595199314127	0.6497443666238206	-0.21935318357416506	0.02605433957518823	0.08921811986737527	0.17949275146598426	-0.10589291759431817	0.3252593775131767	0.08765653766737719	-0.1486650280367236	-0.3221873391961133	0.07879679216496435	-0.09995365013851222	0.19023725384087445	0.3276743171786945	0.3461917829769713	0.10199518476535858	-0.12684915830618865	0.2494846821435063	0.10425581170255926	0.18687060532993707	0.10301533160594331	-0.07573070505230128	0.11749408913493181	-0.1452726667435726	-0.3949523429862382	0.6736776737782957	0.3875591422122893	0.20036967920205315	0.15193278918176586	0.34343800978178035	-0.35444245095012256	-0.40202713686771585	-0.36352476460318794	0.08790852502785777	0.10438779279571274	0.13506525419562823	0.28814726818196806	0.1438676017368652	-0.30844451094464204	0.04798002627582218	-0.4263856136243782	0.0517373698126962	0.18064889070652526	0.20509478124137945
2322.2000000000003	0.7855405037453466	0.2969176619600103	0.5557792783909443	0.5598002233260255	0.08235732201630258	0.7529997361675695	-0.12819206996367866	0.023860301096021455	0.12834104397822396	0.18875957941920662	-0.12838390895799856	0.32846456443320193	0.10689622219498865	-0.14807569339917376	-0.2994532866150996	0.07330216104344972	-0.09991027811170743	0.22282668656084076	0.36003577427942546	0.1365439468574452	0.1217797132662535	-0.15913641636735615	0.24068220174584978	0.14671339997652774	0.16946315038830428	0.10788372771219962	-0.03436194885513826	0.1065734067953266	-0.11651000947585928	-0.39114987842939825	0.7659869374661344	0.35370046255115717	0.2364315898753969	0.08501266573226715	0.3729125767594229	-0.3721299528842082	-0.43523579101197324	-0.45248707454494796	0.08039040921256686	0.13112107372349632	0.13555473617343541	0.24627356409378728	0.16386936043633873	-0.2957319804565907	0.05496215361701773	-0.4065403358253873	0.037028159050463055	0.2080967265374447	0.21809253806701145
2322.	0.6919093985860156	0.3009370197168578	0.5380725359766829	0.44149676774102686	0.16929873232871945	0.716800197404353	-0.035456379142292445	0.042400677699555245	0.14353795254641089	0.18226553827214506	-0.11493983402059309	0.31336009855356495	0.14482130291133488	-0.1624738956454207	-0.2734878667035509	0.12499872995103477	-0.09381577890410327	0.2631755895949265	0.4072433521041655	-0.0660018701622804	0.17526565357219281	-0.1730168749744472	0.2277535460850939	0.14107725065978702	0.1731795286966106	0.10503445272035217	-0.03541918872613157	0.11180497191248485	-0.0960841054939161	-0.4130320643929743	0.6681152647466653	0.2970688355417263	0.2524876560721248	0.064338905709267	0.3595930176408248	-0.4114155400181893	-0.4830735098243027	-0.5231552042092172	0.07796762299584212	0.14783322909466504	0.16597639965452932	0.20475672138537193	0.1894934243507251	-0.3199466109766966	0.07926890491322124	-0.3771335137457971	0.028250321836612496	0.22701860692234063	0.22875068460774203
2321.8	0.4514090817558257	0.30574875881551694	0.42134749500562363	0.30936559585193407	0.1479204021684974	0.7085092880204013	0.020151535325402054	0.11327545305019941	0.13263769025785407	0.1754342698958593	-0.10452271653847107	0.30185596226179845	0.1700142643517954	-0.16099827130232158	-0.2702238999335459	0.12644374677519535	0.011309625607034579	0.22308757717176844	0.43246846786934484	-0.10265962734838344	0.20825648105090247	-0.14825056843420564	0.18475946965454623	0.1326730940579418	0.16589312532856246	0.11826983848279134	-0.04244649125236407	0.11900708094937174	-0.06508264629365618	-0.4257820574202278	0.505707668526768	0.2888214004623644	0.2059048571343411	0.05438374008798589	0.30239022498932433	-0.4148140508264162	-0.49340782503428815	-0.6089055088525878	0.01885732797005709	0.18392578489759018	0.12209271404868263	0.1727242670755739	0.2308603470616685	-0.29144167935263243	0.08949428432736872	-0.3781126305534328	0.02974650057486755	0.2130003730273162	0.22772129880787226
2321.6	0.36465579018571825	0.20635433644533913	0.329512346221888	0.2255706749370665	0.14627330572579317	0.7100947690912416	0.06708744709152413	0.12879933284427147	0.13667542251943493	0.17103645961135538	-0.10369167375607756	0.30553940298833016	0.18058140587297616	-0.15407866988209437	-0.2699901569412104	0.11886718394504267	0.1787818261237943	0.19061177374892863	0.47154045591942967	-0.1193909865430073	0.1875950357996252	-0.13071926713884335	0.16721513205981042	0.12758464592772614	0.14272494658847687	0.1423686786416796	-0.043128598593121605	0.1298733961669138	-0.004591596930040243	-0.39039314816053244	0.395145385529229	0.3616204338758312	0.05908331490609344	0.04898305845878619	0.20717524789372332	-0.22337309120245147	-0.4781518034766377	-0.6113141480354264	0.02488126857480427	0.09307353151409181	0.12247478470545974	0.14849182323105056	0.22719002421157836	-0.27762162698128606	0.05838946735761703	-0.3920823952986069	0.003774342527422637	0.18382885465124063	0.22876361158275346
2321.4	0.3402619906418924	0.236645185474112	0.19462700875762723	0.2042438150495471	0.2369541111012265	0.5898601681781727	0.2211462623409633	0.10963658653937265	0.18961025131724135	0.1597511423429986	-0.06446900951428329	0.3011157470902771	0.19818791035635008	-0.11622657747668805	-0.2537125377452474	0.16618258874914504	0.19702592305039832	0.15000891451628395	0.4559433438706639	-0.1888802067692555	0.16894388051879808	-0.11505620195394844	0.15584222028496147	0.11756630948023312	0.1281714744772397	0.14730041959785878	-0.023604140686497375	0.1395105351356345	-0.015135117279406175	-0.3652537645041815	0.359599789926758	0.3047421527110717	0.0004144787868597677	-0.01933838386897238	0.10451740918556526	-0.2393251451933376	-0.4767268254576981	-0.5178257957637284	-0.0413211864291615	0.10841886783542513	0.15845046769541887	0.106592029714826	0.2144795009210336	-0.26613606866097106	0.03337908268011745	-0.3868815694740885	-0.036526174725006876	0.17245001213168415	0.22886068241758845
2321.2000000000003	0.23919490468194377	0.13729053110354908	0.00929808426103148	0.20132501891434643	0.24698420834813248	0.7697861932379209	0.1779394379688069	0.10943825798297632	0.21735810228346594	0.17365215674595458	-0.04271369915876563	0.27696824491380706	0.21870639963965388	-0.12415317970090534	-0.2200613027630267	0.18199192011424997	0.2121345043791628	0.12130815716971269	0.44342333735553735	-0.32815136059845185	0.15589960808897466	-0.12890049409210563	0.14785260380195722	0.11356237108406242	0.17949936027641686	0.14575099651878423	0.010191937200260962	0.1541166785061176	6.819477405467511e-6	-0.3543898261678547	0.23853449192545767	0.2973193866566351	0.0203086584419666	-0.07783290908149891	0.16349180707237476	-0.20201342628083843	-0.4353248985894009	-0.4600265819222	-0.01066755445990165	0.13154951756065975	0.1331228080266771	0.0701191316053191	0.2500026264057517	-0.27341657365951316	0.041974308400161246	-0.36209200384583196	-0.05399793612474177	0.18462655789214522	0.24055020742446273
2321.	0.05016298282941151	0.19929986129102534	0.0621337632104807	0.17500737541322153	0.22682737157276064	0.9504717346889167	0.04706817385763257	0.0671958800466497	0.22563829455072254	0.20898410872605322	-0.03219292406613302	0.2851762170214193	0.20809568535134704	-0.13016040820255917	-0.19070042960593991	0.23403962896006567	0.2586514914656074	0.11386234363431438	0.4247709959962806	-0.42846526799179374	0.16826906161310998	-0.1544501280684174	0.1395687455954593	0.11462616041484491	0.1984302570048214	0.14731633694961796	0.020422226656739137	0.13356616533362642	0.018599197752674074	-0.3325960902884422	0.17301354304334868	0.22553802139038023	0.006697490425475098	-0.024014292843131207	0.09756911061066342	-0.19225777793542026	-0.3627214503377833	-0.4933409166673717	-0.026774179262492346	0.20123025657056326	0.13990122848718187	0.0741586664650448	0.2524896917260831	-0.2727767496653504	0.021705265218495043	-0.32734224747380225	-0.06809283244274003	0.18759804451469875	0.218860233255451
2320.8	-0.17912209890155323	0.19456318191948063	0.0019285442471848602	0.1753692445582455	0.1193116711483651	0.9171173512623557	-0.05456295427901516	0.05917240987706931	0.24209708558022064	0.2722322922909679	0.0032818328782059196	0.3041174567465104	0.1515342907901599	-0.11470562073495617	-0.1956734146064818	0.1989322651791269	0.273299515925144	0.1009925402675595	0.3480092293563618	-0.4571704563049422	0.1641133025172684	-0.14112761667585572	0.12872407578004652	0.1320832945545604	0.18647917516289894	0.13897294217719083	0.07210051679235627	0.11510176615322966	0.06967764767686188	-0.2993647899985624	0.025150917128557215	0.20059442257906882	0.06051131909058672	-0.03172660696813274	0.11836034559146777	0.07071403566016707	-0.2695980982213703	-0.5173209191752691	-0.0019860047490923554	0.23395032518423184	0.16100499286908232	0.10722995446860344	0.3064868789252429	-0.24924785898717103	-0.014221195666040357	-0.32421626672234616	-0.07402184273129662	0.1977444106215929	0.22125799532058607
2320.6	-0.2705613958608408	0.2506629392104573	-0.12050588099355455	0.17859863024213452	-0.04516414190633957	0.8543757684840488	-0.07342031599935377	0.01735676144419007	0.23409802951220052	0.31634173917769637	0.02284860770049055	0.27745457414222957	0.15057128373917752	-0.10053159667785114	-0.19630866710941589	0.22587359185308564	0.29996515836538956	0.0710718363116304	0.27990790244054475	-0.2320953727967245	0.1443350885423254	-0.16233417676594253	0.12107346429710943	0.13224128556477083	0.1278480591635708	0.13467363513430713	0.11581770997316611	0.12708920709638	0.07650973976436282	-0.2633594042443224	0.04160196025343592	0.19491810905270546	0.057874732388360425	-0.033850381016837156	0.05754269200394542	0.1146633405282309	-0.18171652383099596	-0.41450845020404725	-0.004743797489684764	0.26594224975698044	0.12353215236740386	0.08409797751770705	0.2817163744552299	-0.2390962786117495	-0.0008821257503745308	-0.3537521576193034	-0.05437745082497863	0.18099969372435756	0.2185497573448555
2320.4	-0.314703490675623	0.2982646148303667	-0.02661341993643966	0.16465460716567942	-0.12581496656233565	0.8360379363898122	-0.0836054412672816	0.013236192571783417	0.21535896932293122	0.3231132199745503	0.055112674424601035	0.24273464966336966	0.1665617682114814	-0.11413272761105528	-0.18550382103967228	0.3418415192663322	0.2749660957800505	0.0648187117583175	0.23856928867514257	-0.13003710289679477	0.11804760089155218	-0.20696849167077994	0.15461040582221547	0.19471342530326874	0.11636357457050722	0.1653914599225714	0.13575283628252174	0.14398417560307625	0.04880790739959807	-0.25644127453071036	0.16130929985019477	0.14743989475142813	0.07091308720668099	0.09395038676334388	0.15931647255717243	0.11796547135416972	-0.08733137056007186	-0.34730188612126617	-0.010574213912978813	0.2501163858456575	0.09696552266050541	0.07657100427066378	0.23849196862823485	-0.24449582853986895	0.018167031017746645	-0.3932882832169501	-0.024959416715430144	0.17106877446617327	0.22958375250130128
2320.2000000000003	-0.3286399671190723	0.27394106145907676	0.059543258653305564	0.31393416496601734	-0.1860962319251096	0.9440976130348022	-0.2348949897095568	0.04480801594911784	0.23522153884241825	0.35571577642195107	0.07056851208810636	0.21885863755596144	0.1669945746757292	-0.174253640557457	-0.18339370566508392	0.45229984649541394	0.24111927822308235	0.051838978238607766	0.23876340778910282	-0.2118903503140941	0.12936785504893875	-0.1994153402991686	0.1828750269026138	0.21392673226412778	0.17130614879055542	0.1629474083616043	0.16166101242425387	0.15889430716745134	0.0483654545965931	-0.24993362111864323	0.18113285164021237	0.13270622123577175	0.10835097631502763	0.16797263486134192	0.19738217422451118	0.13426287679063006	-0.02745021205651117	-0.3173838500401061	0.014943490207401185	0.19989831381765558	0.1064978238830693	0.09589690907355483	0.2004184493221308	-0.22329603240117613	-0.005634022507746836	-0.3848537962136007	-0.02018148932246943	0.1836660771044944	0.22274908586075493
2320.	-0.2656285134805265	0.27532518010737944	0.02575857277092719	0.44227042815421574	-0.196567181108028	1.0614049725365915	-0.27162441699772955	0.07506785349213174	0.2689165474367895	0.3734064323200006	0.07535863829834312	0.1945139538796029	0.22822053659008185	-0.21270507217117057	-0.1971057691004951	0.5456135592511657	0.1925720875211032	0.06929316112891691	0.2532079699867338	-0.2933031632373392	0.1086134164652608	-0.18158457320459764	0.20561292822853547	0.25347904477186584	0.1844564006254176	0.14007683276656965	0.17569855534403575	0.16373925084975996	0.07620130898159294	-0.2245895989934652	0.2932004747011014	0.1922166814619244	0.19712871077211958	0.1653911133963618	0.30643309383437084	0.08636036227080453	-0.028911527535058615	-0.29330866390453975	0.03544596812323281	0.2481543444160792	0.1372654382289702	0.10051598915808616	0.17238491291795768	-0.21396635897767907	-0.010141330311169218	-0.3542469618098333	-0.022566590001076026	0.16755993748377393	0.1889982947180437
2319.8	-0.17412641709150448	0.3187185695387901	0.27239466957167785	0.4134026020634312	-0.141282300581089	1.0441626826872141	-0.11682434025747068	0.1009475254207379	0.3113379899782106	0.35941203216399326	0.09327088654867187	0.18410285453261155	0.26966142098122753	-0.21539311332270905	-0.19621938142457182	0.5983858060501757	0.15031658497966532	0.08900079151820256	0.24664996898662409	-0.3410697842585138	0.07727072507675835	-0.1775838090030815	0.221632374474535	0.2819448439016306	0.1938615244696502	0.11985789239177842	0.1884410933856115	0.1559301580595012	0.08478966006029681	-0.21007042264490058	0.42829804798965826	0.18313323601730985	0.3094367054218118	0.17984373169206674	0.3164029248386091	0.10102148733908893	0.034729446071599335	-0.2724237805847041	0.0831756498059334	0.3059580771861573	0.15767404787703365	0.08452113203733114	0.15709435837400598	-0.20474048396578226	-0.005086102475920397	-0.29665836671181733	-0.012776090722279192	0.18591895903359446	0.19567202429554242
2319.6	0.009564612597934397	0.4096717929631345	0.25104461413606804	0.35874750206249134	-0.028302885526301877	0.9531940662416187	-0.06547453250853671	0.09960255233940728	0.34663334563986736	0.35927322092829334	0.10953372505458803	0.16504324308564017	0.2639706960793617	-0.2143860853614323	-0.17483686066176435	0.561323025284932	0.17630115398623697	0.11469312286355587	0.24925716656520444	-0.17453536454997942	0.07205591900997398	-0.1728558690951802	0.2215489616009392	0.3095681586035005	0.17128621995899532	0.10152689168952177	0.2025980886262005	0.17181517636640878	0.10540224066127876	-0.20222431183565126	0.3784952811840907	0.2311623457207766	0.31488028199404094	0.1819711828987627	0.3195812887922904	0.04220885664527142	0.0788774348417885	-0.3000733626813438	0.09371549855652896	0.2843877100988466	0.17449207693740287	0.061244313509642094	0.19858379205512697	-0.16225496565191605	-0.0037798015420772765	-0.24195721222667355	-0.01910726387810005	0.19666026929119773	0.195559560648897
2319.4	0.17104918092298377	0.4963214085406157	0.24566000791730458	0.4334374521436949	-0.026383589464673105	0.7360974677290212	-0.004504033013508907	0.1160901352239757	0.3726058004610153	0.35926078922142496	0.12078134416005899	0.16353126438799773	0.26764373300480293	-0.2112946163164732	-0.12884383496576005	0.44037925139623796	0.2193742279945152	0.13067763530728668	0.24152204267318136	-0.10041089476483593	0.07316983737392044	-0.17604520994233225	0.20203820112118503	0.3234232568904491	0.15921503167545076	0.0888166198469538	0.20894019945431658	0.18892196675021478	0.10884684743949165	-0.1971477172919608	0.36025722581081904	0.22160217863058165	0.37675547407170396	0.20299594704483678	0.39633123551688393	0.09225897350824275	0.04040175905781222	-0.33764744367520066	0.12395035589339876	0.27478986703790587	0.12872538534916456	0.058640497695456366	0.24385650033507178	-0.14643445238493474	0.005591812699437704	-0.19089863966933399	-0.03575524281514296	0.17681239040108992	0.2022225510788632
2319.2000000000003	0.21543058617663732	0.48470624861147976	0.13373806061804197	0.5317520276197041	-0.049889465649433064	0.5846425409143304	0.06717046042699887	0.140083823984134	0.41500890597242734	0.36170126735262453	0.14469854663253404	0.15320354849104484	0.2737760764616169	-0.1972096612193801	-0.12296671852851293	0.5035105359247882	0.21396272087149323	0.14093315192377143	0.33439063657449164	-0.1944565791369928	0.0873167515806636	-0.1566627045259178	0.18093402854616333	0.2942565277686816	0.12730621688401952	0.09764553899263562	0.2182864820148949	0.18671492518497118	0.10277494643281528	-0.22637099948007028	0.4234875605802287	0.2640606074976288	0.38458212862966495	0.10875560999774556	0.4365535616427477	-0.0018157225511014922	-0.00816238897028644	-0.38101578172852313	0.14083151406614203	0.23325500813335903	0.06835292625809661	0.05714103664595648	0.29243238977036334	-0.12791755442144365	0.04334499574227384	-0.14834056078861899	-0.042430420316458786	0.20772191263392173	0.19881863529716742
2319.	0.29502368000775603	0.6467599779529474	-0.00487109800625396	0.5992216382176765	-0.04722044841736847	0.49562377427717536	0.08182027936505584	0.14669039593930788	0.4514557808095719	0.3772603560740264	0.14009314043916793	0.16340499581848178	0.26777103984314254	-0.1719762206570292	-0.11616624566979737	0.5416655059994744	0.221603597176647	0.1740136226636807	0.4291709763581839	-0.14090596081930298	0.1067837462361508	-0.13282775766107058	0.2074933554734453	0.3061754850615836	0.09207373333192578	0.12201905875957596	0.23331205257185633	0.20143686689963583	0.12470446336283625	-0.21166783625899435	0.5540247803749235	0.2639317100518385	0.34688664187465235	0.05148849547235597	0.4337185869250518	0.007715434280462459	-0.07355956223360702	-0.4415902118350907	0.1286394805925705	0.235834933283128	0.01766076992059362	0.03850509922968341	0.31251703272071507	-0.134299983023066	0.03861756067582879	-0.11074439797934633	-0.05461610533383301	0.20922221980755257	0.20562974652732216
2318.8	0.28739968626392404	0.7083692948588286	0.11306013161879463	0.5408513531019117	0.015905670845874367	0.43440181703318886	-0.09883279644692775	0.15359131973115084	0.49248817848257687	0.4001012565374781	0.100137421168548	0.16827536502534318	0.26723481612418765	-0.13242189605730847	-0.05637654770089471	0.6248614257786559	0.22189189079314145	0.22682128436725943	0.44434504491845483	-0.25698400621314155	0.12067520488785637	-0.09104868958664805	0.21823426558259096	0.2751076399076917	0.06972115138015803	0.14604560775149078	0.2333706871316316	0.1984842772809439	0.1645396130394753	-0.19303551114820724	0.6105672474767564	0.26292777195420747	0.3237446071336594	0.07644892794750097	0.4565523360491546	0.07150295845513926	-0.16651009746668727	-0.49659444887264426	0.09197559866668309	0.25549607093481397	-0.015713295776437423	0.05839681075025378	0.2905394108141858	-0.1076201057792157	0.03780247301711575	-0.10172675394701557	-0.05380444711697084	0.1924697650349717	0.19894395056263797
2318.6	0.2939258135731007	0.7985182488121783	0.1900247061322345	0.47295512044136406	0.028252109292127986	0.3228964085927682	-0.20618124985787928	0.21288805223152418	0.5051905247737173	0.4173053183288511	0.10061440065420689	0.18692734842410696	0.28326766905241296	-0.10038822940043673	-0.03834881216080377	0.5457986984064285	0.25635529930253087	0.20353785861326587	0.4438803895009513	-0.42299464615187654	0.15080445689920435	-0.06691205187796409	0.21838873527214894	0.2893447392173194	0.06678365622303134	0.17648968776033014	0.2522593668234692	0.19443645999276224	0.1775728170186303	-0.2007082436525889	0.6065801323380476	0.2955769619944293	0.32408401309397644	0.03235835983014737	0.4221996254886118	0.13282887083618625	-0.22546315995623487	-0.5235548794402274	0.10037704186107896	0.1941155575017987	-0.07200481921761867	0.06870732907736575	0.2836665514941095	-0.10019634810646762	0.027325488605670183	-0.09355924379842558	-0.018351976692773875	0.17163704177021522	0.16498837364359356
2318.4	0.3931964461231302	0.8144892452672481	0.2959159889765243	0.40620684111470395	0.12676760093437012	0.16027788755609929	-0.2234924413213657	0.20645307329213933	0.5394481771608417	0.412661136800447	0.12850971417371798	0.20877656701738173	0.31041215609653944	-0.07695704945956852	-0.027177218057411356	0.5194179062722661	0.3269856472967942	0.19345606758439182	0.4136268001367056	-0.32168241431699574	0.17768279197696174	-0.07598092638881086	0.23177202771698713	0.2964929891524016	0.08993230052508554	0.2433334246690528	0.283037984318636	0.21973003071507277	0.12551491381026014	-0.1802019598804796	0.7028196191204662	0.4167161006456035	0.38039147710234916	-0.005529770592782028	0.4863402071084112	0.14280177662775562	-0.23116184720744612	-0.44421250024439723	0.08057614888557627	0.21640539505871403	-0.08375424978774464	0.09033718614384527	0.2758998826932618	-0.08703243532541331	0.006612857550142846	-0.07997114106954038	0.005070534895461151	0.17189606269900712	0.1480037579303322
2318.2000000000003	0.503279861193409	0.7153330037226066	0.18148778891457934	0.4246687269876719	0.10053859291780275	-0.004588115123251996	-0.2785421316011572	0.18437689387404013	0.5449521933694569	0.41307559396163707	0.11879186946543271	0.1895346078509134	0.32040551280347856	-0.08111821038256403	-0.03217504599799272	0.4825022928301138	0.3973900777825326	0.18076201033002795	0.3684322270634496	-0.053558033256029106	0.15066283197927743	-0.04968327220118998	0.23188114187659264	0.35483449966613473	0.11481374845044426	0.301431663117031	0.2986265952887057	0.24831395033510728	0.1201861563936041	-0.14062861644608995	0.7682955244164774	0.3436099694468323	0.3925897161131298	0.030553998007228824	0.4150256899376791	0.21819359705669733	-0.2018669030266118	-0.4167366071733251	0.050459166023046335	0.22524515000412085	-0.08902809753318502	0.0693051102501346	0.28298025126473597	-0.0777122053840281	-0.016362697958254555	-0.10065754529923143	-0.006473982064906084	0.1669091892478275	0.12957212186339406
[truncated: 2,591 more rows]
[truncated: 6 more columns]
