# Supplementary material for: UV-vis-NIR magnetic linear dichroism: a powerful complement to MCD for f-block electronic structure
Source: Chem Sci. 2025 Nov 27;17(4):2199–209. doi: 10.1039/d5sc05890b (PMC12679488; doi:10.1039/d5sc05890b)
Supplement: SC-017-D5SC05890B-s001 [file SC-017-D5SC05890B-s001.zip › mcd cryogenic/region-1.csv]

Field	-7	-6	-5	-4	-3	-2	-1	0	-7	-6	-5	-4	-3	-2	-1	0	-6	-5	-4	-3	-2	0	-7	-6	-5	-4	-3	-2	-1	0	-7	-6	-5	-4	-3	-2	-1	0	-7	-6	-5	-4	-3	-2	-1	0	-7	-6	-4
Temperature	1.7141	1.6439	1.5847	1.5806	1.5641	1.5591	1.5756	1.5639	3.2391	3.1831	3.0987	3.0378	2.821	2.8132	2.8751	2.8646	5.5519	5.4112	5.3942	5.256	5.2454	5.2648	10.408	10.3729	10.3184	10.2972	10.1748	10.1709	10.2038	10.197	20.3004	20.2797	20.241	20.232	20.1804	20.1839	20.1749	20.1356	34.2918	34.2789	34.2565	34.2474	34.2197	34.2285	34.2088	34.18	50.28	50.2908	50.2771
500.	-0.9722445912322228	0.27222450635161793	0.8455330180689004	0.9023768436374751	-1.4953911295777933	-1.7698104469729707	1.210432385986607	-1.2941989635211621	1.0960895151186258	-0.670988219207376	-3.1691531569830236	1.8623503556246082	1.904029433859979	-0.7947128586453556	1.5417976664446653	-0.7037635610719826	3.0778127333779657	-1.4170333523810192	1.0827565406024022	-0.7594134435523485	1.6329621312929434	-1.3930034146223569	1.3103170343409247	0.8418339589672122	-0.948702783181754	0.6278455524624174	0.14149565144278586	-1.1821700417641623	0.13904139426948903	-0.20321176292265086	-0.7820084712279493	0.585754625608657	0.2453878445506746	-0.7921110462890905	-1.8477142350687858	-0.2931736070034654	0.9257660663359564	-1.4265408244996673	-2.167008823259779	0.4398773951882162	0.5579493543969285	-1.3509916593872453	-0.9935258524473428	-0.35548527621716497	-3.1439043885609044	-1.8285377229276067	-0.5796624421284097	-0.44842638631199383	-0.7603744277696257
499.90000000000003	-0.41077724595228093	0.0779593121293336	1.3023029532315133	0.893235135549712	-0.9243828762348119	-1.1309262068147032	0.2047720806276111	0.5241299886786451	1.9950750379978932	-0.5931076638388855	1.9018835990593415	-0.905747934742417	-1.4122646590549341	0.1521778953820292	0.3162482595052454	-1.081701674870661	-0.1345194693721793	0.639876338716456	1.0407054360356747	-0.765489966405339	0.5362504490114623	0.1823743458669056	-0.21888421654126367	0.9454197470182821	-0.20638686264431882	0.4272063806220316	-1.9397102159383235	0.19951078943908163	-0.06590032520175604	-0.6969568630982523	1.599111407313434	0.39616444973903187	1.06684843277313	-0.8797932822139898	-0.9619339354420263	-0.4444152357343217	0.2567838777605802	-0.3586848430670646	-0.13252269212258339	-0.7947222597306273	0.2746568982222355	-0.18230650582672125	0.31701053830797155	1.0983580792793086	0.9491051099594046	0.6887796354027996	-2.254882758055762	0.0012505652246859733	-0.7469639804549693
499.8	0.09666967835380214	-0.6291570723609361	0.9954423848448246	0.7701494186882487	0.0048892216894190765	-0.18858082332819698	-0.1343282807195883	0.6761905067950622	0.11538982855652424	2.824461419383214	-0.5225100122520687	-0.8946145127511951	-0.9952919572136176	-1.3157408692942896	-1.2607269922288884	-3.293181197415385	0.32348420408530654	1.5842863908664162	0.09263767751839302	-1.303390413142036	0.47902987370274897	0.7855724981171007	-1.461486350881736	2.46870532787346	-0.2953496892606379	-1.043757316898542	1.025487984115016	1.8501551038820478	0.6625063191273212	-0.26636542344186265	0.2318565854868032	0.31521785354781234	-0.8425895874779386	-1.4251467426389073	1.0208547558870258	0.753618956608789	-0.14265916695341097	1.0212748710470032	3.030376202620614	-1.6972695526201655	1.1293474108205466	1.3481662408522364	1.4269589237373657	-0.8387793889679007	1.8883811243200788	-1.5648730291072168	-0.6815989342980701	0.07932447572800871	1.4779885309941125
499.70000000000005	-0.9122127529572	-0.24804660949214608	-2.8677105726138867	0.029229834497386253	-1.0304898743455742	0.926239303117626	0.6854634269831235	0.8107670393027486	-2.0954838771316595	-0.6483596568442922	0.5102927872428881	1.097951904267073	0.7238073905020173	-0.32061110421285166	-1.8306611347537354	0.9760293050934886	-0.5281088756081475	-0.8476357589052594	-0.28342045842743957	1.7807669243607858	-0.6632703566552034	-0.06105530959416585	-1.5036056279737522	-2.067652879878251	1.6232334124203986	-0.5054201296781988	1.2497972779423288	0.04485950443081266	3.11558635952625	-1.2329929045404464	-1.1067613648075678	0.10925304432316385	-1.319654022772802	1.7427135215174083	0.4879584822675105	1.0545180095393267	-0.8450511570266275	0.9209518079958429	-0.4833906051273101	0.10515961434005794	-2.268286253460185	0.8689509356391336	0.07716881979398416	1.1616218906672051	0.708958260975523	1.6731287939576927	0.40076660612686366	0.9735986434666537	0.4837808864709734
499.6	0.9632295670485405	0.6499408560489531	0.17694299418011933	-1.2563390517696855	0.01712017273879285	1.0906865708040732	-0.8827351173552511	-0.631458414113609	-1.3316815495964245	-0.9039567382651879	1.293938345448058	-1.565457301166735	-0.6691439297048833	2.818543958101032	2.1314806987892254	1.8591372961979964	-1.6608732495462621	-0.30877678114776197	-1.646167710773231	-0.43500006043211503	-1.256249483374767	-0.11562249353605711	-1.4355590243694127	-0.16692931084894935	4.20806270254001	2.870125055794712	-1.8177409648695186	2.072431436223045	2.499892577930294	-0.7175017404013451	-0.11650699623632793	-0.7638716477422058	0.5463695163994711	1.0662738403577674	0.6159784751141295	-0.7995184636994292	-0.08644906821094955	0.3121026969233879	-2.0747574538865132	-1.3413363013121369	-0.6952829799226237	-0.6379212786756325	-0.108236070823573	-0.908268792233222	1.6235475164936426	3.477986596165508	0.614794293806505	-0.35835432854608973	-0.14789369377363804
499.5	-0.26824482749557976	0.06401509469705333	0.3811013167621631	-0.863676171610724	2.6021602552982155	-0.3724509538608676	-0.8853496614534586	2.835801997249114	-1.1039383092310149	-0.2802096440128469	-0.851497296136452	-0.33638330465883515	1.6223507198915437	2.376426486262385	0.6597055809353375	-0.8532349465696752	-1.436606561283562	0.19805320329129927	0.7178266129330797	0.6693825252542619	1.2967273351458477	0.8266840359318761	0.6282172141470141	2.5817632464681606	3.7576123384764646	-0.8208608349249937	-1.4683418811903945	3.2439678482481717	0.2899417431699156	0.4247392512665147	0.5702699267054347	-1.5938443415793735	1.6424817227953286	0.9927727665691671	1.1936793979803686	-2.3925930593526337	0.3955472919265479	-0.05988385071239222	0.4166342563566555	0.4709861877317074	-0.7014910600928744	-1.1094199285782254	-1.2234345779370046	0.30010427637568	0.07300857549530311	1.2942508202559813	-0.13216775271151915	-2.4900237205705555	0.05728950698873292
499.40000000000003	-1.4999562381396374	-0.6002869773430798	-0.0059211911869958556	-0.19946983742120739	0.5005229456990992	-1.4039887031605236	-0.162715567139683	3.7007004143019553	-1.9160792351336786	1.2082977052557848	1.8257954251042001	1.18627088081701	1.4223332451200814	2.49489168981778	0.5035113836242759	-0.02249629699472197	-1.340740486237303	-1.239536076558335	0.116741411784327	-2.9358966961085153	1.3438439596127094	0.6978920797503432	0.5380913995175609	0.7735292768439523	2.103135486469279	0.5516612226781743	-1.9262063582862554	0.30357772662978433	0.9030041388002614	-0.9708500700652378	0.5915333501682285	-2.7043113897857554	-0.5537044097572577	1.506819549537634	0.1847838035154305	0.5146719347859536	-0.8110613306400402	-0.16799729226494553	-1.626885551013323	1.8598798528573626	-0.1668190454199173	-0.3928864486100804	-0.7432305531713788	0.6093114073383479	3.9728975745751955	2.9903859275361904	0.4793894091850968	-2.284886360058051	-1.544660063199654
499.3	0.2377268507714243	-1.7618961156372905	-1.8346549713987461	0.6603841098956765	0.7026838711417629	-1.425152586939093	-1.9603952093592292	1.917072625009118	-1.9292688741460946	-1.760898528275667	-0.20993982814915024	-2.050231832403746	2.707562639054484	1.6358844312158025	2.641803434551225	0.2294087336677315	-3.995748323021292	-0.7594969268275491	0.13474833370498418	-5.5407418933337125	-1.0088072266163137	0.6279651933231587	-0.41590132384937656	1.0285066784691572	-0.038621452809323165	0.6200367355466044	0.3958059128378264	0.6053599664995636	1.341808535012076	-0.11275620343245318	0.26334150407420637	-1.8516677919185436	-2.1829973623033716	0.9536661624321647	-1.4855231589040145	0.35712997731573437	0.6490348292621652	0.12797773409615254	0.8829201016888281	-0.6593692113856129	-1.0426116124860016	-0.677043203772594	-0.5391750354046703	-0.1032545720699578	1.4057648676530397	1.8238169404240285	-1.4130416736636178	-2.1816929633826967	-1.1735336280412432
499.20000000000005	-1.4673506482407221	0.1743169047317057	0.8444616518836976	0.09176379159012804	1.758402795005213	-1.2695265037010683	-1.2532333883853979	-1.351855089353441	-2.1921007333399904	1.8863888766516974	1.2768083444903735	-0.9482552954957708	2.4567694171799603	2.7799072530406934	0.7238061848288361	0.7390624459989468	0.9581858555975393	-0.12093796372586757	1.895875135078096	-1.3782737232996711	-1.0719969938329186	0.7526129446786246	-0.13260920593079462	1.617879023669584	-0.6219664685397657	0.048242688325573796	1.6604606036044762	-0.4639826917595069	0.059801074906077556	1.2835353813640105	1.4682998104065845	-1.652190069740981	-2.4634790513978166	2.002921690226134	0.5898061638202687	-3.009698826953088	1.4524974187052386	2.546903777877205	-1.5390665973448698	0.023976754991622107	-3.27855538498041	1.7264065253829948	-0.641997204018215	-2.2643271890574836	1.6083638151825856	4.779512749678001	0.4938441519658432	-2.838258147736305	-0.5260494640049533
499.1	-1.0467889456057455	1.2195526167939743	2.5819350249126933	0.22225891448780766	0.5576461381754054	-0.4561417901029279	0.642066962722169	-3.03725896685854	-1.5841239014294504	-1.6534181375917034	-2.47934780318863	-1.3885508059338734	1.2063193555041587	4.765088752549532	0.9006079496796905	-2.13467492502815	-0.06393480544848862	-2.434497186977813	-0.8254206495769787	1.334513101003511	0.3149917473117715	-0.953729756279095	-0.285782915545996	-0.5149368835611536	2.7930450167581875	1.367725995736218	-1.3696312566777817	1.070719343647974	0.23136730097392522	0.3524408313183274	-1.8549528270643212	-1.7062157184705198	-0.06601484853284445	1.989504773048231	-0.9585852885481491	-3.1215938796651197	1.0515937855373605	2.584793533975189	0.6732447941396055	0.10113255873115057	-3.0428833646094517	0.2937765733832274	-0.5060462388627591	-0.16791977217137757	-1.8504729498359207	0.5943081017792561	0.6464881164440942	-4.99702092113991	-1.6035574598363111
499.	-3.5603038280470503	-0.21030933351523196	-0.37296869994932547	-0.1487724331239505	-1.8632799959289548	1.1217033834770063	-1.5026040191967416	-0.2742782832566981	0.4941649381419009	-3.7561377385561734	-2.0289550257552342	-0.25099428291529513	0.02088236998653281	2.4840733918664286	1.7953623845601767	-0.42998386449691184	0.5905344916764035	0.3279335426846699	2.268667125480532	-1.8939079895254027	1.42611485843746	-1.1938476975806482	-0.33035549905436723	1.2944235513362028	3.7678863127060405	1.9829977798591871	-4.553030270123106	1.0876129443429075	0.7579926400192105	-0.1069645340861647	-0.6485015636297077	-3.1181581139312735	-0.7286790287093257	1.459932857919774	-0.21229410349907318	-2.173329205638893	0.47611253345893	0.6088190031150424	1.8903423799763934	-0.884767798354158	-2.159617561931684	-1.4171110422323028	-0.33327195631868944	-0.5983238492160625	3.9176810673521207	3.148070539108837	0.6932085116016556	-2.039873077085814	0.10523960462346382
498.90000000000003	-1.0071353179390266	1.4784376704152704	-0.9284762971052429	-0.8524596255552996	-0.36325004940310945	-1.2978407406739834	-3.4256430647066276	0.07946444761948723	0.4311008881187439	-0.3685728345345567	-0.42320957678816296	-3.181377728164027	-0.33014126657832676	-0.7662617777281846	1.0346311354257525	1.8044387428769735	-0.7249422012644102	0.1280164509056585	1.3348520388993235	0.8387973708141109	0.3110196650959183	-0.032382842336350026	1.4025381394654324	-0.5339119874858864	2.095854344158675	-0.9665598641771531	-1.1927976403265177	-1.2966345093145515	0.030743314872736044	0.5260929945610644	-1.5293554500683333	-1.3731366778080822	-0.8237568966217088	1.2833453900571283	0.3246595574872386	-2.1599305415318435	0.6929248067180234	-0.5228107427733759	-2.347793013158296	-1.7556550979757262	-2.132303663140607	2.3829116585964756	-1.0216866756567253	-1.2649847516503665	2.4383577664475475	0.8060464758648898	0.7852229266596107	-0.44773857504881065	0.7885896650303901
498.8	0.014582413822788354	1.2842589046295698	0.10028503078908618	-2.1164083079789386	1.1322080493619597	-3.155449849349089	-2.3812454866443336	-0.00867561919463461	-0.6326022959853632	-2.962853898735498	0.28758033724616183	-1.6670907711126302	0.9625591444441743	1.5328218021535012	2.8765934024042394	-3.314445738671407	-0.4665832741541936	-0.6570065973830532	-1.5356630655131354	-0.4948434464463786	0.25079680152868433	0.03288182633106501	1.9200398114520265	-0.3381561051422781	0.5923519836146558	-0.25127400722094984	0.7577118123796462	-2.096304260802142	0.07859610135509826	1.4978103737454704	-0.5276109926670622	-1.9600106930443677	1.705802441544706	3.6132808311649196	-0.07870128278827301	-3.0621053319719613	0.17858376797056863	0.6189281448156632	-1.1157349491393975	-2.8710730848357566	0.6808078950683086	0.5412870006880917	-2.0721407609386135	0.6826528918598425	0.6054160734207538	1.2078273934396007	2.435259087537245	-0.6059066921858918	-1.4547233000780277
498.70000000000005	-1.9700686252841806	1.2634697822273266	-0.4849518357374425	-0.3232473622784262	0.16390210306229047	-1.2674316550718712	-2.9414247400174705	0.872280003628332	-1.4997338414814538	-1.1197363497562425	-2.23689017414888	-0.2642491941882392	0.26019684868533205	-0.3708090250729681	1.201146907468263	1.091408937907176	-0.6737097386149322	-0.424761786927604	0.23781069220037931	-1.4683212964384864	1.3868694483818345	-0.8008304231289542	-2.3693413355218738	-0.11739113220262976	-1.6517775027485604	2.313691586415322	-2.4067293884778485	-1.8731645786621904	0.4581009848233911	0.4281095388903433	-0.35660208401991417	-2.54337362596796	-1.3005392814727497	-0.403323342495564	-0.9251611616857147	-2.1169778654806137	-0.9386796733878096	1.7564494470448286	0.48782239912291536	-1.144467619814519	-0.6524695588206266	0.5255137080469148	-1.3966561158082667	-0.6043072752582779	-2.2193561072843626	1.9930359030347389	1.8464539101551865	-2.0129689760383744	-1.605771002006573
498.6	-0.5968315340253579	0.7912928114998192	-2.028676365567031	0.6051445307535472	0.8858438533222559	-0.7876370462983628	-2.5648709643435863	-1.9376762688710318	-2.739786950421346	-2.5490034523173764	-4.601615580840193	-4.2350878345915595	0.30443943629440073	3.8708534826458956	-0.5473593066910118	1.145050017813599	0.31234203914670905	-2.431053496724304	2.8757328573245093	-1.0004242535033498	-0.17941262842272843	-0.07972493252588708	0.04946027585845014	0.2042272371833831	-0.5075844633148741	0.12443728613812599	-0.5335013193420948	-2.1143081303789186	-0.7319527890968531	0.44523788069081327	0.6876277716431798	-3.408628522718491	-1.7013079480873352	-0.9779156142633986	-0.2608243076131019	0.3095306124820758	-1.6184880995842306	0.4797084891846466	-2.1684324414019724	-1.744216022479861	-1.645162408323068	-1.1984927106668999	-0.40465829242586543	1.3907406049934898	0.9291019098355869	2.7304393002491336	-0.7873996840508716	-0.7785974122845022	-2.8052087901978844
498.5	-0.6741085155655924	0.266157833413662	0.7284698186741638	-0.5925823906705583	-1.2289276588898776	-0.14788023374912684	-2.9251244314805773	-1.3211035889928398	-2.5963649689522907	0.12787064382654106	-0.21635295781027897	-2.8503009819355825	0.5070187287542652	3.040765488735291	0.5161566839092517	2.6755469823177207	-0.5453331506670303	-2.682314720014697	-0.827293653213637	-3.008865633806314	-1.000158053214964	0.686418573650036	1.757855511621908	-1.447142224965739	1.8083954649422622	-2.1571818062887336	-3.690578900855375	-0.6319845171184874	-1.0263854892202138	0.5076825353077905	0.12850705102007906	-1.9711926945813085	-1.1161398802848457	-2.712007910743095	0.4644169726261145	0.15850237697960862	-1.7913750784008615	-0.31703312245218274	0.8499349876832265	-0.535364867073258	-1.0687019701855731	-0.17595917156216445	0.4109991433890786	-0.7964632430794685	0.28041106999997106	-0.31451480546077926	-0.8917801911423535	-1.4668191505298007	-0.5141026133940447
498.40000000000003	0.23754798983091185	0.4039490985791018	0.13630116748997922	0.4634791223745567	-0.464585886837539	0.1648757918896006	-1.7770111318566317	0.4318239329717934	-3.351402820551974	0.15282565529613018	1.5870196796781109	-0.7868909420777355	-0.012464797190520932	2.7767835425443232	0.14569753343505432	-0.5244789295352911	-0.2433548167821741	-3.1821099354282056	0.44616412059599925	-1.1003325008465978	-2.479080479524769	0.7428582715210716	-0.0036394602855075453	-0.47502136932559547	4.44539984563284	-0.3125523133561203	-0.7680917106273527	-0.6685092485270189	-1.3687035781353194	-1.428645797687127	-0.5906790719512706	-0.600480603181577	0.03084045053340989	0.31189087650951275	-0.04192911283123904	0.31686985196260553	-2.447765523669906	0.7571323029340566	-2.0533360093639987	0.5398871489959056	-2.8019238717419115	-0.5388175956700317	-0.655652402293053	-1.6627545673825164	-0.2656673558418227	1.705206761057981	-1.0119224369210786	-1.3118275162409145	0.12929218839750023
498.3	-0.9501869300893817	0.5997507412268902	0.7380329292756005	0.049953581012563086	-2.54697891793214	-1.8626567457146703	-0.12117388713064065	-0.17997774659072935	-3.80433356866085	0.8535346562293458	0.4983481017250255	-0.14778638361447505	0.8151719293411979	0.5255470633008428	0.3489999284543286	-0.16959427925342263	0.07814914145580003	0.12789827395222675	0.10284179938877197	0.15587333013938026	-1.988035822423179	0.24637013035476407	-1.9073444132197124	-0.7707217057574893	2.739896296160389	2.7231718509280656	-1.041751980318328	-4.093190312939636	-0.07327907695286306	-0.8366730400954037	0.7234775360815899	0.6229075153176187	0.6698570827393722	2.4400516958190828	-2.644124108780046	-0.45499096695164953	-2.4529633201747543	0.8137555278767712	-0.9274216210145034	0.7479256756021923	-1.9385731945738203	0.36534721349098653	-0.8684659308048486	0.05991247330856031	1.4788590803732748	1.2237153951705784	3.0842769898002906	-2.910320441488298	-0.1822611646687886
498.20000000000005	-0.6307060259017088	2.446578194369348	-3.4821994683679414	1.5183658328055105	-1.6796874717473749	-2.385720059990656	-0.18317760346196688	-0.3265396273230507	-2.150223228649268	0.8239904241371518	-1.0797920462304893	0.3157439886446718	1.4811819626334732	0.8985569039584034	1.1146657971068636	-0.4736091467638598	0.6638217758389229	-0.7248046605580359	-0.2253117354834724	-1.5659425339743946	0.5794875360427453	-1.3922317436721077	-1.9508971214366757	0.6246467930204251	0.26166387864816715	-0.2293463966767253	-0.27379996796945827	-1.3541634913317684	0.8638925563140631	0.2900178578607559	-1.950097865000547	0.23091420301872323	-0.15172540018742364	2.6090421073675727	-0.5298566757173111	-1.0700291927856238	-1.3221983420189996	1.308068345059743	-2.9529476697495243	-0.10052570178498477	-2.780709026539523	-0.2498138929662761	-1.2214355515780757	-1.1027594062596064	0.12477154325921996	0.9960717300473514	1.898250193964076	-3.4255442964541594	0.3709556381336627
498.1	-2.5098954361498897	2.992299361801882	-3.2568661456176824	1.4108489940955131	-0.134093600133524	-1.9551810454245482	-2.685477986621531	1.7272920128948188	-2.720190045570263	-1.283026250206904	-2.169868536715809	-2.5297484981607936	-0.5946104417663529	-1.654285304969822	-1.0701396755482682	0.23688857036883457	-1.9717902270046992	0.11036770567587434	0.5848348919823145	-0.8220112464542773	-1.2032663430887665	-0.9607113485935861	-0.27729882801282013	-0.5672322246020842	3.0933100004752143	-2.3002819346988272	-2.06124296689611	1.4845869384111268	-0.828123039793295	-0.1410978991426532	-0.1297343077551112	-0.6602311481417531	-0.3332673067883206	1.2075180608450236	0.7738006619353337	-2.8638441044315743	0.17237456618432523	-0.29920084688373105	-0.38015035259520424	-3.3911701766088163	-4.613801295716172	2.138574596855255	-1.1767857191382616	0.1540607696033085	-1.2674768953379931	1.785309728170278	0.35992528429658294	-2.169107947548631	-1.8168529653678562
498.	-0.042719281144812035	1.42002806443889	-0.4953018003779943	0.6782928028238374	0.912310087966939	-2.727911893901743	-3.8419334872468864	2.4506683322594727	-0.662012489035686	-2.3800278531616597	0.861167589414892	-2.5416722554764593	0.8104134129704903	1.8469659002408214	1.294619352946408	0.28091827810300896	-2.558670585105125	-1.3784698662041746	-3.00311201373189	-3.037863654015619	0.1567261876271271	0.20637409324843517	-2.0372349780110977	-1.090125047260007	2.8218704213111785	-0.4390929320822037	1.8069802868002216	-0.19207255560214875	0.15048835824228246	0.3519207221015328	-2.418381917079093	0.6545270595848095	-0.029021452323363617	0.23931766682837882	-0.19323647423059398	-2.4890019269098196	-0.7359732012040325	0.8404503124870496	-2.0143904541833026	-2.3890575003333527	-1.3947854082886102	1.2673386187622349	-0.1325549216039405	-2.4902339960006423	0.7119136168878457	2.004937057490647	-0.47296645149669536	-0.9690186175223549	-1.4084649133361173
497.90000000000003	0.16197148789856175	1.4396889459936142	0.36490191487838786	0.06381105477782878	1.6683147045194238	-3.2275315073148256	-3.2331857752412554	0.5386337442284402	0.5943500405731291	-0.7609833053945692	0.3961901361359412	-0.20649208925040852	1.6856339982173485	0.5577064159325197	1.2489030643716852	1.2936125453324725	-0.4561714647234216	-1.95329544118134	-3.5446097418571205	-2.9456547007211933	1.4073243802813193	0.9630540125797822	0.29875805433621805	1.1808775321713136	2.67213395120109	1.6635112443239128	-1.8103168552773763	-2.2161462763384057	-0.21117115394814268	0.8816090791528981	-0.6743971375723096	1.0463661028255744	-0.5574558462181537	0.6524710906595059	-1.4044710518774415	-2.642003926481328	1.4656300755687175	2.0973198272974516	-1.132298509262588	-0.7062656378757264	0.907742536008047	-2.9809028445618	1.2117603543044004	-1.99663555588	-0.35724899211777	1.8149905873761505	0.5423299160985335	-1.4880648591698868	-1.4507689014674363
497.8	0.18933448539109432	1.2435006750081892	0.13611945688867788	-0.832190515831861	1.5127309910318583	-4.439636845221932	-4.240707376615685	-1.3449172761833124	0.2451358600199826	2.999414027078343	0.3960601039161675	-0.39475536942459133	0.12124818003500049	-0.7513324900342289	1.6375444151492533	1.9306303132597136	3.058737740351247	0.2539833066711975	0.02154820515570699	-0.8111447363781012	-1.3460182853927418	1.135410927660471	1.777206312301689	-0.7670068587014138	1.6361760035224537	1.3371811258312045	0.875774976492435	0.13595419626089011	-0.8786542395462252	0.8419033807645818	-0.5980488636180455	0.017306507745324495	-0.5574855887617317	1.769042154484211	-0.48539332457719364	0.1433626337670325	1.0719293703332196	2.363618882511595	-2.0963550504646067	0.5064991218047403	-0.45958922162223237	-1.0829479040953385	0.9053400790481637	-3.0335433331605652	0.48165256945904045	1.9700635269701194	0.23016773280448471	-2.418281401680841	-0.7279071279886702
497.70000000000005	-0.867357035390226	-0.9523006060542885	-1.4245434814081366	-3.2860322051225728	1.659653593319974	-4.219035406816621	-2.479577508604697	-1.2183348989514495	-0.139193370872708	-0.817181573358026	1.292961038032706	-5.339942954479265	1.125631253980044	-2.9045465362871594	0.987263689770728	-0.3619032046708759	0.6132225220994975	-2.56117657861844	-1.8204664350851065	1.3436920521877642	-1.0454616336273168	0.3357929641725489	-1.835745256204473	-1.2779695834636655	-1.5054390251635001	1.3258199907604675	0.14096157503709417	1.6256175494974192	-0.6389256148899671	1.3523651088267359	1.2186284625612194	-2.018992563754944	-0.8590388853924318	1.0206591331642674	0.7390618726566216	-1.5139536400865694	0.9941000595589646	2.2135847001987194	-0.7602386424114551	-0.9062242685076796	-3.4562694519512243	-0.049560966218857194	-0.5142510557144935	-1.255572752450537	-0.09974441896209542	2.878622231603888	1.4847295092158448	-3.094521957364953	-1.283110757509105
497.6	-0.6792990144085868	0.4832112461760105	0.5017239925793755	-2.4551420892186187	0.12264617362204147	-2.1179484980187864	-1.142270432419771	0.5409893293888934	-2.424429156427782	2.0144900462738047	-1.7270005179990477	-3.7894195873600944	0.0431303138748198	-1.2253650827353235	1.2865336245967849	0.36915797775459813	-0.630409240250551	-4.233237190087544	-0.02927557868698516	-2.9788587941634344	-0.22743917673383435	0.008949227195692917	-1.7663136982724505	-2.0373988963251195	0.2872409839630743	0.15407738295284734	0.9289197154232092	-0.18650374898617939	-1.8442257870806296	0.6493423471354514	-0.015385684542594091	-2.170330261744172	-0.5085045147804057	0.9109001467887348	0.04309797541906246	-2.126357795881014	1.4249357950071735	2.292166009744345	-0.9100165558966207	-2.7938800863439033	-3.5721632190011237	1.5457727673985697	-0.7720730718662294	-3.374259445210541	0.6633247945193098	0.4247195185412469	-0.9754483526347208	-2.0546907671594212	-0.8751695329913258
497.5	-1.3703155396330913	1.2189164805921533	0.2725227532992221	0.9195172611645035	-0.16932510700928805	-0.3791067438840432	-1.6160130374741917	-0.5214652066625804	-3.2566202627008063	0.6512971335855053	-0.32616432489550706	-2.5852910329050975	-1.7564528806277033	0.004725490220217343	1.5477193688952307	2.7496253501288015	-0.5072181923134704	0.3567990824319651	-1.7078302696261085	-1.199606109604807	0.6338941544431607	0.4744583551052861	-0.6681140368076521	2.4231461924423394	2.503904322530172	0.9462029494075601	-0.3924772970105899	-2.5591152981172796	-0.7890052173476241	-1.803863502822023	2.3891580022911882	-3.5001922149919995	-0.989184766944061	-0.8948970493581206	-0.4102738470421435	0.2979744967171758	0.5644006163168629	0.647496783863613	-0.5765453543289981	-2.8199449332830655	-2.5205438927043575	0.07459872396966372	-0.27072892981535945	-0.41409429851352275	1.7235846710321794	2.260327608664776	-1.050689252157424	-2.056908903282761	-1.1706103766510334
497.40000000000003	-1.4079807541669342	-1.6997103454964495	0.22006636949032082	-0.6680257445883354	-0.2591463157530718	0.3090213858996524	-1.1003125787784838	-0.7334984961678563	-2.2794240291807015	-2.7216571498095252	-0.840482105225695	-1.2823590449077598	-0.792870383236973	0.3687314485542521	-2.1417211865031325	-3.2173667795088194	1.7701273092757335	-1.2174430839218244	-3.050920200882101	-1.7894128762039594	0.6372083891691066	0.1420563849782367	0.29768812737223804	-2.068516250128079	2.0281344836958093	1.9519375969194792	-0.09869171348673822	-2.002615961910025	0.6470577434402927	-0.874135801192093	0.12896538893931542	-3.7474494990764207	-0.5645190142197449	0.18192615698789172	1.7612252963365638	1.1709104481417367	1.4190756908135882	2.0608926394361022	-2.8242493708829173	-1.985778813389322	-2.4417039052389535	1.9405041292797436	-2.7453525608821825	-2.070910995382683	1.6158309039358192	3.496908820654538	0.12392164665822808	-2.6203133030582446	-1.0048533171609586
497.3	-1.7338321163122778	-0.8212202854034896	0.2035344857092265	-2.049982435715924	0.49797432108168427	0.12121898332107447	-1.619869976502115	0.47770478160807744	-3.510618248440963	-0.4580556469005945	-1.4875548339243199	1.4675072526616826	1.622448684144917	0.5219280728711393	1.9054477542068837	0.005599037227802084	-1.7025338974109219	-0.41539777651987214	-0.7003020503474887	1.831284998945736	0.5470206529351131	0.06847912293888969	-1.0840453872425009	0.6149045702298697	1.3926617639876384	1.316479179386945	0.8775556490343721	-0.3783196995988192	1.9399916937821002	0.6174661697731948	-2.311681442014723	-3.569733257254699	-0.2419582589634799	0.2244348110494021	0.18224696990375366	-0.3472900220901696	-0.1608512586709896	0.27012838988654353	-3.504027671338173	-1.9788987038357715	-0.12839310948061733	1.2100856013570302	-1.0802096271388324	0.3124036378212851	-0.6496895241449195	0.2836725716143037	0.242479238005556	-3.392915028885071	-0.010250718917943491
497.20000000000005	-2.0271308230675995	0.3901617754448795	-0.20014552102900673	-3.7589044959578435	-1.010042906333087	0.23668991513061477	-1.8906440919897136	-0.6254527269536193	-2.337517843782405	0.608601364598986	0.3723070313104775	-1.487066778666457	1.1289687886354756	2.6100073163049506	0.43656378458789336	-1.235809408845702	-0.45716863521618334	-0.5193575646688092	-1.2438880761901128	0.038862785294985935	-0.2168911578216992	-1.469679416593272	0.5865255588519009	-2.6006508405127646	1.8282655320127372	0.4198198660301463	-3.876140326061591	-1.0144280944463053	0.9972334729247816	-1.3899903431363716	-2.789615110822407	-1.9082540398489636	1.0009790335554822	0.8410353715274251	0.36388313978130366	-0.15403086763141782	-0.45433177149565784	0.6589281846195056	1.6103253766265149	-0.37825522779734166	-0.4680629587077396	-0.21420163781397217	-0.07530264842612144	0.1854450046743188	-1.9081593345488057	3.980335707112148	1.5921627571643935	-3.3589892663615633	-0.4183240535655508
497.1	-1.874623636339113	0.1959987751531781	0.06440698187699145	-1.3598390257947495	-2.060235444915118	-0.28855225693661546	-0.6082209649653281	0.06516560631779911	-0.7407146025620918	-1.357059043915232	-0.8734685600079239	-1.2300158865966586	1.0294291726272282	1.8450622098782083	-2.144740729171078	2.798676101876458	1.2517466835168924	-0.41908425958622275	-2.322887821156488	-1.6719607541942507	-2.4798012813267083	-1.4004141694140386	0.8861483914540469	-1.712926747269658	0.7685144417191185	1.9969838406833946	-1.415839796219374	0.591663115227447	-1.579644099908413	-0.3861006216082008	-1.8753440498820937	-1.0277549549280347	1.3076560193637699	1.381781185898244	-1.4549234712499655	-1.3986178941777576	0.3786325981389562	0.8227934840010822	-0.025239462553023145	0.4014245944565198	0.20509553238765754	-0.038727552310955815	-1.4509642951613975	0.7619864084260048	0.09927570207462105	2.375316402705407	0.6279980681338347	-2.0490909631007312	0.1896497654456093
497.	-0.3018857894557931	-0.4162524422631153	-1.4155873468625118	0.7040179645293687	-0.002227457555309731	-0.9989387713742919	-0.29274761337698973	-0.18950154894357674	-1.5873848983487309	-0.6402310553659162	-0.9778759930290649	-2.9828777698242286	1.3644027049785916	0.8039773247037534	-0.8864536079220655	0.9056513054848385	-2.233860446591848	-3.5829533795084556	0.17706103014065677	-0.7249407077815937	-1.5148745524517502	-0.051616146128622975	-1.9208412912694932	1.7126707018443013	-0.3021836945083496	-0.3053671650076608	-0.5320478859457309	-1.6233813515052429	-1.482927902268397	0.5750655308976205	0.3440287051588309	-1.5337497006451493	1.145441581062359	3.92008397872699	-0.20368859803127282	-2.017378182700056	-1.6982280093243585	0.9159294013650352	1.7892461946999858	-0.5191188107679507	-1.411240019846777	2.989041684348829	-0.03671500237709879	-1.0765956483770183	-1.1778574831027855	1.7499338868934404	0.4770058492667152	-0.20655501378694208	-1.274433413010222
496.90000000000003	-0.39712085803591424	-0.7883219636192211	-1.6721715527209664	-0.595450920379835	0.9232175362232149	-1.030611702437761	-1.3317824585998652	0.738995452504786	-2.9119261546171415	-3.3965891906175254	-0.21520552465036896	0.23680686293852515	1.0426523070002807	2.2961537670516687	-1.4110016779523722	-1.7879156547375639	0.15885752362317884	-1.8903705601802776	2.408736994746615	0.6105943574668177	-0.4841971302378607	-1.42760629146894	-2.42325386955277	-0.08696766329714234	-0.1493369918125405	-0.5489727308971694	0.6741737156144579	-0.08523340190447426	-0.28437827694118445	-0.04937630117489211	-0.44612331094184227	-0.2534823683369376	0.8160129881135775	0.694451779032585	-0.5811250434648726	-2.8091438490133847	0.059673969744594935	2.6211510764344443	1.5558632171711941	-1.323488887896773	-1.8731475899456107	2.21409354867752	-0.422189545155536	-2.5393590573418976	2.1412484745693683	1.2762443099562626	1.094759231772631	-1.3611330807331607	-1.4932644377841728
496.8	0.07632631689969022	0.08505970820804643	0.33312891818353974	0.2941494413353105	1.039113917769129	-0.4528619283372748	0.054324976392956636	0.01727691627820238	-4.367607188490037	-2.475117332693544	0.2016474803738033	-0.6754821226875937	1.593443949944924	1.1113321066183457	0.18429593909688724	0.07370645769875961	3.41011518656242	-1.0012501921643002	-3.2103386238540046	-1.9496530374612893	-0.02857183167305455	-1.967361989324764	-0.9136337851738079	-0.7354566758745167	1.5322221845909112	-1.5630145964044568	1.1905819392475199	0.5948465313645878	0.5509520106241002	0.5295960571629169	-2.134029107476314	0.18293920997931545	-1.729653520035904	1.8052985344134451	-0.11480787172802948	-1.91533352359968	3.3294021492754364	0.18960170369357043	0.7347569439280701	-1.8592248167657555	-0.5520586111373484	2.3468841929554256	-1.0043212732961553	-2.4909684179984484	-1.6787066184180188	4.5329996442376626	-0.706738500904253	0.11203084135544383	-0.28440622842175445
496.70000000000005	-0.965415733552156	-0.4682812095453994	-1.3359009946389167	-2.410295228972511	-1.100332972902737	-0.6328204009306182	0.45258179077410016	1.4206261734986687	-3.2795328209228547	-3.496788464551862	2.2471958856227143	-0.7887523488867227	1.4264450868884122	1.047578191631038	1.1626018080662361	-1.7392705604228966	-0.08686817168452632	1.3396883172245846	-3.6787892189140217	-1.1812901684320536	-0.8711624075505795	-2.121343504265518	-1.6116511452431121	-1.2344540302565696	2.0902842273101374	-0.9466409378185452	-0.6360357918432764	-1.9705777991049884	-1.5118148685179162	0.4655418798619506	-2.4414760794814994	-0.7437173152428904	-1.3850579436656674	1.50113313022799	0.9487667259885169	-5.0255022357704355	1.8253714558041763	0.9454690982094993	1.375839391091612	-1.5970029593950616	-1.2671081865640734	3.0413878678673822	-1.4697546323386352	-1.8850648434757504	2.122914252579897	-1.403917934674778	-1.4448342203646767	-2.6589689648708026	0.11233394200431213
496.6	-2.613154766418803	-0.09768241235287434	-1.0358188477255368	-2.366438167312561	0.07023559915414668	-0.4323933145107386	-0.2575546657836505	-0.4825351061172738	-1.6244300629663797	-2.230501485813043	-3.402909370529038	-3.4069235030257032	0.1611894625107867	-0.3670869025665384	0.23746432041324878	-0.39550367789155916	-2.4009644665328054	0.3776005422208255	-0.4277096796107571	-2.08950021993184	-0.9931533263168759	-2.1353740913526598	-0.10955900609981528	-1.3090533163136424	1.5902633421757577	-0.5953122649204949	-0.10614280862848746	-1.3361086405098832	-3.01508187044886	-0.3709467002761888	0.153110028268868	0.18147958783956392	-0.42933095000774313	-0.5056258699164701	1.2196717803051687	-2.6454862112618365	-1.2826066194805374	0.7778234051438808	-1.2806077218692602	-0.5810959671075101	-1.4100277675103614	0.35126946956778715	-0.6903526741241461	1.437976552003921	1.9651938978324952	-1.0831918548981891	-1.3560531743613433	-2.700302320742575	-1.5855554471203226
496.5	-0.6757126531722404	-1.2977452398008869	-0.09981084332767864	-1.848465281110288	1.3115948512656288	-0.6347619590137994	-2.6464900277182926	-0.8315718538266985	-1.4647812473493091	1.2753880541264564	3.1871862763870054	-1.570011909795917	-0.5828462449968739	2.403220087567745	0.28573924873092954	-0.8805157621661723	-0.6794268882903657	1.1227179080982843	1.6542324376075812	0.06853334165888555	-1.502295402951345	-0.8987486414579948	0.06683102890952108	2.936746359093245	1.8650668508594337	-0.19467771984185672	1.3992020326454975	-0.9361239909656875	-1.5903906905060432	-0.5218001600588011	-1.7899555701897765	-0.6573669617241615	-1.3984985860401133	1.1263057341013287	-1.016063123064023	-1.2272084753892643	0.18940261307952633	0.9546863856060843	-1.1354517617611957	0.189492509910076	-2.0964756852280995	0.4267928631844953	-0.10037617569410662	0.8111737452795811	2.857487292749717	-0.5743169955668372	-0.401323379307254	-4.8521920782000985	-2.4019719775814745
496.40000000000003	-1.230424154923708	-1.4226583778849151	0.5424111534932691	0.4760780454871934	2.034918716272574	-1.2730062616652873	-1.9933013481474775	0.23098922388067858	-2.4711995196013365	-0.26415373565991473	-0.7239625275988191	-2.0550269310059606	-0.6288533272150698	0.530032643856265	0.5790702515874702	0.24531401751708892	-1.105649958922612	-1.58301221912365	-1.2695035291602887	-3.314709763107312	-3.0397698583781128	0.13630214723104941	-1.5545688040697705	-1.0447609328022065	1.4376737558089283	-0.20057337215696594	-0.2345746203219553	1.1002562101295323	-1.5819559297873653	-0.44213998575807034	-0.5640214674584952	-1.5090261125753208	-2.469002954311858	0.9772604931843858	3.0447066928867335	-1.5717643443895057	1.5754178938329613	-0.16634784166531313	-2.032499817769761	-3.1943279398451074	-0.5821424812614393	2.375338169632448	-1.536294936411584	-0.6209589463980554	-0.34466781350143555	0.7615834173165021	0.9545043642807312	-2.960669652853329	-2.2531201890541275
496.3	-0.9711735493600495	-1.13021608675189	1.5668380920462164	-0.2651040000023086	0.8947901068719666	-0.7836941302535222	-1.580226545397764	0.4447509949119099	0.13514836159273136	-0.5781798059390747	2.5435556877479595	-3.2578699881253392	-0.48701779177357585	1.3393376435228523	2.6976637568702833	1.267314777897647	-2.0156643047195315	-1.8456658205290044	0.08222470258337311	-0.5010367383319783	-1.9195030030310622	-0.14744099716686826	2.0297526306674376	-2.6430602940541323	0.8322148106644223	-0.8854859308013328	0.3698222555923292	0.6218587728397041	-2.8243570051584768	-0.33289337132480756	-1.7051569638721669	-1.2751183752194595	-2.101482994640416	1.609062967155883	-0.9657407704722383	-2.7115400559377725	0.5225060896202602	-0.0025260212866795584	-1.078626114770141	-4.409539942072481	-0.09729997779699784	-1.2286844126857908	-1.7436287503659247	-0.7175523240404666	-3.019504611986662	0.856835814259217	1.26413243423598	-0.2455062533513508	-1.3594471779228092
496.20000000000005	-1.7981885866681506	1.5162620907502964	2.12798688846849	-1.059052826752573	0.338170736031443	-0.37757480026171025	0.2574794899019186	0.5974179828385402	2.2292696793911944	0.6590694163854733	1.607432365686772	-0.2827102774563073	0.2878457126513065	0.8391249419399966	-3.057058159516001	2.2322615830630674	0.6837734471677656	-2.1532373055979113	1.198844335327144	-4.70340105602451	0.3890667954680358	1.3120269838872238	0.15119280638103794	-2.678564420480299	1.137378914562903	-1.1426091111188554	0.9404135800481678	0.368685872955627	-1.4798744947157936	-0.007329458812338874	-4.1667006058548175	-0.8600342604260379	-0.08657264488356686	-0.43742829641848147	0.05935618197000325	-1.6732022722142816	-0.6975654713724491	0.43085348344759655	-0.3032893441539586	-2.575415761878136	-2.5841618701168194	-3.571039675513847	-1.8015309217335351	0.013669257867545803	-5.037171510354125	-2.5014865530685033	0.4468027718305864	-1.6326367661267074	-1.0807809798452284
496.1	-0.9806624101874735	1.181919892182815	2.2567565529423783	-0.37651213774219594	-0.8884657181280287	-0.10193012499480175	-0.6498265290238117	-0.02584956062407484	0.36877015163994176	0.9733486127564565	0.5945270750858249	-2.175435304659283	0.03454450377774876	1.6252794988151202	2.1430091433818075	-3.0832046041165846	-1.1346715362111455	-0.9221911664235498	1.8246561243526922	-1.6842493985989155	0.35054510736734956	1.6656898701582783	-1.0684037575321383	-1.1537520945734663	-0.5652762869924739	1.141998042170951	0.16964683572301187	0.7116762116198195	0.09180820565432499	-0.4871809825008384	-3.808612194598251	-1.6212394819173057	-1.0671056907027343	0.7632494036908856	-0.1973558403654947	-2.5210337122884314	-0.7232977276467681	-0.7573964912957273	-4.836801903810128	0.606409310886526	-3.397010415642556	0.31792251092789536	-1.1104913585200422	-0.27491401736992804	-2.206939388899291	0.8467336098225356	0.40018066810138325	-3.251057622886767	0.16011832170393392
496.	-3.3885883385597415	-1.4684868032615397	-0.8967007938817646	-0.8617713745767164	-1.3433228188540973	-0.3213513050231147	-2.5188733729653476	-0.18906776522961355	-1.1882885415243558	-1.418296206831798	-4.637047786415041	-2.079113373023869	-0.5763234007663247	1.776820052039656	-0.006903786421781355	2.520127049934546	1.6506323511433856	0.7841689296186795	0.12971438474936026	-1.4754670587942678	0.3159205545935786	2.042251018889496	0.9611520281615689	-2.956589082779195	-2.5153162539721405	0.17912390317287352	-4.4629993318841	0.45575144459716466	-0.44584960063680557	0.10538289311425009	-0.9685442299554379	-2.649316844517486	-3.606840075873916	2.9784314829249796	-0.2387840250726355	-0.45657477668246793	-1.164632343379855	0.7715910304332283	-2.6119357887714254	1.3943392368943912	-1.930899742217673	-0.9052039082928016	-1.7175360915161753	1.9194121584422863	-1.6464422937462704	3.3197737753953893	0.8154389862331166	-2.2753410941140095	-0.6214749801983686
495.90000000000003	-1.5279510982327906	0.18412419383267267	-1.555921342330249	-2.3939496025877487	-0.31779062306454375	-1.1975803837209744	-0.8729984104958584	-0.3625354272822273	-1.951218114473705	-2.052003880085235	3.180200896610087	-3.685893087308578	0.2532911689906594	-0.3446847538922354	1.9287860572216613	0.02233574259550153	2.7824617811746624	0.07106459847991237	-2.837513431883827	-2.743663946303821	1.6601112664217605	1.2105829826173866	0.5771285454182951	-2.3787693174616953	-0.2134718491460137	2.4169147025890405	-4.293376322495367	-1.103569828913907	-1.6117223488848889	-0.16974964033079587	-1.5933999672995356	-2.057184548430544	-2.2677098732888314	-1.2614983097782537	-0.07986789861530423	-2.9812097142119622	-0.7886663014705317	1.9124832176249758	-3.3119039351014954	1.3558740160434801	-1.484657470337072	-0.1073742831916693	-2.0785187134189287	-0.3317265192291161	1.8862734304429574	-1.412615876084272	0.8929440806658039	-0.6124677361851869	-1.8880718368511498
495.8	0.3263795361726956	-0.6458257891671115	-1.5169603559292786	-0.003612718813876148	-1.4192692572026202	-2.439823301995811	0.18626397244003196	-0.4641233612630789	-1.4165461347387844	-0.5770868403177372	-0.1975790410704641	-0.2096989162348275	2.2342728894075976	0.54376466392285	-0.18799859859016133	-0.8080890001325516	0.6428896437540708	0.9974484444925129	0.34331604332388577	-2.198085482166868	1.7771220619186556	-1.7731449396666408	-1.7871091984161396	-3.7260397315134375	1.4365166722331102	4.970920290497511	1.515007069506884	-3.5670350129686073	-1.4935107817928102	0.03296055260519415	-1.3352165340340283	-1.7340395790862873	1.1329162372750565	0.03504708093653042	-0.0179486219369921	-1.3027404622213212	-1.368168551323571	1.0501131779699118	0.41315699901846137	-2.0863450805524804	-2.0347055554575975	3.1600433928006235	-0.7078197750861347	-0.7678278856066363	0.2329211405117816	1.8024871170320307	-0.20086415284028553	-2.1007047995571497	-1.4846091918450621
495.70000000000005	-0.09815405162081514	-0.9941350675937418	-0.2690245220612306	-1.2254408591097576	-0.47145420294112517	-1.5692139324595735	0.039979044179338924	-2.3498666677245224	-0.8791807043076771	-2.6383138716129007	0.766153204417996	-1.9705733846360465	2.0458633817507588	2.8253009913596276	0.9129398002298879	0.15654059963198597	-0.45698529966337553	0.7215936604145397	-1.4502555403903934	-1.3290848620035245	-0.38172874873038354	-0.11117444568460977	-3.9980762864067345	-2.1995246746555663	2.213427206084554	1.2607106062857354	-1.7181577753715027	-1.4023984739122137	-0.620828978232868	0.2919924464685617	2.076067392910601	-2.764283126540945	1.4616608754456857	1.5451855096936329	-1.263542147725639	-3.2248710314430804	-2.054227477210641	0.4754908076876786	-0.36913900567816793	-1.6634498714058232	-2.870985521276765	0.4589710797168802	1.7625629203384283	-0.7075428761911643	1.1281362303196867	0.6766700011036281	-0.8288985283716092	-2.2914000535816568	-0.4543979278384116
495.6	-2.5367449839152485	-1.2821781176179998	-2.780746104858575	-2.4426427474425036	0.11025383235455499	-0.8952049516302487	-1.7422560832507747	-1.4689680554036462	-2.5579393702080413	-1.0509085975450678	-2.7752033847679614	-3.4032679531435384	0.38728714777209694	3.454593304516477	3.4557812736078164	-0.6732592808565743	3.317668807309648	0.906654198385331	0.05157912208794785	-1.8343028635268313	-0.9312324472800191	0.2189871110349073	-2.4540709870797177	0.012284181442071329	1.624659932988135	-0.7510332374785501	-1.2427838075241007	-1.15288045218507	-1.8282038894199102	0.1387250906470071	1.711275686163625	-2.572827537841126	1.5302708835241554	-0.28340079295512577	-0.577047746781636	-1.2011309276704174	0.09244403570943849	-0.8579740068853147	-4.673709326822653	-0.4164526914715643	-0.9528796331695069	-1.4301293432524604	-1.3335832551278584	-0.9893384188532482	3.2035713432554163	1.6474899353532984	-1.3613723338244594	-0.7162148076286998	-2.1709192961518173
495.5	-4.769783249524053	-1.7140283044555324	-0.43117680468026776	-1.9827596445806872	0.32449244233150765	-1.2484422784913152	0.6089676374690787	-0.48408417014732225	-3.600112117797214	2.1402368845698896	-1.1475249548909667	-0.21767519826595794	-0.2647828056922833	1.4148459694371716	-2.7489319437543878	0.4728808273621722	1.6816102452616382	-0.7193273311534246	0.19804665138542354	2.4718846079840864	0.034474622498727625	0.9583234833401657	-1.5292034470257994	-1.4649409827782218	-0.34524769316680315	0.3342761057690381	-1.5282421982832992	-3.0016554884479834	-1.5215184956580166	-0.020307839548433737	-1.537246527813068	-1.8884838635423749	1.0455756998839834	-0.2340449388710083	0.07160704266134019	-1.7868393545172672	-2.087720236936926	-0.9745954588536483	-0.8026957629468754	-2.0078660165734945	-1.9644794115209347	-0.2515757975701991	-3.5128073080977735	-1.976140763424417	0.016319475057269703	-1.4252777771091878	-1.3041579703680517	-1.9812897181768	-0.8311292407446722
495.40000000000003	-2.5221073890166803	0.6494034423053392	0.4149604175344699	-3.060805846430379	-1.557874479888099	-2.3001357525607955	-0.20465070610285552	1.8451653432852384	-1.9064184001504736	2.0446145074411533	-2.500812726185827	-1.3141443618494115	-0.23383547950820538	0.0762722008244826	-0.5888430337152335	0.6615688490046021	1.437673223363619	-2.373474465797919	-2.1188803580625386	0.4471099007894945	-1.9198445930279027	1.5246979091061474	-0.587657339702026	1.3098191926912948	1.0039001319933454	-0.3104571357635266	0.8341844335481926	-2.7919325812933495	-1.3267239972791778	-0.611830553699264	-5.250174718161558	-1.7218795370921545	-1.141547741311065	0.4877044172529601	-4.356360419270444	-4.657764660768773	-0.30398744063619754	0.1342190271414825	1.3396687694523834	-1.2675376543404844	-1.0709975827810485	1.972511527218514	-1.726271946472742	-2.8601388350389056	-0.8877746202334038	-0.10865734740107494	0.2070937066044115	-1.1836934557134946	-1.7421969071338084
495.3	-2.6408222426922934	1.2080638622571793	-0.5735725289417406	-1.9366426458643868	-1.3957841525413388	-3.307730383671976	-3.049978417008699	-1.0674297761172538	0.17578435355715283	-0.9191222188122115	-0.6420882383654897	2.3341200549940826	-0.25664836408716196	0.00492571025294003	2.0790829569213947	4.473448467575145	-0.33912291747998424	-0.5654787396798444	-3.2401078227861615	1.7417706872497956	-2.043610085735816	0.27434013727312656	-0.8447109510195792	0.10363802752101448	2.292870490595065	-1.4071188529361232	0.37860196330923657	-3.9797925042635924	-1.3724399996461492	-0.24450608186504857	-1.916466692025931	-2.523874941264327	-0.8654921409266711	0.5826277640370623	-1.9818700746783873	-3.007761795276299	-1.1261212782920609	-0.7572191837825168	-1.7286087432524186	-2.523331738397064	-0.6590468667327709	-0.9481948917442339	-1.1667615846854784	-0.3784941227719265	-1.7597611652227496	2.175614823933215	-1.318299554811095	-1.6075557304353585	-1.0758290293033657
495.20000000000005	-2.5624705760322013	-0.4425667298484155	2.4824809519880793	-0.9550595133632549	-2.319416748085911	-1.403353324262582	-2.8636408505483497	-1.9370196321715425	-0.5830596574348292	-2.6184809150568857	-0.26338535403555813	-2.9330999155288304	2.5798741672970085	-0.13162212940248455	-0.8811939269058131	-1.215183575351693	-1.0478744201886674	-0.3734990191651381	0.3341869080569226	-0.1329429553030494	-0.8506586796144142	0.19904135415696356	-1.7783443268579013	-2.2241952724062264	0.8756617393740236	-0.37096305575017796	-3.3016945082424622	-2.546468871215531	-0.5201674919062289	-0.7288115948371541	-0.8861806810576741	-0.8871070009854609	1.483416448134974	-0.43431019631625095	-1.5645965325460032	-3.0785964400067463	-0.8271745159619169	-1.1246379461170148	-1.2435716551725022	-1.6177976693153622	-1.7984256462414225	-0.8243550214994912	-1.7144593901287073	-0.7498333453776145	1.4342804023052935	1.9122619015856201	0.6161039257345893	-2.068643072036532	-1.3590058190661283
495.1	-0.28825289738619997	-1.340326670386934	1.6443323000261294	-0.44228257845395147	-1.3616793528990787	-1.8706883151044824	-0.5909502743997284	-0.8955801693695765	0.4342796216014113	-3.931385815503067	0.1093871565048965	-4.42241007424313	0.6355572224973762	0.23868640994614854	-3.606230011200319	0.039720607445634354	-0.15283867293592507	0.3356429613342401	-0.11880148172441163	-2.9593685959196607	0.1445191634141919	0.11775982105861688	0.12438121173587069	-0.7080863147218335	1.281825493712934	2.1507563170383253	-1.6904697218969889	-3.0015207117465015	-1.4176743291736222	-1.0359654886823488	-1.9098998338360185	0.142434394123372	0.07170275028454887	0.0005800696125406457	0.7071004214182495	-2.7529500019377773	-0.023501065826282974	1.1651545144974214	-2.5306861996322185	-0.515062695334365	-2.9694597958571523	-4.2828017675035435	-2.206783606455035	-2.383472759894958	0.10650365375923565	-0.44988023947535527	0.4937903951495356	-1.5953493526252693	-0.13018999441367463
495.	-0.6976746429596958	0.7980045004661935	0.8926328548214917	-2.1449772584620885	-1.0433930255136643	-1.3043702068544305	0.3417660931140194	1.6236664361934767	-1.590288760348543	-2.0141835790521005	-2.1320079561325453	-0.19999346851385225	-0.10951967349916125	1.067301587397829	0.5568327010868608	0.09826599477782871	-0.5822192432941988	-0.2836291594179632	-1.4781564719200762	-3.510187860936771	-0.03447849737780895	-1.3283279421459764	-1.00433296088574	-2.301481949169798	0.6686309081849164	0.6494268452317586	-3.240278763841487	-3.7882479118319385	0.3339421057733647	-0.4513246894053323	-0.9571377507750918	-1.2966790908755454	-3.1758293768094212	2.288744899095308	0.15592683537049168	0.2854531690859855	1.2135218256119165	0.582180959205022	-1.928561801973481	-1.5571183047393735	-2.8061926171317597	-1.6513859806256486	-1.475975433734322	-1.598705269694485	0.5660709245759595	1.7127714080795824	2.6915633765062794	-2.425575304668784	-0.5585121323390405
494.90000000000003	-0.8434819764623673	1.2751589919145019	0.4295687800518816	-1.5465785668298522	-1.5402198290145521	0.030127273105846175	-1.553512310471125	-0.24306995872355674	-2.0782162806192384	-0.9273989783533332	-2.052282576957518	-3.145925112396222	0.5940164886354404	-0.05573768425010561	-0.697834956081044	-0.3583754972521276	0.5648685279268596	-1.0736888287447077	0.6923004828816715	-3.059215491583461	-1.1691887713105231	-2.6610117431576565	-1.0281063870424219	-0.25908266851031403	1.0218788490013273	-0.07991612053270503	-1.9844270634707921	-3.2592180289428425	0.6008177105166774	0.12251326204831987	0.4112027796581216	-2.136164528670778	-1.1927547799466218	2.4899960508616736	-2.6664323785447452	-2.0317100705619735	0.07827877571930264	-0.11742127963312865	-2.845924135727516	-1.7451622000223281	-0.9271523876175969	-0.9109591648384503	-0.8816968372518704	0.19540799770698664	-1.9518663694482783	2.909994640250576	1.4354996708670968	-2.3743531425426454	-1.9618028692526563
494.8	0.45843381712638764	-1.3106673488213967	-0.850637026178406	-0.874310869176671	-0.9947269378759653	0.09054742702518181	-2.5675935024622976	-0.2659696165487192	-3.4103139281864516	1.1695498309538586	2.6782461823816943	2.049331756933456	-1.4007473249347393	2.0258546412438485	3.398097994164142	2.3413519982526454	-0.3214772294592262	-0.6011646828298074	-2.054683106921097	-3.8036520538468417	-0.5165628085722662	-1.4744790603283668	0.23005178826977846	-3.2923118982400603	2.7949137126564967	-0.09509270329059663	-0.8179572355418794	-5.008990704347472	-2.4104481796074584	-1.3650569585611805	-0.9558310497161613	-1.7770900229230593	1.1650270838223606	0.15670155726494994	-5.287215583814154	-1.9506524971552406	-0.7216003549203696	0.7853636756015228	-1.593834917365098	-0.488706977716148	0.5491823764985301	-2.000923091499295	-0.7681511410631389	-0.2412694810658276	-0.4712696510828696	1.9030441703110894	0.24871262481186182	-1.1270420892972006	-0.807645880042547
494.70000000000005	-0.4520190205461878	-1.2452185594003753	-3.5427678443562205	-3.1284654698974466	0.7824289155519726	0.2790339785585598	-3.775926640471975	-0.32334824014404695	-3.4942821963843516	0.5549614234519801	0.6140809156312801	-2.1577685346126563	0.7323891936389342	0.4412198903233646	-0.5564155820420467	0.421305652617845	-0.9029280290075957	-2.824748286761764	1.091654980445696	-1.8845504222317733	-0.2916020311572747	-0.5506525735806169	0.18117865507931774	-1.6139589245838268	1.6138226280927241	-1.0489782517070891	0.30424450056082275	-4.936148273284424	-1.4558135413673496	-1.1013522817355503	-1.0981527459915008	-2.1596045211710266	1.9762479605221352	0.1720630392745141	-3.0827865605427585	-2.1433825941183087	0.9992744294781633	-0.6387965932764763	-1.9782563703690446	0.2578718631991799	0.23222526463127424	2.76260583037031	-2.559274483539034	-0.5329312438986262	-1.5786843355940303	0.4877526618157257	-0.7968999181362668	-1.4254915150478755	-1.5576206137082842
494.6	-1.5111121371290406	-0.37994546015408237	-2.6031365275533194	-1.6457034221746905	0.04879341435814988	0.13030135082352012	-3.6501554628948134	-0.19471257309475082	-1.0804372677056242	-4.649776412876924	-0.193547822752012	-2.0306006822423934	2.7056684370768944	1.9113329747810908	0.7652201730357827	0.5864418456941252	1.2032051976690439	1.1701511375049094	-0.31396935419737915	-3.5882471243127716	1.4859566908157595	0.24305312773762378	-0.9652320677268702	-2.2264173798301057	1.9085613722699428	-0.2030766313703719	-0.8624488780892423	-3.680172528435235	-1.2649438801901587	0.5892819468513092	-3.153359476389734	-3.0405868298881122	0.9211413488670646	1.3023609253983992	-1.301561714253268	-1.6726156520949151	-0.24715132806499096	-2.053884112310265	-2.8582058364562735	-1.1071642842780371	-1.0900051437213414	0.9200076959202965	-1.6062744886547702	-0.858042878313326	-0.23396193841554783	0.7976586745595438	-0.30732274896778905	-2.736977513278255	-0.9023242413742532
494.5	-2.577795219505468	0.8218596089692525	-0.051373955564617546	0.6289046188781322	0.5239934491757496	-0.2198243391487864	-4.190090388331337	-2.387709451419192	-1.8275261955640545	-1.3966092437260738	-2.224764547839579	-0.9975759414780072	-0.8523189330654308	-0.1467385755247168	0.8915494389602958	-5.416756229259417	-0.605072125405222	-0.2865738605919441	-4.054369527475175	-2.0660872205798118	1.1863064268276178	1.2888179535840616	0.28912289005495134	1.3502952482702915	1.3503582172278468	1.8812739244031758	-3.9505564482854116	-2.147552691648362	-2.9859866474462837	-1.6467229947866948	-4.080186638713159	-1.4287848331856092	-0.012791456092012432	2.4440756990684624	-1.2973076753801094	-0.6256182770559682	0.3311062842016362	-2.0877175900742904	-2.702033589062954	-1.5004058046154143	-1.4803334048379715	-2.591496841299856	1.6905833754697401	-0.4620909861737786	-1.8361340630088698	0.33017770937796814	-0.9298760916021348	0.06736917902467465	-1.2889229353728449
494.40000000000003	-4.373501961310597	1.1880022593700215	0.4582227544525934	-0.7928044441111343	-0.8400977176689879	-0.07579044709138416	-0.6170938225945051	-2.7410655078614834	-2.604345300635075	1.3804859875438158	0.5570111843368182	-0.25795636984074344	0.5032968394876001	3.8140616024043688	0.008350630892201227	0.5037557644891917	-1.4351599567747497	-2.6523571182802597	-2.337390487294325	-2.693747876353105	0.665717743630653	-0.6820196057365018	-0.09892095998567174	-3.8911832311936254	-0.21773313252023463	1.2682555137969223	-1.4534152851914808	-2.72100289214343	-1.7867576034265982	-2.2924647256714543	-0.8072158480446318	-0.9712290943558812	-0.9291325638996044	0.3297156528177807	-1.4483056591570058	-3.4510645097868426	-0.25796332867507027	1.1279357720614573	-0.3226590470963115	0.33567221469247643	-1.5836145607979737	-1.4927062530360633	-0.19833935210342402	-0.7531348106799034	-3.742364451548141	4.823894214668491	0.6116515363305646	-1.8020997742402582	-2.0249272391584325
494.3	-3.205378835936818	0.833910921814442	-0.6867936258627472	-0.8521171184475524	-0.6877990737230896	-1.2281861522809394	-0.8285807982326971	-1.2566307696892949	-1.8004569923509606	-0.6154753970165558	-1.2541259140922398	-3.498107987792495	2.865874209201153	-2.137877525340416	1.7693224434621437	0.9167308674668089	-0.9245506119654279	-1.2909710142228819	-1.2323433140868143	-0.02802822828635656	2.313255999856559	-2.8865327672516026	-1.3599057079616188	-1.0789149215503504	0.8984518177592715	0.8269192549976923	-5.134534093975505	-1.9365494259720997	-1.3198116090109728	0.08952108824268978	0.41386998771580297	-0.04521151675472146	-1.93436209559049	0.3313232680826783	-2.3833843391083134	-0.6399679975277228	-1.2695859789912016	1.3833815708515709	-1.8963925121738883	0.16112692469256162	-3.2196876564407884	-2.007251817389496	-1.1528660394496635	-1.8536520947781945	-0.2093396820033206	1.591625659539906	0.6031616270309093	-2.1999864995229483	-1.7625971243672192
494.20000000000005	-2.1803294934596633	1.3941013570791614	1.4561950817117102	0.21987133509933743	-1.7766315679437974	-1.2166646312206488	-2.9330643743167895	0.400085026323318	-0.3409012207668044	-2.3874919163866895	-4.436033133442731	-4.209964424829297	0.8876144211282854	-5.026489512991097	0.6102702382326715	2.586796898788175	-2.724968185965103	0.8121807545199924	-1.022070838720305	-1.6127651604531352	1.742435285933663	-1.0079559218922602	-0.7420960830369137	0.9681603080506125	0.8192942256916631	-0.6944094057338123	-3.675478268583587	-0.5704935640498382	-1.200725010517933	0.6394192442264118	-1.111448873541147	-0.8594754223715797	-1.550705628460938	-0.5078650038567003	0.5092714466694221	-0.47237818983642915	-1.153358106987897	-1.2101249885795633	-1.4639966469474741	-0.02299752923399928	-1.4387351233693941	-2.8985365140516213	0.4223196786250572	-1.6282434896399722	1.626735493321328	0.9652936180012511	-1.7858685405844072	-0.5575764096127249	-1.305652703960201
494.1	-1.9028770380541773	0.8416243530460163	0.2813781002514568	-0.6994342643482221	-3.5063718214221375	0.8826715733659983	-1.1962694240613558	-0.24580676848832517	-1.1460331840868827	-1.164614201840348	-1.2489553867438434	-3.4928405589888936	0.9838305653348468	1.1206647247614652	-0.6042015666595207	-5.103151084509507	0.09313399013691037	-0.6011524435732128	-0.4429575466333373	-3.577532912690743	-0.40342857492629625	-0.20972484832080385	-0.5216161300740578	1.0301056404604916	0.3979484466062059	-1.0570193136630595	-4.093821570757839	-2.553471250928516	-1.40813179818796	0.5072172897517467	0.34662903774595216	-2.2507046964939095	-1.1436832515265603	-1.5927737055860773	-0.8701575673525666	-3.5141111878122993	0.6905067561207159	1.4802301877369368	-0.8589533920210637	-0.21724930189518304	-2.963739852146137	-0.5668872313544386	-0.5636693086750233	-0.46645483898928675	-1.7117020441676494	-0.18853254893489027	-0.8974662466187351	1.3451075294573962	-2.3119416696618034
494.	-1.4916473644435713	1.8261600884231093	-0.8858452111599708	-0.9774318312269867	-0.0908736674683237	-0.9049324889858186	-2.029521256496359	1.8654398282276974	-0.40605503492118133	1.6719881237107068	-0.4955591697550322	-2.1716529424696853	0.1488701064791118	0.9269253829155925	0.10530649830874994	-1.4582395805921065	1.6989830357884779	-2.247034900981106	1.3462514003796113	-5.040599903290705	-1.08727085390839	-1.8240331522646809	-1.1691125232086765	-1.153165662217961	1.357689116630727	1.206993700831913	-2.623176443283963	-1.0112560286413872	-0.3000741343490172	-0.3963643943412398	0.37088576022215325	-1.9701881342012793	-1.0763703104200415	-1.3593390473760887	-2.044477719324225	-0.8959189069538818	0.3440584954877028	2.3315897326973367	-1.3573701607853412	-1.25741838872325	-2.6033827027624725	-1.7350244016316814	-1.5512284426502891	-1.2474095722335057	2.2532682782891005	1.1447209444420137	-1.9336079035947291	1.7929394091334219	-2.916091422965086
493.90000000000003	0.024343504222210544	-0.0747786695333521	-0.013751834296557908	-1.4758649590542712	-1.4333580821812775	-1.9562532725136932	-0.5605391397093926	1.11814973933516	-0.0886349177694532	1.9878242023340176	-1.1839798079094241	-1.217720382202419	-1.3473116789262765	0.6965685275104022	-0.3268183426628366	0.19016889294455286	0.7581820584370889	-1.3547222570536093	-0.048750785867176405	1.0384456254785068	-0.4311583915496247	-2.881084991291682	-2.966238442769711	-0.9396595859724997	0.4723280175386604	-0.05752776381594793	-0.4148813715012065	-1.36903171765812	-0.5208778316965792	-0.6790364172494301	-1.306488405091236	-4.358931083039302	-2.2475999040439736	1.870628079460293	-3.6626076266153595	-0.23805459173833296	1.0599699601722419	-2.0371862115894106	-1.3247470827283536	-1.5501528486918996	-0.3993853633933988	1.155623925207792	-2.8089214914247553	-1.0347596596184143	2.2756743417901135	3.657352089543889	-0.7105430467798672	-1.4960857904142482	-1.364366310455614
493.8	-1.3701861128219686	-0.32824017508147985	-0.8743779649456664	-1.480884441989311	-1.3733453603943289	-2.1619385931050283	-0.7462513646948595	-0.1814805314737159	-1.1659868054872335	0.44798632347569334	0.7599115748055859	-4.3402777451024175	-0.16683043908685963	0.8760787928115832	0.8492935201915834	3.4023456540483634	0.1349440518496216	0.03091143760772508	-0.7579039819042264	-0.334144313145996	1.3569413469160791	-2.810797815521599	-0.6961896954054672	-5.43821222293273	0.1757424212332359	-2.5529944041609336	-4.086443717783304	-1.0757890449476166	-1.5231190364848401	0.19501178385769374	-0.9024893698275587	-4.17057927242312	-2.8921157158397337	0.06214688333710061	-2.6212428151531393	-1.3786005683541824	0.8158669458159005	-0.017305062671498117	-2.1456381869227634	-2.1788313133608104	-3.452154310831164	-2.42378041144156	-2.7268200663014697	0.6119589383740518	0.5633854768742618	1.03130704986144	0.28031308678716127	-3.4723726977248868	-2.232883659739597
493.70000000000005	-2.518379266293712	-0.15959352650508052	-0.1929339493293093	-3.0858709303578937	-0.5628723144314327	-3.1454607301074673	-2.401982289169095	-1.20775543387632	-1.5570352167599868	-2.726261559005393	0.38406746905406397	-2.23652034403928	-0.5984507993365025	-2.5901825304524153	-0.4384559947056479	1.639103464843793	-3.75893258861089	0.693668272715661	0.22685946939318014	-4.825172517057228	0.1468428070645662	-2.248375857596902	-2.007857391038983	-1.1781099735351002	1.4440792798192525	0.04562733165276445	1.7638026038676975	-2.346927643800974	0.5677587835771025	1.304795115216843	0.5257721053890551	-2.29952154255348	-3.2977151038458103	-0.5494332079394799	-0.8285677872330408	-3.1160989374236894	-0.89790381942008	0.4721328965730911	-1.012413013053558	-2.0191677056171304	-4.145620084888549	2.0069171232407843	-0.8761613809200839	-0.06877085124146512	2.683498845221377	0.628887942535967	-1.3748855615890743	-2.7453018809562626	-2.7884053672648097
493.6	-1.5662934957699262	0.3697306295377478	0.4374880571617383	1.7343677688863113	-0.5866301807816118	-2.4173768360739984	-3.04878761942289	-1.6847131147261873	-2.8520921899108167	-1.1942351676661747	-1.301639322022893	1.2943740891940976	-1.0149310218926697	-0.02391541575414058	-1.6538989489822566	0.14816280267411258	-0.8482218197415958	-0.9689513493383293	0.25552513422199863	-2.1685863219354884	-0.627778367414334	0.027887501964876993	-2.0326663353207897	-1.48749858561238	1.0323407085611898	0.24314100977011177	0.14633041650347733	0.06675966128823774	0.195011268910402	1.7933883751918673	-2.3314191919474303	-2.3663128345721924	-1.3033849800854176	0.36012603892825695	-0.8252538186822783	-3.2671570735010453	-1.5287148753512958	-0.3257216639064269	-2.2633736435663927	-2.5059847200351526	-1.1115365156462098	0.33802648371521626	-0.34688567140246507	-0.3221543461621692	1.3977486365764669	-1.0145146308514033	0.46167885490597205	-1.450424051721225	-1.7211410520989314
493.5	-1.471383697706211	0.5536026390989841	0.27711350089745657	0.24744345283831182	-0.8217789434407361	-2.817575707351433	-0.22314961876587236	0.7410749311970202	-2.6075686537824954	1.359179064034362	-2.2726220194027196	-0.274769417444531	0.5311028899155565	-2.282070707213629	-1.7411431702588094	0.4645798686949363	-0.4519292000823291	-1.8519061469125568	-0.85944360218491	4.9855370447544445	2.4724382853202345	1.7326785992237161	-2.4620338874474927	1.6867598310485494	2.5431673189737074	-1.1084144738905284	-2.981724563695967	-2.213358229190183	-0.26051173077390266	0.4295872486723106	-1.9084229615206945	-2.183797997411084	0.8891608519116989	0.7256074615090399	-1.2448531789749537	-2.7981511476452567	-1.0291700721775139	2.226522943304363	-0.5145239423757311	-2.572159862407602	-2.5993779311439567	-1.2607870975409035	-2.0363777499677074	-0.6375387220168014	0.5928653157878644	4.750822489942316	0.7427504791489493	-1.689728049629587	-0.6846847292326399
493.40000000000003	-2.024092083432488	-0.6563491072781624	-1.2779906132383647	-1.8339036574155982	-0.7818457065774411	-1.1435356164771915	-2.332015759125606	-1.231886008387616	-0.8771018124948684	-0.8556227483040548	1.378667171544766	-0.43346832593783624	0.7340888801660326	2.309519439927377	0.09832172105048054	0.08538697275821372	-0.6325364077413377	-2.3868792234408254	-0.8986002406147051	-0.4091778197241199	2.0790403563195117	1.2620407793755146	-0.6888340622411688	-0.6817813117311194	2.8235627132688483	-1.0775594679718308	-0.18169281927408187	-3.1116203286227795	-0.23390210003168965	0.6671474076379251	-3.20826114995024	-2.2312979810424083	-0.316509477942569	0.1133183373918128	-1.7210592604532402	-3.4899811512037795	-0.6187579658862928	1.658871047258996	-1.5280987424392678	0.12956146796035273	-2.58070935943863	-0.7899752131814025	-2.2275391554869417	-0.7984399618364986	3.86685082684397	1.861779267780848	-0.5334906536469719	-0.7369026211534495	0.4638014111535187
493.3	-4.490288771047349	0.7293232504784452	-1.1970504170330878	0.21155953822954565	1.3291486852877665	0.66967948753231	-4.2318424510483315	-1.4401246122924927	1.9879405004735897	-0.6125640309332414	-1.0835157266168531	-2.8138642550732706	1.0991097292926317	2.331275806147211	-1.3601122775493124	2.4179179655147687	1.6568740530022763	-1.012960828365215	1.1335807267464446	-0.5155016261419251	0.7912467089889791	1.5674484822553776	0.1456536748156121	-0.20777259469421394	1.4385368452215281	-1.5350539287333889	0.5809982263735725	-1.7748705758232566	-0.819186724176769	1.1390793313265102	-2.8833770952258764	-2.3211512392396285	-0.4316278213870224	-0.48797951841166887	-1.6131941034379222	-0.9404920080335536	-0.5731924112013382	0.6919437353150606	-2.454777692757256	-0.6935843867664309	-2.9475002514712516	0.06820620560971635	-0.6550860629865108	-1.0477409867107326	0.6156232442375578	-0.8469269902873581	0.9764087206145614	-1.9014404150764534	-1.0025807125225437
493.20000000000005	-1.5097182355836454	-0.03712553080557046	-1.2155247860261285	-0.7370542225880528	2.335932944020332	-0.7794976896967463	-4.814954393672879	-1.0423184936525227	-2.6871285536399587	-1.5988124574406553	-1.4104763471870254	-3.0087871261834986	0.5739669644211522	0.5296981098421325	-2.753303406948718	1.565873867659005	0.2939627073844977	-0.3369239134799219	-2.2891428270272014	2.219763190871257	-0.4762084351106013	-0.39316716512360195	-2.3055859403965377	-0.8571224199650658	2.803042554159311	0.0957646883254546	-4.707834649261189	-1.3141431700440271	-0.8365310840901856	1.28659579373284	-0.16788964190551037	-3.7539596100807	-2.1257131927313715	-0.05570829911231656	-0.888332465778009	-3.725392157423288	-0.0398826225763349	0.7363723909174332	-0.7038833934041248	-1.7424766586509628	-3.2208818050325316	-2.5025413136643375	-1.0709544835343485	-0.8355239005379924	2.951770981206173	2.886171111065172	2.215367485070682	-0.1584586252375917	0.3939167360221343
493.1	0.16382802656692297	0.49659019222300915	-0.44716863189952744	-0.9595264828904448	-0.9760557567594734	-1.6426623176309616	-1.6902453107429938	-2.5205929125423143	-2.60220453390048	-0.8542175464460585	0.38603662938232	-3.5758548058322157	1.327605818727677	-0.7183959187384832	1.6042619464698684	-4.658717154784134	-0.21512743628425282	-0.37930177015682076	-3.9596202190956995	2.331575111946138	0.2892160334040945	-2.1722681081616395	-1.9156286053862608	2.9599878567247604	2.526100651460718	0.16795928098086577	-0.57103117664313	-0.5334197606674502	-2.069059599937237	1.3195174621337238	-1.7820859859787852	-4.552210430470044	-2.4972443332753196	0.27878897940331915	-0.34981386003363923	-2.029118769012968	-0.886064236129197	0.33727523024189177	-1.820184557001582	-0.17014676725274325	-1.6202146899565508	-4.130043701998851	-1.5382311797315178	0.6502318885585994	1.0200566276351113	-0.4158110661056875	3.1575905241019426	-0.3897603646426717	-2.1399022117853836
493.	-3.5020466313984118	2.07857266376604	-0.14601307605084646	-1.4871670091181894	-0.5184436060607835	0.4148357606989368	-0.024275301931257813	0.1196586898335199	-2.4965571935976527	-1.0898296989129117	0.9215317865390578	-2.2895920818364606	1.560317495373478	-0.02750245575529653	0.8330517626543416	1.1446849417530323	-0.5210108779448989	0.08078444346111055	-1.759477871003483	-4.331637565468724	1.3748860828707494	-1.7134800739855272	-0.8081131497226954	-1.7846636760623407	1.6368185892594342	0.6536090771668468	-4.755453619453472	0.11531901645618817	-0.9677700607610534	-0.18938511487020504	-0.6088298884235068	-3.4725637393160578	-1.3795956631287638	-0.17718895098499285	-0.5074492206545099	-2.8459972490194487	0.1155519469408498	0.00492641930195295	-0.9856343382091047	0.1172403587080727	-0.9881987494617377	1.503930925470027	-1.7057369462273972	-1.8798174608860259	1.0975869593001695	1.6423295367287585	2.1333438571154835	-1.187881631087584	-1.64397123451284
492.90000000000003	-2.782891333125412	0.581437683650762	0.8953864514664462	0.7861767358266483	1.20824995403032	1.1447816349821776	-1.670399029705287	2.829053165754159	-3.677128664829639	0.8159825055792627	-1.0650875529937562	-2.330696515468399	1.2536203721620627	-0.3245643155420388	1.172055924204357	1.7484058591735794	0.6103015651986824	-2.820035629928827	1.9563435579546078	-1.9592293245447674	1.9129708868061344	-0.0067242738218955544	-1.992532151336785	-2.7601079353972873	2.8529833763600485	0.30364646371342296	0.0042895900482882166	-0.8366986127118905	-3.02278235236697	-1.3572100162749727	1.432122586387909	-1.5287549086891101	-1.2279067392408094	-1.646540219695642	-1.71179809312255	-3.1088076831075475	-0.389436141474537	-0.5347739518784349	-3.722036356010528	-0.08559666734168163	-1.945507678748152	-0.006041605050601362	-0.8255552722043218	0.816193784440451	1.078929455685718	1.978001919844405	-0.6877952139148702	0.5644587752413508	-0.27828393452106187
492.8	-0.5398712624693394	-1.6835371796308467	-1.5083722471101968	1.3750502417373063	0.9183622257803725	-1.7873609005572513	-0.4135760376534825	3.3736343030713405	-3.515482465908298	0.06876805506292545	-1.550542482783067	-0.8824024845948485	0.6505016902987697	0.7337944267257551	0.4749157934196805	-0.3480496485385493	0.9761197712614393	-0.8046377634067117	1.7389587146268077	-2.836945681597239	2.041178025977107	2.4155922289533502	-2.203205776780843	1.3777088444804966	3.7415132814886225	0.6324086100239505	0.404645228091026	-1.5486600882044277	-3.735533755570449	-1.350459043823978	0.8955609828147614	-2.223494650785238	-1.5775411964096941	-0.7871287967324262	-4.3612173582282745	-3.524492791703874	-0.6350821123672318	-1.2502309082624128	0.04998463793891855	-0.36453054659934936	-2.2399627631839625	-1.943808170070167	-0.4997243719862169	-1.333953596089423	-1.6253569496859122	2.3340921934305894	-0.7965741983984538	-2.6461074854118523	-0.9679305874965318
492.70000000000005	-2.721370417558128	-1.669963883444114	-0.39353605192237495	0.5865309526590554	1.1310540623771312	-2.2364122783459566	-1.6687274257538875	1.3652594225976906	-2.2994467587605483	-1.9308517748874465	-3.730619598524471	-1.4170525974778772	0.08270029912887722	-0.04920639056030485	0.640075469517582	-0.4799238244377722	0.17150609379403708	0.02332160951096774	-2.5645793795996816	1.1536597337954126	-0.1604932763901008	2.455974547934494	-0.1124591148657581	-0.514442330144278	3.9420813207959244	1.2693714600679413	-0.004271796099214242	-2.0993774041292252	-0.15967413282939802	-1.0233821622655448	-2.424018160656911	-1.1907514079441637	-1.1774851564826805	-0.5636780954082753	-4.102812116070001	-2.3670605206550928	-0.6128334047289565	-0.575560422655995	-0.763642000641421	0.14440674271607562	-1.2643486814570515	-1.1723783766896294	-1.9142677110452206	-2.3420185458663294	0.8378670670966432	0.062017885733921266	-0.3987510577404503	-1.7601969226963634	-1.1762460593947708
492.6	-0.3097903163451147	-0.3399957349750682	1.3929470570468772	1.301432706932844	0.9603414776578609	-0.865271282286967	-0.6947863310748223	-0.47389294156791945	-2.1713775204548553	-0.19575835277122233	-0.843324235041087	-1.4015901458962294	-1.5577992336959696	1.0943603496150003	1.3329259328439875	-0.9913488082247104	0.18687272268785135	-2.4096467735151057	-1.479613747326228	-4.507690352812626	-2.0579865079355133	0.9452676543468185	0.09980595922810798	-0.6935987131644964	3.832472678935344	1.8365780947496058	-7.614515874192283	-4.5406741346709465	0.19376945666130074	-1.000410826943445	-1.7719991006614333	-2.3545276570465745	-1.7334512840977152	0.1295764090914916	-1.4619235623808178	-1.8351125664607946	-0.9400980822388174	0.33357212972688743	-0.9132909533690552	-0.5155108267487983	-1.8032071927048139	-1.5105409856868528	-1.3252145559907749	-2.208426702141438	-0.6753961870657742	1.6657148388740448	-0.3754823046977917	-3.2446074711410615	-0.5882159686829747
492.5	-0.04789564176240757	-0.5582533022443951	0.903438383745641	-1.8841162336315873	0.42118698755303896	-0.031297971711464145	0.610739181368432	1.6107037454092572	-2.076933841505342	-4.402552517212999	-2.3287150356056325	-1.107830000737863	-0.7570591019546387	0.3087843504144079	1.5221318896277327	-2.1864493716937723	-0.004258870277751958	-2.221081980474225	0.575457883136234	-3.5568011087722513	-0.4000106999280608	-1.7657342510889968	-1.8012884983089235	-1.023963805539781	3.2472145686123723	-0.08969902298751586	-0.10602897894343521	-2.771131478812742	-0.6147228917695667	-1.6164291821369514	0.8414205750286726	-3.1530288851545807	-0.6841864328618801	-0.9221772522995354	-1.7815083493776498	-3.898187343125671	-1.3069249438985815	0.8236171206240972	-1.2698931070876982	-2.8194954204984337	-1.891412726334433	-3.3122928398965943	-1.6793017553300567	-0.3905647011832638	-2.8491982878656	1.820120679598003	0.1382954875389935	-3.393123557815893	-1.416880538128703
492.40000000000003	-1.9380874119428748	-1.0650962764537568	-1.3753773674814327	-2.655315729141847	-1.1763337470720878	0.32284575340351646	-0.40599045268564204	2.4332478285598413	-2.472833140118679	-1.097114013371777	-1.2269127414469172	-1.7434736721924662	-1.6485214236421386	-1.9414524035234675	-0.9630500605581461	-0.47676340263022543	0.7724192784468629	-1.5510145710710297	-1.022613735459512	0.13366560855293544	1.2059730958976291	-2.7447313814800656	-1.5299957708079803	0.06234927564943038	3.2671967792791556	1.0522584282538943	-0.6692251643421931	-2.274551193697877	-0.5494210871534814	-1.4007630180714037	-0.919742260948973	-1.7728381732260985	-0.5037099662127289	0.11093201870411595	-2.629526248386417	-1.1063572492279314	1.2471101670111857	-0.5713790890047287	-3.6853594287929865	-3.325971108118101	-2.416922827584425	-1.0152192501898014	-3.1202643394423526	-2.245343080960634	-0.18166730908262513	0.8942960974638308	0.8998669028460594	0.26413086491287685	0.08551852978613672
492.3	-5.448724876598264	-0.5974512783975896	-1.3980921206311283	-0.06173468746566879	-1.2397657195385654	0.5490048860171761	-3.34360885447994	1.3125132252199876	-1.8423994495966334	-2.855033885996468	-0.3901887016652447	-1.7891966419219936	-0.15214579469205702	-0.448378429725246	-0.41523714127139133	0.9977833510423122	-1.082907586026784	-1.6147594155458995	-2.545032126347631	-0.4193895560185654	-0.10860994070840824	-1.305743303100197	-1.7966175006489082	-1.634417646886049	1.5344729781368844	0.6108255857953583	-4.9074713169419315	-2.3423677077338727	0.36029706580163423	-0.3774241203516573	-0.8667952454538931	-1.323847730534832	0.8617151548926731	0.6237816948893548	-2.381656176135899	-1.6501434954703265	0.30964987886289763	-1.3875671250902462	-3.278280575951229	1.3329771631780192	-1.976699249645432	-0.9007486081269596	-1.1144469485503632	-3.7576824753937963	0.26139337261443857	0.5209637158404408	1.5426815007310832	-2.304881841543148	-0.022658387600723362
492.20000000000005	-4.235163389857689	0.9045538145849978	-0.697851946580889	2.1139771106625256	-0.34653024200073324	0.28198822065433304	-2.410243870673926	0.9124819372291887	-1.5493161825036603	0.9054773168224093	-0.6441435235950506	-2.8251092103778848	0.479853982588178	-0.18737931026665722	2.2736829875312328	-2.1422618313168105	0.02431884304224552	-3.0963876184228507	-0.3140557268319135	1.6915176379089547	-1.1130569047515508	-1.398242538364351	-0.2870014877817136	-1.2558651386655098	0.024591415349844936	1.351850961879275	-1.1350209068263162	1.0633381283085128	0.5772770554292616	-0.27891024487440297	-0.7743585998571978	-2.4568029815949144	0.022366139356418735	-0.1938522019324223	-1.4696860977623705	-2.5226857770004605	-1.2826619567921624	-1.6897249625252788	0.1683736355335288	1.052498027237756	-1.7352322521690478	1.7743155663274996	-0.3161257036872116	-4.442226001227437	-0.3641396268047954	0.3543258290221774	0.8097616515018917	-3.943011302474828	-1.426200434476994
492.1	-1.1780068355783553	1.6703308250652538	-0.8601140256073412	-0.8372278877883805	-2.4734648220663495	-0.03356208319478689	-0.04497597689575061	1.2365224072202576	-1.0492969342726384	-1.2814897819646645	-3.2968004665094406	-0.0511244007417867	0.11819503464339354	2.2214802028741722	-0.14972331028953323	3.3147168855149616	1.4336727686603072	-2.171015774632953	0.6808512276211567	0.5024898060709897	-1.4988893546375988	-0.14261077998757643	-0.9587981571692649	-3.4061066334379264	-0.9179399561429653	1.6921104584099	-0.6834297439438148	0.366314113177975	0.12579286987591043	0.39794353908583163	-2.037654051251569	-1.667643255038059	-1.1438414782245534	-0.7661252848133575	-1.5529969846399359	-0.6856521124223506	-1.1022283071477696	0.31884117621257735	-0.5581920186697399	1.2500220322951086	-0.9885272351261876	-1.3292329684070774	-1.6710978491188984	-2.135471511042764	1.2397377598266999	3.119335443416397	-0.7960492739970589	-1.806000244680604	-1.422756238309786
492.	0.04934670137364705	1.4220423682884618	-0.7847625878963653	-3.1579180229255788	-1.1243006828301325	-1.2186746678157947	-0.8718440113893997	0.6872746581929636	-0.3271196886858996	-2.0638023909556136	0.645953349129333	-0.5312670069346986	1.1083324077597454	2.190912031789197	1.709689321299981	-1.5054034658549211	-0.464567268248261	-0.20451212490026943	-1.5942947526034232	-0.4623983657107479	-0.9547801109838635	1.031340147527892	-1.629816481384669	0.7175780585961806	1.2771478933066813	0.23501309142213	-3.489500369697714	-2.4395108464172583	0.6070980884491204	0.51269032627068	-1.7899936915314651	0.47544327530966757	-1.1241382681196592	-0.44748703152686775	-2.2179820131318033	-3.0001492598527038	-1.0949744558557923	1.2068577573471537	-0.7017736662021498	-0.7840317089778504	-2.982464947440053	0.9383102767112468	-1.2189943910098653	1.3135994576980519	-0.15280113634434214	0.05197048853136915	-2.231411479050824	-1.8971069345948215	-2.2677053510915672
491.90000000000003	-2.8882613490158664	0.8363609834797909	-2.1671701435340354	-2.5885203553115006	0.24918788947473278	-1.5267354420787895	-2.0309808457465994	-0.5660377382870683	-2.8694336978086343	1.3359615416977324	-3.4977634254122627	-0.7143277278967397	-1.4413080576198358	0.007845127392000606	2.4401035061314467	2.2590244272001465	-2.1052031266431595	-1.8351353630401435	0.3661837821496725	-1.7952921842439487	0.3719778084510392	0.37461104347644986	-1.1663199284992327	-1.1862023919164264	1.5460277228069494	-0.6772144066571137	0.7920273296309168	-1.299429007908935	1.6077161022613344	1.5195896844317671	-1.6462080011156985	-0.5269167855655593	-0.7938604183543159	0.694255057917857	-2.654175310392036	-2.576023498054141	0.5657091480700476	2.612495126996575	1.4557647997614003	-0.9115181304160795	-5.838721967260561	-0.7957293851102504	-2.4084755020405915	2.2004997061270406	1.9111664881731354	1.5909890309499377	0.8710581349811217	-1.8417894186307373	-0.7913573328987056
491.8	-1.936528428373816	0.07238234136167843	-2.5589544372306956	-1.7271616261936418	-1.7498592481869988	-0.8057677428707343	-1.2211502989645235	-0.9099678115693416	-1.8942179421392717	-1.0121466280025522	2.345405453206678	0.20360505485166658	-0.13492134609840578	-1.0424642067092975	-0.9930149807148396	-0.9240555202809233	-1.1755917047797575	-0.1443388485693976	-2.5351061040065	-4.60556376278394	2.272646770776148	0.09566543147415767	-0.5248900545302837	-1.4031623065375027	-0.547674583060681	1.0023686122311326	-2.106863789557985	-1.3840029840364347	0.7509928743996461	2.5389036334525787	0.8389342656600624	-1.698814606868352	-2.150037126414048	-1.0142016946566752	-1.3999596769211413	-0.725660177693872	1.957361003941522	2.965454078554048	-2.1081755617019295	1.1815087339655674	-3.4153887815415636	0.283281947881882	-2.2762736685347855	-0.08061302602405163	1.0229543514098374	0.2821244315371176	-0.14149505986209698	-0.35786165268975445	-2.6834746443552397
491.70000000000005	-1.4562544489971148	0.6580872476750361	-0.42375962588954064	-0.27538059232416845	-3.1681208133193133	-0.04642321962103757	-1.1663292308189042	2.1638722821408183	-1.8211440356778084	1.0560855920545502	-2.2309645601368713	-1.092729693609246	1.8277513478932252	2.6463553293587445	0.5322744671642505	2.1027764982920703	-0.5434164287802363	-0.3486162368479381	-0.5052948380319419	0.8411907083143885	1.8527995424824735	0.22502113903404644	0.259845212689643	0.03014555222030002	1.3478187590478015	0.01328285177966304	-2.6659366503706723	-1.3921504178488493	-2.497426694941514	0.6110702398388403	-1.021590843890717	-2.8474944291272952	-1.4865213814444367	-1.9150878722387077	-1.487941844592299	-0.38390857431211295	1.4038323515860678	0.8042687777099873	-0.512637704797501	-0.006895874518922929	-2.2290187473979626	1.9072578893962895	-1.2204956950537131	-1.6745479317419072	3.5917042846070277	4.893696284284912	-1.4698928949700543	-1.3729465133350724	-0.993074677065729
491.6	-3.0970411165791196	-0.844663735341374	1.1334527353082602	-1.0385196427202101	0.11437388381945723	0.6367383286212754	-2.964924059185797	-0.003268150054747787	-0.29317039024531955	-0.42896946948439885	1.1291349089002067	-1.3044171738931296	1.0675354508551766	0.2585537569409316	-0.7226857104898753	-1.6986528201851625	0.05585648307224789	-1.0065291351614387	-0.9498836885022677	0.2416205829618262	0.5054852497166102	0.39649656658599985	-0.516111650595815	-0.6739129242086346	1.9285463790005433	-0.9066413037248849	-0.9780528646536699	-2.0463675476919025	-0.23061370122111446	0.9590509098308764	-0.8110452766691196	-2.3226682849453533	-0.17832099342957758	-1.8251532737475022	0.5694453950803696	-1.689914727531322	-1.371913784113905	0.20540786000206102	2.5212630403016036	-2.0400029095465833	-1.484704325097464	1.0447433863295355	-2.4577419175744213	-2.5845402565284443	1.3541193589736686	3.8722145641712546	-0.6164991564830933	-1.5150592119452777	-0.19487217216724106
491.5	-1.0653679552412259	-1.2266519774048459	0.22661065157786675	-1.1080497812903185	-2.0562911613142694	1.2944629821728695	-3.2906628206829702	-2.4149775477040305	-0.13817757176350287	0.47696771595710646	2.0087397433371836	-1.275643325515004	-0.46519720464709524	1.069721521971803	-0.7310130028487487	1.1453298844366508	-0.03871586086273822	-2.232842336146464	-1.290552836050215	1.7395016486490713	0.3337960893572518	-0.3932484328851936	-2.3707687112773486	-1.2073455786362655	1.9238795785994278	-2.3055622732689605	-2.418473142907275	-4.114000595565519	2.777563424947576	2.040542318241064	-0.7011590545902179	-3.2238431124154046	0.3702839155603017	-0.9322295918918531	0.16458361219900153	-2.016655981572359	-1.5607070503929998	0.9987351914943049	-0.8438365223001033	-2.167444982140339	-1.9435593141067788	0.9412940111946373	-1.5332063510072798	0.019824709848329625	-1.8585645584285957	2.940262388397129	-1.8527970039205943	-0.2492553814216525	-1.929230351320328
491.40000000000003	1.6970906689031753	-0.6290738019551331	-0.2809825417291445	-1.5386052236948888	1.5353039985902535	0.09417437528193906	-1.836385948837917	-0.5538059793245427	-0.8153499657907681	-0.9906338546097709	0.08055931154318263	-0.43497584602148975	0.20230964165631526	2.632219579479756	1.7643373826091762	-2.3622587322149715	-0.4418239329331655	-0.7917195104555437	-2.8041433824637645	-1.3284952082650165	-0.23194992904663464	-0.6356786074362479	-1.515436657182362	-1.4444573803815852	2.9732222371697983	1.3943298551179777	-0.15492621734342937	-1.1413467713220409	0.8452069707777834	-0.1486377270981012	-1.9882689835852476	-1.6717806522692247	0.7010728478299892	0.7217885987665843	-0.2197245474956762	-0.5081257825642236	0.46163490983266586	1.7646362965622866	-3.2791838536974076	-0.5135566161011643	-1.9546398266622114	-1.1029668151628282	-0.6789883545544523	0.2914545987669448	2.6749685220223323	0.7102990131413917	0.3889080165711787	-0.39982739392065103	-1.484927923143356
491.3	-0.5647585055222921	-0.6317214688716984	0.7537862712098604	-3.1708604107376344	0.17254493746041533	-0.603702649925904	-2.408855328188065	-1.3942320397013184	-2.641461387579421	-2.3993849605295874	-0.978559619095932	0.12719769633750344	1.6256936651582894	-1.8741764381788266	-1.4132761199356576	-1.3474450509213471	1.742253086070833	-1.3332741188227475	0.19300358026946557	-0.9192388172428526	-0.3372174555959604	0.10669991110033633	-1.1988685131248917	0.1595677943078604	3.2494695040563752	1.4731986458902677	-0.0011006127066405247	-1.7633563262956435	1.1505512707191543	-0.2806734667600317	-1.8731043660246933	-2.3052632785810117	0.8163216316474959	1.4528169935505977	1.121406267308926	-2.209841075515025	0.17069049912699868	1.3271796561536395	-4.424397233588314	1.0745678440602147	-1.4236692637146078	0.49201039836905236	-1.7132857718319459	-2.062578527129885	-0.024147128354398	1.5101912404476634	0.298120556606581	-0.5881509639865932	0.537202666208819
491.20000000000005	-0.15894690557476476	0.12902485271675224	-0.9025675207944712	-0.9842619775921955	-2.7677929149897347	-0.7303580654472124	0.4091033917742033	0.2673895142525047	-1.7004016800854265	1.119283974438362	0.6288085322410466	-1.8886142533085868	2.5906921942759387	0.075612812839565	0.7943062988139209	1.430089469302195	-0.401951091733489	0.05670202767287574	0.3714447021614851	-3.791684289725547	0.1692442892741446	-0.9941936201501704	-1.0484381878078213	-2.2579116084884316	2.3714792305816985	2.2344302149282997	-0.53713883429051	-0.721966081734861	0.6948300946044035	0.4841006934205696	-0.18982887856495878	-2.0320670919458372	0.7821071900927752	1.9720165648226775	-1.7821207723963675	-1.8150828636006908	0.00805311024484806	-1.2102975215608565	-2.0455391563599017	-0.36839895220139063	-0.5578077832104499	0.24935097566796682	-1.6695117094380585	-1.228454594590601	2.694730129719899	0.6336447426619942	-0.96623747124274	-2.8972612445941697	0.510701342858852
491.1	-1.663272315300476	0.09032718458299219	-1.1205976955878976	-0.6550681354860783	-0.3169912703376745	-2.2637343609165517	-2.093966775624677	1.9323217082633415	-2.999477429276997	-2.879059863145744	-2.6523249680128402	-0.36635402750402907	0.5057893021868618	1.073046498647897	0.05241951968791936	0.14108953017165993	-0.49918073176582517	-3.3630376150734267	0.6525166459643227	-3.0418897288501747	-1.137757694038756	-1.0590636485164564	-0.6674750451382696	0.9224473763748343	1.5574671153079789	1.6865789373803493	-0.6585140057602381	-0.5622848880823822	-0.7303504931020173	1.250807862009943	-2.722830211657709	-3.0283394518116076	-0.5061361854813795	0.2516605078844054	-1.049919772721771	1.4574694695524637	1.0455395274294623	0.056475738216523075	-0.8797991841500377	-2.1224170019438287	-1.9084974657808096	-1.3584524329802825	0.26849719413490614	-3.6278049434599042	0.3844925612744321	4.69360999348596	-0.7724619081710098	-3.6216538007153476	-2.1015139900992734
491.	-1.5689410930932421	1.4604342836266577	-0.49149072284826145	-2.5670297648328346	1.4244104619588174	-0.8732360322623387	-2.2215762344401053	1.0755109571721007	-2.977828447252345	-0.028175721249131647	-0.5221754619804226	-0.0601569625458451	0.24043019767100768	1.8803094525743977	-1.3632648567403607	-0.9191928879221813	-1.000118407406144	-1.8326155684394076	-0.2399383171862739	0.8799403877663996	-1.4390136039913797	0.254004369413266	-2.2888029319673833	1.508315618564739	1.6613181961143884	0.21944902620876666	-1.7758936281911495	-0.6314004533392386	0.04185531261773856	1.4533389759331228	-2.103839824330947	-0.42097835549628115	-1.7507346437478655	-1.3763005563459303	-3.2526042020554224	1.4148727380965975	1.4971364335728896	2.8217609537668364	-1.642485280357563	-1.8764179790807816	-3.863437384141551	-1.3781055401932696	-0.21610476761926822	-1.851040572811041	-1.0859070883990376	2.7669682216471343	0.8719811955964936	0.19010974485506704	-3.1326630283287153
490.90000000000003	-0.35803920925402144	0.8467488879397904	-0.15576841818006115	0.3758109680613029	0.8518540034301547	0.39360285773265646	-2.1166176335906255	0.6747574283525642	-2.146438259887146	0.20195258748796147	-0.07400959020092968	-0.4970943752709478	0.10831137484330147	0.4553117963428487	-0.22472967150684542	-1.0130888701864968	0.9088079203065048	-1.1408484117039406	-1.337917724065762	0.84806592867122	-0.32578135194876123	1.191399698437701	-0.46995216223343483	0.1804869849487849	1.9131886359842203	0.2911704507495486	-1.4903740220145467	-3.3168479118049916	0.13398640732708977	0.22695680199191182	-0.14071040948788033	0.12003242917374761	-1.516401307212229	0.04256649680311142	-1.5317110533594793	0.045486611578645475	-0.7640911917653663	2.31249581296744	-2.8932346255506407	-2.38714293074622	-2.374120472385838	-0.6596895121617794	-0.5563093350190604	-1.4475527746567347	1.2415068819289592	6.150400314311625	0.9403960903507165	-1.6632735601766435	-1.2740161242301071
490.8	-2.4286419346758676	-0.5997542138140175	-1.049037712859738	-0.9279747170378612	-1.0695695426300222	-0.9769463959713798	-1.6267201545916221	2.177046247380626	-0.33614968925190114	-0.28731655947063206	-1.0811968334544835	-3.989351015175484	1.5135112542393512	0.7468583998361038	-1.9014859551677588	-1.0028733228128384	0.9045227817172721	0.5252611601738455	-2.2139064328926517	-1.0941004059084964	0.22800198229253793	2.6200732171739523	1.2213484394204752	-1.6573498878079111	2.2079018644688686	-2.440226600503661	-4.396865796485085	-4.489116437076081	0.37812022710681936	1.415801338557614	-1.7613974427288097	-1.0118260875943914	-1.0292994950697119	2.112228670693872	1.5852999951278939	-3.296764560966743	-2.320312152143799	-0.37489226323922875	-0.8148167105876014	-1.6175742069497414	-2.467438001484112	0.8406488662759211	-0.5607156697966118	-0.6768928043048807	0.606076829525922	4.886777782742844	0.7329068173892527	-1.6965647988239325	-1.1069162547291547
490.70000000000005	-2.3190415583909982	1.0367895263437392	-0.0825345359251266	-0.7454283577106139	1.157702298374582	0.6072926043472431	-1.346089469961305	2.031215681628128	0.14236172523693957	-3.4334835060998365	-0.9877427840321249	-2.3061928043780866	2.0164281022949027	-0.5007949373970499	-0.09084116997472547	2.708881230744121	0.9377839114321413	-0.6344608485162488	0.47962638860512	-2.090444100260658	0.7243946332633664	1.6835915286456282	-0.0619019632887583	-0.7006399733025888	2.6855256452070217	-1.9342029972092833	0.06892980459298581	-3.7873321840286147	-0.037654357525098936	0.5848100630386193	-2.255266322616199	-2.305835211335597	-0.6633636273913592	1.2532456471959708	-0.944462352107118	-4.802852991337941	-1.9240798676512323	-0.5611091210573047	2.002909160440871	-0.8712903425415507	-1.8373216933310577	-1.1163729377900062	0.5089525262177064	-1.4783993680377523	-0.11530391033480539	0.5315145482449086	0.5938574379045225	-3.367290615160704	-1.6737836801943604
490.6	-1.5995907623197003	1.1730047587431396	-1.0482245199340632	0.6922510579585983	0.8415746856303953	1.7243260691785116	-0.05521188845304037	2.008765520964318	-0.5762546100509007	-2.36623747057945	1.681262574606636	0.437022220180733	-0.8238743826812871	-0.0990203621264909	0.46396565783153126	0.030130671050876967	0.5490970725321771	-1.0561162201728604	0.7748284741535019	1.6090376930003991	0.038871825464662724	-0.9047989619213932	-1.5292138170936058	0.745560637358767	1.8384609008564434	-0.20025714363055475	-3.0440472550264497	-3.3647718736387384	-0.6117819847129404	-1.1867454236380515	-1.0994069605391916	-2.413085028069633	-1.2627213785036817	1.0034192679461553	-3.4414594633224103	0.6484753014932785	-1.4156017029984673	-1.0463616990325324	-0.0650051016356473	-0.7472527013281635	-3.0772951904854984	0.30609504058211345	0.20479255783924866	-0.984867770843066	1.7733219010676327	1.3697882584297298	0.4033487772728987	-2.9835643966426417	-0.1440820603386398
490.5	-1.5375267099658152	1.9183434845174399	-0.5637405294207202	1.2550978324668391	-0.017649905777478284	-0.6434480845735815	1.1042499622846658	-0.24777960272850819	0.7150747002132026	-2.153756180962378	0.09467741402789392	-2.5067225611100072	2.9991798961510976	-1.85122749720388	0.19431183767400562	0.5544561289774355	-0.18747983412099012	-0.07597958607647015	-0.6724026658807101	-1.9223566898930597	-1.5064236420837647	-1.563141911149081	-1.105786838423648	1.440682058101617	1.7227059237726534	0.9404564788016013	-3.4671257896053334	-1.7932926743943978	-0.9124418934068794	-1.033134275363251	-0.9631004539568113	-3.6033815300176766	-2.2050773388245677	-0.1230504032809337	-0.7939725802345245	-2.5579884777723536	0.2527024860764089	0.9191516622536021	-2.1732335523689232	-0.030390975001244658	-2.611666381338945	1.6308454311683824	-1.4326664708601213	-0.027343131897866857	0.18260041767526164	0.19794739868694317	-0.0055808146563716965	-2.599814561456532	0.34237893933779984
490.40000000000003	0.0423996896205181	1.4731196514197968	-1.0436901602060598	-1.0635194033975335	0.04340063688528761	-0.8537867521776469	0.09477254229261578	1.0390633265457578	-0.280358508978862	-1.30354993358175	0.5746011910047837	-0.8755414490883109	4.3530910287729245	1.5116201120549264	2.301605944391123	3.908979677228007	0.6730404178727878	1.671883570960597	0.20712945266351612	-1.386696834697715	-0.600794768995691	-0.09915699309869308	-2.6612111043633084	1.034480344947034	0.6410412430966022	1.4045153970690163	-3.0752884303942354	-1.3554735478772	0.29149990131254677	-1.1679475346302357	-0.9230779297675038	-2.211269138669339	-0.40807484117433956	-0.23119332632686984	-0.5094252107117418	-0.6464815361693312	0.5283405964495618	1.752786139811953	-0.5120083576265855	-0.9803384207474117	-1.6692263389661404	0.18665921938303476	-1.6951295894442606	-0.5514018605947331	-0.32010359041900804	1.3877649546325708	-0.28158864014550367	-1.5664373233767206	-1.261697644377906
490.3	0.08366294621936365	0.9477643502910507	-0.9948508456389249	-1.4060165567752423	0.10560206208668876	-0.022611584156498582	-0.08299855102787984	0.5398160135875837	-0.7730933478346212	-0.25061665847815295	0.1190612356878773	-0.8057197444899087	1.7461879306716153	1.4400980638966676	2.6783856635366794	0.5663405345421686	2.511589159879369	0.14053808328803608	-2.0031625395972035	-0.4530385737973935	-0.2097728117534119	-0.3863158151055279	0.06165956607900164	-1.5863749167730314	-1.8903839225736425	0.7315758250597543	-1.786791109263486	-1.6798327877080037	0.06786288601018675	-1.8137541232526075	-0.8155521974260582	-0.37826536177233916	-0.2100703306048859	-2.9321994627048427	-1.7037397170055448	-0.6278985942592985	0.9002735001243822	1.8455556704169538	-0.25080739434072113	-0.406971175096125	-0.9754911247173259	0.9644321953546411	-0.4392308862872132	-1.9190299223708613	-1.717688210545599	2.8212053167244946	-1.1730198131402045	-2.480305589179897	-1.2393808829142434
490.20000000000005	-2.68566230895369	-0.03834573336128186	-1.8880686535828086	-1.7830052904465206	-0.0039581219828481035	0.2010030444225568	-3.612499736430112	0.35702506923772676	-0.7185512174782116	-1.5880116246620684	-0.9325591281899946	-3.258605484555252	-0.35170014027650937	1.768641307230136	0.19929959813259934	2.7588200242850562	1.8431869171912802	-1.2801040445148268	0.2671466909416229	-1.460660591711012	-0.3324926663393395	-0.41356223711477924	0.6046422327693606	-0.12381471650721398	0.0949788420817903	-1.0574555085479114	-0.09779060307976195	-1.365739478864663	-1.12216468512152	-0.421794431395619	-3.820411163180867	0.5539532435129488	-2.737771817713127	-2.784464136041008	-1.736270710833122	-3.3090996803977837	1.865110996599896	1.7483802405147182	-2.036405513483895	-2.4793446219618973	-1.5858577312079483	-0.3059288316317388	-1.4184207289246675	-0.9617985529505695	-1.1462675734439323	2.5001831443943088	-1.6649807696810464	-0.6177277589524883	0.40894329973697696
490.1	-1.6822553926000767	0.03791392812828209	-2.361767655273498	-1.5812349698225427	-0.008308789715085613	-0.3709066090727464	-2.9973653859169835	1.1533694246817767	-0.6657159068030802	-2.062553118554336	-1.5529514201983499	-1.719360047111742	0.1664899838614876	1.2480218972337676	-1.2616626143327239	0.36513171033690917	1.6349694273466915	0.7064876328131939	2.3170137023611734	0.8140719640161996	0.8558603101609314	0.4615925881702485	1.3022172444963525	-0.33612267681155594	2.5546231276976705	-2.2268463637555835	-1.405579998253919	0.21273255803961288	-0.9862120978206197	0.5831367008601718	-2.4779311398753214	-0.9142142914646048	-1.1624467503300089	-1.8976945983839195	-1.581011019138944	-2.904503557282982	1.3804972075941637	1.0983029127690676	2.332073235079474	-2.1366431032310285	-1.1622332269762659	0.29971315655300507	-1.853287815984767	-0.5071865342825066	2.304615726981931	2.4247308150504137	-0.8928123532522583	-1.9437933533173444	-0.591936586693476
490.	-2.0537893559991582	0.4843111535348633	-0.6149921401574735	-1.5323069623095973	-0.49075068386653375	-1.0549225071418287	-1.547869419664611	1.8810935305478578	-2.304107691656326	-0.6752816012229436	-1.4588484408597966	1.3390792756865777	-0.029243985323718746	0.711211524719409	-0.9732334697278417	1.7045800985763346	1.162325994854444	1.0646321322731578	0.28058542887424853	-0.45352955782995824	1.5403588446975078	0.2257165147510613	1.4522647696706836	-1.8497535342358145	1.3124607500003138	0.771967275323949	0.802982346186013	-1.2769254907801684	-0.8624793991463333	0.4256316003755334	-2.151014301963824	-3.467077344275846	-0.47174670858919243	-2.376305368197355	-0.9570023813934303	-3.9128663405802575	-0.12852766301223761	0.2660155855332893	-0.07253395667043577	-1.3272638877407752	0.08408103392954147	0.016147110639225803	-0.24361224279776114	-0.7842276940643862	1.1345304281849287	3.080181364044886	-0.398956300560824	-1.019942912329343	-2.134804056751034
489.90000000000003	-1.7856998529317225	0.37503334057392507	-0.2988531153530707	-1.9160751766147204	-1.4248025143557514	-2.4553603798767347	-2.8767281115491614	-1.8681834103438395	0.02736364376519629	-1.0337318222425989	-2.9417780787793744	2.0351751976101777	-1.6161746012910325	0.4066993726239727	-2.1117167442199296	-0.7660015617938422	1.3100157745582286	-0.37934805003232247	0.3145087898819141	-1.4653416906946237	0.6686745717413265	1.2779459013514833	0.1683939883530411	-0.06225234784558342	1.5018325555547536	1.8461172478795815	2.5155605628843976	-2.412741950029956	-2.6327365528995323	1.0549611208456198	-2.425559000272946	-1.8709577315438752	0.07698416395584329	-0.9970883707759932	-4.18009358815907	-3.2943340934210026	-2.7161826904173725	0.3645235341075759	-0.7683562221992479	-0.8336900407951437	-1.478209644480008	0.8172110410921214	-0.33041160961179417	-1.744504541126537	1.9363560310125574	2.27008792924339	-1.066514933189751	-0.6640592506940155	-2.5279800012314024
489.8	-1.334262883701414	-0.30831474505291984	0.24758669323316118	-1.7843982488035357	-1.3615584168323067	-2.025862557617722	-3.543131617977355	-2.371591188125432	-0.11420043276461822	-1.40769554694686	-1.0444845055425585	-0.47338413283191366	-0.4468294231167207	1.1542294763737684	-1.4691743570703808	3.1759486471044287	2.411253605090576	-0.4950719909944473	1.401752291875673	0.5525466588456478	0.38984270367370355	0.42438478780647126	0.6290985379708913	-3.2809677505589026	3.653701375947456	2.276725955096586	-2.6072580441723763	-3.425787111682	-0.8602352882580919	0.4847901134238358	-2.6116982536980826	-2.298271966941883	0.2851367619431001	-1.7523032468034119	-3.9823085441852575	-5.693927081906266	-1.9622432923048194	0.37142752427079695	-1.3600759961723747	-1.44753141549615	-1.4833247635118194	1.1534701694410072	-2.0759042294164898	-2.775263606185751	1.7547289899611997	2.860348102005233	-1.6203245347908783	-1.4838889367428765	-2.059384888690706
489.70000000000005	-2.4935344123755043	-1.2581396513512253	-0.6059867419666343	-0.6052360872602267	0.9222377349298446	-0.8985831131356179	-0.9365527519583037	0.2977774863146614	-1.7812057947145354	-1.751945032087961	0.6155088605292308	-0.06738578018788688	0.1935681244398733	-2.032430092941548	2.0299246650701352	0.4357117247010642	0.6458077896100672	-0.10948345753302338	-0.26471552594407144	0.12213092058345516	1.3242838107435135	1.4194727852628621	-0.8560053768467923	-0.49415527595619135	2.2807894429620696	0.9129694994864608	-0.20675357830436702	-4.274151014707718	-0.01035810014461691	0.3538717055268338	-2.8787354037791357	-0.8904299473587118	-0.17507888048560583	-1.4794566548882815	-1.8908235468353296	-3.3297534440542376	-2.275442110335284	-0.6929305850005071	-1.6399557212894442	-0.7877706058187863	-0.9389819975823663	1.5026666256373828	-2.886422724382716	-1.156970029793832	-0.9297318081225986	3.918687544633923	0.7106126149490182	-0.59502082613427	-1.6266635448023559
489.6	-3.049953452718883	-0.8837666537520119	0.2904423728916643	0.9951409259175201	0.5031986307967276	-1.5024551347847726	-3.5249445926739638	0.3666794099631091	-0.3388707257651047	-2.2481368443548524	-0.1066484280928417	0.06379513706773299	-0.8691276106649013	1.644343146669165	1.110029224516687	0.2965396513719171	1.3461482764542738	-0.7378682930328558	0.015425234787738606	-2.7159537590206786	-0.6916194457282794	2.447974655228991	-2.6386367019188595	-3.2234684700819214	0.11095550735477891	-0.4956941786137433	-5.571191580113165	-3.972878969487984	-2.569043687626573	0.2409758096937623	-1.5045975416410133	-1.448338802815299	1.3981918299307585	-0.1750086977192304	-0.9510581375942848	-2.0284240169191867	-1.5623523990098982	-0.20405897070918902	0.189495203185437	-2.4000907223667776	-1.6156928297838127	-1.138733480491482	-2.7481674471294095	-2.6556722158637713	-0.38447902652050003	0.970593678814058	-0.4979497436545537	0.4192026098174786	-0.36620493359229195
489.5	-0.25208625420393904	-0.36719834259999296	-1.4676889371242605	-1.0349628847339045	-2.1114748660513714	-1.3141708339141487	-2.6196127970484975	-0.3653479022161128	0.6960149899246727	-0.24775182566029613	0.7379039812494832	-3.7130756694293128	-1.7806759114271986	-0.059571325385883056	-3.2598357736107837	-2.2755375815437047	2.0008465081184705	1.3104434134364058	-2.718061100594838	0.3204358229224827	-0.5500297099567111	0.1638193145361515	-3.7644250383515185	-3.695088838285611	0.682426061263229	-0.13417765716228014	-3.933496090358076	-0.34072984238719073	-2.537886206456433	-0.11298034478975127	-0.006598941697464167	-0.6766613442284547	-0.3844910983708769	-0.6245269024829947	-1.0221226341620566	-1.960822533142168	0.5953302606442556	0.920362175532822	0.16285495013887277	-1.9884593115687308	-0.3533798850403554	-0.11630085630732467	-2.9986933147601085	0.18350961970304197	-1.5122694630074536	-1.1581721939160596	0.5453642333056758	-2.0064149547458707	-0.7214412056230302
489.40000000000003	-1.710515391300629	-0.39269215581677575	-1.0841263652148068	-0.9181636160524169	-2.181825252141963	-1.9284881241628467	-2.701771489049973	-0.10182855811085278	1.1926215586068771	-1.1615630413961293	-1.3415212969665102	-1.3953852356288463	-0.789721020971558	-0.8589855286046004	0.261316558825994	-1.7699779477360673	0.14583000024117632	2.779302107448863	-0.8127920986192367	-0.8898334354490914	0.9241652217395044	-0.5261654953929759	-1.3052690657303336	-0.04592946210629156	-0.3126176413323969	1.7913914928251176	-2.0538037944342777	-0.113451702407948	-1.0976082957105286	-0.18838048272419727	-1.3557700598723144	-1.27264261675111	-3.0126198496039	0.2767780064454673	-0.6980623869884794	-3.014020920275506	-1.5985396797994795	2.702032491798826	1.1549711073403592	-3.2186209416481564	-0.8796184794311024	0.5023613373263882	-1.2773023206996805	0.24675430835833634	0.31692182747228265	-0.45655030300626287	0.35497233604033573	-2.617451940232873	-1.6320578191230133
489.3	-0.19802245912421568	1.2636380750032878	-0.035191303789109396	-0.62908447394214	0.05631960020810256	-2.336929347917401	-2.390664401582188	-1.130790247257988	1.4575387025086508	-1.4684615981105493	0.10812830159266773	0.025982872989649852	0.3463136714919388	-1.845723522293859	0.8645952039131102	-0.09466120117559845	1.496867664173106	2.822055137044846	1.4362014551214455	-2.2198231125983323	0.9301350602168791	-1.0328003854341095	-1.9539710310246927	-1.9071964610842502	1.7581126400941067	1.3896722434601512	-3.4471174348360636	-2.3885773156478116	-0.3895781510019303	1.3210279898103017	0.5596708595845271	-2.383151962189698	-1.8571356518814601	1.6171766844769988	-1.0902743742506393	-2.6416546587701903	-1.758176220421597	1.2723851173899208	-0.6460876023617397	-2.0064078095941973	-2.174545674358466	-3.220214727895164	-1.3697929087524734	-1.2884581151187704	-1.103599169764011	1.1028984635845518	-0.9655653253982176	-3.7001603442032693	-1.6099326209984262
489.20000000000005	0.9044650340292489	1.7302065487053422	1.0475980524942374	-0.6783388736850324	0.48796034564192814	-1.3788355699501638	-1.737324423756055	-0.6188755375643152	-2.3942187679975544	1.382812543273428	-1.2717369650241497	1.5901236819502271	1.7855885044052853	-2.0108327987017383	-2.711928566701598	5.6351674715742	-1.841401434846413	0.8370077079534786	0.8889482684999293	-0.41033264895705446	1.5512289431924187	-1.4548397886299544	-1.165464302087131	-2.1792980318628263	4.283775207146879	1.561566829789576	-0.9054182860799225	-3.3902528339557754	-1.44676777316876	-0.4552187170452455	-2.347254446446464	-2.092138560939473	-0.6601263599227892	0.29638336990571035	-1.357620027274028	-1.8677968174407706	-2.3560183708511566	-0.5475305516854159	-1.78503030750239	-0.39624906013027883	-2.7965838519840927	-0.329056254731511	-2.710270563756332	0.9805210943318723	-2.1402194206274348	1.2645010025476613	-1.1052446396083246	-3.350669981499549	-1.8577226310302493
489.1	0.09942071926241325	0.8708964970271111	2.1947798199885997	0.5934193706122828	-1.7311356362422115	-0.2917580179642789	-2.094090327259754	0.4381844779763877	-0.008722763734322236	2.023637389306937	0.9653237309207721	-0.9466245060615232	3.0608053536780884	-2.665228960035142	-3.0449063450126217	1.6533698365906648	2.0695405551457124	0.10830062598118864	-0.015943349858526412	-0.14023689206379905	-0.6544212278314014	-1.8217388342170058	0.926615059650163	-1.6727599587379607	3.929383495751661	1.8034485843688426	2.1227387878742143	-3.743807283589521	-3.013979796858183	-1.5351857236021085	-1.7328805820528133	-1.5027777447132213	-1.3507448863329468	0.5777189803882292	-1.9404249732581837	-4.1194055912089755	-0.5992546667995986	-1.5223805869300924	1.5019959941317809	-1.2080431118366102	0.24727335079798984	-3.50320231461302	-2.1122077239665202	0.7877166448272015	1.8495420904092499	1.4797060206663493	-0.25495050539289765	-1.9213215182699819	-1.12996703908761
489.	-0.47517306860079445	0.6265223544222341	0.8297514943762243	0.0641575303732842	-1.6158506335150564	0.5711204975033012	-2.3921067023349614	-1.4098993838915095	0.538340097512227	2.8350485553919453	3.204550131577496	-1.6967071790655175	2.085219785166364	-1.0378964168191196	-0.11285309108556205	-1.5125664182239098	2.0237290890970843	-0.27262345807092236	0.9629676019564317	-0.11946073733629659	-1.5661447973115759	-1.5950920383682072	-2.418698823683066	1.3539035940699053	1.9546131044183355	0.34235148854280706	-1.4904261086107535	-0.6454158218421722	-2.6702876177357617	-1.242908761042747	-0.7184130516012184	-1.7131609749483792	0.03633286328913843	0.7601232541166066	-3.3434640369298383	-0.513606537360473	0.34801759061352944	0.10011129593818291	-0.46361271115688485	-2.403508395133167	-1.1675744626932731	-1.785288097025806	-2.641581269258653	1.1808220305432586	-2.1292141990100206	0.8519171010518665	-1.7926144078766413	-2.82030348374993	-2.448295269331278
488.90000000000003	0.5758293354856838	2.17569186682467	1.8915107892555678	1.2041355736358907	-0.5965883528227386	2.6637705851123994	1.0116352820624754	-1.9513417308397627	0.8259546323192719	4.182891472423675	-1.7521011655303051	-1.9314676072336054	1.63670582788074	2.158998738852186	0.548491055300245	-1.027620824357227	2.1787576441363052	-0.6234024724333346	2.277011149382161	-2.9436251771570587	1.106293880651845	-0.261484265057743	-0.15878470097356745	0.10162961128916487	2.1758580170345794	0.6774788159107467	-1.8877531708052464	0.18458466326439116	-2.1633103440497656	-0.35282309088045327	-1.479391283952616	-1.7659746917715016	-0.7636240745807654	0.4214942588197001	-0.4072208613562984	-1.1809803719412941	-0.8228154930705411	1.143258533670838	-2.481321692126666	-2.563088716851466	-4.53572854894967	-1.5488255348573237	-1.6092313816728718	-0.3421975777191797	-1.0080223367448782	0.0530624682060372	0.5926988446759143	-3.481149774442353	-1.3195013115543266
488.8	0.32529124733348613	1.4074556330486956	1.4869903323766014	1.8417198418281204	1.2245819219059273	3.8906039148952307	-1.4415780456112217	-0.8718614358440644	1.5421768252994803	1.8543211600056897	1.34984924678609	-2.6656977667771793	2.237673327772202	4.287410914284906	-0.4107447573790537	2.0843000072968096	2.5141026349672355	0.8359031887930983	2.6268145190468872	0.5489095098871228	2.5268914111940997	-1.1743224397265288	1.0185622419943101	0.41006008093911406	3.524091866500058	0.3586017361270196	-1.113333962422875	-2.689265478572588	-0.4629237478443451	0.8557215793332137	-2.2974958010776674	-2.3232959009322824	0.3439630178455464	2.164998956781378	-1.0497968381084974	-1.5141688217984521	-0.4911729443342656	-0.9821266667995494	-6.406999268001464	-1.237446666133926	-3.6188794533338604	-1.529286391073022	-0.3092292072059986	-2.74630268879228	0.21997911544601703	1.5763454142269953	-0.042008017275545706	-3.0609175236721247	-1.6798899271373633
488.70000000000005	3.1116516300573496	2.058099148029769	6.1998288401971635	4.029919147524812	3.6475419500295208	2.3892668501335033	0.2015002627819642	-1.0767678650022365	2.8093386423550806	2.4204013616167344	3.3898041401086765	4.593795735117424	2.635570455548867	3.606407958217414	0.7715154399472074	1.1216286813870526	5.200030343955419	3.0447029616807115	1.6047347230209081	-5.0631216016061344	3.2401756389775445	1.1961837386920031	0.2817774018002464	-0.1704348302101319	2.2112138739495077	-0.8294614720596318	-2.26816926934405	-2.1086526605838225	-1.201115646408638	0.21697318175106167	-3.685730280997398	-3.2567375979423985	0.2774932614951966	-0.7143127427231573	-1.4542668763713054	-1.2952947255643266	2.4986738364032237	0.6584888781542524	-3.3512776081779903	-0.8881561008667282	-2.081410501808426	-2.5545993505692244	-2.1391262620946048	-1.460597464548286	-0.7587923522572341	-2.367609885246182	-2.651274062172882	-2.471189741292742	-2.780341340306322
488.6	5.181795602262701	6.373842802220562	6.429614967978811	5.099705226938527	2.9503657563089263	2.516859405357236	1.906103915988872	0.08321037652738938	3.697028218451565	0.5433290408296003	2.8741868849627155	4.7336021685259295	3.900724800693433	4.7370268080977365	0.09769176012235889	-0.2109245246696629	5.834339262863071	3.965640358232348	0.03340320886003223	-0.9715922590053667	1.7851390652983776	1.3881286341306094	-0.170621128258937	-0.3381525994652188	2.178088855455944	-0.4231453460372609	-3.09647788983236	-0.8070943376990878	-3.0019085376672554	0.4889381564131226	-2.6796809184464343	-3.4135299785674453	-4.026367451798077	-0.4503341249976759	-2.1104599336494445	-3.0916184897915615	-1.0260989252781503	1.742948942232935	-5.8379547447540165	-1.9474435171157705	-2.3216281987393392	-1.3726690997320619	-1.7331625698821507	1.7338822270504597	-1.2321955623917151	0.44759078861316837	-3.638399060446539	-3.5233087914962296	-3.866322351942726
488.5	10.065734872804182	8.295375234780009	3.9892791327239583	9.018008517444233	6.962960064082487	6.002735845700046	2.3838897375074097	-1.4110942259610717	6.395206903402389	5.55325691246296	7.522970994214191	4.818776712176759	6.900129659107197	4.161241728524644	6.119914330253669	-0.05650958339443096	4.93198054078091	4.786032032831481	3.6493891653139627	3.5049462948929544	2.6440452049297454	-0.14057766199497745	1.0932649069112599	3.4413942908907766	1.8626799293399008	-0.2702585808474529	0.9285879561179357	-1.2857863733170685	-2.440735316628869	-0.029895586768442728	-1.8487822179632956	-4.186248462484514	-5.332471416348446	0.6664513055997118	-2.1765081268010604	-3.5932054281625208	-0.45793193664011866	0.6861228036225666	-3.5251347162148403	-3.351056984451468	-5.2540106195644	-3.221962860939252	-2.288687895460191	-1.4555211099879362	0.0884690764957298	-2.535257360629262	-3.6888777875411964	-7.102964394908236	-2.9999358305642696
488.40000000000003	12.595245127052891	10.615811756772443	8.766326475002739	12.793704714933705	12.929788367754496	9.222999680694603	4.40890789471492	0.1274613431806899	9.226653515838608	9.09085481391168	11.17737565908744	5.952576393067861	9.35350517250043	5.379973542674058	2.7041512948283404	-1.3011322641842955	6.505672493547453	6.433948262624589	3.2628048810609886	4.058722139631584	3.654171116388338	0.48267882497807085	6.065892486613178	1.4560624939872817	4.196494797920916	1.011037339152489	-0.435186591742421	-1.5335804313020471	-0.9990690004650474	-0.19253906641105079	-5.540420803599816	-4.842721516075504	-3.9462237257825783	-0.28033447531335487	-2.8374136425416796	-2.9194151345503	3.870235145652389	0.3795651988310096	-3.2627965511001285	-5.12762053468057	-6.480913665525713	-2.5052504481625735	-3.5227592655539386	-6.593061309047455	-0.8119684836115074	2.312656239178801	-7.026122610069935	-6.900427163021302	-5.164773231468822
488.3	15.470723137041354	18.458203472428437	16.7177695855045	16.33452299661561	20.095740262010906	13.802070898127237	7.434504257144884	-0.5495803958793285	15.173137740579387	14.982855727628156	12.96095362925599	12.132080511643617	14.171128902594804	9.826303381435496	7.578588062118274	0.5216925502409208	10.047216910024542	7.985807568821184	8.365568208762475	7.590181116104533	5.312737834751081	1.7921923049992647	9.172234964037997	2.752281281644372	6.9623750196756635	4.839274004155935	0.36993745775440495	-0.4290228778913644	0.26145433365964776	-0.11149761225482058	-2.328651806296124	-2.629175334818997	-5.02453341758957	-0.2759406743449503	-2.668602163066221	-3.3448456068732657	-0.6279968214674456	0.47746979243677456	-7.839145324679657	-7.289976276821945	-6.401969059340411	-6.333052745965492	-3.3797754946906315	-4.969320975951663	-1.4761593637651444	0.2538361374396064	-10.809147523958364	-7.236763331595537	-7.087218502811577
488.20000000000005	27.05515359207125	29.97235820356987	29.93213028677575	25.96571585986728	30.69497159408546	23.774570630792507	13.668777243364474	0.3021045184195835	23.68004193112951	27.92445816453913	23.1924023100661	22.030585074344636	20.442156356740917	16.40346473188128	9.185453903553729	1.2022859155416892	21.76812024130985	15.363550810123858	12.298102124399868	12.62286544476748	9.439841033461555	0.4532035432631849	8.482735777822814	7.305887046867267	9.50016008369867	6.948141261870699	5.236287227565176	1.6120576980283206	0.17343116221912092	0.2990597859283395	-2.4617901381070806	-4.092969525777487	-4.848530635918698	-2.9356706599095768	-3.410537620461832	-2.259428451444106	-4.875207101327479	1.06900861140857	-8.96194279447225	-10.28086562688088	-7.177657726789479	-6.432172362608403	-4.831007023713456	-3.9631023337476488	1.355181055493466	3.3718497216969796	-13.64976421050385	-10.271150707586091	-8.10951089468688
488.1	39.57210629356736	43.77306946402184	45.48989289835357	42.343717916660815	41.73907716244399	35.46087900692098	22.327454642805332	0.39720473333529605	34.97796354652709	38.033998744156534	34.517137767663115	30.93000948312382	31.353000266378274	24.535788166019593	17.08028975465482	0.5951310204654867	30.799232902580016	27.376071543494188	25.590819002145494	17.43698580512668	14.027003796190023	-1.6448191831400263	14.001717096581949	11.4756310647711	13.62660662177295	8.353703816452319	6.376425768733836	4.254964483873907	0.7370684031591987	1.9450523654530651	-5.9669995404562535	-5.555489883815153	-2.35656439681651	-0.994397183083831	-3.245403205615051	-1.3490682734223567	-2.9407554542113252	0.6883654432012272	-11.683917680114982	-9.948904475382193	-9.06311590193182	-7.255543116252207	-5.409409864882157	-2.974038562555613	-3.6569417891241542	1.1429656849792216	-13.024349224072154	-12.700144645340195	-9.354310136070803
488.	55.54546154903244	60.93182870085091	60.73737654528643	58.457732438295345	56.470782237365384	50.13201606450956	31.467819122816366	1.3425558672664666	50.04691000456843	54.107790333427616	50.11233273347373	45.31271390100956	46.15183658767018	34.186948221980124	18.244611519206515	5.346256470857101	40.61322284796111	39.57948777857998	35.70842889846283	29.498927428054408	21.050116955879115	0.3497131958145905	23.08103751570079	20.32907492798013	19.787820651374567	15.034575217704727	10.565305790556392	7.041602712401407	4.384169797526583	0.4248369314102587	1.9906414287741871	-2.1024321106927824	0.10825261194117886	1.0200063385683904	-3.8613996547297003	-1.1821632309548922	-2.3716327818999923	0.3643034653551611	-10.260678248874092	-8.340818883899635	-10.569906041829766	-9.46186914587251	-6.912288909781122	-4.358593599765994	0.0000964264942316384	0.3250210987527733	-14.678079871396175	-16.802554042859484	-9.491157330656575
487.90000000000003	79.49959290307602	81.47018658047497	82.47765140965801	79.56598188936964	79.69284220907485	66.05976543748001	43.02623227231889	0.7024056642882917	68.6360384631327	72.00499265761218	71.30591319719149	65.2664434217232	62.36183133501737	47.544452458526784	25.093556946239996	-0.3129647079225239	59.21520169971933	53.07558039173573	49.903391490091295	40.62361561124781	29.8102666135158	0.575814687758436	34.30075908177975	28.714073846342057	28.756304929707678	23.329035722667548	17.28250215463717	8.486018703446877	6.545049959073865	-0.8729204133729569	7.157559203671123	3.4695942831190667	3.1550029666577943	2.351160292895945	0.2304180208370994	-0.23736159126446832	0.6704380349401529	-2.2213559680321513	-11.223230893411559	-7.840428238784595	-10.261892852151524	-8.253527693901255	-8.101302545169188	-3.264419629388332	-3.58403952462022	-1.3355855605876958	-16.57707463036855	-16.882766974729037	-10.422818007547136
487.8	106.88297977868987	108.91055990009711	109.58446656479308	106.76197721251222	103.0724078718506	86.47502137404348	58.30126083953913	-1.0243566893624643	96.0721482740985	98.13600313646398	92.22135382996302	88.0326600561648	83.28659948399624	66.221053082456	36.01655282823527	0.9526243497146635	79.74835479295538	74.61674489137872	66.86150124319158	53.39129794945238	41.870956899251325	-3.3142561360970735	49.69319285619259	43.19850339200714	41.28797504296292	31.204202165300288	23.06274967341527	14.931944126402815	7.8880999638131435	1.3101125591128309	15.337801158428837	11.774977962472239	10.345909828690623	7.8368912546732155	5.505804686900593	1.0700141549632187	1.9126009415143472	-1.67487387713388	-5.798475727556967	-5.460920640437117	-8.022304546843653	-2.545907655376122	-4.874345600939682	-4.33671106608647	-1.9277920970765166	-0.7399393549283315	-14.195607525416069	-14.194229848807753	-10.858146817653036
487.70000000000005	133.56899791636823	137.80716356277975	138.93206072084254	135.25587416364974	126.4865433617548	111.34978716106251	70.61347301937502	1.2390082645527125	128.74401043798088	123.0781993922902	121.09060233236028	115.07896669307584	110.49724383406226	84.93938361381785	49.46225398778184	0.1980064150975615	102.51819215942672	97.45551104281051	85.3731476254157	70.61106704236715	53.49416215337616	-2.3251905803160393	71.52770272000667	63.97760356770272	57.73205398445941	44.83683676422459	37.41622469265084	23.541911400322626	11.00719392603065	1.4177652308689217	26.699740279305992	22.132284195521386	19.051454165545714	15.97417383118292	14.109002678090352	4.414937827067258	3.499880960500775	-2.1556299585077388	6.981559080918193	1.5164916866853764	-1.7708141662623138	-0.16662608253600375	-0.06185261754479798	-1.9842900590736288	-0.1354002050178481	-0.44541343527500554	-7.154656724473412	-9.549558022660573	-7.751482333734192
487.6	166.9278938708472	168.74553191874543	168.06506424339307	165.53228569478526	156.45344088662353	138.20971438221352	87.86843223188897	0.606307594566536	159.23456305848902	156.92043103107585	157.52098571680855	148.24536669544733	137.1513539046069	107.44187813414172	59.796282695722184	0.33514414453036423	132.5432362152429	125.68033173838809	111.34016434765708	91.41771361141424	66.01433014579621	0.031294788949889074	91.65432581744855	82.87057528730432	76.19002281373686	63.04412845210917	49.398691513137024	31.489280390109194	16.32595072212735	0.35670097105688375	42.335247375571825	35.64439213948966	30.580375280705816	25.64237569536313	18.899738722897894	8.883139320454573	6.1457254467518645	0.5845633858605788	15.20133320364913	15.006281583123123	8.271070505710416	8.662598276575157	5.291638525736273	1.3407159373396444	-0.2912278687508859	1.4879500430197765	3.400777732008713	1.0382169590930044	-0.5527165506055836
487.5	202.32397117693898	199.387415705691	198.07757456878005	195.7237560457215	184.75964479081	162.03673698937945	103.84843285805569	0.7169248676710835	188.29208959446507	185.36719074485643	184.20643427405506	171.39568523737657	158.83401241366676	126.27961958397046	66.92532277327346	1.6673472380703278	159.25070417039132	146.89336015397862	132.3657157855323	112.04843407751876	78.98564781553621	0.5473606750448475	111.76540675587594	99.00331501184134	92.51025451766965	77.16169865968202	56.9371915924233	39.7394066012147	23.079160763981857	0.3921147632994504	58.991054506551244	51.375275200854304	42.50180326863477	35.624009373303345	24.62438005849377	16.05066273983884	9.324952241958824	3.194403256966904	28.30138146771196	25.549956582676888	19.97084299727816	17.19380573108006	11.043889429616243	6.263156919577461	1.6315731294755265	1.57610175497685	11.819157807208894	9.692730407281877	6.177206319529765
487.40000000000003	223.57561379161467	223.01905555840975	221.71700712129532	213.5090607907252	202.63927164898246	177.46730240828126	115.19438477089773	1.1518793399187943	211.35044536547218	211.0055831306	204.27335915966367	193.57003314136028	176.25651116469797	139.28817023955557	79.33788372284043	3.784007767572372	178.6906498302852	164.47654938364798	150.14036931731584	126.90965355488042	87.6591229233872	1.5961353446615274	130.29009826194053	120.29536317765853	106.7243787071399	88.1909871550747	69.93148968332663	46.12523252575353	28.2389000678749	-0.05986140408362782	72.51534641288886	64.61156693857359	54.08827751502407	45.4508002898379	33.12949727867853	21.656901860954648	12.83306533695561	1.2554510453597407	41.53026508466419	35.58997854589572	29.201446543278713	24.80242992301006	17.28242914638074	12.227905016537026	8.800561393343383	5.002913327848724	23.179083542332013	19.11969090049046	13.38520377933379
487.3	238.34825937582463	238.6487393638722	234.58668524671756	226.46116303951547	214.01525162637188	183.79526768188967	119.4045630274736	1.2052482521996137	227.067778801592	224.995626913474	217.80391487473725	203.12117114096407	187.94776459720697	152.00926028601538	83.12890705608764	-0.11579696411818631	190.45216057612006	178.0168539323021	157.70668388880011	132.32779369243536	97.80188557506345	1.6139994763918757	146.25847744720684	134.04577328829956	119.00665815887719	96.95593633573307	76.14120025542267	52.67395135780452	29.782468722452865	-0.4120185519760911	86.94373963343325	77.02631800156178	64.91543236714205	55.35773958411888	39.29963850285866	25.39304345231812	14.336002605938502	-0.700333654124948	51.329468137813905	44.750361428284144	39.05255021819641	30.533067964227442	23.257605339289658	18.615910475032905	8.794059588541032	-0.26569031651372965	36.56774490240048	29.776100580831127	20.95970781728977
487.20000000000005	244.65222692499933	243.35068087785865	237.42545307135725	231.7747889350165	214.35332538610092	182.21957572112166	121.88930180212361	2.3687812940237705	235.18516536946808	232.5737494248129	223.7278966964246	209.1320713162651	192.0598233440586	151.76226905400398	84.98086260754386	-1.8987394681865002	195.81088875352546	183.87450953286145	162.2163939233396	136.81017419477544	101.83040263385747	0.8452845064728377	154.5351098060545	137.71296444287296	124.9819426660772	103.17724593666165	82.04764596368436	57.496595003129826	29.669432111809346	0.19021791865895543	94.74353596093273	84.57219734061763	71.85958375770737	59.50577316237263	45.37213766728808	30.66380900381084	12.863677066065888	-0.187242732072926	62.526173051549115	52.10964299085092	46.97753656730796	36.57559489285895	27.10283916504216	18.332571041186533	9.855088107014076	-2.414872436916569	45.108231001517225	37.60938798581666	25.171284675142875
487.1	242.53186215928437	237.77186257217102	234.90869325378668	223.69618551181782	206.44868453807487	178.41221097902746	118.38230883429972	-0.20968979108857755	231.96635425888	224.6792942833366	218.81166934463815	202.16842647086324	182.26828269354053	143.86838933896658	79.07244647758583	0.15476997319728344	191.5276230491924	177.01420777632867	160.38689168747814	135.06993410954195	96.54930758324156	-1.7049043385777753	151.49868713861395	141.70198869165233	123.24939984487166	101.77490705004902	79.9764929981346	56.03149110005449	30.685233821416166	0.8246672987286783	99.71477323242021	84.31378405392792	75.17940054936766	59.49099407738644	46.0601222680226	32.66480163307648	15.130953707291248	-0.28248201741882806	66.07140791145332	57.35861138615179	51.896353774266565	38.4404021738502	29.697608808110672	19.598190398047237	10.913847108194732	2.266206464216697	48.98623009251082	39.02434249658753	27.30472985423262
487.	229.1891806562776	224.41290735153686	220.49530173042612	206.97476101655113	189.54155758365155	166.8387148798636	108.71330381533753	-2.082953225870537	221.00281834668644	213.47482607997605	204.97001986447864	186.82283144292273	168.27734407959304	134.09955021532676	74.03578293475161	0.032770289864706016	183.8083130342179	169.10958320606647	150.1665488673029	121.7635604600521	89.60273054479742	-1.5382049948756094	146.90778910104615	132.10750031410083	116.46076055977473	95.05005073076892	75.86193566803243	51.13528876862482	28.855607432380197	-0.33546786954821894	95.08499973973844	84.27188800495965	72.04051819349918	56.80096644873688	42.53681082678275	29.532813548459497	15.730992821191307	0.9069153776499446	64.8175104746244	58.0645218004892	48.12700868312412	37.796453847221485	27.769747290243096	21.799345039208617	12.24922576356502	1.1878421322290182	50.71749587156851	40.792744168669785	29.230337837176926
486.90000000000003	209.29455570445822	206.76368076585538	200.3305289866703	191.22701783164698	172.6994454032158	148.3154373969125	96.62550463833519	0.18328116334414934	204.03164713853184	195.31349783846932	184.2845172272419	169.12372111108354	153.56093243503116	118.24959497759463	66.90926300835997	0.00897955107040762	170.10883682182345	154.8537619758612	135.61126208234413	112.71980390930024	81.5605401941908	-2.101149429446264	140.02919484151178	121.395758104806	105.52595501895881	88.21073331340888	68.01035253262586	46.66456228981755	25.39634579094575	-0.8088968361289518	88.67015264760983	80.00497660256723	65.13978846329282	54.06839477899951	40.63722322928432	25.091394248106113	13.368436967346028	1.41448646340553	60.67543049409803	55.265307931999814	44.457336659696615	36.02144337420255	25.805152124688895	18.447397849406684	13.814018566792113	2.59914675543829	48.56694814649172	39.387149992536855	27.22612891167907
486.8	187.87827643196098	186.50860229687174	176.92492053003986	167.26164728111792	154.26094583673364	128.0533935875583	82.12898215924287	1.6913318472028385	180.2548112103879	171.46219468120896	160.90363847135606	148.64611691372144	133.28644194617397	103.34954882738886	59.29856849899783	-0.030182843358885793	149.01034292333753	136.54528091181407	118.86696179769822	96.37079391100606	69.4402447754373	-1.9181495325181128	122.69464670889792	109.34188672291768	95.71588669525516	78.84006185956851	59.36207636603106	40.33697031079287	21.411432958748122	-0.46721740523242317	82.67148436612217	70.48722787654386	59.99298297916205	51.106775508044784	37.65105933905794	25.609638620168028	12.917581326129135	-0.5550699990092657	55.49769537338974	50.495524306290605	41.12019310647736	33.77800137198839	25.443732180518193	18.434425890558998	10.143143365578107	-0.427566697325667	45.7299097040184	38.0006145155967	25.45713252920847
486.70000000000005	166.26762490859102	161.74303077178908	152.28509220437567	144.05664842842012	134.94087446453014	108.59102873303145	68.45888396482401	1.7051437377387306	152.77396178624542	147.6934674440333	138.47125165572194	127.52369381018617	113.67492580950864	87.45548221515381	46.89945839373013	0.15217331713308974	133.1515788491557	119.50971524005246	104.69826762140012	81.0340737151154	58.90743279529542	-0.511743009517017	104.74725515607743	91.97419775558095	83.53709708459319	67.1249270168736	46.74928725646612	35.203664444367774	18.698312991783062	-0.43421391881253824	72.4487072101744	60.99778609392512	54.14666450437115	44.75728885572886	33.54323328821022	21.772528768794775	11.526568817990947	0.10862369983001274	52.10140862178566	44.081669498502	35.324276757021295	27.012356996627943	20.961698008675363	14.723548293754682	6.447467944564826	-0.27699112111417756	40.80718127508645	32.5761387355048	22.772681295520133
486.6	141.53257287385543	135.42026758899513	129.38346295994532	121.716325322509	112.47397415257831	89.78577894503687	56.34365540183338	1.59582371456456	130.25666983030447	124.1491719012221	117.47784558291022	101.55700612738512	92.97738117111496	69.17391228454353	37.55946691481976	3.2724794361949505	111.3235593738404	97.59576249262913	88.52185149959197	68.05991254639238	48.7771028672877	1.419578164916078	91.60941480405697	77.11724165476693	70.47586397556876	56.82347697930441	44.93462274361636	26.472325769292958	14.107289073054993	-0.90988230895144	59.2329589472274	52.03154721562573	44.61272488657493	35.29149712362337	25.7770772758887	15.719177658463163	6.54124244904459	-0.06096720960936941	45.67112120433115	37.55419585245261	29.792645890181316	24.706042829672143	17.675256379695135	10.887281129100266	3.4674445166397803	0.15520429717118053	35.5787862946221	27.657448894406407	18.81413588823469
486.5	117.42952655150826	113.52495454236478	107.76326886080255	99.75111990017272	90.2896337755769	75.30008257194	44.03502595061708	-1.4809334620739834	111.82091689234053	106.6376021499473	98.31649008952775	86.75615684439907	75.84061268948732	59.31636362595731	32.39528332792825	-1.747240217428692	93.31713270236996	82.59067067125348	68.15597697952666	55.73822404972511	37.86823047392647	-0.04726790163634931	76.48893394369654	66.7659608859524	59.21394611936429	44.89179355806589	37.8471962706802	21.085217225188966	10.99936849239686	0.442375388525702	50.15547311074922	42.372969228614856	35.21084829795649	27.803450487087357	19.581702887857784	11.551534146092788	6.1595105631294205	0.23184221370559532	36.02679437001089	31.351402416687733	23.83966280308293	21.894489165273882	15.87824243531757	7.959602115730448	2.882542400746715	-1.3413503413157326	30.207897032295797	23.560607204147868	14.909669347975768
486.40000000000003	100.18858614216184	96.26854179838399	89.50259898013229	80.33900997103254	74.44950620887474	62.5021508801263	35.24804235497338	0.2689140904863463	94.2117919451592	90.3947423161609	81.77224318852592	72.18138234774555	64.69145450695311	44.854731167269044	22.466802295089398	0.5940149462501482	78.68182858961421	67.59495124616656	58.01802243884685	44.07414607710885	30.565645114967015	-1.6581261585283331	63.11415990040293	55.584642491242775	49.32868433341603	37.1442979377794	28.913771081910546	18.439805915405078	8.815207538363266	0.8236313776770423	43.35014801594906	35.848633513589775	28.74444478842052	23.060916091408142	17.915390483912052	10.007399350740785	7.081591134665672	2.588989437420251	31.181007026945412	25.079156329498794	21.52670339609339	18.2677163829429	11.033875139711478	4.548323264765836	2.7641158689811385	-0.6823497678215197	24.602187903729877	20.34211969287	11.720578571661239
486.3	83.36105641409715	79.06436954908122	76.21483456349775	68.82623565691576	65.89159082934786	51.69718302317098	28.29036628604169	-0.22990041964221453	76.70319288179456	73.53417904769215	65.92555044856474	61.21236001754203	54.51558658670044	39.02508228560662	20.36195282682368	3.131380595499017	64.65642119226527	58.473996173133266	51.01308503648693	40.130724180483796	26.75100329477434	-1.4053167139772653	53.04732713067132	45.134672612542765	41.239625883111074	30.198387277664633	23.874926253787944	13.964150628653584	7.375275547513863	-1.5130213198462403	33.024185844196325	29.226361177709965	23.973225035577393	18.16549310156042	15.014369077795443	8.352538153203422	4.6499095189462665	0.952334748033323	25.377862144042126	20.97369131528023	17.328277007087053	15.87834257454675	8.038416653823894	2.8478330336161575	2.245982173850578	1.5655209278441216	21.56042606015238	15.759825218699504	9.336506989891028
486.20000000000005	66.77161226756172	65.07652229760501	66.76486214020576	59.46382170063162	56.45329695766797	43.60335676090709	23.253406751664865	-0.4111770578760794	63.95636478365287	58.94334707956429	54.06835658589516	50.21333595701771	47.10698372969759	30.960146172980377	15.624348110664304	-0.8732660922771706	54.016498856407175	49.50274878087246	37.87465305872488	33.31661826885722	23.120476990606363	0.7969754629031218	42.610616212801844	37.77587257851323	35.338023700065335	27.412272717818475	19.310299575140842	10.56712104155632	5.886047451031776	-0.8909338621573524	29.4867919115376	24.010510368944626	18.686011860619136	14.081411604673734	10.811898905552948	5.976584900244421	2.2755851772960973	1.1856653365874275	21.166313130448586	17.89331144694773	11.989797943859056	11.715009359486702	7.680857090430287	2.3567335816516812	1.802580160605453	2.186468240815056	18.22607953853201	15.269383113839496	9.866443581536112
486.1	57.12822585553317	55.15456060329675	55.04275416094399	48.89328385950258	47.58203558829156	37.7135092795139	18.088273662538356	-0.6172473697173295	53.05807239989848	52.9325478977865	51.29146476674537	40.33060215678962	38.440746553796345	26.506418786287426	13.305137726305167	0.4466052643835782	44.97853004868573	37.907192941127484	34.201976921866965	27.67244077981674	19.31811601467408	1.1261257214177187	34.440681833186545	34.351788929682186	29.227968834619663	24.272801274907028	16.531619066803838	8.813205961567519	3.014340904746772	-0.8260377688479743	24.466753150166117	18.186820462670823	13.590412566624147	10.481008777524512	8.389746935998476	4.502231853367617	2.0394734614750893	-1.1859148767998664	14.684855719780831	15.462420470285029	9.286426823889428	9.970046475634188	5.867899839414056	5.629565211422401	4.275682893378288	0.5564092580624803	14.890676550542842	13.294976568962838	7.081938570766656
486.	49.05688256279794	46.7810334247205	45.81942906391046	40.60995893037756	39.798441981575145	31.76410538979735	16.568274698718927	-1.2558196687332706	44.97564780363081	41.383488805727765	40.00754086480451	34.74685334489505	32.87735108128271	22.327412205503027	12.955701595151766	1.4244946786342192	36.90807691474809	33.229260792929146	27.957573944635584	22.64235848274179	15.12354661721569	-1.4435827108495558	29.72904193367506	25.46868831239757	23.04900933994434	19.618923802827275	14.219389430636177	7.90004246182979	3.375746828798723	-1.263892974088085	19.984639782542974	15.398959744261319	13.341474476203377	10.953834554458357	6.288162895271009	2.2624095322407074	3.25661552206934	-1.8004523679310638	15.268059816865835	12.908076979605847	6.595231489175784	8.458554601930345	4.266470717762635	6.3934168651039585	-2.154886995700972	2.6364890553226186	13.119838899905215	9.379850508829007	9.037921015453302
485.90000000000003	38.82144215441015	39.92797077847151	36.46529941247311	36.65485735468059	31.311147794346386	25.252194355570012	15.424723352582747	-1.6136144251319107	37.96946098950832	37.24436289737281	32.67322950493922	28.722734903482824	28.635038890878963	20.780195257494494	10.93191131220615	3.8448623653051373	30.577799833477485	28.47925652892499	22.578347876374337	17.737056619830355	11.536842397642145	-1.8848796529483391	26.073203914940112	24.631826410771012	20.46367305276917	16.12383748726436	6.491445223563611	7.580303214348673	4.586611601350214	0.21141227704864218	18.38300031761143	12.42182631207154	11.055431861319704	9.82075184000846	5.233001460986916	1.4813536363165756	1.8897279984896511	0.6831305953382247	13.830095960886196	12.338230391046846	8.521627279464386	4.865978580890507	3.9143781769339516	4.035802731862231	2.2170537192916018	0.053418236959274	11.178500053350637	5.5497651483265935	6.4871488423420445
485.8	33.21406553835094	33.54278789261614	29.966892189980065	31.300449919378142	25.530492927794388	22.45113001241903	12.571267322712842	-1.6184383554945276	31.746243124255905	29.973239348648985	30.342984435894476	26.0370489804734	24.808808230981846	17.515479937091023	8.851389780592012	2.3041222109576096	26.340857561410715	24.25004731006741	19.21947785941798	15.784942216992674	10.96888832482589	-2.949772229986488	23.74067426939561	18.894548859042064	17.386354150587366	12.37979645607	11.828101966020657	4.881288119591357	2.4785233997577416	-0.21673407057191962	14.627895308125737	9.706216360942534	7.492793917832359	8.812008906121488	3.9682434233247763	0.032445092684443344	2.9515015109549885	1.1552456771147526	8.49990049212783	8.584899328685013	7.452934513697109	9.18856497901408	4.06756318062901	2.4706398502140714	2.1255688013295395	0.7071562684902026	8.952954483892777	5.313628757960252	3.989193596813173
485.70000000000005	28.26932177496558	26.489114920014327	25.583524381937135	25.4738217206448	23.970112893559733	20.72637123445597	10.153511558596422	0.1640391132129826	28.37978645007481	29.729594956704204	23.059528379243762	22.488372401934036	18.64496369727965	11.472468145478706	4.8818642404686745	-0.3174006494516496	23.053197587570263	22.87605386948599	17.455353047572103	11.27506011387823	12.358913817703078	-0.9597082998497775	22.036858396097863	15.264756081959632	14.056594160514774	9.211905628039805	8.072179516334511	3.951695350331376	1.583220240167474	-0.8989931256423358	11.001275387570601	10.727646765900124	6.819981991889605	7.957305251032955	3.58176914126459	3.1536536325484175	2.5552398139737376	1.1599887598685665	11.743701986168503	6.158718162039469	2.9427101888380824	5.312352603225135	2.064945756779373	1.8538924384679083	-1.6645020495360874	-3.227004653392448	8.009610096089093	3.8819428368104916	3.018695227502232
485.6	25.668371243565073	23.205731567164648	22.38431650270405	18.958867451342666	19.575851472879165	16.895399444554556	8.313301701048946	0.6879705257455078	23.266871108060755	25.277611075136228	19.57480718675515	18.08063595211056	17.755024861396727	10.956737617833431	6.680001783007529	-0.5239770278537529	21.011605981535276	18.221065133694367	14.544670332525714	13.408044902171312	10.375293934697781	0.09089206466662714	17.606678241458333	14.242676903583144	13.394379427276046	8.557020139274089	6.220471030532385	2.417491723046779	-0.046892080467678954	-0.5788304374590869	10.240197417657212	10.640148451442098	6.9510104546964095	5.017617438081684	3.4912492947851215	0.6063298124867085	3.394668982100967	-0.8682257702667131	9.953967221792444	5.421485560185654	2.0237014279551295	3.5429168093847907	0.12265188665425625	0.35544714047477843	-2.7424620060383855	-0.18412736410069566	8.742121789233021	4.326928909967223	0.22375363626842204
485.5	22.385710228361166	21.24708216962732	20.317425974878983	17.284947787109203	14.825109831835597	14.314186207382408	7.149576113705543	-0.9412170941080853	17.924627822763195	20.184205858967367	18.47156526973426	16.239056303620337	15.587316736877371	12.28059995223672	9.971275628829824	-0.021663411662563234	17.855418865222383	16.47397898980651	13.507578354048146	9.137073101598416	7.532582457915023	0.5735772872718237	14.266820346133636	9.614986290674349	11.993884824341013	8.231016621241967	8.891266915264335	1.2793344309808121	0.7119547439356813	-0.9041319298192794	10.13190826821597	8.303070798060368	6.432615720428142	4.254685703041325	2.2565113081051926	-0.7707944559572428	3.0579108803434356	0.17617120352392562	6.722490581634533	4.8538469795876935	2.01279027519778	3.634642069437466	-0.48461585548518593	1.2228125035897377	0.4295588130942266	-1.0844813565362064	6.543515386659599	3.4430942956809356	1.9414925454124836
485.40000000000003	17.55171459647765	18.64905875325422	17.08934592311452	15.026857633557618	12.615281347639305	11.640839283952214	4.626787675793177	1.1212629666035825	15.435872852649505	19.008619076941255	17.4346124131005	13.468967670170764	15.001484516041753	6.758490354566558	5.98517263927218	-1.4590169594160753	14.089951782903412	13.303800702964768	13.544513992547078	8.886593235629512	6.5767433703642615	1.0494491952596237	12.773405651683573	6.34096144934903	9.462560930054082	7.448188452736525	4.912006493963008	0.578510617104222	1.03982999537608	-0.8042312073170861	7.46256184922458	5.125560072204314	2.5962037905061077	4.760129887633467	2.3345370175649323	-1.2255095158325968	2.521367270512439	0.35064394405502003	5.628449977509598	4.552663364567102	1.8710685844059356	4.629858522590605	0.4547326408806216	3.2833513572912976	0.6922680505100377	-1.274802676672559	3.9002177983137214	1.3013995666141154	1.2994623949167274
485.3	16.114310715973893	16.371559466066564	14.17375766472257	14.214523044504684	13.59595201857258	8.42711035998003	4.5362556771697955	1.7946999965985762	14.529536014654363	15.636698441770704	10.349109783266226	9.635962881272212	10.711982299671176	10.492984068425645	6.44591218992711	-1.4523961747000698	11.173367398421076	10.70587858890149	7.657753199957742	5.0821407553921985	4.397794463444274	1.184337347145495	11.374440552496258	7.28487337082464	6.933303423356713	7.803532776240845	3.7234934286953507	0.9395980320710718	0.9522990487077565	-0.5222631408301535	5.425920383443174	4.971260097121808	3.3694388124063406	2.928428468794718	2.6602567633248544	-1.0553056160495053	0.3498149680858593	-0.22810745529449572	7.509459329716527	2.774520243574396	-0.46073044455563406	2.722702303345729	0.789704853544309	2.8848783981273103	0.8740626472038049	0.9314439088569612	1.3748394387413354	2.2416031738735014	0.7798058655424609
485.20000000000005	11.633130263948816	13.933459236884271	13.182280072670919	11.705804697789526	10.616419139182339	6.8052690532447215	5.668635299535825	-0.9360394870437905	12.595686721808809	9.977237751341983	10.181656316987791	6.18323135046192	9.420318585400162	10.140579354536982	5.036325163481953	-0.2325145568428886	10.958688633234015	9.066956987918292	7.679759143264593	10.815664726634369	3.269224947960305	1.6174515819192161	7.317168396353082	5.4874765184522385	5.999042115069567	5.734846040336394	-1.7908941511403298	1.0394447223922307	1.3786243208116988	-1.2383986377427987	3.315184164234408	4.748959822110791	2.9911240786460622	3.5562433157677855	0.511415339512168	1.19093494077361	-0.9321897899353551	-0.5650917551207564	4.013345777115228	1.3191882812342681	-0.16733518654646784	1.5676545019412242	0.5897214061262213	-0.22809158690320053	0.819256139133879	-0.7270567446265765	-0.047459337946607505	0.37372915525554584	1.487352824481177
485.1	9.065844300132131	10.87016551996838	8.940980092994227	8.174401032249971	7.42332365683831	6.79992977428686	2.994120013655311	0.5570740723628806	8.97071163299038	5.997130316041817	10.822501151724033	5.170308099687938	9.667518910130031	5.4434836782501455	2.346130687073577	0.9830378903120526	10.316572479503876	8.264042658344502	3.0607178991067068	6.127223693908233	0.3835635533858297	1.099002851280151	8.933988354774547	4.1645757701411	6.2125513271778985	2.2948855071751093	3.293221170932159	-0.6842376545371917	0.2579606167263492	-0.5113269312730724	1.4928224179063583	2.6756825700117326	2.2259345838928173	5.657822841133937	0.9182000817002693	0.4859327045640283	1.315188941065986	-0.6157727975891075	2.6299953798898708	1.7097508490720128	1.356931239817996	1.102313662260917	1.1393871043597097	-0.5418287717245862	2.219202576148106	2.0800502354225148	-0.002185620210755246	0.733044449054526	0.3406742694828001
485.	7.414610549009218	8.344693944102971	6.687443005936694	7.49682573040579	7.061435246602038	5.4727533126734755	-0.1508240655949049	0.016004279030881752	9.468731651895892	6.094088683592232	8.344264979388182	3.9576847509252255	7.946880294336839	1.0755496847654542	-0.744802648988151	-2.8705907668727866	7.084991183863203	4.982847592257732	6.112841170958006	3.216618631770659	0.8971308673505334	-1.1162999525419528	7.183671699782021	3.3285939296892173	5.1856257320463115	2.296888711674681	2.7961665892126257	-1.5627607487053081	0.14676522711992668	0.9557169210987664	-0.07518316151271393	1.862637697280224	3.005796388790794	1.9346871835987856	0.6781392700476512	-1.536192303205669	0.17791745122661462	-0.7222773860288917	3.856576063288661	1.9401931859673862	0.43049233859851854	2.592338838790272	-0.8154587384809491	-1.6391401223714235	0.003507555004269719	-1.3544727134943537	2.7237542691170757	0.8584067462122247	0.8377897576867963
484.90000000000003	5.88112667917118	8.034031998092802	6.176282160519023	8.057349953748378	3.9603652383380203	2.9551232371725735	1.8107559262973985	-0.2821249745403769	7.434604054187729	7.981538156436299	5.259768904666606	3.9926877014371778	6.736584153203071	3.92253540278292	2.4896528225393975	-3.436036054561961	4.7737829844439705	2.268966057052621	4.959517714211687	2.293242850279939	2.3232210574420904	-3.2194135238296515	4.932241657774997	-0.26047073557043876	4.4462191616664954	4.661703394703845	0.332813116819897	-0.5760192821270524	0.6866043762641868	0.3857263965664517	2.502119929076526	1.1922731976554561	2.012484037391335	2.6217560225465464	0.22131786766591688	-0.04282740398786444	-0.4214532953063417	0.30584171257824916	1.2561022150856695	1.9428032101012171	0.4764494476998674	1.7574809203237625	-1.1145284941032048	2.955899131517284	0.7391162198188239	-0.6096210477668129	2.6824748066863227	-0.6730300737772232	0.1544458743125322
484.8	6.878459502712743	6.762974939354762	3.3554938035146034	5.487244804664667	1.9806525328801343	2.8361930478791915	1.6164511750098178	-0.17302083238551447	5.292458252634979	7.021620542988514	3.2320411267782703	2.736550887429428	5.480711974836693	2.3998019587131525	0.6289083903923836	-1.0928442105905853	1.591243672418035	1.6664110076524932	5.084219104273007	-1.7288151749899128	2.262589987977525	-1.4335780024288856	5.257830721270668	1.100369100851927	4.955365751852229	4.727976892668103	-1.8404772173820578	-1.846232524368618	1.6575693923051953	-0.1346668708269224	-0.882040613385575	2.6096740426545817	2.3758717211945646	1.9158315703697935	-0.9721299920045328	-4.737765491410115	0.5347714197425995	-0.7792507353177067	-0.3681018956681522	2.36657079073271	-0.2736606772801782	1.106282035148991	0.1066775429435048	-1.09328557066062	-1.7646584265855416	-1.5419494381964485	1.235349248074548	0.4249921141416984	-0.7573246162623206
484.70000000000005	5.653662064872173	4.491051743186155	3.8888800404885253	2.8490512700503854	3.282872396074905	4.08152447538857	1.4447933593620796	1.2552129537179253	4.695504143021989	5.0449215019730085	2.119488051200349	0.8378765598731401	4.25350079438276	3.7420330757669333	-1.0058462124136691	-3.2038311456609776	4.103816352352183	2.9459075450179912	5.884020263399295	1.033737993625456	1.3040856722583283	-1.752674527476498	4.25347312031147	0.06472222499589231	6.405099275120543	5.177225179535975	-0.04489371605992929	-0.5603928945228769	2.282223375342494	0.499571617557112	-2.043211496311475	-0.44701122002838584	0.9629840293383112	-1.661171031750799	-1.7868215373013483	-1.9501660893777448	-1.3301660839161111	-2.6083656062378675	-1.426642982250861	0.004995601988898368	-2.796211410534364	3.9721992810417226	-1.1885870873140758	-0.8828194322510835	3.256937083463008	2.1300090834108496	1.2255024055926618	0.7084527022880933	-0.5755090100792604
484.6	5.90443109290873	4.746071597969196	3.4470974915075314	0.07202783430725956	2.8157201189830166	2.3170356465089204	0.11502775547089572	3.311094343652017	1.9103508288725353	3.7947670094316472	2.272939609641341	2.46517939984273	4.546589265311581	1.9168349454481823	0.8132649653336386	-1.725434634575731	4.339048356220166	6.253313349365132	2.7683749165943636	-2.483230380214364	0.837658632164319	-3.4488075442077086	3.7148106544062798	-2.8853122758394756	5.970880338074732	3.019828776118726	-0.7934021579877526	-0.6963515890316714	-0.1062085449858019	-0.4734612056980332	-0.9440299607869405	-0.5866051814554053	-0.9685786593481349	0.2944608901554271	-1.9165654404005779	1.3807320853092269	-1.2135378466302797	-1.1241123008147746	2.2462755700547774	0.47056959211038696	-1.4403773638522344	4.064136067613257	-2.0589397991854375	-0.01856435080022467	-1.3971724678892214	1.0253907407559115	0.33578492005096783	-0.01688820446457795	0.49310703815376744
484.5	4.890070019880631	4.904249553544432	1.8574603875659563	1.8865083162761482	3.519487782857574	1.4976417509354503	-0.7494375004428095	-0.8806712547233917	2.8671880746580025	3.4927562373867445	-0.20028038223488953	4.905935891622062	2.652975435521666	1.4395259120173733	2.6881874206493372	-2.8891824592311885	4.359187318045567	1.1476270125497299	1.2304015601486864	1.9216344056011918	2.226948493863034	-2.7939208259367545	4.20644510509558	1.1027165142258482	3.5859249382626626	-0.3181908512956859	-1.9438045150560515	-0.13969491681849666	-2.616551740554883	-0.6910211647946558	0.7104360121183694	0.15783227793580712	-0.9386110079972043	-0.03689326486350597	0.29624443355767704	0.11971127073413723	-0.26289962774773823	1.3699378565976346	2.0382592748177757	-0.334596691697459	-2.2564839329884916	-0.8296674163623483	-1.8495582222517921	1.3862950540141252	0.038925012223795435	-1.2015571566474998	2.9302240991845294	-2.2033030038164787	-1.5533363214013733
484.40000000000003	1.468202981935537	4.484627431893195	-0.8104000099902959	1.7576937287589933	1.3910971520604973	2.287241378972415	-0.9907556249897251	-2.057239947698943	2.495115660162072	3.740511719270484	1.4221115665902606	1.0342538430985644	0.4018987961204107	-1.268046014498816	-0.9735682216051336	-5.010118601708569	3.772480922861759	0.9659112414366287	3.077713333351655	1.5443591883988963	1.705239713264584	-0.9270930193516296	2.374169538984176	-1.8221039042522271	1.6362539065866226	2.7448208549278084	0.3063783553648164	-1.3828099143796686	-1.1918718006593982	1.5627724618722734	-2.5194331694774696	1.068499432596708	0.1877834001727493	-0.3016267811431799	-0.8542167370773248	-2.6438271372487483	2.433052993837702	0.49301621069791457	3.3672907997774826	-0.5641624990263442	-4.14114071587529	1.709469655369207	0.39587180149403123	-1.2081584634340294	-1.5896530946952365	6.367009423022653	1.757550574618891	-2.7119387386339024	-0.9689607855670608
484.3	2.772481436561862	4.7148184802702	0.3299912791602695	2.2266242433909995	2.167510640635598	1.9640061923570726	0.6915954041717867	-1.3011945173808577	2.041161339390928	2.7298608134415936	0.05380187233100919	2.085104536698475	2.056729354633434	1.914105477182903	2.0696644343982764	-1.4048657725554063	2.514703618886555	2.252274666352867	3.9993844938908993	0.5963225225577515	-0.6235500972055208	1.179646386666644	0.6447773005181501	2.6197965059890502	2.813517073851659	0.43831149897363764	2.307508812793188	0.08850207779395869	2.0720285724700047	0.7536900752593878	-1.398764157924402	-0.6605912779906498	-0.8562319231689712	1.7015381671386685	-1.9415622852537529	-2.6834964490400384	0.918726712875733	-1.2982232465758234	0.6413285049249178	-1.7560815003482357	-2.345451372648221	-0.7124313793764774	0.2615070257490053	-1.1508454813311915	-0.045920795770780676	0.20904362076953575	1.2887080629514354	-2.1201933884401174	-0.9285429026036205
484.20000000000005	1.542015807842209	4.551039656870739	2.033350321379253	1.875917347070181	2.77566104662572	2.018199032114724	-1.5389868024498283	-1.1335992147850515	4.344478975204394	2.908176511135942	3.7601630241242825	0.32878422113027383	3.884633544530666	1.8328778409363422	1.7607482892786022	0.1342468636005499	5.9892555614568765	0.589610355971881	2.738430406838985	3.660115048082988	-1.101425368185537	0.2888713591543226	2.446790618439288	-0.5515889096221426	3.676269161786535	-0.6610772037914281	-3.627714603124829	-0.7102519251611827	0.6613486392034695	-1.728640427771783	0.09280341956552599	-1.080603779855195	0.2618428005414135	-0.36855964536225616	-0.036909584072145285	-1.5731847549641165	-2.2094653705900917	0.5346603816417752	1.6978849592462937	0.6606576484519175	1.3515504226295627	1.5234199037315426	-1.2589073845334275	-2.9992703866804713	0.9897573988131053	-0.5357374824552499	0.8422575523162988	-1.6201089765144545	-2.042764123248613
484.1	2.1412796795824236	2.5642201340199504	2.127558213142301	2.650311311729544	-0.39100346016343424	1.8941590793488046	-1.876424109812147	-2.6295988585946004	3.5500886267056466	3.2072299370216286	1.4530407543717008	1.3447874883318889	2.7039181946920006	1.8683842199493235	2.4541909554998824	1.6561207439066026	3.5255226012536864	0.9190895185894976	4.341533953057477	2.056989583630771	0.6140986707601848	0.021471774888030648	1.8558386376215967	-0.7835259478737864	3.198748113092409	-1.0773666454657542	-2.150626186818387	-1.0361870308802743	-0.9843005173766093	-0.40008078817743487	-0.5657109013720563	1.9725510782825564	0.37933803096882057	0.18765502292471148	-0.4008470497962001	-0.998653097114536	-2.0183067738931277	1.0001847618563215	0.21506558726856376	1.346599341877001	0.8150015876088919	0.7423444689414056	-0.9242789640013158	-4.968238696987089	0.6159959755054635	3.226196811067456	-0.3927888224832475	-1.2663496746300256	-2.3226595390671485
484.	1.7905823414463324	2.663132010994151	4.009329421637368	1.886431064227926	0.9060931258060245	0.36283603849128787	1.0490919014091522	0.3718120334680335	2.5015416340874923	2.9644701665416924	2.445858172018075	0.7827611943796431	1.7620040425081864	1.3038889463164913	2.0376444743431437	0.4560520321210036	1.6747989885993408	1.8696490795054004	2.8615296863119823	0.666496687362593	0.12142033138784503	-0.2621270762431098	2.5489816597935113	0.9835039574440891	4.419940733126681	1.4888843976793815	-3.549510084610392	-2.150489126624125	0.36294788831217817	0.026039433269939183	0.9324039314419754	0.1035487239841062	-0.6116708373170956	0.30022785397302487	-1.91974876979543	-0.5550209983557743	0.2909753563296867	-1.9485797834152074	-0.31894016922016233	1.4209495917263602	-1.079498395818622	0.3673678459856987	0.22840932651107426	-0.34321800942985403	-0.6502427494789987	4.063428313082225	0.38308847002132107	0.3222960855797712	0.09590944378734018
483.90000000000003	2.6521918892727125	4.131611647892257	4.266406102320644	1.894931084827085	1.3477978927941783	2.069610453910208	0.06363958315038198	-0.9082184165597682	0.6943724357885037	1.2237029691490073	2.193598435148767	-0.4330106225305128	2.397517308980657	0.336147907334708	-0.10461011657935218	1.6299901062569613	1.6971718609566078	4.989247924834035	-0.7085658548553981	1.6112557923763222	1.252298254460976	-1.9071640452410148	3.233595994036322	3.7284352108221914	4.208084092137742	1.7325682281841206	-1.674476786729226	-2.7247332293033377	0.5761691173754204	-0.7429288014279412	0.9452506090933995	-0.6434539921604908	0.42065341458579664	2.2070956383687435	0.8735808539220788	-3.9058519604081092	0.7604790863819963	-0.29999268108875043	1.7623281540431286	2.1664752628191706	0.31564468509323884	0.24124228044908003	-1.5434486781057353	-1.4724057546652036	-1.951616329338866	3.716601686424515	0.5506841131737559	-1.221857588541338	-0.4955763676670648
483.8	3.3590149560436453	3.8090746899529977	2.831343130390829	2.7380931252293452	1.9704553207307858	1.8962222594258926	-0.8498764772563331	0.3254038400338197	1.2622730346573439	1.0368781349938805	0.04757201987987804	2.3459098310474333	2.7741968538521236	2.042659207152293	0.6609705863291625	-2.3181400919210233	1.2814879302924993	2.247705434506277	2.998266230892076	2.541875496934942	1.9229349714414332	-0.7262831324972021	-0.8441081980589189	-0.1678741418433629	3.074446398746225	0.5412854489922189	-3.149308521153226	-0.19038266399454162	-0.032287691564885035	0.5608306153965824	0.9160119054254824	-0.32299134144980063	-1.3325078433134738	-1.2117735308925282	-0.3839404329758531	-3.919867991645633	0.3734963503301758	-0.8035191929066445	-1.3549499493665083	0.6034941831925538	-0.05516467544720527	-0.38095694711753536	-1.1030750134697205	-1.480949868083491	0.15606478986739647	0.7758059455569039	1.854490241187556	-2.8351182535403616	-1.6694588051260981
483.70000000000005	0.8483575687769305	2.542344845637937	0.6219303054363122	2.5909988171942926	1.5580808195223677	0.1315421936276926	-0.5248610458034921	-0.6157611658651807	2.00221163256268	2.94159499694533	0.17620999617628952	0.7525943542690445	-0.39523483686766325	1.0700563533646679	3.355652641345064	-2.931197118934731	3.6455033762188185	1.2310555817627982	0.3904863232508209	1.7088013701226439	0.5286093068517195	-0.1360718939076424	0.08033074761801329	0.5200184683139035	2.5689058086208663	1.1322133638928773	0.593001270498446	1.0836756432912338	-0.5336666137570271	0.5842835607299146	0.8784958947644393	-0.4676343309260643	0.1888716316583814	-0.3343637770778104	-2.41196840474641	-2.9645475228895366	-1.5656443974955903	-1.9253920659606396	-1.9205208785434835	0.2703302849844656	0.16633282435387087	1.6570223471092054	0.14495555192370357	-0.9491760756618528	1.1245238970044324	0.8655529046630782	1.7396151420197699	-2.056614462949201	-0.9898076568078682
483.6	0.5829631390903618	1.3054880606864283	0.9198685682126548	1.2364066506718523	1.678073508596714	2.367857165262471	0.920403318136975	2.1821196798030202	1.9037172027269083	2.5332680721967176	3.2464513484254764	-1.897225109708227	0.6279400300971655	2.554371134691947	0.28179761387786406	1.9855324016081968	0.15515217429651673	0.2807177275590499	3.109077879036459	-2.6644778715128776	0.010068249782618222	-0.16505606474658086	-1.2966817030678985	2.9795231460056013	1.210528124885493	0.5668799001806627	-4.077223535513089	-0.9890259087238007	-2.0769323623472973	-0.5393915941141485	-0.004156001993637581	-0.40475866998442955	1.3652844449968644	1.0314297151962628	-0.5918126428273193	-2.0320348275573155	-0.7815140480330317	-0.06762057167024088	0.986439884406864	-0.03393909480380619	-1.4175606129957088	2.252187688757665	-0.5187592987391539	-2.23362212831092	-0.7839925043134953	-0.8542217978575058	-0.5877102960259695	-0.9881163141105516	-0.17139113655962035
483.5	4.373042615785885	2.6578336837049212	2.5280798115034173	1.5124124058355417	4.016066075597072	2.1540094252854924	-0.7391866757461645	2.232670511549257	0.5453217323922008	6.1564122242622785	1.1011976489427378	-1.667413976183254	1.6143990817310119	1.565596773319188	3.7457372120275925	-3.1060576654779877	1.2055464401482252	2.6888905776614633	-0.5966921262301867	-0.28205264057748897	1.0230342290586092	-2.144432732887145	0.19537069959806808	-0.1359013953874494	-0.22671708015801534	2.7548668983071467	-3.089318586542323	-1.411281969119514	-2.032644602606822	-0.9914428822037151	1.2725899089935058	-0.6559316937024842	-1.7196312728164689	1.496203592378924	0.5063582617286565	-2.1788552676823447	-0.9495027277229382	-0.9401856784771915	-0.0015123927898105516	-1.3941067200308044	0.03573736806660266	-1.1833332378436348	-1.1036382261948487	-3.554343012652632	-2.510595173841133	2.1573817574261636	0.057661816858370685	-0.19502130613293023	-1.190580050519361
483.40000000000003	2.280081253377503	2.148234792907769	3.29565217969743	2.195386403567995	0.7371010109467788	0.3618724618427523	-1.145170301789482	0.8807223772267946	0.6357485612401986	-1.9325791922506088	-0.7609849639048396	0.40607156794462573	1.8402560480540475	-0.25710778607394924	0.18563652449673357	2.018628626655433	2.5795476523685545	1.7899029216256481	-1.0986730650263663	-0.6671815372979301	1.402917882790316	-4.4695132742365224	1.357293892262438	0.5839049601177231	-0.3136486783077217	1.8466541784268247	-3.5247535760846205	0.7197742198262007	-0.2192583688921912	-0.6836841580042049	0.3089993161310599	-0.948634057426177	-3.15396959255416	0.010233864139907678	-1.2478531652268692	-3.172267255021148	1.1064618121873941	-0.7117163141406557	0.06811346030633872	-1.4548230615459081	-0.13172224320013814	-0.09534904735565086	-1.3689116926901794	-2.343720979032597	-0.0428778102225604	2.3774438354887857	-0.8059304148728046	-1.3024437737042363	-0.616537645953495
483.3	1.5538320574311102	2.0036033017609283	2.6507007304394303	3.5521656333754095	-0.048938319827122594	-2.6658272865636405	-1.3929529864975398	0.5963433300126176	1.4703896795412377	-2.8946906898617653	3.118898619387922	0.6636621394448178	2.087455006778182	1.3101077508965608	0.6558946148848561	-1.0290500117703902	2.9434260327198745	0.8406602481467412	-0.35322752911813615	-0.04843093060382975	1.0896877403504728	-3.0426608718345642	1.8088567673279343	1.087325300554127	1.2195539655530987	0.012766541693242706	0.9492256858774413	-0.15749038620749256	-0.9451872328417195	0.27433068843651187	0.16877947943432753	-1.368825058012992	-1.1916630126632373	0.01670274479469036	-0.22240930423110983	-1.8607213076304985	0.1418180553430579	0.9701515335328054	-0.19539017611355547	-1.0310986583090953	-3.6497953229031816	-0.17771822038866247	-1.4512333980055652	0.0783759575853392	0.8501641602933646	1.0271786361601942	-0.6834872859822201	-0.5800818173902098	-0.2629091965484899
483.20000000000005	0.8147225897080626	1.7871146168937542	2.9551488060798685	0.974584591176727	0.07149041091489511	-0.4763115077842226	-1.413510563520062	1.6534683181421468	1.8571191562886806	1.6824287310263688	-1.3212407503733825	1.1641303818634845	2.076393132069447	0.9400776522184648	2.1448008333019155	-0.22660153608729802	4.649909003792272	2.3832648711154043	-1.8965403505953276	2.2638630196675287	1.4060180221236631	-2.2221098025031725	0.779412616036107	1.1612668147726097	1.4242424584281235	-0.07218166638117217	-0.4138386371107817	-0.3344334202550905	0.19605764938798653	0.21318196202802042	-1.0885320431795225	-2.73164175235859	1.625594101733073	1.0075256684809575	-2.668322528197724	-2.5231422289250203	-3.500016741790595	0.47024046274542375	0.6521461843199259	-1.0457429238964373	-1.8297530028600422	0.7926232075306316	-3.031200454187272	0.027640842331768334	3.1020140507566363	3.248846637378557	-1.6521590088281457	-2.000944156278738	-0.9934776873566552
483.1	0.5669575036030423	1.8569907328975463	0.6556491121105732	0.38732191612432665	0.35450271485036383	2.8716897213519403	0.44795243121264017	1.6708681193639738	0.4742845698345426	0.5156660423810376	4.282358790656107	-1.4018878111471706	2.0379842731127145	0.816141864045469	3.0901771213876192	1.296589126821862	2.841217822347276	2.0051039816843668	-0.8646841854590479	1.8515269353207406	1.3788766854777363	-1.12694131469442	2.056734562168257	-0.8969254969385689	-0.34573084602458326	2.006934625938719	-2.4135660215109036	0.4875871573457575	1.9084585862051815	-0.2540811846977238	0.7127860023678383	-2.2622090169074642	2.087298051071324	-0.058858681816059744	-1.6068206896581705	-2.302661039417423	-1.8187020433665928	-1.6374689798247342	0.5019196405224131	2.0421376275221674	-0.6825575294129342	-3.9683244912352356	-4.389191650877106	-0.7168146508957407	1.902171234656707	-1.1566226933678552	-0.07760210991153693	-2.4552032435837416	-2.0693148106708685
483.	3.020397891130396	3.197852838626767	0.47681312047311275	2.6983469461180336	1.08729279486441	-1.2518595156508119	1.6803422425333283	0.763332463678775	2.804488139373133	1.556404977838869	5.419922991356881	0.8489645930971806	0.970528244135296	3.0359523942303626	-1.5383826895343873	-2.863335975401625	0.06374838798532378	-1.4537875927757868	-0.8503279031497093	0.1917005932497764	2.8062269453830444	0.12774931310678234	1.6081051674583133	2.346405479717275	1.7350086151278923	1.7321627072258032	-1.5750802185326644	-0.10616077378285554	2.0930794400562966	0.2024997445616707	0.07615319318957184	-1.5192510074682835	1.123314571613097	-1.661371623444755	-2.455145133306756	-0.140586975852399	-0.1354122570413494	-2.489502479382576	-0.9149477469370846	1.7820404096495857	-0.579119652194465	-2.399072865169399	-3.4350593875742037	-0.44183781823258506	1.1429436940343087	-0.3145826465850989	0.9520548661507497	-1.51937306161354	-2.469869048565955
482.90000000000003	0.615909765507586	1.4289250602197932	2.518217847366595	1.1380410747823773	2.6298727073205868	-2.445783219155052	0.49611739683082356	1.953653626062251	1.7255736227605454	-1.161851759127345	1.4502122662186157	0.4314611412256144	1.3896215133104186	3.546801127069087	1.944315753741688	0.7754054058062064	0.6732274173254913	0.8922687382710087	0.8052117426271552	-0.6533756123145622	3.394154976305308	-0.5358311051978681	-0.4446693317705389	1.0565899190948005	1.747755874967877	0.5833042660889036	-1.4773361984755644	0.4327358877748071	1.1365478330600443	-0.19307357978997053	-1.876908884088589	-1.9781126193968144	0.9620311275175727	-2.121694870464246	-0.987467501280501	-4.299750183239503	0.4817295760465252	-1.0802056339867145	-1.5391297904093408	1.188851994896776	-2.8217888316278223	-0.7995023177019545	-0.3588091617526068	-1.31017478922436	1.034867314148568	1.1148880864481856	-0.41190131237437577	-4.1458660926181325	-2.263274513187362
482.8	0.9945752313167586	1.809837521531377	1.8592524000921067	-0.7526891254105261	2.5375324283504623	2.264313033962911	-1.808936277861004	1.1418735126150379	1.8285225136414551	0.39389623098085297	1.3403590137928998	-2.299804879707411	2.696110199485201	-0.5654155405817181	1.44792427889304	0.6088607259003409	2.7600141994018226	-0.2469481146071465	3.1232131312065174	-3.321351545330533	2.324794731724629	-0.5453084939502864	-0.6634658612723972	0.9012800221553268	-0.42463735580631834	1.2540932472317399	-1.1597855716249366	0.09459831048920664	0.8284035571468744	-0.6604470150097136	-0.6170440669506849	-1.3240781872549185	0.9269548952475255	0.4863730997596416	-0.4833291023010127	-4.290937142072282	-1.2785953073392857	0.250990114018096	1.1459264015771087	1.9007958545160049	-1.9850520478259128	-3.0195755929041717	-0.11411270878854474	-0.7120587362526337	-1.2847661786144684	-4.38380526685614	-0.6506544079094841	-2.4571826171982174	-0.909971686275747
482.70000000000005	1.03761857162054	2.37559628016743	1.4479611121446991	-2.3478725639119933	1.64733121088017	5.244065379002997	-2.65827840174076	-0.767404155256738	2.575312889743797	0.15257707059765976	0.966713835596467	-0.964814837182109	0.9884032424794865	-0.5263747232375269	1.5663666589653067	0.2644736672407392	1.8379105292883333	3.3282377782913484	-1.111266256424988	-0.002325638874335567	1.3358492747869894	0.8895846556807906	0.1171918073967837	-1.4116713153582476	1.3462480699440806	-0.1067840866981633	-4.24424577933883	-0.1224338203125393	-2.3903097480851816	-0.4821528772110223	-1.6478518927478516	-1.729794639291043	-0.026915202703307273	0.6730043184753856	-1.6608688984851816	-3.89335556478659	-0.31932141159497496	0.11589758521311888	0.04990276503252572	1.074296762508463	-0.7725346053854969	-2.860592243173256	-1.6936806569484117	-1.1109698860193644	-2.4502103659004746	1.618130934360205	0.5702846760417897	-2.30894360486967	-0.36971795529174134
482.6	0.2535261277539955	2.050436642808303	-0.45338991905112347	-0.31186994737747487	3.192398496710404	2.061789883257902	-2.286525895837933	-0.5059516495319842	0.8277402570185108	1.0113664653716314	0.16798596281053646	-3.876124532407421	-0.31078651229508303	1.2764937802521423	1.341474073549854	0.06356561015419328	1.373904687702932	3.4785267657577625	2.2720819526176683	-5.811173942545264	-1.9806967758837675	0.02342418038028793	-2.018265595037003	-1.9993632563133945	1.3853768233134962	-0.4332419527744791	-2.3415324323537092	-2.1904440339864597	-2.7915871975768005	0.9896619681023658	-1.272146315025847	-2.0572630233917186	-0.12044351426084776	1.2502623248825382	-0.6557104262294497	-3.15312058062743	0.08799453045320083	-0.16772249310113563	0.3746922304296021	0.2682969603239648	-2.5462035348570082	-1.1731789520051519	-0.5783869952320893	-3.372031714961974	-0.6859009674904178	-2.042491452443804	2.3329210176424215	-2.8809360430177504	-2.5624360362531347
482.5	-0.04903817981330727	0.9376483913871803	0.9708572937577129	1.4551999439459138	2.6193127424345426	0.4456904632546226	-1.772967150643348	1.3007093881253458	-0.7545140658837384	-1.3663619492120325	2.1641273125092475	-2.898906554843344	-1.4389620366417764	-0.9290872391103251	-1.2186672548565136	-0.887664435750928	1.6674301122339694	-1.5153756660108704	0.20416450398804364	0.8301988810680188	-1.2909416811094157	-0.577923610017405	-1.5347333112610184	-0.6424654852881637	1.276057479068302	1.2352335144873232	1.249959751353216	-1.5741735756189421	-0.34194771547873754	1.3762390813646892	1.217488766977954	-0.4977762560355944	-0.6057634908679501	1.1093274257149386	-1.365153723617142	-2.2660170210171375	-0.6608105460297353	0.7782671986898129	-1.926027565422086	-0.14519298865852903	-3.2395440699555893	-2.7343197738460248	-0.6436764665584622	-2.1617543708041107	3.099565945640966	0.8447537100257368	1.5522678621901567	-2.177553402492431	-2.0049678405547326
482.40000000000003	0.7286268428778202	1.843343399297308	3.3035425823369535	1.699831520617848	1.4868466742922024	0.23935683186129397	-1.166672021336581	0.5649074045313144	-1.5122038217359974	1.6341303580811908	-2.5555536594457795	-0.015634441934799792	1.1128138857215766	-0.4201752932339069	1.6205935227329074	0.5169035337249424	2.637552786399612	-1.2480308307346322	1.2045042473416947	-0.3733198537579987	-0.5689857160712353	-0.49201978485109704	0.38551012021393327	-2.065500438037115	2.5703642543008414	-0.7555505354732306	-1.961933808319535	0.06991421174031562	-0.16927343442356535	1.3172311563077783	-2.088127944212534	-1.6055001558263216	-1.4981088252571289	0.05317500081908816	-2.562407651774229	-1.1377497551404867	0.7785552530175955	0.774193832780335	0.38348281433770554	0.19992068576811217	-3.2363158081214096	-0.5654525214282877	-2.4049415721795224	-1.527364605449509	1.6522603053749698	-0.6270248576836507	-0.9621263294123038	-1.479609135677805	-0.0029899801019653838
482.3	-0.29405187660957655	2.9580282855330466	0.7320006971769666	-0.8694862912324816	1.40793278452478	-0.10172119875212149	-1.0509630506375032	-0.6232023567781313	1.4409190026171395	4.921993183164152	-3.4667046406413657	-0.39053214332640207	1.2277974564772833	1.6986615230094602	-0.019426615996983733	-0.914357969447224	0.6580809721924036	-0.3129769767717723	1.1343590371065204	-1.6998860566088472	-0.6072056529777137	0.26284778283758437	-0.23176404384264038	2.3646493154449906	2.988214562915144	-0.9988923680257413	0.32864815243294687	0.9275390696505617	0.2984654099518652	1.2590524154144136	-1.0996291940928327	-2.594309860163845	-1.0140139516418198	0.8273057804487509	-2.7939113514939504	-1.6235930613427634	0.6171016079123797	0.9954446721370834	1.0471077895587622	-0.4819452725420277	-1.9811291980536248	-0.23325706899051446	-2.219160642997999	-3.088807219964547	0.8757065548054226	2.8496384651191478	0.06339950384419923	-1.6085474827560322	0.06992287871266845
482.20000000000005	-1.7957213291638339	0.7810923031936527	-1.097908759738796	0.41730371536974054	-1.0581490871965151	1.2939146259101986	-2.0155102977509776	-1.599281241111903	0.13959384767723076	-0.9445364542615926	-1.7053467427779476	-0.3652163434466207	0.05143912791560745	-0.15386199121457067	-0.46878248721616317	0.5700329409247847	1.1806315117254296	1.0742236492429067	0.5134362227701565	-2.9517540200050743	-0.944057148510659	-1.2874606648251752	-0.8631142787318705	-0.5880559840945881	3.5911523454072123	-0.20360810130551898	-2.526337500871395	-0.723300268324965	1.453371799105514	0.526387577137427	-1.2547426570578473	-2.4813099946273263	-0.15483458776841597	-0.1493347159377521	-2.676946772610623	-1.0852542814065742	0.16777167789589353	0.3050364588496215	0.41548812751257225	-3.1073040617335974	-0.5211249265027673	0.71304951824974	-3.8127463107983974	-1.0033309283748064	-2.1618328122425776	-0.7541773689624325	-0.42893525800199406	-0.1546699109858225	-1.227247392017785
482.1	0.7521900113544441	0.5098795083159272	0.0958844926644219	0.9112184285757585	0.015263776734310452	0.7928843961670325	-2.6142642313688618	-0.6913723090881515	0.39316894139138187	0.23284307864477255	0.9223442587620838	-1.6724973975775663	0.047664266828773005	1.0748439057611725	2.1808145669622356	-1.2790164652556142	0.40592810647615873	-1.422067444468462	1.4480330970765263	2.1602531586833873	-1.107454304365795	-1.6858454557493319	-0.13117244932115113	-1.4087528709623922	3.875976070715695	-0.9834699872243163	-0.16620763354728085	-1.1695615742534313	2.0513101761717563	-0.3209043737116313	-3.289458102534752	-2.1879626956499165	-0.561589069282913	2.1440368441979096	-2.978249303359681	-3.0373105983957074	0.7019383213045061	-0.6405090074835764	-1.3651869203647964	-1.3515828066181697	-2.0522859504500612	-0.4538097439650093	-3.9099436002270043	-1.2832651872456469	1.030186796689663	2.5198819036022546	-1.1498818856946644	1.2205740409257975	-1.4349912195433037
482.	0.7302540713822723	0.32602038771818376	1.004779802211642	0.5753517832423769	-0.8753647667625765	-0.25836797589458416	-1.0532872934352118	-1.3701495663111618	-0.04804552480046931	0.6256924988291267	1.331767796749517	-1.102563545130331	-0.8140503644641242	-0.48463146387796474	0.9103120569371154	0.5911095309631381	0.659843060117886	-0.49824162879682804	1.1284832091919474	0.6047946562537971	0.42013510002243365	-1.8729264314212606	-0.44768922117805054	-0.829474129524221	2.7304800980904917	-0.7752228867936627	-2.615566256136525	-2.5695870756473536	0.45881405154156507	-1.0507077239726312	-2.70755248089273	-0.26067288655091647	0.5721838706533251	-0.19503171211109382	-1.0509542514671022	-1.9506351872535215	-0.5094814510078037	-1.0763577995098916	-0.55268519425169	0.4936576886412282	-1.400189163760369	1.4350090909017923	-2.313503581601654	0.03987185040467631	0.7590950496023989	0.30405657325264446	0.2553941862784075	-1.0581966047094142	-0.7641790819284358
481.90000000000003	2.1409960022788006	0.08570001224557056	0.9376408913616343	0.5844726035367844	-0.06481908787931068	0.2865145701541717	-0.4735895079478002	-2.1036746484371838	-0.462160140695818	2.786664506196169	-0.4031581789283951	-0.9471245957363552	1.3857528737631686	1.9097409686626958	0.208042527024478	0.7452520010203707	1.2947688607076013	0.17116451786717968	3.0890152353283935	0.7671162516769381	-1.4320041177015959	-2.209991306234018	-2.4686905730241464	0.8363862062369847	1.8302675368198622	0.8728714134480815	-0.22482773456742458	-1.6469566469603354	-1.1195555511968567	0.4611147732015552	-1.174882525497306	1.3029060893444386	0.8970269238957655	1.1084929378483523	0.5142797065381213	-1.6156381435447162	-0.9965015370004452	-0.843117805385902	1.6818444752545916	-2.141923405525918	-0.04871474626049327	0.7076492972636454	-0.5850145945186869	0.051361435869518246	1.3642266790180142	2.0456280016190163	2.4993866936258207	-0.22868861078474656	-2.566892090315607
481.8	1.7920620857834806	0.8887837093602456	0.40706793424183596	0.5421677673913515	1.6940087355258602	1.3958758557610138	0.6337497514136351	0.2179624703877039	-1.0364031737680504	-0.9934107563652815	1.5396733448709206	-0.16283588651900294	1.4261947600855094	3.520209660863113	1.8767831494167027	0.17310884844145405	0.11506036732398417	0.8704200442535638	1.1927803989299255	-0.21577458963687324	-0.24744625659047426	0.08600383744083984	-1.0116888722527873	-0.31143439939463424	1.8189378826546023	1.7274256211785208	-0.3995635622959014	-0.4760444544318132	-0.3013458221054828	1.3442025142723766	1.2514813430604157	-0.38742626713512496	-0.18592773825460224	0.03103838036783091	-0.531209966252997	-0.7948271968794447	-1.3025863267344275	-0.6435699850567955	-1.1877649337356562	-1.9283586590196367	-1.5433251856250239	-0.1342672097852658	-0.12299835927274261	0.8520086369548325	-0.27925407228746635	3.958301206160573	1.8586137217276395	-1.771035318197184	-2.0731401018390185
481.70000000000005	-0.6870809670282978	1.1620749350898638	1.7032850037619391	-0.9260821188215962	1.7887094661698366	0.7950856205951725	0.702073951168827	-1.8334534040006751	-2.511321038226926	-1.9252890709221404	-0.05428281825404202	1.2403081742186042	3.9541833832695445	1.336755447423446	-0.2815441205035506	0.09434149158013447	1.114691203876292	1.2587349421873142	1.8543775861779008	1.656932349707433	0.1481212003336827	0.8344923637136827	1.1359327737369942	-1.596783602528375	0.9611024056867645	-0.9481295075172074	-0.09105079443406729	-0.8047105039090076	0.05534126327383526	1.7404932206405967	-0.5700970368619	-1.8973941335157247	0.10008049420682719	-1.0414897886329824	-1.459673507398997	-1.783517120295583	-1.454068258079857	-0.28494695740225606	0.9631350271591039	-1.9236867646776066	-3.0970642000246826	0.15034373726838268	-0.6359725608021274	-3.001209607520166	0.2484117952208803	5.2284655448288255	-1.0642941931010046	-0.9312029451313588	-2.23612354829206
481.6	-1.0491147636617404	1.6242786857969675	-0.19995912003802502	-0.8658395463567303	0.2330121392109632	-0.200256331924086	1.5233587949619507	-0.6675489454196655	-1.690140669967358	0.0035911016628727976	-0.8579207906505868	-1.6419810086587119	0.99265729641753	-1.7931531135724748	-0.7279023712210656	0.44342877957908	2.0291451947455137	1.4386535708077883	-0.5193548996969741	-1.8285505337820482	-2.1319763960348013	-0.3522723883996225	0.8449392515342415	1.5594934977093542	0.6875507738196729	-1.5658295553649042	-0.683431037997137	-2.8563143515689013	-0.3165356801711914	0.35387524072560583	-0.88402415227389	-1.7142512408395534	-0.31033326341292966	-1.1791661690570772	-1.7714420084085747	-1.5026517676378337	-1.424548748686889	0.5890275994644174	-4.0598274623973705	0.6649469415158444	-1.9072611196938452	-0.6327232052436964	0.4568094156082251	-1.3417362487371285	1.3684990536529638	1.9110501757123919	-2.611172755717716	-0.16237783494235813	-2.5294285383086383
481.5	-0.2257665778445601	2.1994134161791967	-0.6004553760935673	2.0935180011752417	-0.8775195716580622	0.3007494633290697	0.6649905381850542	0.224525805648674	-0.15878591369600176	-0.5775157635700598	1.3682026231213025	-2.2596748949580645	0.10826411022129712	-1.734174986619658	1.502501411862307	0.4937701202144119	0.30610468112108197	-0.25132680808124097	-2.4858158773434393	0.7844933442281263	-2.4730820640084383	-0.7385336485221168	-0.4230519853870027	0.6338851190289629	0.7342232416792778	1.4225314943053757	-2.2857464951234396	-1.5336545435269013	-0.030446432231939546	-0.1814877994812918	-1.465320034763875	-1.5384396963509794	-1.5194750038795692	-0.8263093998219637	-1.9642341934655456	-2.3409387727380873	-1.2896856617660286	-0.6993013913301707	-2.4773754793045137	0.3349751664461469	-1.5981193318082632	-0.32671085590145155	-1.9757330736482803	-0.4052329171537371	-0.48351579886231394	0.6741366239026305	-0.9804319755551334	-3.4259270989660466	0.44540282338707404
481.40000000000003	-1.5108958348459096	0.751927680551759	-1.4020479677818019	0.44208363940238327	-1.9413144057241793	-0.13067960917449262	-1.3564382081090618	1.5121750833757857	0.04521715706046492	-1.9957699374482651	1.8286400774062495	-1.1431957570738445	2.521287358952993	-0.22558803044860465	-1.7489824663528921	-1.5988445404687184	-0.027907264993770775	-2.8632406506458823	-0.030323771311252967	-0.5477040438853131	-1.752301233798839	-0.3732925446032449	-0.5949632122568955	-0.6975904846876305	0.6075541408853513	1.1133639482697577	-0.7244759782073935	-2.2321999144545215	-1.3198151000650997	0.8715225945214093	-0.44395482128366515	-1.8796614661948379	-0.7706235854483934	-1.294512423209743	-1.2731212850944418	-2.316947749620613	-1.0385353340599226	-1.132397311818135	-2.021866534427443	-1.5231957875825526	-2.5391064155731837	-1.3068482485450514	-2.791237626554782	-0.3392034976651144	4.2157290626006105	3.1809268782014137	0.10078133347069218	-3.0446057336672814	-0.6971391176012678
481.3	-1.1554074156846803	-0.6950668033920577	-2.674631123194063	-2.397278404599123	0.9757106417985091	0.05015245642788513	-2.5745599029046264	1.557858829495649	-0.7810377122586871	-0.5062297910691232	-5.458373935360003	-1.4851198187850847	0.012950032630736352	-1.2731542119329893	-2.8612740517479165	1.4221699135394008	0.5168583960011539	0.5502752530509976	-0.630782550444462	-4.138084199632367	0.11984876395186705	-2.2047892988613507	-0.7436737803173326	-1.5148926951315251	0.07958427931914325	0.7187492952923089	-3.1572703414088448	-3.9663477065249566	-1.0610486838284632	0.41435295096124136	-1.6778858731866237	-2.1486370677573623	-1.0066505278887719	-0.21702114644916587	-4.49566902952518	-1.3234926620079424	0.4064583189898039	0.26898495621222196	-1.7083954261105978	-1.0423725804240604	-3.7440667844737163	-1.624546063007049	-0.5985314146257061	-2.3218049381357453	2.251013079994495	3.264095199042222	0.8355249848896243	-3.219963977274282	-2.5849047289941036
481.20000000000005	-0.36503292690711386	0.8658555223281235	-1.705180973752341	-2.7465313795262842	0.286472319309073	1.1817779511297937	-3.5891115805498237	1.8683871346651322	-1.7651494703882022	-0.4144278430722903	-0.7346876941402054	-1.6081741490182708	1.219980437591301	1.2398968485544821	2.504856458422544	3.4415693505770877	-0.46418588456765636	-4.16719609087877	0.6361415820016418	-2.442232652521895	-0.6995313191922357	-2.8944257483917415	-0.361445007290762	-1.9523219133920864	0.38604779324813365	-1.3024822766043664	-2.239981675422058	-2.201419847377876	-1.5176882487735746	-1.8167079293994983	-2.3806499531907526	-1.7693736130204998	-0.7984981143503911	0.4754074536957372	-4.2604807645751235	-2.11415705166773	0.6147334545014309	0.7612772902077614	-1.450809911306399	-0.058082961670601396	-2.855957330647871	-0.46914318781300723	-0.8128694397157445	-0.7108748390656627	2.231049604350625	2.025624244627208	-0.16592525667275582	-3.61904667805557	-3.0418574045748574
481.1	-0.5738844135813923	0.6537418836174902	-1.53828909265496	-4.61625768993843	0.21047547778603426	0.5960747485246461	-1.8342918279295233	0.2815098088574721	-2.555988357599002	-0.9831510963545516	-4.145504549907088	-0.08564151074285364	-1.4405174307352402	-0.6422670193690205	1.5220668981446297	-0.10103385212404492	-1.3730175666758861	-4.270898285642629	1.3183953887312545	0.43120069973816255	-1.9243366941892261	-1.5999693049669375	1.3062302727954802	-0.7302312876974284	0.26667454083939446	-1.0464926087150432	0.042604158880813356	-1.5372922521025636	-1.2836638778855418	-2.3976053840179414	-2.910463008165852	-0.6131597833670313	-3.0540889904946305	-0.9333605025195529	-2.1804363478520505	-1.5590624197270004	0.6012336080569414	-0.7273318307095017	-2.6205619062275223	-1.4418410304817066	-0.5244007864326132	0.7992476724592956	-1.0693652487044996	-0.789504913068551	-1.4246973894319206	2.635195661848515	-2.3906784990534997	-0.3332896381849244	-2.389656071204607
481.	-2.7076746485561913	-0.45596323737761724	-1.037550491674954	-0.8500828845342057	-1.122163337823932	-1.8048947406664764	-2.2259743833162684	0.11645319857819209	-1.6377290519341137	-2.2419428660294844	2.146272219946671	0.8369948038521144	-1.5318392985525844	0.39781516646459225	1.5036222438940543	-1.0614050032407176	-0.3745840238909377	-3.4126786016445716	1.7466599426032863	-1.8443475950793886	-0.18575655201642305	-0.7086805092220831	-1.2999356981467303	-4.357718210417124	-0.07971862760928128	0.559294916457181	-4.67949122864193	-1.8606378118818485	-1.0689480174011725	-0.7754432859648178	1.1109343278410428	-1.722567826382	-3.8730130274591437	-1.1304614366398396	-1.3676106119805165	-0.602833792184683	-1.5824992200504542	0.340499153944932	0.8125001946020172	-1.6771128236044772	-2.0558792489347395	-0.58632887371673	-0.8819424425932	-3.0308431040059114	-1.0636550141475445	3.548881553777995	-0.671263353392916	-2.0653133664545003	-2.682538959961776
480.90000000000003	-2.219937056527392	-0.3656714411088804	-0.0843433584310478	0.5584543417463474	-1.9988221374787007	-1.3289748291922538	-1.7834670350397042	-1.4325740174740198	-0.08766104968161503	-0.06806634509569043	1.169701104156114	-0.7005838184134174	-0.2248819355629996	-0.18848663083717287	3.197326880283397	0.19882477150982608	0.9751078131345294	-0.3534791746274938	-1.4788677349770787	-0.4706489810149593	0.7973388422557068	-1.4902466127219007	-0.5760454810409572	-1.3565272048296046	0.6228258061926121	-1.0204355146047106	-3.130199778234402	-1.6831359872576959	-1.1839311796957488	-1.5137108395376737	-0.179444966109285	-3.2147815367567825	-2.3612733574447766	-0.05863704934471109	-3.4197374082440812	1.5739692997616017	-0.29279244067549137	1.392444564314402	2.055022189040914	-1.152560998678825	0.12610083837965747	0.44457143856703296	-0.008660963143528821	-1.3853299741141143	1.274648257980779	0.07584409163199046	0.3511102538231044	-4.061030912150434	-1.103951730211655
480.8	-1.9523394194935588	-0.6108771966704967	-0.7696289568500445	-1.7778851411793353	-2.913892357977013	0.2467329992279917	-3.3752990143753845	-2.1470178349861326	-1.8178613412866058	-3.727997598681987	0.3890817061943092	-1.2545216256555025	1.0134424943809757	-1.9195466959074994	1.1879464005820808	-0.39578756671384197	-1.4218179352623674	-3.1261086955675097	-0.29682086038158806	-0.22612765854366357	0.3532523031440744	-1.7899047334833944	-1.1548641748318351	-5.527689013788786	-0.31779236167647296	-2.513804569966783	-3.896203697069157	0.17273891049887102	-2.259957341350171	-1.9811452173083024	-1.0868464055870282	-0.4164629979075276	-2.0991184902734155	1.3540698664773534	-3.1561109562227982	0.09411619486943801	-0.2799588346207105	0.5953110253608278	1.631733060249276	1.061361376315865	-1.5958681359575575	1.8985140931138254	-0.1367334794770363	-1.318855400539444	0.24609548994819774	1.7604379515973383	-0.12208410291439019	-0.2196751509764321	-1.4304557451314803
480.70000000000005	-1.8264701150146854	0.8648499484811825	-1.6847621481885082	-3.91147253776293	-1.7918078689261197	0.9733383764566862	-2.2597372238381506	-1.4273038332974264	-2.7553167816126463	-0.916893716613267	0.08481488609940735	-3.5069241255525205	3.306023299694856	-0.32977497667228617	0.1500585991940518	3.1624934524026074	-0.3813064608600878	-2.4010780068619813	1.447295487713034	-3.5749491755183653	-0.26030946166657243	-1.3187296358917902	-2.8068953288986167	-3.938509386560558	-1.0819499468452178	-0.5290009307027317	0.611944767726663	-0.9683561894350641	0.9469385074954604	-1.3109281234433068	-1.5533403913661143	-0.1835889685040466	-0.734539013285799	1.5098435065098954	-0.7072388734740299	-1.7064309825833688	0.9968111950643934	-0.28703082603641983	0.06932343740444596	1.7389878389302549	-3.098389477754631	1.290293279404108	-3.112572327459436	-0.9174170142425326	-1.0349095383807916	1.7632165806562712	-0.5303413229106008	-1.8520704636427883	-1.3221983150957675
480.6	-0.5122429793687	0.6226815248112498	0.7157878557858144	-3.1949423131207344	-1.3297904279783128	1.243899912067451	-3.2627825127962553	-1.2231267363079743	-4.358353838005575	-0.7910760561433834	-1.92567173926715	-2.556427139760073	1.5819325967494677	-1.9050403854983906	-1.7887188659498492	-0.7289624044658096	0.511084815319504	-0.013802078399488105	-1.1441824178787647	-2.265287310304704	-0.7925294410012701	0.695401778954104	-1.8804424371537933	-1.211622640290263	0.8147646728946472	0.625576765899597	-5.0963714994499485	-2.979005440360528	-0.3900205309909728	-0.8209454996601047	-3.505547691152216	-1.3707796366871332	-0.21140761816388137	-0.6763347039660633	-1.4926880333691996	-0.29230543327954717	0.5489519194743437	0.8129304994763511	0.5647833342904208	-1.7701756915009073	-2.1660026808663613	-1.1247635184557854	-3.8383416655657445	-1.9053362711901953	-0.793854724088961	1.5047548185301227	-1.760260852126883	-2.6202496733907314	-0.9321474184323986
480.5	-2.297624747580974	-0.9479518147803562	0.6130338243933378	-2.7374183823783866	-2.305459530195547	-0.7990251606541077	-1.4977826016028304	-1.1751958719984479	-1.4619839527853946	0.7665762553668453	-2.8791007260869454	-5.522201805729854	0.9838578339270345	0.49326972963130533	-1.083345375305647	3.2135470299895545	1.544138427033253	0.9205621873941515	-1.003212546032053	0.8487757905444577	-2.579876739506033	1.0810589780297633	-0.7504726996865125	0.08417261909429685	0.14293954269040965	-0.23249694240071056	-3.9342307692920078	-2.042648014893671	-3.0285632196109216	-0.8148231458271328	-2.2896464606805016	-1.3232476131514643	-0.8106645104218778	-0.4779897906817667	-1.2700381021086966	-2.071350693728818	-0.6786383715673483	-1.3628715498288033	-1.8167080410143162	-2.097007864433663	-2.8550431968755206	-0.6343837082886035	-1.8164857189040071	-0.4659200205599583	0.3702196402672697	2.5298491158785907	-1.1009125496720022	-3.570267208527402	1.1909441879066236
480.40000000000003	-1.3667563661174145	-0.6368999737109822	-3.2563892317498455	-2.7226950127404677	-2.661044126052385	-2.512712012608063	-1.6709074943145752	-1.3526241637000123	0.705781251953586	-1.234251508392368	-3.103452112569892	-2.317488377208883	1.550775201901244	0.8891325389148701	0.7453137156767854	1.5263970192224918	0.9698630722082802	-0.3731775956936414	-0.08303140267345599	-0.015419258269431246	-1.7521864511052971	1.3880148769341967	-1.3098315524073476	-3.189911035281545	-0.729783061661238	-2.384095709051901	-3.1894817953681	-0.9871252579036789	-1.5264693879838223	-0.7283027893897598	-2.7619251225020647	-2.519492029733739	-1.7021932553672223	-2.0739719756363	-1.771448405482013	0.3638313562467097	-2.1923652915415888	-1.7238645985733207	-3.5836657920903376	1.1696285542171583	-1.9386960998701013	0.36209471253726266	-0.3601602358235284	-4.090341591029097	0.029198645643249345	0.5369262332903592	-0.6383895013408836	-1.9065590113115618	-1.5730691725418464
480.3	-0.9852528752261511	-0.6961983806691358	-2.4521964653774804	-2.3783511316555366	-2.326409064607564	-2.2899449966721734	-3.011052361381627	-1.0730297433198481	-1.0840006655565773	0.37873160529854155	-2.3907122959303497	-2.584053660261933	-0.2223279053353444	-3.324572994406398	-0.16162722385265554	-2.654611347480486	-2.414984735994143	-1.8762400933196535	-3.80331629180127	-1.94669400934254	-0.5205989733392389	-0.01974778755425266	-1.9647751223997494	-2.0768729931096184	-0.2673271779800911	-3.6208675660966763	-1.516466033727723	-0.6749977049805199	-0.5243726751346585	0.5259835408972763	-0.6181759265088445	-4.264042933013479	-3.1567282758072075	-0.5078429022384284	-2.460082923644681	2.094493445571302	-1.4110723345624838	-2.106232115222549	-0.524050367120948	0.3756311757906752	-0.8353447125559132	0.7531418649696449	-0.20216710466911958	-2.9620144976473477	0.40044048139192895	3.2845208301528785	-0.932640838004355	-0.21821216566068102	-1.6139078334963712
480.20000000000005	-1.6249510658995332	-1.5335976010971348	1.6481269607217919	-1.8103769103222704	-2.8926873570552547	-0.8972080578278472	-2.9926157815868613	1.1533659987072151	-2.1413665623014326	-0.37493076274420933	1.4404829802673484	-0.7624807870860186	1.6926768133441774	-2.3636848847267222	-1.578140764202104	1.103661080140322	-1.277345660333252	-1.1633342805107172	-2.698935407293659	-2.3466650910230817	-1.700210438827268	-0.10886275895162467	-0.22766816776908816	-6.47250467386125	-1.1609249442552838	-3.3428275942634067	-1.3240939597777484	-1.02076466532464	0.6584349235379174	0.07151021346054387	-0.30795988687367915	-3.177494364945395	-1.8968552022478067	0.6950920223196286	-2.458104270887063	0.12165496243204843	-1.0557748521934194	-1.6922506940835882	1.599166095520513	-0.19251659492211592	-2.6496726439409035	-1.0207967725965834	-1.8211690843351178	-1.099206879110001	-0.498732999554256	0.12587421607895788	-1.0378184973729012	0.9693927694492745	-1.9422913520668177
480.1	-2.568806831896451	-1.4812801796376225	-0.6744551323276761	-0.6374105342365085	-2.964335389422093	-0.529073080755861	-2.502420905121037	1.2799080340784945	-2.1947140416202093	-1.7737739822570033	2.6223236263595	-2.4187927710383903	0.7811268649368945	1.3478841918661413	0.3919448884692198	-0.6707306394172904	0.5510350615243986	-2.5723192655000355	1.4348114560312415	-0.21157519935950653	-1.1549128704839435	-0.5157346897874384	-1.5261943807544516	2.067109151190273	0.7605879863416043	-1.0270221511071749	-2.2321827788288378	-1.663394543982788	-0.2811733215452885	-1.0608772597667102	-2.2171741810446637	-2.4087680026009513	-1.2885330021339452	1.422644537896893	-1.482930612248754	-0.0319812632082756	0.9636925332920749	0.4253036462109119	0.7565773018473617	-0.5621507024455621	-2.048835678374288	-2.966924885810777	-3.1553128335689475	-1.0133314623898522	-0.8924220807954687	2.179971353446016	0.28695230880816436	-1.0324154034362139	-0.32712160141434876
480.	-3.728564575084435	-0.22720436505325942	-0.6003711448246245	-1.2413606939187358	-4.931282461934862	-1.8478829884747527	-3.0371370194503893	1.0699128825691742	-3.5352264984377144	0.7270496189021958	-0.9044050981333709	-1.6236534451653375	-0.6641513835222821	-0.5168876323566854	-2.279884217794483	2.2073587767546377	1.1903629170439054	-2.5400483667319214	0.5945474850446133	-4.073663556642419	-0.5173354813226132	-2.385571924638156	-1.9521182656586344	-3.4344240977111715	1.0135439583180068	0.38922916921605877	-2.5806318797048005	-0.14159228572957594	-0.3098861359482701	-1.440292654541984	-0.9853750517069597	-2.624110593980779	-1.3276863692715268	-1.3020093696740596	-2.868503399611253	-3.0728841235059967	-0.7176526638641413	2.095820970087902	-0.4511329949502969	-1.7909427596218224	-2.5240125347708546	0.5268998490795218	-2.183203653918405	2.1073404753927876	-0.7925453808878042	4.651349232237949	0.6386416509558169	-1.1790838749956456	-0.9544448510453122
479.90000000000003	-1.2356744343785728	0.38274051139407983	-1.5555783626640616	-1.471222403922944	-3.6554146621051533	-1.2953355880022364	-1.107811382896479	0.45186562805529373	-1.1114704255305674	-2.507116098893551	0.10856857274026233	-2.01423924136669	-0.09689003154391784	-1.1612547175403645	2.158637572163455	-0.4128094524375531	1.4020097769629425	-1.7977320768409044	1.3562270679216057	-1.2103558521224635	-0.2834088400463279	-0.531294974091032	-1.5804074120390972	-2.472523941743584	1.072449873328819	0.36133889555146936	-2.6874768548492836	-1.785038128813137	0.20245575671815097	0.11858221609270747	0.06315798788309868	-1.9409058870622935	-0.8890332036290078	-1.5685215928164704	-4.360791574225015	-3.1415945728977164	-0.5749897529195027	0.5874238039662385	-1.7414397669410355	-0.7539285621076067	-4.272241747653193	-0.5856619144015041	-1.5831018031529807	-0.47572892188500193	-0.3565078820885916	3.0183864286577315	-0.6405898408873372	-0.7578812721916443	-1.3327412240144358
479.8	-1.6027671829435384	-0.8825767282548991	-0.5758977579255449	-1.043437681986843	-2.1071116573812616	-2.281634603676457	-1.9090248680369393	1.3795063819590205	0.12195518046245901	-1.974914633471698	-0.7137941875298282	-1.3979708454514808	-0.6087125887498639	0.4803196687333091	0.9661187770107239	1.7665445558617467	-1.6959457177028592	-1.2508107848407013	-2.1102832217318697	-1.711006256056586	-0.13094523500234215	-0.5214720052077721	-0.4688483722576259	-1.2416671136243416	1.1867559766976956	-0.8291657464772364	-0.28405927614785864	-1.6921648912699652	0.34328890133776335	1.9604405921284833	-0.8760712949893489	-2.268337518934918	-1.3381406036168326	-2.5807195225349475	-3.1447213619865266	-2.223230117143823	-0.8736225355739735	0.1680459428511405	-0.804438956434829	0.8587987855193999	-2.3488650390756276	-1.638349114392376	-2.244555223311634	-0.16150473968705215	0.12406457068948301	0.4273943389327005	-1.0087748808321353	-1.2156666134390917	-2.448144785433548
479.70000000000005	-2.4971762203634458	-1.9645483796139813	-0.37132593448485274	-1.611268201213052	-3.8664201093430806	-1.7626306516410728	-1.3464398390589831	0.09108514518011879	-1.311433963605639	-3.118631669361974	-2.7295443362848304	-3.8231343768974853	2.121288309138334	-1.310628151000972	2.3775385352664067	0.26066071041923033	0.10512960007835692	-1.515687029424869	0.9157715458861952	2.1389528655716648	-0.8945774324023317	2.075775610136954	-0.8036840907717	-1.2201722396291448	0.2778579364769109	-0.0564735663536563	-1.7162626138204324	-1.9895037930117754	1.87946665212428	1.5853297580293282	-2.3265177233970937	-2.5757209431930783	-2.1879601812296188	-0.1527679086155176	-1.45170882282755	-3.1805956319179916	-0.41486418435399397	2.2980722959248707	-1.066042595765296	-0.554410767416013	-3.611035087413728	-1.4594489579835126	-1.5111574116859758	-1.265334542767219	2.8430260012257897	-0.7458281196175014	-0.8861421196223742	-1.9112010455760986	-1.2947543574976592
479.6	-2.5667563442614645	-0.6636342440777354	-1.6545330033327266	-0.18996113487786315	-0.7498965293024706	1.5138480328936232	-0.951307751173253	0.5969570108858953	-2.985443841071203	-1.1624287308919998	-0.6491982408541379	0.21401437441452442	3.3905919428923967	-1.9471084505289509	-0.9999947284307704	-2.8590374431880456	-2.261676302430324	-0.10709293583792329	1.0888216809413978	-0.5393619096003932	0.6438068568979498	1.124281822483332	-1.642593597438669	-1.3310889220670923	1.0458659166046596	0.0684809065246268	-1.248830978542794	-2.253490020375543	2.0963223499049466	2.2966793453810124	0.016865763254853228	-1.9782173942877797	-2.1321727839452995	1.3592130578351822	-1.286309873075503	-2.2499406857255346	-1.5650310227666178	3.1408681354237573	2.3215458797993302	-1.0558151946665935	-2.3677533708943237	-0.5858995500638797	0.34935279871101343	0.060425686066305495	0.291412631292401	0.8448364873437182	-0.3309994717020808	-3.311592072980572	-0.6981187741152886
479.5	-2.613412647092085	-0.8886805037028904	-0.7409881602251893	-0.644280325506186	0.3958549516174439	0.7351278535314045	-2.491443471797069	1.9716445361653085	-2.4365036979108496	0.5390195054238491	-0.8655914497244699	-1.0787397415260669	0.6748151253332031	-0.2825920471316332	-0.4945285285227086	0.3743911019708737	-2.044978417689382	-2.436339187916852	-1.8238299650866465	-0.8981907869040519	0.003641646658419706	-0.6505091882435501	0.013167592076451351	-3.58179861710635	-0.19521407333688812	-0.24786968135612114	0.09509690827561562	-1.201410256614645	1.0760394080791749	3.967836041058009	-1.8766193068258332	-4.2561653820780805	-2.3852247924953223	-0.532834151759654	-1.2596122452215	-1.048937394932081	-1.568560554089502	1.8452840067133502	-0.25714999901688906	-0.5150604042644775	-1.0868356281039686	-2.695381551779489	0.3183177961286965	-3.5085973355055726	1.544819668538418	1.0704328709618407	-0.7351916222521617	-2.454879314132635	-2.017162964490818
479.40000000000003	-2.253932086137061	-1.7233031768871003	0.4600801690655757	-1.1355843503037157	-0.6125169366015567	-0.0150081171904487	-4.188561318972747	0.6212220690927376	-2.138223935225978	-2.336719145807086	-0.3515842178312998	-1.6737262417103076	-1.1452301445511295	-1.6447274244485897	0.4796471803664211	0.155457503338708	-0.5034264584741055	-3.0504131620642108	-1.3865347581419547	0.18152141301145175	-0.6091951110251494	0.9318263004155614	-1.1781712972824683	0.8120336180336913	-0.07604905159358233	-1.001479433256672	-1.5238979918197748	-2.0916250433533987	-0.5548493564258826	2.0191749968195336	-0.7000330938452509	-3.8575148706829636	-1.366589099089674	-2.150140452825377	-4.6874006674473625	-2.2415439382616453	-0.7966682613836402	1.6573442718304052	-2.0216200678644536	0.000930775145983942	-3.0700271012879026	-2.4803013540366288	-3.5465910673213528	-0.8897764106853627	-2.368990216199905	3.0114625855020183	-1.2307283502137571	-2.8089430942679376	-2.7513299011508074
479.3	-2.768177061821293	-0.8823046415773126	-0.7993312297268471	-2.466341137485048	0.5212254119817783	0.039689541100699	-0.5669327373519597	-1.78920595661234	-0.7636978234774907	2.0399784620923316	-0.7731621119593437	-1.179626315099752	0.8141778141400815	0.4497969187033011	2.4278188313673637	-0.4859878607783194	0.22165004892964107	-3.2221346731177514	-0.6439388453806507	2.43886690860462	1.2974415832369344	0.44095995111678166	-1.436025717973285	-3.164160258456251	0.5901473478751156	-1.2187625506648327	-2.0063984270093442	-3.1629316369862686	-0.8408400804539381	0.23626069911835934	-0.3129120120435941	-1.3700087619844303	-1.2520634655209855	-1.5842171875317206	-1.0455897935364225	0.8053516106476525	-0.7620813282179224	1.5865860084930796	-0.4390946149937267	-1.5675574488816437	-2.8087304809916063	-1.5804791531765838	-3.8241816652328335	-2.7609825966028034	0.27805008851303437	1.7932379677741113	-1.7349624695182992	-2.5886729908009816	-2.5890853796693056
479.20000000000005	-2.2583348380811987	-0.2704193221329392	-1.3988015593826706	-1.8148858647697508	0.9332746257744509	-0.9174946800938066	0.1595645272932027	-1.4969347203761347	-1.1599451847346078	-0.6787835234751598	-0.5353443415492091	-0.7028153001242883	2.3907572947695344	-1.3801649289282074	1.3425281020796322	-1.2873824363265973	0.9044266103160662	-1.7515093027253397	-0.2100143173206641	-2.475120090254706	2.594817250804593	0.7644453916574981	-1.3110447103945424	1.8211776828743735	-0.1653698259090056	0.2109885083356532	-3.599631908446272	-1.7130228516232286	-1.0006419741344335	1.570847879345799	-1.6409467394748112	-1.9651697422628427	-1.9696740697892057	-1.759571037253721	-0.7411482608191039	-2.680105652235472	-1.6814977694359214	0.8561360689041437	0.000729107344142263	-1.9931330909490124	-2.535013441160804	-2.6318404328163663	-0.7465747097092362	-4.231051038409284	-0.535428644022198	6.058539266507432	-0.7409746113250624	-3.324099106669773	-1.0776445010354783
479.1	-4.322423658524651	-1.6880559515319364	-1.5635408351606317	-2.18118108169123	-2.497095149380564	-1.5323677389573187	-2.6353610569551553	-2.2929109968301638	-2.8305869359854468	-0.5773352810517324	-0.016436654620891833	-0.13454242723244736	0.30501327350984675	0.9805198748205122	-3.5948350480677504	0.7150268968504514	1.3855699937736337	-1.2814113357490018	-2.7454803907492105	1.0430950772817749	0.12952815759236103	2.1089121179713106	-1.152303735978791	-3.025035519909764	0.20622166486456772	-1.228815632540257	-2.361719625617686	-0.5919521474992033	0.1701494643410748	-0.10563403583524256	-3.9672604957529938	-1.1985782616685499	-0.8958632086086941	-1.5208131306124688	-2.0903195906007777	-1.639479579421308	-0.5583014886293001	0.24573187101037197	-1.735295957233964	-0.5534643401869589	-2.5973076066944523	-3.1906873911210174	-1.4149577045219297	0.1432515621910211	-2.76913602922237	0.4661452739175035	0.35934309332002246	-4.112727420920591	-1.538749524912868
479.	-2.736512381230684	-1.8470749345591209	-2.289641212357064	-2.558837332562005	-2.5058066449514285	-1.0582821444344155	-2.89598947067459	-0.8831357197170585	-2.3606503950644013	-3.0046274809762266	-2.115458217075777	-3.765567686303198	-1.3763972392583148	-4.396805992901913	-0.18021524027817185	0.0885381009308809	0.6061963490297697	-1.3353022473893303	-0.42229321540452114	-3.6241415984152154	-3.4291499237349736	2.502345152245412	-0.3214425289076843	-3.4151459163125395	-1.8432910051738345	-1.777687219049852	-5.682526671054368	-2.995129609479606	1.1252537663757498	-1.2812893200198832	-3.5296601260073137	-1.1539576927201876	-1.6949630859999913	0.2827593358371914	-1.0074879781878177	-5.604595703869444	-2.20672905163607	0.8788889517595362	-0.9157250821633043	0.7120981650825237	-1.6475956787680457	-5.027073779032236	-1.5650887633602395	-1.5961271417522693	0.1106107439435578	1.9906969419721117	0.4704606501918265	-3.823270142054279	-1.8167758908268472
478.90000000000003	-2.0616073453039734	-0.5699177434680918	-1.2419351835746246	-0.9091830672576455	-3.1543685832368444	-1.6614496364461888	-2.844415590305726	-1.4124130698796122	0.34039009554239774	-1.6964226564037321	-0.4035486283193388	-2.5689363748276075	-1.5225211801451293	0.6414709622501436	-1.3426276321018313	1.272166104387755	-0.8260071487673848	0.10389783838080563	-1.543121333794447	0.13417084115210332	-3.4683834274629923	-0.3131731695068414	-1.4266723614922536	-3.6137112937974676	-1.7248912543030217	-2.1592218749534426	-3.724548747213935	-3.1907591504659654	1.0412781524986496	-1.320626646562224	-0.6803178712236745	-0.9294495262143204	-1.0753008486331936	-1.447964898278873	-5.027647109412809	-5.1827436527422215	-1.288076144371786	0.34708849756647675	-2.5452409227402764	0.582831261943854	-2.2942409813917015	-2.9027668521678613	-1.2948069191646732	-1.6793164516988115	-5.071318162576862	1.922542452458292	-0.7791477975045467	-2.9839661217248636	-0.8222144502615223
478.8	-1.6624787478049772	-1.3991395791776307	-0.49205058826027415	0.04163053904177816	-4.26377070159619	-1.3391842271690997	-1.0959458748488862	-0.8465286094960911	-2.0206351265886013	-2.3135904815362984	-0.9648173440820049	-3.364216247484772	-0.034824329995511105	3.791093325164402	-0.5931202180290155	0.5464411865123858	0.1101066492579778	2.5541459333651426	0.9394682247773125	-0.8256752454206149	-2.0719342333873154	-2.9898019078679234	-2.5440654075164386	-5.0978340233810195	-0.26159701132784985	-2.5690851357377844	-2.153216445063141	-2.9004609810745627	-0.03953551307268205	-0.716563019415293	-2.8723534499431196	-1.586932626889359	-0.30494398792474303	0.33590183161498877	-3.7440450421541858	-1.4005523883977093	-0.894771082692897	0.84694268741553	-5.1697501027131	0.5048451730772536	-4.365966047171666	-2.4663677473629084	-2.2393490383461385	0.47804567324714253	-1.975695719070147	-1.5891471092502112	-1.031659480056815	-2.632605251282933	-0.9527236164517366
478.70000000000005	-4.405061456661788	-1.6086735133259933	0.8773787702965703	-2.0089133862211193	-2.2614836811134187	-1.1694105245731188	-2.733106516699068	-0.7796947171443175	-2.469606680702176	1.1791217138609615	-1.2990626680816315	-0.6250508087540216	-0.5545748958324093	-2.845669854004412	-0.18568663249389697	-1.6818156330344336	-1.022913876989243	0.6120417762068164	-1.9770691865878576	-4.556812887038596	-1.8487699193748233	-1.0098285861426586	-0.6496760766074616	0.2652460726560424	-1.0228912588156631	-2.559688738801	-2.632673219700874	-1.6955973283360382	-0.6450918971881836	0.5190640905221687	-2.2844088959956057	-1.3968314375504578	-1.4112868698206138	0.15933747860536374	-1.7289398407279997	-0.13210005107880715	-1.2422770238995566	0.4800589963444859	-2.2665659425447386	0.13152394770839237	-2.0965136993557114	-0.014922672677676108	-0.14729124247513026	1.6698263667872975	-0.776087350821424	-0.3087938507958691	-1.466214587201931	-1.9484189450540754	-1.510820612647594
478.6	-3.4300402571300124	-1.5637077125113639	-1.5761149802146213	-3.2365308604506318	-0.8920561508798073	-1.780264973551505	-1.0215532568416608	0.6878262018038915	0.345499231252692	-3.5668532087493428	0.5439952982855454	-1.3869965451752115	0.49557349968107145	-1.166032241280107	0.9228660758065277	2.0123207892163264	-1.8225975104595917	-2.762862378642282	-0.01147160869159114	-1.7749784573887242	-1.8058394187717142	-0.36557994304162644	-0.9896098872667674	-4.5603104363191305	0.8638238816381933	-1.7564347949196653	-4.8020870065086925	-3.037573759475513	-0.8345125419099559	0.3265222354489611	-1.809103212606079	0.11538967041980112	-1.7391479015358604	-1.5320747259644	-3.4848550461260275	-4.139987072588809	-0.4525994259392001	0.7182920268580737	-0.8980100232158369	0.2164054143157813	-3.27320089025537	-1.8785129633924642	0.013648106729483134	-1.380201380955497	0.3594515704335712	-1.7408803280781053	-2.822221171508801	-0.7441344928235258	-0.8421797710522386
478.5	-1.3477365427063481	-1.1188003746010382	-0.3846512530669141	-3.3370549968082397	-1.150544680323371	-0.9779413953358507	0.18325910913470472	-0.2629905859624905	-0.770014730745418	0.3983936745870056	-3.0148713494316204	0.4346857815071967	0.23440391062673172	-2.6477053203117427	2.414284557733315	-0.3559831215621756	3.2796011982213047	1.2359629998141515	1.939072423705667	-4.802508543210795	-0.23892478423868724	-1.422744242192837	-2.0280472994062286	-4.271709635974814	1.9990945501348347	-0.008449450270461845	-5.416444540379409	-3.4306251301841977	-1.1111251905904025	0.1165855519214104	2.4571359712218013	-0.9909378529414625	-2.0193797375298517	0.793779781183778	-2.9644818494661975	-3.205333520855655	-1.5910028609501434	0.34543909814284723	-1.8461858648061913	0.5440297134857123	-2.8239570892753467	0.30790971130898237	-2.7137930549228635	-2.0522795234105513	0.40670606889272315	1.0873663082308518	-1.3050149659002956	-1.5769376970683826	-0.9353607344710868
478.40000000000003	-4.497347256692521	-0.5679457565621436	-0.9021800734794567	-2.308967525914178	0.2745229697258167	-0.02014884506939063	-1.7244875844152383	0.5777484491043274	-1.30614263505178	-4.08400084975169	-1.84658388198549	-4.251495856163141	1.2991752332004545	-0.9848447490190078	-4.4699772846046955	0.883320051281197	1.3024700707233652	-2.279327361348428	-0.2122207365536659	-1.8907007523417025	0.16126968215133186	0.2765433116228946	-1.3921667122527186	-1.3839815961502477	0.15713597958024939	-2.325862397014146	-7.0382512730801965	-0.025779859095973245	-2.0779034905365035	0.7342549112817622	-0.9778191938401499	-2.420486232615602	-2.326557149972705	0.22701660780583643	0.19253853285287348	-2.29467630091689	0.004638258934258843	1.7714560168005105	-1.2774441513755856	-0.0001712982896600046	-3.3305486805755598	-2.750344969546547	-1.1905397899607744	-0.2903321918075046	-1.899785092290573	-0.7287499412907968	-0.5267480389302409	-1.6057831104949725	-0.6257930428795492
478.3	-5.786959088493097	-1.5278451614421886	-2.2191802127992437	-1.8281236597157624	-1.7514965842118893	-0.08418328131065816	-2.1951296867493175	0.5007139832789969	-2.191333028785003	-2.692939254884763	-1.6312677238357747	-4.460680942679312	-0.4399114550740486	0.4414905085135188	0.18568578679548123	0.7544588398999234	-0.361179530909406	-1.9066946957328441	0.454107371191397	1.041021391008941	0.4666849827103836	0.3514750457480704	-5.13255534360408	-0.9488308989062301	-1.3641101763834231	-2.9892056646926024	-0.464182644065948	-1.2076112796591565	-2.6412491554988144	-0.18569719279030117	-2.9201502230591116	-2.264025144852137	-1.435249268572941	-1.5551694658280257	-2.4077055186491947	-4.192209978408773	0.01051918488149206	0.24738929269624044	-2.8556156892293996	0.3233890548567003	-3.4718040851351164	-3.136425743801696	1.4576363762015114	-0.7949328823923241	-1.1583552357398292	3.4789750688581624	-0.05167431425947899	-3.0949047958591906	0.3594755722069538
478.20000000000005	-3.4620045573135867	-2.545479649528856	-2.3436106876013816	-1.5647280206635537	-2.4910985066813067	1.0151942709589337	-0.9354258809032128	-0.2993520640192677	-3.1907839039926684	-2.849039616027381	-2.714763362878434	-2.830966033618642	-2.117596646687386	1.9977930064808853	0.8508902939197792	-2.386319627130536	0.029755881661981287	-0.7240794980490178	-1.0518305117130102	1.1303841499280483	1.5955361312573189	-1.4891173093174497	-1.7419607154358026	-0.1978863916335014	-2.0766975193580857	-1.7095329849907113	-3.376047000608303	-2.037663010422244	-3.105407698346826	-1.1930872163964419	-2.8538020806749107	-1.9877442356210224	-0.8309255633819643	-2.5337429933294153	-1.1467123520479239	-3.720289258419411	-1.6122752328238144	-2.104057971530003	0.0672754151148165	0.944287851063012	-2.193887889119595	1.877394887210293	0.38374570070697334	-2.443957110457526	-3.015395154023877	-0.14028501546232008	-1.2200528519674578	-4.990084286871914	0.10169184098394402
478.1	-0.2124252595938242	-1.8891490670108926	-0.9757531923780278	-4.22802646805511	-2.369453951339878	-0.880875449917959	0.56261675181157	-3.740295406373215	-2.808335185017869	-3.5368459134376637	-2.2673911857582114	-2.1202195890484585	-3.195219717396428	-0.1102778707330776	1.102404110568469	0.49018033955922957	-0.301795192517623	-0.8425607527528844	0.3321954155680953	-0.1725975205348087	1.282888984845008	-0.6384120233162891	-1.1757864966585034	-1.037170600377646	-1.2255191730553705	-0.20015228230265236	-3.4278470969703485	-1.00347167003772	-2.6888218326310613	-1.6862646063652031	-1.0777259967404176	-2.4127722901516178	-1.083882740672577	-1.8805440382440781	-1.1285829754499488	-1.4282362584967427	-1.5302137403917437	-2.28575366260121	0.44916905670250173	-0.6176477063741819	-2.5353478514209637	-1.1848345061892716	-2.074153895261016	-0.26451846331140394	1.8258673506978562	-0.33413272049917225	0.23566457567864818	-4.0925164281724085	-2.8159739081433948
478.	-1.009411929946515	0.2497856942257528	-0.3353259793549259	-4.907351083553357	-0.6908219426624949	-1.74972846497149	0.3040077004844681	-1.4283457574789187	-1.3589981734167238	-1.131894465052303	-1.4698595923713311	-3.125605470479074	-2.1357404490102296	-2.1671326937023982	2.176829570731508	0.5776268743754257	0.4468685765219854	-4.498103980103719	-1.2487656452427687	-3.4087090291512636	-0.1920756035695359	-2.008041182795085	-1.0679201400789649	0.4998368317479507	1.0337623880762243	0.2571163111055188	-1.709882190348277	-0.15738686244357342	-2.3307655986989584	-0.6153037466604421	-1.1779469151635564	-3.0312881919514565	-1.5137353493133097	-1.3570790804134722	-0.7427273904739318	-2.4070762612115812	-1.5541581180136252	-0.12091578978619055	1.5902013499006715	-3.3081187048953025	-2.041952369711785	-0.9083654899817475	-0.979350147115521	-0.15632041363023896	-2.178884713015612	0.31557644789297495	1.1571106154234312	-1.6596132633496767	-0.8014790810871271
477.90000000000003	-1.1128668308113119	1.712931112738257	0.007203262729500448	-2.912413665015884	-3.2205016627059746	-1.0596819532007558	-1.4546541167773581	-3.322036129342028	-1.044760189325986	0.3178527284178979	-4.149251650067299	-1.4994487437489825	-0.8637613471279699	-0.7028374674291218	-3.5944848588792797	-5.934496249675641	-2.3761562431189347	-1.4176916888604771	-0.35916886994911	0.5933374083184715	-0.14890787189238652	-1.2972279063308485	-2.377299906520416	-2.710582113138766	1.8128525745263198	-1.5257301287049112	-3.3602550046856505	-1.1116270265866555	-1.1479429133275296	-0.2461838676074457	0.19477822735834255	-1.5541042160800185	-0.8296898413316768	-1.1125164099888112	-2.419098319703166	-3.6778969098150585	-1.1787633151630992	0.3328316908414166	-0.3106238513756632	-0.7758969082580487	-2.8992159777470716	-3.582580501148033	-1.081736479847648	-2.908629576408539	0.11900490767031735	1.1428449941606806	0.6493221308335524	-1.6722848212181103	-0.5304402190387476
477.8	-0.971256313983295	0.992616891210101	1.6294804569942878	0.9447918742134438	-3.3754776260813344	-1.898645563311667	-2.5575375578412842	-0.8955721034184092	0.20544304809124547	-1.762364692215143	1.2310945297394476	-2.3979492740984276	-2.3763441534398027	0.2424281747301409	-0.016832691872198796	-1.5892282388869718	2.0398363341863526	0.26748831834598574	0.7233542034447513	-5.818107737746343	-0.6972428043156458	0.8387838800617997	-0.6666081319010537	0.4948744536708398	1.141076365830258	-3.153023815991545	-3.733764462278001	-2.2989357430401616	-0.660137700201133	-1.1571301095458182	-0.7272392856027095	-1.0143780271383145	-0.8886021536022635	-1.5700594921633844	-2.3083601939903797	-2.8748608149573394	-0.12998076637495082	-1.1132582246525167	-2.8966786320816382	1.3706613162228884	-3.1604868993678528	0.1610038549965258	-3.862021027478911	-2.0557732847989865	-1.5363281768859398	1.3951582323272913	-0.31849648281347587	0.015267239966120338	-2.6702426757160733
477.70000000000005	-2.0813231990844767	-0.8080897555198039	-0.5840892254752201	-1.1440313867293819	-3.316746491461461	-1.9371566533289235	0.9684466648451109	-0.6821235293502874	-1.5044231431979913	-4.450435314367278	0.6640308122514247	-2.292789780973678	-2.5103975098563236	-1.1258247441931148	3.128388067809386	0.057271768562025635	1.665817135272777	-1.2015657754995184	-2.6923503854361694	-0.8600458008756813	-2.1905934921786505	0.2829794581279239	-4.980155601791608	-2.945816037531205	1.0944189317472934	-2.453204408259319	-1.1560491161139297	-1.1977180055696124	0.41574458403516035	-0.054147058884711385	-4.888822523614064	-1.8847599455840518	-0.3589551201711282	-1.1821823423155866	-2.2948518716026136	-1.8876718672603143	-2.152054304999047	-0.6948753665742218	-4.6370520035001315	-0.8075013460563722	-3.7336590955953026	-1.0130834282942094	-3.3193563378194666	-3.1260708260945234	-1.5772034534888548	-0.11593556052946244	0.8648272662282313	-0.9310997970973562	-0.9499056525586249
477.6	-1.1932671463322766	-1.1497491439877838	-0.7860942126340476	-4.436923258404436	-1.104987626392915	-0.9338164857105429	0.7837265921517228	-1.9553654591104381	-1.750127912001181	-0.9489059776387114	1.0888187665908688	-1.690084179794947	0.1042016383289957	-0.8802508557640252	-0.1318705279799041	-0.6428152566047461	1.298972805068381	-0.07844953577730984	-0.6169258843920323	-0.7708233583650699	-2.665975348605561	0.34916968988083114	-2.467165759729747	-5.296796602513268	-0.5221490869604128	-2.091482921619161	-3.357674260253239	-2.904409459237761	1.3159612292198064	-1.397916107825394	-1.0130711216428767	-3.1565487255524536	-0.6590785093911776	-0.2777881769108235	-3.031115590928699	-4.5582834127848635	-2.9620858190511767	0.3022687884820989	-1.9163262964320433	-1.148850058147087	-5.74015099457767	-3.812874953410227	-3.6742723490950175	-1.3892549423763736	-1.3786600041490025	-0.5429154775942058	1.1171589400613324	-3.50067061570086	-0.9679023104043116
477.5	-1.9801324357200585	-1.5339990696871906	-3.2899294158969505	-3.0177201272136505	-0.33910198782770196	-0.6074713062286703	-0.8753026711378574	0.1222684656099251	-0.4606591801353711	0.25247136082510985	1.7973786443888882	0.05443547517767611	-0.4480314455589514	-0.21307187587698806	-0.6064832931416251	1.518019743513605	0.8178393463069694	0.4487982630043961	-1.3904432033686847	0.7235986490328177	-3.1130476966990916	-0.060841698003328504	-3.602855004881428	0.44720153871442214	0.01952933715572991	-2.870084607041734	-2.3213428576803667	-5.245417132664743	-0.5407103747656854	-0.9920118974808374	-2.4780167939214715	-2.4850396822411627	-1.7137609070487032	-1.1049689184755946	-2.8535299231471085	-3.210361068727332	-2.595262106714344	-1.976354075008798	-1.7720578925930326	-1.289757166656264	-1.6624262429353325	-3.342196566702126	-4.624163507556048	-2.5741273300649223	1.1576447639931726	-0.886297339619524	1.012724318808118	-3.317569797698795	-1.4259440898711082
477.40000000000003	-2.809111375786276	-0.6227963498098696	-2.432359567687903	-2.5255857744433	-1.1653480040514257	-0.9412814921870107	-2.054309349662749	1.0953950113327477	-1.0688199655241963	-5.231822969477692	-2.885631242829694	-3.185773401304089	0.2272229953522209	2.1548649156530963	-0.071580347907966	0.9592627578981217	1.4880939792146373	-2.0917560501362784	-2.3612078448984732	-3.9327662033108846	-3.1020049221194066	-0.34612721891162823	-3.000868592851044	-4.684309953270495	1.29659278495463	-3.75326278866161	-3.7810815488578244	-2.076008892096459	-3.490333200835509	-0.15860340287757624	-1.3587454379962873	-3.5432748949460517	-2.9644071291084733	-2.442019825158038	-4.362794783090853	-4.064663797996851	-2.8829830557229457	-1.3175895038118735	-0.8640646141331005	-0.23773724323703727	-2.381241317869172	-1.008894933642018	-3.140624169908678	-0.6555744472465288	-1.4140389697044584	-1.8994196386189213	0.5789273139061527	-2.583314128663906	0.7918269955015624
477.3	-0.9607634753461181	-0.7913360692723763	-3.222028795145361	-3.1757863431622515	0.19531602384776192	-0.1167807756475906	-2.489094714004484	-2.271478454742849	-1.2403905580823886	-3.6589014751206035	0.2751517488084557	-2.301072476522479	0.9619159508242427	-1.9555613472819497	0.9201107807243875	-0.8806037996381247	2.741456911339546	-1.2945675762756292	0.06329006164949924	-3.916871463183641	-1.6634357627906347	-1.0218453841697976	-2.437882822344429	-5.970619604510551	-1.576686691228441	-3.491817831237081	-2.705485105497362	-1.500533119808781	-3.0306462196102175	-1.1672620881960525	-2.3211178057261703	-4.6316553580995805	-1.4620826558220839	-2.9889470766854744	-2.9867913677768136	-0.9581697602383829	-1.3857794191313502	1.4615892900696623	-1.836499500442433	-1.0972505078255252	-1.9024214749897799	-0.678148089670537	-0.6504719277088029	-2.846432111359819	0.8239224694740852	-0.7548197828797462	-0.8949399547252229	-3.002970694377117	-1.1019625691894899
477.20000000000005	-2.9141146874200126	-2.9866070552546593	-2.7602059514210637	-2.599394199029181	-1.542153951802839	-0.6921849726773799	-2.7492071231502826	-3.7084872347720452	-2.20683250180718	-0.08042332136061847	0.6507978765494457	-3.8024070371753935	-2.078663222266468	1.5118339902817208	0.8973758075059326	-1.7353376562170422	-0.756271447014952	-1.9167426918619122	-0.9513372144570399	0.7856596103896205	-0.6637173691765488	-2.4148644188104935	-0.6383967872696461	-3.746516050039723	-4.364104608806769	-4.178319373712648	-0.7184951363903329	-3.672942056760488	-0.9176186097685113	-0.6143035356642051	-4.328882871018702	-2.9895507136207358	0.8256813160915686	-0.6392202075938441	-1.888757087945144	-1.290647448805579	-1.7414530071628882	0.23337657889033947	-0.699297222186783	-1.0351393464814267	-3.118334831387177	-3.728584917851549	0.6384776975896667	-4.268514550360372	0.47420717977233257	0.8132557106308949	-0.4054239647124378	-2.1289736552953618	-2.762747771908219
477.1	-3.34981682668706	-4.590010941216045	-1.8312405860929233	-4.150830745735827	-3.9205912880113876	-1.0974080428356874	-2.8031990730497722	-1.8295041180615388	-1.6565936649570276	-1.359807406094562	0.5664067497446661	-0.6842312275677713	-1.703471356135083	0.17186142576094054	-0.7141511561541705	0.5591446154732751	0.8404029859031157	-1.2982857374099595	-1.1613201000307976	-1.9818859126277804	-1.2782214579961702	-1.3090905216433193	-1.7433395618622227	-1.372608451682579	-2.528279781761925	-2.5396351802235957	-2.125824885382581	-2.964822433819556	-2.4376701013390356	-0.7715047075330432	-3.5228951634601824	-3.191567812625657	-1.5844490852291453	0.12742469339132534	-1.3980475650169955	-4.7910689450646675	-2.0527024918172607	-2.973226401975533	0.3975417382418888	-0.63635720872931	-3.384707932605054	-4.06743216256715	-0.8853736856718268	-2.3913467680179425	-4.206832345143845	1.6668525978308748	0.9657692006782934	-2.5752276447569535	-1.7749633987462916
477.	-3.3806139282443035	-2.7352485690718664	-3.4394041054630766	-2.9225114878016454	-2.473951099018415	-0.28028610045712665	-1.7511287235138013	-1.1878059368511722	-2.628118773430817	-4.730523934430501	-1.354445691368399	-2.5109973143937885	0.24194263470524158	-1.849942086650826	0.9796121272018812	-2.1900479032064055	-0.45639803894446623	1.4273099960873457	-0.7964423947266275	-0.8828966459134155	-0.583418419657478	0.6277444468975827	-1.4713206310168727	-3.498991684724412	0.042850013283180444	-3.254599209028916	-0.498751571057684	-2.151254287825719	-2.2842872531864153	-0.9427880017284296	-3.9212099158165894	-4.089447900820699	-3.0235472481560266	-0.4084406161278924	-2.799265036195503	-3.7357579342657887	-2.3719148149558644	-1.0133193736575086	0.17401867545602173	0.29513639297039806	-2.3430655476868876	-3.864126187217292	-2.2634421402364095	1.3713506073675772	-1.0987764295696199	-0.04869617169334739	-0.9157282549190169	-1.902017411329467	-2.177354553932268
476.90000000000003	-1.3885701081012165	0.4150229634160354	-3.0773266188541744	-1.2705665488150175	-2.5151277231735616	0.13194900723893999	-3.5721715589994596	1.0323350287881967	-0.4155912420928204	-1.1040176882652808	-1.693641823555769	-0.061968494722143275	1.4258107690150315	1.3908135077534962	0.858555713216195	-1.1577886616129784	2.293404271694868	-0.4905631545812731	-1.0646353493163323	-2.4821553624892325	0.0908859394150992	0.9720742308399607	-1.6027002264488943	-1.306877381591401	-0.7125324887178087	-4.821254368179502	-3.43919844926972	-0.7927522238238149	-1.7199681380548528	-0.3592260137634592	-2.3590535340275163	-4.475712336422838	-1.260920110392071	-1.5047964605745523	-0.02443129464201066	-1.1904442270151485	-2.9637727769632654	0.9036729091675626	-0.17480313256188146	-0.09156167151391315	-1.4363271865145957	-2.1941306062143258	-1.9838453902952673	0.4165475994166843	-1.0856459468004334	2.546267742064185	-2.2003452249629287	-1.656881459039179	-2.2954450284019225
476.8	-2.809764856602316	0.09464840732899596	-1.841092896519121	-1.2250229751738746	-2.2329408792795986	-2.2107669270953485	-2.148502764186114	1.2880646147331671	-0.2975458813176607	-2.7785642708264833	-2.8993664929111285	0.865621611314471	1.1866987351626321	-0.05746872140054715	1.913391862074485	3.019955424343153	-0.3660550670451219	-0.8497144480195651	-2.4626257774461098	-0.37118355652095025	-0.6458980581919578	0.4138085623896312	-1.8980716828660105	-2.3267404121012643	-0.6401365473946782	-2.5509728997694046	-1.1010426759238519	0.7812194014001154	-1.1233448948594917	-0.18938675164642815	-1.4790532912088152	-4.514414125560895	-0.940587003378232	-3.5932543356732687	-1.091923393156188	-2.9513205263032014	-2.4431815552402827	0.4067125745762924	-0.5259661637916098	-0.27689495370897377	-4.593347804317366	-1.0669232290012296	-2.069643163941915	-1.881108389240319	-2.3859610910014393	2.7251356958562223	-0.859319737340581	0.0004750665371120455	-0.260759928100686
476.70000000000005	-2.0658533948780047	-1.6506592649149352	-1.739228861548368	-1.7089677195371382	-2.3592914227138198	-3.0696334335685576	-0.6630158516379896	-1.827220222800496	-2.0300359791206306	-2.7605359050294602	0.39375768862652627	-2.059764154118578	-0.4570997782377484	-2.044804272165543	0.40375012943540384	-1.2004114393683718	-1.3037229391599665	-2.6948910602129317	-0.28412567511990555	-1.7222901797120183	-1.9303734759862892	0.7663614674940079	-2.859152511310891	-1.3979900064269088	-1.7615573809564653	-2.778830615102609	-3.598091176566349	-2.3830887442685715	-1.0108788370619561	-2.012964592166085	-3.573764312767288	-3.6876160690005735	-2.705088359579701	-2.285300136476205	-3.1235722211640353	-4.02948252638883	-0.8619426238013886	-0.16773874140912404	-0.47732495041551876	0.21151329973518368	-5.7036262171206324	-0.4667540858678427	-1.2896537249449225	-1.6703670527662688	-3.6101744737570227	1.932011077967661	-1.130622154255346	-2.833271029701194	-0.6860631530898837
476.6	-0.33783415516504345	-1.9232222444176543	-0.5463540567206095	-1.9896546903964674	-2.361460560518389	-1.5260772687651707	-1.2635211512504818	-2.4018040877790487	-4.842353511447721	-2.1175496020245883	1.3505222212875032	-3.4185371823178823	-1.5064389247418213	-3.542453293540274	-0.17376231924455904	0.10451445808441417	1.263003011606703	-1.6968995463846446	-0.1766227029145181	0.6804812330303154	-1.2293535747184163	1.7132845026441543	-0.8342619720185913	-5.132287455800546	-0.6232695915352453	-0.5723476813585817	-4.351072978092015	-4.249753689478269	-2.4023033385347032	-2.1335496157763014	-3.1861030803152297	-2.147056595576334	-1.4379111170011423	-0.5236438137414541	-4.8227043733046155	-4.081009298564213	-1.1852885403365017	-0.19718855171471006	-1.2239001569152574	-0.6163449542007974	-2.522504892928337	-0.9693069248182549	-0.9196506704085637	0.9419573801617451	-2.755596204316441	0.40067249451931986	-0.9394521097882307	-2.2646171931268846	-1.8173715950358502
476.5	0.4250773521960287	-1.0988533868189174	-0.22062618134107503	-4.15787005885648	0.5221318027278072	-1.4485106369154925	-2.2309272650227716	-2.466424542699648	-3.662205258813889	-0.5379812387247239	-2.600481451104116	-4.703526594279443	-1.324379401053754	-3.185537761150062	-2.2383890889539098	5.282341937680706	1.1498951687228192	-0.9666702833235444	-0.015768813085848432	-3.8250924255688954	-0.37821723654845474	-0.4483718943404571	-0.15891483173531729	-2.5334377659955765	-0.40073913662488314	-0.6049202963853504	-1.0982775567535497	-3.976760280051948	-2.6243526242997275	0.7569810433521564	-0.2296499005887066	-3.7611609892190634	-1.5226615371317804	-1.1058797730748313	-4.447772710723901	-4.143831127683936	-0.13627806728655553	-0.833484713363291	-0.14897493527824512	-1.8038598625413356	-2.1068882763456607	-1.1163986011757965	-2.7643491999750687	-1.9873526629136649	-0.5348961080543	1.3737096427821172	-0.44021691164287	-1.7368310104774467	-1.6980065288794348
476.40000000000003	-2.546869412014664	-1.694113609254801	-1.4073150207297433	-3.5982591302361886	-1.2418129705542997	0.3941798067514384	-1.1812909048404978	-2.2937616554768265	-1.784922258285584	1.3229680445728078	-0.11949926304727398	0.9415102808702591	-2.0764043434046164	-1.9035877753277273	-0.2195336654034521	-1.8473743078288167	0.3874460541657373	-0.46619257311588636	1.397523148009555	0.39713648421534475	-1.370749175007589	-3.089566928410451	-1.7065029362390243	-5.4578272788436655	-0.3896866438569786	-0.9766895107442176	1.268645013694682	-3.432026896502266	-0.07419750080254306	0.43273680657558855	-2.748445835865586	-4.190670179784609	-3.0006035629059187	-0.9499167304081826	-3.6534270876325152	-5.674848192568457	-1.159585130065475	-1.905378542895709	-1.7718874449080535	-2.1301192395784625	-2.357976829630421	-1.4028701502501688	-4.035237732311926	0.34127628183415126	0.002836922793983246	1.6285981201163804	-2.1548995279731438	-3.042804281746579	-2.09442932272794
476.3	-2.7298985976867294	0.7396600341797206	-0.2775019776438332	-1.0307180769607234	-1.609454784776725	0.5730981239769894	-1.391788891334992	0.9459526000821126	-1.0130916224977184	-1.3395095382415676	-3.1803031405762074	-1.256787359290002	-1.9808374550342602	-1.2377521263797913	0.8654027345775187	-0.37468921541938405	1.5131471279393902	1.2947848613391892	-2.0466679999412136	0.47925962511866693	-2.219060036905896	-4.130552370027257	-2.6552645119514717	-1.3899432999856303	1.193840951971414	-1.8079996589997416	1.2164458911939513	-3.4819444730210143	-0.14906054458288143	-0.40254021236092813	-2.0993601526661316	-3.588900989822654	-2.480375050458238	-1.8590382550069822	-2.844511719176245	-5.521731070391359	-1.8874621158372595	-0.2768639939919155	-1.9084811375679718	-2.754929716866039	-2.9516611358232927	-0.6929172660717091	-4.245383441578859	-0.7572111819923746	1.4631958178148783	-0.9691074460918924	-2.3717115653165486	-0.9095023527446566	-1.037032664251895
476.20000000000005	-1.4731259382228432	1.2010311751452347	-1.4277491870589505	2.0159599786244202	-1.0881172880354286	-2.982684339040243	-1.918746492205618	1.791912179775839	-2.2640355464505406	-2.87174595558576	0.0630906995107891	-2.960548886817073	1.2826693494351167	-1.9522097759399164	-0.44613188205823306	4.632764750504574	0.43668897575986	1.132375304024439	-0.9559759854988117	-3.556394162971652	-1.3919813025188765	-2.6903682257911616	-0.5304532865302003	-2.0269392734058496	-0.012339950902240604	-3.5598144228338513	-3.382652783050758	-4.1852644930175	-2.167668870785495	-1.128221332695076	-3.6080298587997732	-3.7462323076797914	-3.1109263179825417	-2.187444622098685	-0.6240505136851079	-2.6428466732445948	-1.371306462806702	-1.281772827055422	-2.152576687659751	-0.4007557263338031	-2.968947907939457	-3.1591358206682334	-3.346865472344112	-0.48808360125329575	-1.2420600088472633	-0.16515831629198222	0.25854027990725026	-2.4369140301083148	-0.0867171402480078
476.1	-3.1621613007476324	0.8002005964884387	-2.3625780226239073	-0.9743503568577041	-0.16800212910793938	-3.6519672542706707	-1.9120526594954113	-0.6042874484910357	-2.5033439856747086	-4.9272535563275985	-0.327567048921764	-5.34234587782207	-1.398625335980335	-3.033732228970412	1.39275112911885	-1.290428336016832	-0.30795563499145945	-0.18263878971557557	-2.0557510766526015	0.15303022935449917	-0.5771599536790983	0.03550841613886879	-1.1655752287814956	-1.3109695085902588	-0.25721151756583205	-3.158303557942773	-6.872263378399979	-1.6254999447881948	-1.983823662573939	-1.9788615614281613	-1.8157807467033613	-1.2182902186670843	-2.2110846803367106	1.5319950455050513	-1.2298740341828225	-2.639259840056996	-1.4782772179095103	0.9844287759378894	-1.0667015319185347	-1.6787220429097935	-2.68138914024175	0.1449155723481318	-1.709331310659456	-0.8621900183844243	-2.424298799918293	3.7707467724894226	0.09681839068952969	-2.410579351710153	-1.2563206628037566
476.	-4.706004148367212	1.278818746498644	-3.1175758014666197	-3.2429786388659743	-0.28143974349188594	-2.378530100980725	-3.699009669712553	-1.4811061644358474	-1.8617757068340004	-0.5162422814335713	-1.125752284888328	-1.4049514616674659	1.19450113815174	1.4901131840158783	2.0998537812019618	0.8044634630026314	-0.7678851579872616	-1.578925988717343	1.7749703005423512	-3.3830215940600827	-2.8280019698830596	-1.1097703179108718	-0.4557673581637818	-1.607633358633208	0.07424993093763033	-2.299203207602524	-0.5849982263734178	-0.5519323974302422	-1.1680804486430676	-1.706669905981388	-1.7714182322316248	-0.8301305302228276	-0.5326835473024949	-1.220819103417899	-2.720996566288151	-2.759257530448791	1.495943524724046	-0.047396258117639256	-3.4195666359125005	-3.1422269156034313	-4.07409347755676	-0.8239331550306613	-1.5627505511124702	-1.133382368483839	-0.963347590871515	2.391145311045342	-1.5716702974709293	-3.6902564705898584	-1.1334137351133702
475.90000000000003	-3.2617871721178804	-1.3622928825162635	-3.844965223836864	-4.909634623536635	0.6645823440507828	-1.736692149055234	-2.7860265658609076	-2.187895109669303	0.575066199379672	-0.07333799743281523	-0.7500137730105958	-1.4561097734342368	1.882584274677856	0.6279612547447924	-0.2827145681606037	1.7032700469292077	-0.11036814696378008	-0.4103559882820406	0.3201745642312487	-3.9682897453807175	-2.7937059654697727	-1.652591391120196	-0.07037278128672808	-2.870206346384529	0.03815568608766812	-1.835390641119752	-0.5437479882610388	-2.7492280208284647	-2.5738750611980463	-1.6777087082067426	-0.25376252278368927	-1.2824712300476893	-1.3084411873456858	-2.3277601212391854	-3.770265682149222	-2.2543675309750895	-2.2474534419422136	-2.492015557260884	-2.241219566671976	0.795982764745224	-1.5947193746564325	-1.7736589101001223	-1.9404263131764594	-1.1747443873476935	0.8129832715520793	1.0443024929414362	-1.7974174580879743	0.5147359261519453	-0.19088838938173813
475.8	-0.46804916124028906	-2.8016151011984527	-1.1110302774902894	-3.4994239248762637	0.7594065709300242	-3.3259443285957344	-2.336136953305951	-1.2655841111142723	-1.2030006359261947	-2.079207175776724	-1.0343979886865462	-2.530833612124209	-0.17037984054924005	-4.568613565880856	1.3606361227897745	-0.1509012208493894	0.9043128864720419	-2.486696480051097	0.18505371241423818	-3.218836426219178	-1.7550527027191445	-1.6398196188961562	-1.709916684976581	-4.904796089531033	-0.4785851407448658	-2.3810219709931473	-6.250850168641754	-3.10854952634371	-1.6654832372854877	-2.0788018788019533	-1.3226884173694637	-0.47445442073246663	-2.805040942666115	-1.5956079892445556	-3.2675209408006127	-3.1244555171017314	-1.7503674347771843	-3.600298014549765	-1.0153007441646436	-0.6112756036573757	-3.363259137189919	-2.700253327009105	-2.0020910473303877	-3.1379881395919895	1.3269225262419855	-1.082281895955334	-1.1342183647730184	-1.7268112278921186	-2.0870841247628196
475.70000000000005	0.25124234575407944	-2.0392384064251314	1.0482167853292026	-0.6794218611015306	-1.883741403209765	-2.132917833254176	-4.171000977987716	0.6056954004978983	-1.7150500605176486	-4.495399185501389	-1.381453105531854	-0.7932449821822309	2.055131038119703	-5.784582188733358	-3.0525657039099143	2.1454675240000216	-0.19845911656951615	-2.2541087290079997	1.6851399341537807	-2.06763761630127	-2.1707802903056823	-2.4579485474386558	-2.160679246863557	0.37091942706627545	-0.1808470915380902	-3.6060867162289583	-3.114733658188787	-1.967670547423552	0.8920450373857416	-1.1139598988649375	-2.1402920917542527	-0.4023414933810704	-1.944207039336467	1.6298548010642797	-2.114729096845465	-3.0114971655514218	-0.8378755859743396	-1.1565316925311109	-1.9863999612765673	-0.7965189655814515	-3.2169836384509316	-1.6302151862254324	-2.850938899444209	-1.2852913484609099	-0.5313592745423723	0.5008243121814098	-0.0032780381487290677	-0.9687748596612016	-3.082429075472047
475.6	-1.1524198717590397	-2.2406170591104675	-1.026264402986821	-2.606653978940377	-2.4722262056473294	-0.4487626771722807	-2.961140774602576	-2.247162599821067	-1.2516518759551296	-1.7191763627012204	-0.022179796910316796	-1.165106116616399	1.0140172024257041	-0.5012662275169832	0.3810238500894513	-1.8190096033553738	0.710922767467376	-1.7262484936040186	-0.29975600799671787	3.340983447669939	-1.3204292342245485	-1.8509048867817954	0.5435318030261342	-2.6087594764568856	-0.9365464605727982	-2.4117172043365978	-3.506219238766269	-1.10861690344928	2.156407135238224	-1.2374535553983113	-0.9737101726110848	-0.4955373185527048	-3.334166675638215	-0.36268144667557256	-3.3340885466193737	-1.3751808376550911	-1.012783806221229	-0.2544645772460985	-0.1286780483651252	0.3746215121075349	-3.1973336458367125	-1.1432585221542735	-2.724847233047086	-2.1523828247580945	-0.6272812138254494	0.28337246013853845	0.6607068739910501	-1.0190005124872865	-2.0464182330566834
475.5	-1.878085151495915	-0.7526093426994316	-1.3439690821451569	-1.2868039018374828	-1.245795756527326	-0.9164030768471603	-2.0794291156684266	-4.2116702767987855	-0.4601755536343717	0.02192972146341654	3.160014130208549	-2.4372744223948493	-1.1048590765801924	-0.3454856258940966	1.898327691834092	-1.5162281667741806	0.35816865403441	-1.9865215588178846	0.16718452019083196	2.4233841496164983	-1.262244812781736	-0.46690345067283745	-3.1145502204999125	-3.588933140559325	-0.6379737449934801	-2.0558371248651306	-2.2238670509397886	-2.761335161032017	-0.17711219325249994	-1.2840431042062375	-0.5181825042175623	-0.5334001230117971	-3.950957893136346	-1.6291125029346891	-0.7995812194819083	-2.9477400950034456	0.3543247935096099	-1.3364989262792935	3.87955011091484	-0.8719348944073717	-2.238879783650332	0.3891157433895447	-2.996350205611199	1.1595963585259554	-1.3808382780145623	2.865378355337427	0.5900916332618746	-2.4263619991887855	0.3656684657304836
475.40000000000003	0.6279545911468847	1.3557523120439403	0.5603458751991606	-0.5200829853822182	0.22880769479407492	-0.8525812706796544	-0.9801085958562584	-2.0490214449340183	1.6926327318123457	1.2539131269464787	1.1663407309346354	-3.8355910388247083	-0.5318807923142974	0.4008422300329866	-0.8741765474414677	2.2125033133279044	-1.3194803046672694	1.7733704051329118	3.4881083665967827	2.9908473678860776	-1.3523023746172944	0.188778292802556	-0.2350631769172254	-3.78684393205193	0.8329462068657072	-2.05977967445893	-2.692694192275856	-5.001013695364238	-1.6658856223648497	-0.8576684547212325	0.5080053374182252	-1.3209535324892263	0.8920639391009306	-1.9445920110902317	-2.281793529539782	-3.2502216880128865	1.7979166712089358	-0.440225495503209	-0.0018253601552122856	1.562527037531979	-3.9816083615796862	-0.8508966502735387	-3.1989055008884764	-0.06813549305534972	-1.1701187683734398	-0.497765014963159	3.0528314639524465	-0.377731577194798	-1.2823910710855673
475.3	2.781288085971369	2.1333474353446666	2.6862597666028796	0.2909896487179062	2.398583775773818	0.5166329580671438	-0.5274737995849913	-3.1808325688525163	0.7439749810134684	0.8878561438918088	-3.938799359129989	-1.485657424865626	2.8320843947650323	-0.13910996917189844	-1.3038674118353217	-0.16623124351001903	0.17834077352599764	2.7322951291719537	4.503791873471131	-2.6711893622069347	1.2862290342219769	0.30962049815160253	-0.3634891884777676	-0.23258187540806496	2.652133159041674	-0.6591198037081784	-1.4767458346162836	-1.8108406619731507	-0.04591002270297051	-1.3929747084830257	-0.7403389944014511	-1.6763955309182292	0.5807159027940485	-2.426301611475828	-1.9598810431665568	-3.686727271974312	-0.06933514843691979	-2.4754546326607905	1.9720956254169053	2.655387867084979	-4.1786034837654205	-2.4327365619467387	-1.218030853634354	-1.1654474320615495	-1.3045105291620114	-0.03109944938119208	4.123742399001137	-1.7279492290591225	-1.7784844629573757
475.20000000000005	3.6024703272113454	1.5017783686921904	2.4464269225145694	2.6626537119378955	2.161292494216458	2.5360757592201613	3.129175365060589	-1.3372228996391737	2.666958825647565	3.841015579404507	-1.6737681841627552	2.3763977711491737	2.97888025534837	1.1209996105020166	-1.938035318438074	-2.162434816746698	1.9614932666982074	2.3892135823317897	2.84787221133682	-0.026526012873182347	2.3595671009179866	0.6734629556924201	0.29470082526332997	-0.1571430397899013	4.2609032290971705	0.24948832980595567	-1.691651553885394	1.0031549883752595	-0.9440211770803582	-1.67424716763822	0.7513600129693951	-0.008761242159559313	0.9040237752384923	-0.5036699744217112	-0.9201207565560633	-4.652152439307141	-1.422340708328945	0.4932946097300581	-0.4733357949999489	0.872303893483037	-3.5766058443675632	-1.2202751051673273	-0.029081772372252873	-1.516051212449063	-0.520810690558804	0.8410708038920612	2.824882391486086	2.984319701473357	-0.8224720448506977
475.1	5.474574749342083	2.1544159054239707	3.498087093534789	5.394893022363782	2.3860566812428443	3.4625970114176354	0.8946715253506035	-1.2078988340252597	5.422622717949771	3.8058984530081794	1.2930918379525096	1.7196345832533755	5.2654704675810535	1.612301775281765	3.0177339603383944	-2.1796175851634265	4.122334624540107	2.9354511669520424	4.713970670855005	1.2141290232545303	0.07199597129064461	-0.486120258012088	1.7754964984025576	0.30606944141117953	3.3244845656765376	0.21709009048602046	1.1790474950962386	-0.5877435204886214	-0.3371829397962207	1.0663273608938573	3.953037968164822	1.95180035014807	1.447334582573386	1.9038398933510061	-1.9365695195855528	-4.3296014783676045	0.5812206980748327	0.7560521009201597	5.569171071591659	0.5955943306577529	-1.5110429106067553	3.127624203411369	-0.5547203004027246	-2.4120563765656047	-1.0860560159109278	4.842305324749028	2.9306527845227945	3.034953656007702	1.5081481528140461
475.	8.722199809773588	8.085197662099159	7.467340046831378	6.341617184333999	3.6304892024454074	5.083916076140404	1.6326475434042964	-0.49181612619866666	9.080648489136134	10.328440449125077	6.080741187236837	6.563908597861239	5.376981504704809	4.17823924236997	3.533392273327654	-3.1968287702574707	8.86390227871088	7.199941785749084	5.91500987318838	1.352135226425263	3.3919809507518868	-1.5658508486380491	5.540351916479195	6.306086118187197	4.32286887182377	3.025311029153799	2.920887842334079	-1.5305573904468501	0.5683135130049399	-0.19411275149783236	5.352271382709807	1.9464668633710211	2.5020240785469716	1.7143870539138075	-1.9086258957377558	-3.322761471204697	1.4367234300563296	-2.550092149501291	7.721570647393598	3.0727927776480466	-0.07437651623851832	0.948879459492973	-0.5736390513984695	-4.280861661294267	-1.6594066624500734	3.018749282231326	6.43761733634746	3.249025499326818	2.7561179529923217
474.90000000000003	12.145475614266775	14.09120897080488	12.79086425918765	8.989912386196178	9.187995657091884	8.797497575941264	3.2396614038262084	-3.3226841390389805	14.712949786564543	12.37989525305952	9.11737136771966	10.904235688982123	10.2864637425408	3.9494459293732866	1.2683840075825656	1.6728117702736087	14.36269147577337	11.6472061688193	7.958884898979179	5.154699680917888	3.376470566714006	-0.10222194934603857	12.796200190061395	9.16995715555534	9.96990200243643	5.416966571817665	0.4229583649561317	0.923117423540782	-0.6902615714758513	-0.3314346361077565	6.419274239595888	5.199485617281024	3.667087983090223	4.505315858527493	1.5937877906253735	1.4106397739477357	1.3940179690340622	-1.9301380863611766	8.775504121977844	5.186310793639093	1.0549071564489345	1.7656188635576564	3.37514551414198	-2.4945680567526134	-0.24167509882227195	1.7558892728966735	8.525599780578542	3.9864432176390663	4.42155062590937
474.8	15.91098170801701	20.607686958370465	18.907151169312232	14.91441776772973	15.049295293156394	13.460683217900316	5.683786611675782	-2.134931402206728	19.446418553353077	18.403874242980162	15.679800991891383	15.96136676687349	14.2002076125763	9.080390447816796	3.2207114065535882	0.2136542134932709	14.963154213216704	15.62005751284036	13.60623941274504	13.354123591393215	5.855763058169249	-0.042006934895380765	16.936045540902388	13.036949147540222	15.563368121473127	8.243845042870133	5.365563671656232	4.802380612823021	1.1711067780884248	0.6854205651770504	11.049448665660403	9.450980061116105	6.917458128456844	7.686678444684651	3.5782015936113862	0.4816419181416527	0.3243499859018337	-0.6553390550914271	10.367855853433419	7.548807160869463	4.9307500569711005	4.809186032450139	5.1909726482969925	1.710178591361445	0.1010840195614144	1.3894555707661929	8.368892947673684	5.502582260311329	6.280892854364437
474.70000000000005	25.981659116331198	27.659347520405	26.12540607239267	23.490946891009123	22.01996039657653	18.369773557876687	8.182120918224406	1.1227371920449036	29.226460040490824	27.461974703440216	25.294639086606733	22.97629598532145	18.7079380345701	14.482498587466946	5.209873119831846	2.1996962132854034	25.79441162948931	21.400821579000755	20.900517992402918	15.126324953074231	10.542991573892563	0.17387757603893972	20.508658661156375	19.279864606631676	18.916929126442845	12.465319957893865	11.347514984466866	5.713115647907306	2.063366650041037	-0.2886473133620324	18.809051871893217	14.274237602813711	12.201773615349557	9.609290092915487	7.496562891118472	3.18148731587728	-1.0708395715317462	-0.691771913697243	14.497017487744357	12.06931969766099	10.467847733788487	6.775904204469798	5.184056717050572	2.3458074486124003	2.7444208235788565	0.9463342030380703	13.475814778782304	10.527298478576785	8.254514497127392
474.6	38.19773867346801	36.852809615018195	33.68790903556931	33.11132271450147	28.697962414114553	23.79480264754982	12.426619614621664	2.1614434872369026	38.401250202264436	38.00414048073408	33.117715979558064	31.149555295631743	26.418172137410274	20.081894758777878	10.54197150356121	-3.409332604281926	37.24426101767358	30.905180056517878	27.707649240242528	19.35796876300777	15.97300870989659	-1.2487642430891497	29.56780131040515	26.148792230464508	22.81278944509092	18.037638016335375	12.811565776993307	6.559985950004301	1.3162806401028524	-1.0653233099723078	22.27274338249939	19.47716302457877	17.220490011915302	14.148392401481743	11.013416616443605	6.43959396917953	2.02544277480171	0.3884150075018935	21.600771316961442	18.143661746690533	13.469677712635384	11.690116719115967	7.050176525024165	3.6460241907498827	4.476230538191654	-1.8546024027028198	21.09330909194193	14.691449138518191	11.286951632027534
474.5	50.12079173092784	47.52962307964097	43.429577862988886	41.214514986053935	36.448077229765765	29.95107270974464	15.813483342498323	0.703434704019075	51.11154433047414	47.75630125433285	45.065307890130576	36.227704035184246	31.423830647259965	24.992207843759005	14.35178636604964	1.4070489097796373	46.42553356426717	37.420989515419805	33.373598878650114	28.13345255808149	19.658288313844647	-0.8993905718005153	38.048277575362924	32.580124594074746	30.65591546073752	23.828829522982772	16.605780815069295	9.212620733209679	6.638657528331193	-0.8850877010491548	29.242294451320287	25.554585631041146	24.841965306481	17.304514713291116	14.667192569122124	5.056660117464735	3.7084668669072625	1.6491871463732735	25.120199799780632	24.132409289554182	18.058561824984746	11.701612639172355	8.307339434318813	6.705794841399974	1.750266671908995	-0.12570879420460457	24.521909066926696	19.794324796310537	13.606482580379227
474.40000000000003	65.1585112092051	60.17520492817279	54.74480648228946	51.78949504501148	45.86420763977187	37.30124060535518	20.053414463691926	-0.9942194913922943	62.75540792820012	59.85647018579944	57.089836011798766	49.93410072330084	42.41977945454732	30.338216729996837	19.19480588514439	0.02948095454892599	54.993682416949234	46.82616005007389	43.321011691486746	32.11706170586581	22.603147258417682	-0.5655995145567596	48.01154099555168	46.351018508371375	38.895416071576996	30.23030502935084	22.203543167549093	11.96379465305039	7.8551402894814855	-0.6233889969269157	39.08078814848283	31.61184102946743	29.525391627560698	21.729711133240187	16.46759554717644	10.385611385872892	4.6026972610955	1.6894625835419168	32.835746402121835	27.517028265046633	23.183575344555084	18.701784045602217	12.106440908950681	6.763533800362302	2.6224495561086743	-0.8490658926952689	29.94934248142494	24.084083993003155	16.397907634442237
474.3	76.9583055594085	74.43340369207998	66.42860453552504	60.945879961714866	54.16539193714403	44.798906065098905	26.206724848140233	-1.4244094993310408	75.65262477041101	70.10608904244754	65.67239150221572	57.71928990767619	49.719092858178854	38.48100346702151	21.838720986442887	-1.133667932009039	62.57276546049361	54.33615598885418	51.04040921034424	35.898286540234366	27.541211780843096	-2.359608675772824	59.27099849586997	53.964858697216656	44.967288609669275	35.5014096283774	27.246349357986283	15.91279491431147	7.670499133745186	0.8661465900232708	41.243033027115345	37.52427864507058	31.62982574113997	24.44556467409143	17.579928373668594	11.238697994192203	4.796641759567025	0.686082858964037	37.10175416351589	31.822282919078237	25.755267669821773	21.27130732645423	16.087307405307506	6.027950440643831	7.467614714384322	0.5911509440780534	32.99562671362517	26.979900702942764	19.141424068566614
474.20000000000005	86.2345763030591	85.7886249935571	77.80197428919139	69.31738626951876	62.892516901074536	51.83144931599504	32.71366445344987	1.7438403356459282	87.74693949884195	78.88121202703472	74.457856410332	65.45816965968069	57.85208223374014	43.03798570343652	28.197958761471146	0.9815288721642504	74.43382866537378	63.95898107330487	56.27526769638048	46.19421320712782	30.620700284285206	-0.8695859057768458	67.11052628797708	59.74068387462478	51.16720965534085	39.63499037107488	32.06961349486065	18.836491150909378	11.378957578488565	-0.4535365898796826	46.83690115886476	41.50903731689606	34.793499398116104	27.800374664669	20.797728322033336	12.696597389140061	3.2461332056397603	0.6088673976017381	37.107132746030345	35.73723482579304	27.80966426713856	23.555276932667677	17.907931261505787	11.550250933055153	5.495092972733716	-1.280778295495303	32.938711581314536	25.449558386105686	19.627233106207296
474.1	97.57419043053002	94.9420454422696	86.05167377471456	78.92708952223123	73.27166291345392	58.04229112488577	35.14328138976066	0.9716589963410696	95.47916103261521	87.75399432454164	82.09492141910681	75.18477154342158	64.52404061942167	51.074447490791236	27.205117686216703	1.6520725821869184	82.68775527611011	69.85441639958464	62.2548733274077	46.73308304585779	34.365156943047126	-1.1539181014606112	69.07385227981848	60.062375675146576	54.4907700854132	42.382555288194325	30.889742549175402	21.04547729258859	12.27505443885273	-1.1514346187890063	49.0098873993867	43.56200885138019	37.60151693890715	31.75858174466375	22.30867738456385	13.591403823220006	5.6893810444394814	0.27265476718261317	39.110517855613324	36.067333862650194	27.11501440058335	22.1638067463143	16.149377496460573	7.62073213885338	6.963600103134814	3.3656552622103435	33.212297598796475	28.682168145482915	18.531304834023942
474.	107.23323834746411	102.26660163907549	93.51642275208305	88.17316339019794	81.39846034882137	64.10137798925446	36.12228036616102	-0.7269233045033803	102.42595613962867	92.4719916503969	90.15572919239933	78.80443732524066	67.61009301803023	51.830628850239876	27.178930679513726	-1.4666254103773475	86.10088386485225	76.09058801583592	64.84123933906083	55.089413707612614	38.20392613531882	-3.0922759495888745	73.3050484917816	63.32707050651755	55.674151636971764	45.901352371328706	33.383231824492015	22.40693002322	10.095247731077215	0.6085126362463656	52.63335682664696	43.10681202467237	36.15669500259136	29.470022896490793	21.368754797517187	14.061950126611574	7.204275050642359	-0.6330532853805824	40.40420041615168	33.67787080666528	24.91246939262244	21.83460289548315	14.642754135445543	8.313669013059188	3.5852169278508974	0.6764166709643765	29.360787978682186	27.293327134826214	15.870181673293308
473.90000000000003	112.10592391190877	107.01901328864588	100.93043401328171	94.94760495163654	86.07988670715532	70.65993790604436	42.78839440940826	-0.7274234367994639	105.96035601398175	100.12017053479674	95.42782777658637	80.23060382767558	73.37370577496105	55.50808251886675	36.51117945796268	-1.7541227939788928	86.90596136384497	77.25963868811856	65.44639912183898	54.25357623286179	38.42595869358392	-2.0850511077305645	74.50736748290218	62.24495695735392	54.74036296144497	47.549935020264634	36.13729670617564	23.906857094747288	12.510945995522116	-0.5622911454728032	48.95609875649058	39.40243428552527	34.215176761709294	30.587143658607843	20.360495137779598	14.55166197277697	8.201380312280282	1.5476807170362517	34.27212774146738	28.86483195374229	23.003118061058604	18.90421318375036	13.791415219349117	7.98790669855674	5.7834323804935295	1.4155379832742137	24.1226639358615	21.927817530703216	15.20843878544039
473.8	116.84105511062425	110.13440300999758	105.48581573146292	94.69037879397116	89.15461184713016	73.91007413144581	48.37496317460136	1.6781067875847024	109.72985792019432	101.0085470612601	97.57876873435882	85.75665116963462	76.45135880515713	57.27899986115831	32.692039567612284	-1.159796554800467	89.76754735042012	80.67590695519459	69.70939763946443	53.328967895939556	39.43820047025711	-1.3949777856008587	72.36938862418144	65.66484402909548	54.071479625267656	46.70117153045114	32.66616475583548	24.156367196682343	13.120684846525164	-2.0533648446509765	42.797403300113146	35.64630100714958	31.446423443485465	26.377045652921687	16.84582002336986	10.688154520821906	5.358641873419673	1.432659231781236	28.05107770155015	23.332870807029025	19.919444488026503	16.421611124384604	9.994544246579391	5.393437252648541	5.4045903515041935	0.5570164233304393	20.303215772780966	15.617817074776934	10.870262063615682
473.70000000000005	114.53216645516592	110.54998572608702	107.59520134921834	96.8767398070783	91.25250334389533	78.45543225911723	49.43386192253307	-0.006936038555738211	107.73945685636659	103.42762270547848	101.27267816143231	86.74387875863165	80.88435585751324	60.67309970475919	35.96890540390737	-4.018921630534355	89.82945942248458	79.86572613670465	69.54382432823766	58.723602437538624	39.67468576061421	-1.2612662131479135	67.12668399091987	63.71915479116535	52.34462142150459	43.89165436178529	33.448165342054864	22.577230263136318	10.990704286492797	0.24992721429236087	42.07899805099526	32.41422062550807	26.71242449227252	22.65902904859236	15.930272642539945	7.36171557528304	3.0574402833197687	-0.11221865654239838	22.219171394084615	18.295793410725707	15.14737960474703	10.818688710844295	6.20123239780257	5.970920891597108	3.264166321492508	-0.6861040809421493	16.718609966191032	9.597915124038439	7.420886102601861
473.6	113.6804382116917	108.86223258430267	108.05196862393748	101.45387867925471	96.44093783739736	82.79797144441636	49.65634701116272	-3.42741124724736	105.12148726391612	104.12188683840935	95.8514028949244	88.788608269696	82.40586972882022	63.286023101141915	36.71480160086379	0.920811806320399	87.57137230037526	78.73281252504061	70.36914753222993	55.325031196355496	41.38784002596072	-1.535075511954154	64.37070382835833	56.48514537420667	49.686277100151955	38.12764137544256	30.77506374066985	20.986666070567757	11.764183922025115	0.16243076540879914	36.432440712676225	28.092594432164695	22.86628577007678	18.106702930397255	15.513163063050774	6.808218172262563	3.4597547997609825	-0.931390204218344	19.23060628733453	14.841982520206967	10.43642533873307	11.102848996808167	4.337549845141471	1.8803530196947058	2.3473135710520436	1.3155273222595187	11.977646061315177	7.6538223137977734	4.058251534654111
473.5	109.993431987179	108.55056367133778	107.39922023097456	101.92814282385403	95.76985850013743	83.23168819161259	51.26457871580981	0.24086064749362635	106.11350561720299	102.12304292394583	100.60481462448787	87.98171485652846	84.69650382299147	65.36707396865347	33.495769252008685	-2.479250743655138	86.49998049676934	79.6125868158047	70.98091475458779	56.680808688536466	42.6970923934347	-1.9706468973841533	61.751884633660055	54.07023129225356	47.22272230111179	38.05629608862678	25.89833941697547	20.02280864740992	11.666137385034691	-0.5816956844506154	30.7721835449792	25.445661138706498	18.684011138012306	15.728611300118699	14.721121740256033	8.753842412615198	3.3246138314575058	-0.49894071752827984	14.796112401337426	12.830917923910741	8.002397623679492	6.428124608176303	2.933341993381423	3.791205848667991	2.700985102749049	0.8419309302921683	7.488156194185043	3.8984772905005523	0.7529191411145778
473.40000000000003	106.55560304819308	105.96798585508849	106.09562208273465	100.37287311162491	93.93801183388068	82.39379154900737	50.99678289369632	0.2787303691103359	100.45941496608268	98.63567623150594	95.05836936187154	88.62657673414884	82.57900659457361	65.66115437132723	35.04765391104714	-1.8604460119498873	85.38113830025088	75.52054861685939	65.68017039157944	53.0095797853162	39.337848654767555	-0.7432818685672354	58.39656854117547	50.69527609052195	46.006405666769105	37.04599016641068	26.783861004471017	19.962755590269662	7.772700808223038	-2.093888433059068	28.210207867061282	25.609118047022996	17.93644458221203	16.693662815279016	12.908361906251429	6.667781331566892	3.3667497404577444	-1.0055142611562966	11.431351162248337	12.853777718293573	4.928437145656511	4.348739726657932	-0.630228792102062	1.07038516453765	-0.870569804489044	0.3914209832474387	5.056538166461419	0.6478973358351385	0.14860681758914374
473.3	101.52160512346694	100.23573115434723	102.39739371953172	98.28135956003779	90.79801288771381	81.47450304272085	53.212102763678566	1.5495327166503725	94.44830274815584	97.27966361294904	91.44855502574924	85.35584978780402	80.31622943205377	64.3764407430663	33.31134945486863	-0.8433142451783462	78.23991981275468	73.34071473687318	65.44752901882366	49.808114075754645	39.588381041023325	-0.7685160991100064	53.955117368795534	47.65306224633428	46.03888299190018	35.68849713982934	26.496407548053483	19.86716935948188	8.995351155021478	-2.268686364235461	25.124675174894513	24.51695646233411	16.32622799907844	15.28108463184318	9.614776150432133	5.022571879495925	2.3572726912138378	-0.004625149756133151	11.188565780167268	12.158576662538316	4.358250041745831	5.940982755905317	-1.3077858304321994	-0.031461618020457494	1.4793823820262002	0.34740012302002665	3.608151877652418	1.6368094012359449	-0.42231378532558317
473.20000000000005	98.37243364471674	96.71908665620165	96.20259015312449	94.35972574371935	88.64268175470805	78.32884811716075	48.71959176626588	2.456610784085514	91.2159136372267	94.22369473830167	91.10030106027557	81.76961032143022	75.56187960247836	60.81131674351898	34.06631887086802	-0.04442612893004635	76.59627142385945	71.03399845895994	64.72140118741697	51.86064711759498	37.73383922704419	-0.1459022503337799	52.817006249421524	48.7624283348197	44.93334114257831	34.78221719653379	21.13073269976434	17.275605464587326	8.713316835828154	-2.118446562396922	23.332176825754036	22.743893716771492	14.418349006248825	14.191560084809478	8.512855557050033	5.197390450101201	1.578158750435987	2.6219184013752166	11.822147246205757	7.893011300128844	5.529902669204092	2.8806204137679545	1.8463467218002576	0.5385951971815186	0.5285933183177813	-1.0719769340252652	4.018632838531146	2.2297925844620465	1.5208508977630266
473.1	94.31649642146797	93.18025105757594	91.94703854181232	87.86251031368192	83.89242888861325	72.49341589213951	45.11170182616376	-0.22600534501332126	87.78559523862592	86.3292097561375	83.82645189316746	75.97028803483161	72.07221312335204	60.05254829210353	34.353399214834	0.8131600372560236	72.91875197713519	68.90573941773671	58.8061644934747	47.66160227338901	35.463403464928	-0.3389183729299253	51.97684999295547	45.97403921289228	41.54155043827285	32.97898295758888	25.155920232484068	15.161973839931662	8.408918072073266	-1.8909596271701152	24.863199850603518	21.287659970462272	15.897649051528406	14.039743334492796	10.768307808035914	4.800781646882344	2.1125882929553486	-0.8016172524352438	10.540348724704268	7.42953383693761	5.570209614408576	4.120685749358358	3.597206483098485	1.7556807248883612	2.094312474260085	2.63317299307477	5.18466431862427	2.20942031520074	0.04212490080669484
473.	86.59654258429387	89.03814783385974	85.92249296931806	83.81733637994678	77.6131881425709	66.86458808868122	43.208078415348204	-1.011531840448349	82.01785680247434	78.77921954956769	79.82645206731037	72.997046984381	67.31432656818515	52.288243150249585	30.33831269409902	-2.0780924551592777	69.07752360831601	62.541669404474774	53.88028156490935	45.1260878917635	34.53579887686506	0.10232086796223228	48.002803673248614	41.00054849339933	38.35411889873684	32.392776168096816	23.893690610627875	16.52441938962197	8.780736725071428	-2.125985629868554	22.200746280083145	21.629056886721553	16.278747848623883	12.545332828482682	11.227181020661806	4.992664111422541	3.474916752126169	-2.033740678278116	12.510351528648297	10.856175313582625	5.960634133037496	4.109790775989319	3.4501618131520626	0.05659443244578766	1.4573877220137086	2.099934325926011	4.506519937887974	0.47353353584981406	1.3878353028868537
472.90000000000003	79.51299043976725	84.2158512404741	82.30335119935476	78.59517914790497	72.51891955029377	61.92292540649534	39.81522480493163	-0.9607519382847417	78.08283621169873	73.90878609407162	72.66718214228473	66.48622427587287	60.838487289690626	47.518558738502996	27.709927074145494	-3.1568699433503773	65.65985838165454	59.75501474093769	52.958572402694955	43.09377303253961	32.213132298532706	-0.5972018326687245	44.679833240780184	39.16764457386845	35.89889472017952	30.924305846878372	22.11691216904876	15.179017675923623	9.345459987867676	-0.7467337246893619	20.428521640586666	20.50993529775515	16.42555389506068	14.588605020344051	10.495008333588922	4.971619149992389	4.70307840784705	-0.39800270360290346	11.115985081089107	10.320541675014907	7.249268057687348	2.901472290129199	4.089557011959274	1.8722314425676394	1.337502489012887	0.042199598172995234	4.322858783163364	5.088798481284819	2.3887589884714466
472.8	74.02374619439226	76.55984136584881	73.82924552983911	69.86963544554489	66.61193198087373	58.33019680628862	35.70705225746376	-2.3443520475159003	71.0713369499338	66.06742504465161	66.7172688426029	59.669747963986296	56.635026205977255	43.54407124425994	24.827190832554006	-0.6860321629175836	56.54621664917801	53.000697371360005	51.39503257235973	38.05417983368268	28.53405459949426	-1.8858257373297271	43.249618536903	34.71165552558101	32.28081286143156	27.077560743685492	17.595084749424334	14.545200211700763	7.383248708974783	-1.9807289451203798	18.900086179102058	19.650448570202865	16.103098721870197	13.815718743083995	7.198389391208188	4.418572507329866	3.930832918999746	-0.20047397360046693	11.25015849986417	8.814241681426724	6.434389356722191	4.609066752488968	4.300107951981882	1.6029686445899802	1.978395402602612	0.5162700780625864	6.256070731582812	4.826985045929833	3.1829099285781304
472.70000000000005	65.6461285752965	66.3001124597459	66.88588311314787	60.88563431761599	56.960439650537005	52.07973326086484	32.12937853899642	-1.4076113114196793	60.62125030668509	60.15803317254854	59.81702519203594	53.926966732957695	52.372813369680465	38.44670082054846	22.24266492063178	2.1731846049352685	50.57035155872143	48.26012876285174	42.927623519435514	34.96676313607997	25.19857926555795	-1.8305555429699432	40.72268527840818	30.909765390463566	30.711008627867614	22.125074302263858	17.898071228120077	13.309625713693086	7.000862659287664	-1.7359573430662982	17.6175711617759	18.299467762485207	15.895750791620161	11.868134554915974	6.522659567654383	5.1908235125490325	1.5708730226310244	-0.19276361151698151	10.817373300494738	8.964303681943802	6.6486570870014905	5.897328715955437	3.0222868016568167	1.4517928133005134	-0.08663325835540564	0.8092417881264196	7.305160642252695	1.750236077387699	2.9983585903498846
472.6	58.037488350918494	57.62213433042538	58.93796404518488	56.73436874196696	51.385883901004306	44.16723870774279	28.621891053197142	-1.2263202795397379	54.43978615098822	54.035899985937604	53.1747938663007	46.281335235002075	43.29752103767766	34.99230340735311	20.25816311132757	-1.800386414451001	45.19715790095199	42.86157227165882	38.767665512154494	27.797482925219715	22.155805061803296	0.030534586585390766	33.58911859274455	27.735133553024035	27.844323845437337	18.719006738592675	13.031211038677318	10.325257404913843	4.962835038178948	-0.21969429023794124	17.657291118010118	15.100304799740163	14.902365716766862	12.824622112931175	5.165183796234166	6.4944146362133806	3.316273158360076	0.4430664457225446	10.2458121570611	8.791915424260733	6.514697026123599	3.3320207967000735	3.5155829023110927	2.748279060712578	4.402850331145481	-1.79563133512	7.726662302678722	3.7642051326614228	3.1225470397481514
472.5	54.90363562576949	50.70215653531272	51.25265111890746	51.05587595706616	46.736054769453666	40.984033973808685	25.331460986280863	0.5025369635308344	47.40976431212029	48.351967593915	44.934369971551405	41.336811696967544	39.08563072656517	29.876522547843596	15.545709128361647	0.9166236777898236	41.84863826565855	35.09648297067068	31.449063852917455	25.813472377083308	19.21603374048724	0.502345303959634	31.494665120718572	26.641846404669746	23.04603143131941	18.327959905561382	9.76306617543197	8.613205536912078	6.032982069401477	-0.45989395882305395	15.130404453827726	14.657175227196102	12.908479196937838	11.577938156955076	6.356389544255782	1.466723237811675	4.011618604429528	-0.24931461333065386	8.076568060321994	7.79918314606409	4.889570213781332	6.14137082054429	4.1265355840834035	1.8755775573199507	1.3580196092751047	2.3725148652694568	8.163567000852828	2.4419011548928773	3.9495262398577013
472.40000000000003	48.85471914037145	45.71988043336245	46.35993336754875	44.3097724129205	41.91649065545281	36.558221866613366	22.893612322562248	1.316087794630079	42.69836659079381	43.171856861284745	41.40535235260912	35.084748098053055	32.43791550038236	27.946009341773323	15.289003938651563	2.2391406245540986	34.765079790504814	31.753600912683492	32.40391815127243	22.11426959134269	17.561643518875652	0.11200726964338342	27.634688296874497	22.184199298255734	19.23239645893019	15.568052847589065	10.038706308586303	7.401786947574543	3.8593647012784387	-1.5435175835525474	13.69012788603565	13.135514107649403	10.033531027222427	9.954834518809232	3.5983138446836094	1.5765838816455608	4.235403740676887	1.34320805036147	9.213957205117566	6.526124770114567	4.672735173242988	5.817379867873388	2.4874265710986982	2.371110770726434	2.188529429852816	3.628506642180336	7.226904490319629	2.4159979978571453	2.9350413121092718
472.3	40.924871110896646	40.398807482594535	42.31028290575741	37.91814129435975	36.20031965689634	30.23719292985143	22.43240083952712	0.5884326416973527	36.51013173522865	38.77344309470737	37.15158322019042	32.398222639625274	29.492046210263634	23.220852008287153	13.497767925719009	2.9356708870012347	33.118382612171416	27.86368417858124	26.947783740620316	18.326747129652805	14.99847537507125	-0.18215007775938535	22.54548119270718	17.776207519564878	17.83430987058791	10.901607121108999	10.115901740906954	6.824616948684392	4.188517546789276	-0.7467608146285243	12.440120629187197	12.202452749905417	9.343563707868189	9.173167029411644	3.628700299631396	1.4278314529025482	4.2990544933258885	0.580307693281045	9.945866156074922	5.997549015869581	5.67947369448972	3.3213402585639864	2.5906848222791528	4.114801870667215	1.5953622796062918	1.5403240684930168	7.451859561960916	4.705784185173429	2.6551570565757845
472.20000000000005	35.880149602860804	35.95941060494361	35.423191759088056	33.270139315194236	30.604775586823123	27.21420168383175	18.212527519761988	0.5760647642073867	33.97581715552629	30.117432830837615	32.85313509654108	28.708280305195917	26.687048586681133	21.27416209140519	10.378279965803387	2.5842015787562946	32.252316314376756	25.963577042842136	25.17766941009544	17.10117985032286	13.55299067479592	1.768061757230145	20.877422806618398	16.77426319771374	16.251553507579526	10.791164637127842	7.898279426495588	5.611555987783323	4.880546433204065	1.1562181303470551	12.153536163415552	10.22127372061052	8.191833864698703	8.111739664082323	4.995619873581234	3.732139878197699	3.31021077528786	0.36991010844605343	8.472954835411935	6.408302141292166	4.488933397047806	3.863795337145503	4.2069860043704095	1.7555548114481085	3.3722960545228995	2.5149364791475404	6.902381792009128	3.82286671471613	3.2027352141223084
472.1	32.558242141648826	32.67457430270894	32.02813746558073	27.42293648950581	27.066512638648504	25.5647760691821	13.251393067174963	-0.995956621753864	31.93595896695663	31.86206095077688	29.610581155960713	25.861199237772826	24.704451711220916	19.695851944129636	10.066046552886672	4.030620612641522	25.447852609682766	23.290471057394473	19.779136334731458	15.972395863840646	11.850812971304439	2.886253406676893	19.474247929166765	15.484589832914406	14.643160103277808	11.428828180807235	8.55204211917182	3.4995886270743024	2.904792836200841	1.3522100311606593	11.315854351632526	8.154398267116768	6.89857334266715	7.624375928821406	4.233917820624634	1.6657427745042348	2.6018423873842966	2.036743444255591	9.199914316925556	7.790774750828706	3.6490636523761504	4.559375007216449	2.0037527557336343	1.1876143549729483	1.5916007330518356	4.128304492412882	6.188044406657943	3.4733205524844255	2.786290405238365
472.	29.532117258377184	29.101951864268802	29.11664698758575	25.24630990825145	26.675120370415264	22.669807598239547	11.17550424477905	0.584087043830952	28.648832721101257	27.65619072565066	26.15729746364575	20.28303439262726	23.219776547404244	16.021521421446398	8.967763191436276	1.8130148081010697	24.68277682937626	21.595424696651214	18.85789512396403	16.27892620944875	9.910549974715611	3.3664635553224915	18.624503096481007	16.521491503684537	14.637945938657728	9.589938703900671	8.96038860151331	3.368247140096122	4.559732921368826	0.4630806907985888	10.876532130517486	5.902076091357877	5.957313678777803	7.43578503236373	4.67649154485117	1.5225126642997473	1.682976635159042	1.2534231765228	8.922981408177787	7.657404862996071	4.577831190847759	2.3887917836564676	-0.08361126192348725	0.49680894564146283	4.080456239386698	2.644376285122348	7.102122531056479	6.043777967538656	2.599743679507537
471.90000000000003	24.623472438849788	28.20261646364868	24.64214045258356	24.41718439149007	24.297151535361664	19.645253949959972	10.940744574600448	1.9250235671083116	24.29596254502312	21.34614229754807	23.11424691558754	20.80914759436321	20.342414260801583	12.387314403293363	9.416790772828998	3.1664321375941347	20.466733664501582	21.072465138281736	19.264762774226337	13.898254067681126	9.372004062906182	3.2729159323061086	15.939877355793037	16.92094554258468	14.812589649601765	9.660633601963651	6.692073091283629	4.407701578974357	2.7328594449322337	0.8922559180887046	9.801827079183182	5.6195622997160335	4.962713339340674	4.953629913437152	2.653310455774441	-0.016521076623465414	0.32725465663528414	-1.317178338236491	8.908514981325347	7.405738453294529	6.009454767785252	5.581349106767797	0.20711441425843802	-0.2525437032709101	0.12135194527585169	1.6848103490433233	6.75673903715651	5.464993003748187	2.3073547872764832
471.8	22.237297562734806	25.20043373303213	22.390049502864883	21.560830519469558	22.637423884350987	16.152098740713352	10.423372054833356	0.42042075316395	21.40817992386799	20.735662538001336	21.07935445755332	19.07903652965485	16.91294841856687	10.186157772311555	6.854905475923638	4.516640339712262	19.85000353713434	15.59834448460747	14.702999668353215	10.879986072718104	9.694619145198974	0.7420597321369056	13.809050333392577	13.867224723385785	13.743985140728128	10.569900836727408	7.447290760299166	4.580756397431168	1.3191090593858366	2.372267151668855	9.810171865747176	6.904025878765578	6.1770245934715255	4.60032137199771	-0.36204671153005463	0.3397550523431229	-0.059621053953799116	0.0012189031101655923	8.568807295190473	7.368743569881612	3.2530089020192414	3.137681981378027	1.341562045973238	-0.22140555399834083	-1.406791162870975	-0.8861629529094193	5.6409495325460695	4.885722552049388	3.2579751796672394
471.70000000000005	20.156830967459523	21.811828936579037	23.25321100738774	17.679695284584167	19.142547306307513	13.232443605033845	7.724381530946907	-0.6648895974244649	20.49506903925256	20.95293377820613	21.596960825747182	15.889398151339737	15.019952001974241	7.661835802887446	4.188228890942619	1.0065230425102403	17.31245737132166	14.083780213145655	13.012987980668088	9.850717600822502	8.052058071372617	0.6985393589004274	15.259098446300625	12.495736240917454	12.934473227355607	10.944580335630903	3.7565125705052482	3.946423964371344	1.4408818837144146	1.1243593276539625	9.023952287427294	7.153129210177144	5.516989442739561	6.113166775580617	-0.16615953597272082	2.2170804015850556	0.4088227564433028	0.7671899279080449	7.10458044937519	8.061029578513288	3.57024871375417	0.6830506481986098	2.1065326022961917	-0.9239402451825358	-0.4304315022517887	-0.36853079726494564	6.1511461520678195	6.921462274041931	3.6508129314404183
471.6	19.371092727118167	20.60505415415676	20.027224291565894	14.756328891269252	13.98808476122074	12.97218427367087	4.618156117811169	-0.6749243155535412	19.560531100780413	21.01415565846666	18.199123924906374	13.63598717828473	12.333368803165556	9.303557424528119	6.043645975573767	-3.8635515788121193	17.137189081161566	15.823551389256142	11.974653234588132	8.379272589924245	6.639309558361207	1.614341306650787	15.695688708324509	13.971085041390054	12.886426588619997	9.995747702068222	3.5584340937445313	2.983934130159271	1.2995611765215105	-0.1383142035700391	8.706846855684043	6.901982763885309	6.410534921009817	5.301839934228301	0.3238004352809967	1.6001259570428066	0.029930209763854743	0.5705350535531535	6.975305073340456	8.787454760351453	3.7734581047577955	2.789872115689656	1.817907226460642	0.5232602245646001	-1.058223599643422	0.8258938853913612	7.0523159204311305	7.066233878293812	2.370053913044314
471.5	17.879443019642533	19.312033953768793	16.409514432905375	13.967150757344557	12.263624435698455	11.218108965902456	1.7032715599754888	-2.224718199394448	20.98297749048265	16.964010537957982	17.80030726460988	12.989955716088321	13.245191856157993	6.7804544314760875	-0.5696461610549599	1.4693301369034855	17.17237750380594	16.20333664033354	12.502126458916827	9.559039140393214	5.320860609763886	-1.1099943277127409	15.610750843739462	14.468097225770622	12.205030552526278	10.426737029074916	3.7811644401381517	1.7334955675314405	-2.141271722424569	-1.8365714798893475	9.447765393014267	7.602930876878328	8.737330382491983	6.080420511051284	1.0696360826622544	-0.08072319479834317	-1.4129580868652893	-0.38783930809081935	6.512305785086921	8.251972604555363	4.056863426864656	6.334820110081954	1.1102825836986217	1.7489395770493246	-1.5975611047268206	0.18894918652185771	9.602562366351085	6.216527136049215	5.334190169588474
471.40000000000003	18.96596222118176	20.199296760242987	16.253249971553092	13.270914355036641	14.654899907925614	9.337816970369063	1.3994973197132752	-4.131120048438375	21.27930766040495	16.049573643439782	16.86249698213017	12.774634568021957	13.019800857663558	8.768295572409894	2.547425842296013	-1.9487475808934704	17.587318492542256	13.104801392398466	11.451052836770351	8.290043318204024	4.7838606723137955	-2.6395757952519965	14.445333801635794	13.355620435795808	11.41153396619341	9.901430640148009	6.738924036306177	1.28525724201126	-1.5566253892866349	-2.309322842121232	12.036579509981738	10.442500284448794	9.813122054444433	8.105363161478195	6.5204726090337175	0.2270819072190089	-0.9965530692116253	-2.288729935318911	11.422624846691726	8.543418048617607	5.425437200380588	6.931266961671477	2.524922344220518	2.693819334653522	-1.666012610225872	0.16603439794117958	10.027268052072403	7.6096789685791455	5.074926997136712
471.3	19.237580010478005	19.71172602028837	16.73919157904481	13.102511718487278	13.188580750981078	8.81999313822132	0.926098104613804	-4.148242656535879	20.466735869829385	17.42810662787218	15.74643778016502	12.984324258993968	10.652348933899534	6.963562060351824	4.045027873191765	-3.16762043126164	18.030957625133375	13.741595591188098	11.918080500994485	9.056951643944661	5.714326345693927	-3.2665176404660796	17.70742243745951	11.42375992197147	11.36171215066211	7.657012366258319	4.754590747947594	2.756590946331852	0.32122043451103455	-1.4665886044125145	13.794841018827077	13.06122958226081	9.410072523228825	9.367040842733923	7.078704551929812	0.895333170795996	-1.2002074262762916	-2.2692333084352594	12.552287299285133	11.620215026155037	7.609458197215725	8.418532278820834	5.375876330506227	0.15301123004708017	-1.6092478050537609	-1.817260715843214	10.869035775043724	9.19029092362113	5.535875121904816
471.20000000000005	18.76617611616954	18.84170257942786	15.09900283230116	14.19809923640375	12.484629035532244	10.361654592626866	2.619638900365991	-1.145391735842675	20.384366884369356	19.67620356967916	19.806469646638032	14.019258300214766	11.369451159010806	7.582125107621661	1.9139184402950271	-1.3750459941260273	18.572087560838007	13.661231617840121	12.465734138270502	9.225147297755901	6.797135273337028	-2.928840984162231	15.939992098758296	16.04017120432069	12.311550809164773	7.328337237332713	6.1183308715032565	4.0404510248349075	-0.3720579434825044	-1.0944407476286822	14.134186464269616	14.13405626174389	12.044569768846063	10.157544040878653	7.086768266873113	2.969040442808921	0.5147839443190241	-2.0576889099446927	13.487026876636936	15.595082725314992	9.69178802883625	9.40158089131286	7.27481398327627	1.423495754409981	-0.2835222850858008	-0.3548043552755601	13.650597203834982	12.470145653609572	7.301773395334771
471.1	19.07264243759648	18.614619493654043	14.142198216452968	10.589134933836366	10.667491088427726	10.647574953611537	2.1792043149582363	0.06405352377884597	21.58196353766473	14.929182609713521	15.765467298314263	14.990603152134241	10.499260538690677	7.770162621829548	4.235450877831825	-1.1405691312482407	17.373613224100005	14.406628920739966	14.193388018720967	8.483564541891452	6.387834920424368	-1.1771592613385238	20.44337806876537	13.87714395417856	13.6739559747762	8.813741326879237	7.143080570384186	4.7444978370739035	1.7361051780624477	-1.599662092996494	15.10981092500477	14.219122769688047	12.591524186230778	9.022890691079395	6.013051720035476	4.7585812391019235	1.3964579525581946	-1.0462836938234426	13.98394053297742	15.712646305671301	8.785219340244858	10.376117217618335	7.472035172749851	4.931321092865333	0.833929551146804	-1.151013335955969	13.479972163393075	11.581688805814386	8.967123824437197
471.	21.463986993928348	15.979848049972789	14.847383238729412	8.402429620919088	9.42060954598908	7.949114550493257	1.1942768814933937	-1.5855564627161558	16.520262430985646	16.47235206273772	13.394629080153495	12.542432958767789	9.343307500011358	5.952943713342114	3.996168720406672	-0.23265173421565838	14.5981730045523	14.638575092635364	12.50131452379896	9.382613872767903	6.50569433761081	-2.0699634496086396	16.85038897011479	15.929233790961563	12.538658161153336	7.895327615700157	6.066009661840665	2.466627027782926	2.1184195443856653	-1.250151143051472	17.69369815449353	13.38346583042197	10.67465100280823	9.482251932487143	4.2163042967123046	5.358391316943435	1.199101766423854	-0.37030250094118494	13.882539600753999	17.05557090209157	9.445224824458453	11.317413030849423	7.181053450955847	2.1316083435198303	3.0014834538255126	-2.765588910038299	13.52577951266732	12.477835872614332	8.606539801753446
470.90000000000003	19.1388976069936	14.172509768640895	15.58588252028116	8.021841913045764	8.465631867731934	4.879466854367678	0.7359480997599847	-1.4949625571589886	13.72880658997714	16.77812633033688	13.831228949127915	10.402403840970095	8.565623594208503	7.10388269445884	0.47431601057656747	0.5700729273519075	13.971878111729968	13.831217368235272	9.303301368813257	9.936699165397311	5.035221412575773	-1.964442567593666	16.88170740440708	12.209694588764421	11.286561913263721	8.068381007249712	6.704041504296962	2.9482799941296567	2.59939427670477	-2.4284334974761475	16.259303624511016	12.82621833865564	11.083124282005778	10.582986302617943	4.80042346465704	5.397807597121367	1.4434284191549098	-1.482630982256014	13.646498157196328	18.1123410584352	12.861705522107426	9.110476953865497	7.825868010202792	4.351906474195507	1.7179568421758513	-0.5107145692213776	15.356012827569337	11.470581875679356	8.97449778447209
470.8	15.002526288955423	15.073115896893228	11.517991561208024	7.46852960004853	6.470810970494883	2.2619446247873523	-0.901313173864864	1.2335352934773827	16.486974923319988	12.78088094841693	11.358207513342462	7.20808980720081	6.890891255784183	1.1654929720636609	4.102527401723859	-0.7124178969362247	16.039520442585516	11.510458330255092	8.690457920977058	4.638985831825896	2.458560405307461	-2.605773668157796	15.115144635290461	12.578623712312705	10.93076073934585	7.197651459779715	3.8092162175602913	1.7852161111908331	1.4647128590385181	-1.3720173304014935	15.505724685311773	11.738415293257246	12.157077961523953	7.430765815365562	5.510456479989575	3.949884163497021	0.6434178212795519	-2.255694795144549	15.969646133784106	14.984841579055484	10.605407875331977	8.243889844291933	6.328004857974703	7.64787530378875	1.107917363177361	1.0240757496238742	15.279926298760824	10.558164349305935	8.23291430641654
470.70000000000005	13.602271475200428	13.477518335051965	8.411356839279756	4.070058074222524	2.7033312150101243	1.0271399801885381	-0.7609974581157074	0.7499856772809658	12.580187690772178	9.538247402126338	6.679585370135296	4.21627646364785	3.383575627588976	2.166194116877047	2.3369116318954943	1.2579861232703098	14.132321114660753	11.29545550520225	6.854816350777299	4.774246191009955	2.7539545877807527	-0.7219276762687734	14.577210758555282	11.211948876928595	11.379221030757714	7.295839899252411	5.654105655053632	-1.0220090330703158	1.124440592009396	-1.2137704393570485	13.296493693699324	12.947699938295287	11.447081559994787	6.632206349304333	5.124548961979761	4.468685278326276	1.1453125169471887	-2.059756445209608	14.26056600690458	12.334917383919931	9.158711658641373	7.309650205814528	4.399700139195305	3.799454915520695	2.074943519641054	0.1615250874508505	12.93337470940609	9.515264621219986	6.234069388547873
470.6	10.853166315430627	8.359088486798564	5.776053702892409	0.34256918686880355	-0.5703986353276588	0.41662953901500677	-0.4373267051709351	-2.082142614662187	10.301737998630436	7.275968335658707	8.393533676975357	2.7598494854190156	1.9939584669315116	-1.756387799140684	5.080562914375848	1.9480271546018744	11.214462646069698	8.24197081125835	4.938146752224169	1.874809104295434	0.6170099020262385	-0.19809578447752552	12.983110096557652	8.847576631314425	11.166465523846442	7.859922372882063	4.53746146595784	-0.04516179222899974	2.5100909376834872	-1.125504635286636	12.945664619267319	11.519762193642492	9.007878042581527	7.325202940023463	3.805911932053448	1.4307937346824897	0.9976961505635298	-2.809962726522375	13.544374237674312	10.303745855954636	7.521029362188518	6.465013596931852	3.475502301526916	1.6839910227518686	0.47331706901838017	-2.9037683451431886	11.706402178116537	7.833883110210412	5.30398084753893
470.5	5.600966613673691	4.55642406605546	0.45312209103070145	-0.41093834957853376	-1.7591218487924436	-0.9396497204662587	-1.3815202695603703	-0.13990926333548415	3.0142826282160464	4.213767694534665	2.772811071828589	-0.9621047321239706	-0.14715981292673774	-3.4815562160923283	-1.868048835852694	-0.3903520327366548	8.246327182951601	2.9131909735814983	2.979913464780179	0.8529811962959672	-1.2986313607600324	-1.097605073665961	9.561973495081862	3.745263758392441	7.859006030219075	6.47572948221622	1.2314720150794332	-0.8422581779567708	3.106836963355046	-2.211745964007088	9.104199173819342	9.356315470881642	5.5919097955438195	5.458468328494088	3.6240206299391056	1.7096615690886021	1.9572301594370394	-1.4677658047570994	11.14220730050916	7.415611366836244	5.133443930948147	4.604808936171145	1.904390942566556	1.0078757799470943	0.5405306542054642	2.3256139868728676	10.324838950486178	6.827193152307335	4.810898913901632
470.40000000000003	3.1169538035869917	0.344751645152924	-2.045290033732254	-2.9440374573332067	-4.709209403678692	-3.7860706615108652	-5.228732296620686	-0.6960316348874583	-0.00619403704350141	0.12838554903168042	0.8635310770496778	-3.0948056338724377	-2.4727225593223476	-2.542360645366095	-4.193523235778618	-0.7751304092477509	5.2220652880525105	1.9270574588950777	1.725567012961342	-2.6630279272289017	-3.2541134220062062	-0.9235023857238643	6.1532218155595935	0.025845110327685966	4.658098338966454	2.079833232017976	-1.327931129043484	0.28838125770097744	1.2443060409380926	-1.5223865506772745	6.917905149743604	5.134664865251873	4.114544219777883	5.146546358873956	3.6436027259454127	1.5831360335230804	-0.37231402752182774	0.3062492219819758	8.682508981624146	6.232120540621992	4.866835235294191	3.856335117584625	-0.47525187268440483	-1.199801266644804	2.4061066486575085	2.3827116890492093	7.744472638868675	8.391898091380938	2.964085656090552
470.3	-2.4364729136899252	-3.1996126896637556	-6.1936460735134435	-8.83154971180485	-9.160825051792713	-7.358823151024568	-7.031824155423857	-1.4390632821311264	-3.680411809575608	-7.002928903881198	-4.944493614170815	-7.286586698325037	-5.714330848830767	-4.485530953305096	-2.3084289378788645	-1.3945076593726329	-1.5261774391834668	-3.0322984971395384	-1.7254883302611803	-5.827659203549107	-5.803536865863837	-2.48345062835556	2.158502849147295	-0.3942739644668924	1.8964436879274045	-2.7635705775629926	-0.8045569481096739	-1.2509924603112763	0.9848359739216356	2.4365560286399215	5.564283050961977	0.8180682719669194	1.2616560787893338	4.164742016131394	1.4058832074901368	-0.5297129801650627	-3.7368914828449737	1.1840097729324386	7.21946313366727	4.24535238708682	3.296398195730079	2.4248798238169176	0.162169226708603	1.9926764698661494	-0.6856394091330623	-0.46628262168072004	3.7956529076912178	6.726684067034878	3.070176277176566
470.20000000000005	-6.568248773353323	-7.836951638277336	-10.397736612457471	-11.60168535004754	-12.16553998839964	-9.87874633903577	-7.257566711478918	-1.6094954811634543	-6.810209506363536	-6.567451354403301	-8.827230955196345	-10.398928994240862	-11.386650995401041	-8.543759048527535	-3.8933273661405807	0.5295495812892466	-5.507511235957596	-7.030851884824381	-4.587001845972073	-8.529615348025452	-5.515223426059593	-2.0925398010515144	-3.844875134859686	-1.7177291057360724	-0.48357776390933727	-3.9731054555927967	-5.9481251391245324	-3.7907297765045036	-1.874752248930915	0.3678667319187813	1.2407451955242332	-0.266472826278875	0.3795443055509087	1.067293548745857	-3.6098206300587643	-2.9413270700566203	-1.177626526825522	0.4815001713816631	4.429940457628535	0.3807657971584406	0.2544516765227084	-0.2820639626327157	0.4372950195402394	-1.5040521284813009	-0.19916053344520482	-0.27449764245841246	2.5285306494816577	4.189473123805512	0.7950998644162057
470.1	-11.264505088313392	-14.640081200641886	-14.232758511748708	-16.3316609171801	-15.083541480095816	-13.140958609359522	-9.962192418421608	-1.692875714914794	-10.735540456944177	-12.454466030288176	-13.590588690195505	-15.722436032098948	-12.447091702715271	-9.178124027580498	-4.444727538417936	-2.1054619619740387	-11.323921556112985	-10.546392837279885	-9.539487311123935	-7.376581777445651	-5.89319586186853	0.11370972875851182	-9.936773953825286	-8.896202937643148	-4.668547043573647	-7.409396191273567	-5.619642309493754	-5.327052864189474	-5.056269548668348	1.2073703754009193	-1.8187769356253867	-0.67259304614936	-0.45766873722995105	-2.363990787168413	-2.5547687644497787	-2.7698587052119525	0.12089066008370808	-1.2578930963592752	-0.1616546190081921	-2.0313148902692966	-1.994785263668093	0.4932558829031146	-0.955990337903697	-3.0884387146811045	-0.5231548465171441	-0.5137126822649316	1.8436325514785101	-0.18418084957629777	0.2657610011058784
470.	-17.090196254787887	-19.88436233965806	-17.50152380820352	-20.42967599445486	-19.6184179890948	-16.29159462117982	-12.943966387611134	-1.1425779660223419	-16.65043068291444	-18.745716566565434	-17.95137231667107	-19.23093693244288	-15.765280196818852	-10.48130401224245	-7.278539480090154	3.4150493819143506	-14.172911829981185	-14.674248158941953	-11.770390394542126	-13.691242841241625	-7.715900690856005	-0.08153581080968131	-9.899651893888807	-11.802385950134022	-11.010713537243376	-10.900347310476757	-7.687677230428045	-6.390175433334643	-2.5231237643559346	2.3314114823134093	-6.442874963013278	-2.820786289010813	-5.945265661155561	-4.618761736872529	-4.195834152203767	-5.043112653964074	-2.014264346562823	-0.18216239361889686	-3.6199535615842118	-3.343174162330658	-5.104713509728281	-1.7182480184421236	-1.6378122348595867	-2.711717321247454	-0.9032928301021388	-0.6967425219811666	1.370660901715174	-4.090702798835048	-1.1424942332298098
469.90000000000003	-20.849160667173027	-23.190824623317493	-22.82021673371483	-23.410330784012412	-21.7006386638514	-17.911195199668843	-15.977814792272387	-0.5270674471545111	-20.767529370357224	-21.6352726977468	-18.936554166877507	-21.72503919272169	-18.552158166517174	-13.836134147887893	-8.038761365144575	-0.518407878518899	-18.029047676207483	-19.46130500799213	-16.184223774656957	-13.435296191424989	-9.086333018638577	0.14495089291097196	-13.128822961582038	-14.214563950583056	-12.796406075416161	-11.94690076133223	-10.532672918976727	-8.045218585078587	-2.284609892569696	-1.8070633785086576	-10.1479947438375	-7.976789451714849	-7.984021159226901	-5.882987984237925	-6.117504718987255	-6.044739454071259	-2.095853983398474	-0.0950348159403267	-6.541183331002685	-6.749164656647329	-6.860817657598773	-3.195144975922342	-2.1326552528492537	-2.3437937012422125	-0.08355103855785707	-0.8006254705032447	1.0194346521656767	-4.707819809428122	-2.6262712749781896
469.8	-23.746114833127628	-23.99974870854626	-26.446520035477523	-24.587703396760922	-23.152487247994255	-19.279047711189026	-15.182081214253119	1.3776442388420551	-25.310485040716447	-27.94046742941545	-25.52350003262807	-25.48564234595271	-19.592946291059338	-15.311359680523033	-8.171443577328455	0.37674515552765836	-21.66591947064804	-20.66816636603338	-15.207183825243812	-13.297119278287461	-10.87106966749595	1.0825550623676312	-16.36386177386241	-17.599990090968166	-11.044954294222569	-11.719304326277369	-10.199517629299017	-9.036705648395394	-4.061555600548478	-2.276074174974716	-9.541003925320311	-12.703615622921639	-8.46126483039708	-7.490782076510082	-7.542222555042345	-6.1466913902267235	-1.864538045222214	-1.6230475233717874	-4.499895097745358	-7.739746822234771	-8.987454209436402	-5.05403893506241	-2.4947160340689485	-4.231840159213861	-0.5113582659657606	-0.7100297526427211	-0.52969170785317	-3.7788045095912235	-2.1878493611746204
469.70000000000005	-27.33475220536855	-25.592570752771707	-28.229068065961982	-27.202659528792154	-26.261606811022503	-19.33159396758974	-16.82815777882042	-1.7807601580482801	-27.032571471381452	-27.56013624999255	-23.50733375239863	-26.34858989905446	-21.33460832451051	-17.484325260950655	-8.56166863411561	-1.794332069476728	-20.776160896618293	-22.396930387476424	-18.306682786125783	-19.382632347783154	-13.436026500580002	0.6726547645282239	-17.60480805093158	-17.48910962845885	-12.765672283989858	-12.802107749577829	-12.30645316984187	-9.833412562560635	-3.8476674189932414	-2.3608946706806684	-11.851236491882483	-11.198044933162624	-9.730378368061675	-8.419724025073016	-8.370358277758864	-4.114563122248702	-3.2877503874905956	-1.9808946421887792	-7.407344374727302	-7.25841768757754	-8.273837247766306	-4.413269959308771	-3.597758564454096	-2.069306577751236	-3.457031569923619	1.3419526238259833	-3.3741259747056036	-3.2130607199620433	-4.89144609303106
469.6	-31.12008429926251	-30.179457208328117	-29.74584664216346	-30.73916549937573	-29.828216335520978	-21.775072187088654	-17.45980628572301	-3.2251515559658253	-27.883956422462035	-30.741179348032336	-27.56426742615992	-25.728062341091903	-24.370704926845637	-15.260520113385716	-11.498821495415438	-1.7137895755511359	-21.86379676927178	-20.940139722850663	-20.716448643546666	-17.879813710734016	-14.305296013065451	-1.656764016074437	-19.598755984974478	-19.577364739664002	-15.554304420254235	-15.213994337361964	-13.944276355114122	-10.643446618071717	-2.7806351535268345	-1.1975530681161164	-17.777685734014675	-10.96814882041765	-9.599162829741344	-8.432206735039465	-6.21809402034722	-6.177896636354433	-4.155451085021075	-1.4492662301366697	-9.237458621240227	-8.104207128636338	-8.855930802043863	-4.611443988203916	-5.40561041438298	-2.3470860590022378	-5.098450007337452	-1.661027558568803	-5.341213467055801	-4.638006879373872	-6.392006428128571
469.5	-33.809826211154075	-31.7263305553739	-32.66696541612503	-31.33074848534383	-30.862067790641415	-25.086980930063746	-17.469666304454297	0.20333205063590198	-32.25034605068563	-31.22962258715216	-30.61527205722891	-29.737557140653088	-26.268364414892105	-16.696952573222685	-11.858894883652281	-0.7359566667186428	-23.857941320127015	-25.053721416135346	-24.237211443649908	-17.45577570991291	-14.511842885052447	-2.2283521436789164	-21.45541293334938	-22.0745885637103	-16.212255608227515	-15.246942553830797	-14.73416036764082	-10.308541181890785	-2.460991622054689	-0.18526505330888832	-15.269057515798954	-12.854605711154033	-9.1488676137071	-8.402291286395737	-6.124390351784706	-4.248800076562232	-3.0116223171826055	-0.23662504360612657	-10.388688193968681	-9.65203652526478	-7.074412807610183	-6.041728663983073	-6.494558236423491	-4.217033264534937	-3.564187777679665	-1.8637718967191197	-5.17422087840178	-6.8904459694420925	-3.8913619327354505
469.40000000000003	-34.53023577470181	-31.709943727197402	-33.89791782408962	-34.895684324161074	-29.753230884680978	-27.353569001857682	-17.06581399135505	1.142766907339	-34.19543579482234	-35.227927859703094	-27.662228312707754	-28.052842830914738	-25.653624407261866	-19.862287097904506	-13.686963788680002	-0.46874897506680324	-28.658934884936833	-27.852620518867084	-22.40346981055863	-20.2745545565431	-13.159285580402386	-0.2053583361579332	-24.142003490213874	-20.804688718375182	-16.502594284479546	-13.326671722981237	-10.068628401840993	-9.523185577691866	-4.354912784059553	-0.8264466062804552	-14.499136135515101	-14.427712630209506	-9.99279730117747	-8.118838879105496	-7.02645534581181	-8.316319578990363	-3.0232700212785257	0.10015968999731717	-8.852764336650264	-9.620853932849373	-7.508270761439538	-6.037707593274554	-6.107277170116758	-1.193160194793518	-1.4392053606719348	-0.6800132009279779	-4.92914940430645	-5.343496857113202	-4.563109916583915
469.3	-34.119977298951326	-33.91893724031612	-34.61997271647411	-34.210168696649596	-30.87347612403514	-23.84152757814775	-18.38585277915314	-1.3200893690571625	-34.459173552122216	-34.25419188564304	-32.27081462688736	-28.683511453973164	-24.62991239007432	-18.58694581974525	-12.554727155815616	-1.8382782101614459	-27.7677925102441	-24.723696453552524	-23.526251976012578	-18.648617954624235	-12.67331531771001	-0.1976403942208549	-23.07655921503572	-23.200868329787333	-18.778455406426232	-14.572915535535767	-13.770889320602835	-7.317727692432486	-5.835725607580592	-1.2549983314442863	-14.986141369347772	-14.866054097678344	-10.13798178752022	-7.802721953474673	-8.118169500403056	-8.67052858896072	-4.221602914686709	-1.2110889392897422	-8.869867549104315	-9.008069961862418	-9.405782534732525	-5.80559906180899	-5.74065922183494	-3.635592810676261	-3.614349463885231	1.5538766964190263	-5.5388932584878425	-8.80254924413937	-4.396377544767167
469.20000000000005	-35.99943863735413	-36.0493811872521	-37.42388615498157	-33.69647074178018	-29.80711822799129	-22.812554596637433	-18.25219070747134	-0.16953957383405016	-32.173749764220446	-32.15771357632629	-30.76355825163509	-30.153907892399545	-26.634201426673663	-20.89133898853825	-10.260851511411929	-1.4940025325828745	-28.478610130409166	-24.835966349398017	-23.212622386886135	-19.536224891409706	-13.278264753073008	-0.845658042766879	-21.426039240293797	-23.009849443657597	-18.635568532450584	-15.814581678622174	-14.307393843855305	-8.363821658714423	-3.544039035335407	-1.2439359832093069	-14.667645552377616	-12.789309055915396	-11.641122851080048	-8.432166952575017	-9.149212882606648	-8.172330002766818	-2.7091490968390857	-0.365265930504177	-9.774616615198896	-9.559894449555765	-9.767447686249149	-6.374627080356247	-5.505270720187597	-4.061956358557967	-4.878891014674947	3.545243531811478	-6.07558570230636	-7.206211428724611	-4.046380339170575
469.1	-36.46176627699258	-36.51183661204144	-34.78384811767122	-33.91847829043401	-31.478509924564	-26.060210636375473	-16.594785281971653	-0.1922591635269953	-35.35522193767597	-34.01519926535918	-30.61333336990798	-29.859850336385023	-26.945151560666176	-21.946570866303787	-11.088004462775631	-0.7500509428283039	-27.557278808257152	-27.568222880012055	-22.669363992523316	-17.961651379202113	-15.2093289782871	0.2559782249780659	-22.873354709492936	-21.771320079824893	-15.882514231228159	-15.312716425094683	-16.473661303290932	-10.032593615264547	-3.224775093973726	1.145936349135341	-14.576034530931985	-14.401906866557413	-12.9642883472896	-8.788476802882837	-9.078795706205625	-8.90738652564028	-6.388183942887721	-0.848640076855075	-9.094484668043725	-9.49043243368677	-10.238316684072096	-6.331346599494096	-5.612383404589802	-3.9926243391502316	-3.28685806668693	-1.4344269067061037	-7.526978288753324	-9.220939695576277	-3.2752809596076373
469.	-37.84232000253019	-36.84253098142419	-38.65298282924846	-35.32916141860237	-32.844571939559366	-28.01150598046213	-17.150997761828076	0.8826710726033397	-34.928561998242444	-37.125782805556206	-34.84292790214359	-29.05815443547359	-25.011904250214307	-24.558602934860584	-11.443529175480112	-0.5611244492044506	-30.398982178506564	-29.759329051109685	-22.001325355306605	-19.69511864110891	-14.852018119746035	1.4778877177020566	-24.468764102268633	-23.397830608291876	-16.698088629726747	-15.923160280307096	-12.726627206585686	-9.360003227340027	-3.716036742973258	-0.16206930060715907	-13.578678949559496	-13.641535764578931	-12.30364258621993	-9.98742586055565	-9.697421858328045	-6.538387308548255	-5.260795896829193	1.3927244631232547	-8.890126803560664	-9.054924058902253	-9.909610323428005	-6.604418203874178	-5.193283919454662	-2.716371341951729	-3.756375630226507	-0.9220421650460696	-7.778045536770794	-7.84618581442367	-5.431195311726646
468.90000000000003	-39.97485409819848	-38.10663577282221	-38.77711542317361	-38.370511282472116	-33.57527050936536	-27.52592931932925	-17.621884693045338	0.9969084160012899	-38.65120598397261	-35.79909576486827	-33.06786721403164	-34.539838875065854	-27.262008650300817	-23.580312463303727	-9.494107177485017	0.13972937865199503	-31.6244623856921	-28.255773390760226	-24.180795093908003	-24.627488811101145	-15.012184410269189	-0.17189713657254702	-26.481138248855515	-25.429089999384917	-17.851794013888572	-17.732085067663125	-15.85180261153821	-11.822818520108303	-3.9704249581170656	-0.23134169522432801	-14.911064999622198	-13.096584552887458	-11.06019671995072	-9.274977631338917	-9.277845489927813	-7.383917265330371	-3.676782585322427	1.5238828967079001	-7.9517125831852775	-9.093525924435593	-8.650912993185166	-5.405243449016387	-6.060173359617251	-1.8449846525693803	-3.2705499159406863	-0.35439446115927625	-7.158462902485241	-6.970139160869659	-6.702628437110118
468.8	-40.67128283810787	-39.340164351893364	-36.43303615933047	-39.75272295647164	-33.204878162220325	-28.573083073612892	-18.287439524846942	-0.4838354530135718	-39.4980179355202	-41.2953159002881	-34.7224455508882	-34.97838060966035	-29.5597302589238	-22.717413079862187	-12.66291241591833	0.47997400249317324	-31.297890984053993	-29.731019547839526	-26.761521922795957	-21.818158572192836	-16.218121968911714	-1.3434195549908234	-25.58503676133771	-24.769511345393035	-18.475296885655045	-17.80522453081665	-15.85534322359581	-14.417076951325804	-4.412809282387547	0.376237578431766	-19.643255322196794	-15.362966003484155	-12.85839545006733	-9.271075139169213	-9.425200778672792	-7.2132413560467965	-2.7091234522468004	-0.30339509376468343	-10.491261026895296	-9.772926972386042	-8.841119138765972	-8.032538561787586	-7.265534136811225	-3.3114502160388426	-3.210768176214943	-2.613100718041202	-7.955421823373879	-6.510214152489058	-4.64879691966663
468.70000000000005	-42.57502706031704	-40.452148363388154	-37.885692378791646	-41.866275140233725	-36.610662781969424	-30.905809285050616	-21.960793537182397	0.21230614541763793	-42.35446482929647	-39.76937363017437	-34.68441256528081	-35.822244387162655	-29.319215485960086	-22.641085428959794	-12.959230539222316	-2.372754959459046	-32.75579860028726	-31.71579410644764	-26.63941486923412	-24.785982616914282	-16.360698591210173	-1.4187293214055257	-26.458133132207497	-24.652399898836432	-20.660494812763787	-18.800494585860957	-17.212680363474167	-12.74898070675881	-5.973722552786517	-0.15147086032727825	-18.29422002889152	-16.884725005413028	-12.5292753730351	-8.953909123312735	-9.622634712640114	-9.538374539911349	-3.3024227497578975	0.6014615658566669	-12.063859581302097	-11.038564239856505	-8.47826739700982	-6.9134452343187025	-7.229400523148577	-5.725737021133432	-0.16084120659565326	-1.8418705009982879	-7.137436030443919	-7.7747264033391	-5.228547147271855
468.6	-44.54121129339925	-41.93909455018011	-43.02005293617888	-41.967489490233675	-38.146549481356516	-33.00024785792894	-19.644114864292103	-0.6814426306458975	-40.96226088015822	-40.39083460205644	-40.685426708509496	-36.303897006482686	-31.16445921528864	-25.643190945561674	-13.075544143468015	1.4262141990898674	-35.71109086966995	-31.399622566283213	-28.56288901060151	-23.864426576423	-18.396406518668716	-3.4104557483743365	-28.591397271721952	-24.811475158118316	-21.382088037967335	-19.216133622940028	-18.074362856208673	-12.306579811132185	-6.889834942979188	-0.4034332155832068	-19.541892621985834	-17.211672860570193	-12.414085210337918	-11.47001316652369	-7.950305880741483	-7.314509875071646	-3.9567289669834516	2.5687476237026616	-12.236864008569977	-10.784283965834275	-8.2207098215022	-8.034432778253645	-7.147372563072972	-6.815270545616667	-3.6295219757697335	-0.004770658072627998	-7.902724278354531	-12.358780219492225	-5.933507178178055
468.5	-43.13186706934467	-42.77938501392529	-45.52532896129231	-42.77400856035315	-38.44130140113858	-34.76668689355803	-21.928415417016527	-0.7216487659107395	-44.2452357242217	-42.45955153992827	-41.1521065266342	-38.53038294248283	-30.021327380287076	-29.136384704353375	-13.819670020450626	-2.2405078700811356	-34.24556201915052	-34.743192978390866	-27.537714521612173	-24.62873824647739	-18.263674204392256	-3.8875986368052686	-30.397566372798867	-25.57974535132714	-19.9915575246603	-21.113681619836527	-16.224359417590467	-12.385211312715997	-8.070014954629594	-0.8137358269321089	-18.80140677161351	-18.61645812252908	-15.395373176388395	-11.411214167325769	-8.01682778886363	-7.227109204380461	-2.659738278636192	-0.7070395873342251	-15.593427012942328	-10.874960225749657	-10.388954113938315	-7.763736157646783	-6.6379106080209045	-6.432859911134656	-2.70130549557249	1.199083326234406	-9.395878742905612	-7.96801374140346	-6.601070061037819
468.40000000000003	-42.79250876017173	-44.29399448210119	-44.89905824968073	-44.40719702710087	-40.1857387814723	-35.07735937702598	-22.024813888701924	-1.252150408143296	-43.678153616050636	-44.60566692526902	-42.05037891288113	-41.901025813431595	-33.08471855877014	-26.893838007006682	-13.648013682291813	1.2939864295463224	-32.78936606778065	-33.53519996217965	-30.777876044723293	-24.208543328541275	-16.215117467170042	-0.9485710950579416	-28.29401771040634	-28.525613506014867	-20.193336911515036	-22.191169026375352	-18.75009906292078	-10.911571082828571	-7.612279171130014	0.17328933599053664	-20.416484034839417	-20.730658216885338	-17.7248743716644	-13.454547402995301	-8.00271208600385	-8.288696907813527	-4.043977121783834	-1.6047617540880714	-12.923305572209577	-11.532872105482724	-13.266451636198852	-7.563632151280238	-6.74338891143669	-6.004529081002741	-2.607127695135517	0.7371958942683028	-9.775148696066827	-9.524673148094548	-6.436136935633638
468.3	-47.02647274867969	-47.09176041149993	-45.39780297806306	-46.168720746989905	-41.31691608081972	-34.85970123471705	-22.071829803723965	0.7142216422461387	-47.43406798146338	-43.783955964242075	-42.9485961993617	-42.4595920961525	-33.93610075656777	-26.82242126786295	-12.880139514491626	2.0415997967398365	-34.00413827792564	-34.51987238800964	-29.523341767735666	-26.033329395345657	-18.794299538588074	0.8670843813772712	-31.861338009199198	-31.38475116605954	-22.951900556469543	-21.51413860665542	-17.48447402653483	-12.875977166894588	-6.072668114828725	0.6817645910062144	-19.298448313356456	-20.208048538422283	-16.8845675497477	-11.587351418184532	-9.282867056611915	-9.035074296470087	-4.564846219365341	-1.056732392043204	-13.483655422454115	-13.180174686661273	-13.203657940050633	-7.241656921884789	-8.55784960253373	-6.310350774308502	-1.7075088890757169	1.7277913932441484	-9.269586232150678	-9.203634682577494	-6.724329472097464
468.20000000000005	-49.076919394187634	-49.334772735697555	-45.82534616142857	-46.379892513885856	-42.31959504589051	-36.14615482767701	-24.515478390604482	1.8194410268063832	-48.54683435166172	-46.3316631086738	-42.24100483743049	-43.86200556305325	-36.129831854052135	-26.168774144067868	-17.75440298623305	0.1986948382311053	-35.29814943249588	-36.60750597940268	-31.370669613725827	-26.664020849746997	-20.83863038964563	0.36295599842818227	-32.438832311483694	-27.803257069119756	-23.895947159874755	-19.43129715315992	-16.874445002408283	-14.322538639480214	-4.617264873174403	-0.6969604076721565	-19.96532166002663	-19.10897931938168	-17.339342973765717	-11.508185198745263	-10.313926667665589	-8.33133268694155	-5.564319438653158	0.5400561322959003	-13.636038141519764	-11.62409173304771	-11.865752083968726	-10.606395524843759	-9.37517989462256	-5.830863949220195	-2.5737982279336133	1.6473866741163221	-9.327630246810022	-9.160248370226364	-6.391566210533849
468.1	-48.75397374635184	-50.22274807400766	-45.248934400486	-45.579780866353204	-42.0776813029732	-35.94212800845119	-25.572098621827383	0.5732924181254985	-48.12040480388839	-48.13899364940609	-42.71727783930885	-45.17784233970739	-37.059559163212775	-27.968381461035023	-13.508935989753772	0.29402342475148635	-35.40659868974835	-34.66789556343473	-32.158522915830765	-25.452706744568907	-19.28971119978664	-1.0402278387352184	-30.746456690967776	-28.776623895097707	-25.34457505006611	-21.911738706058735	-20.281713527007547	-14.877262878037687	-3.751876788167165	-1.571236999177009	-20.167222945590645	-19.896575336928713	-16.80668466546233	-13.931112156443776	-10.063230726903978	-8.33499671515505	-4.376988180217615	0.343841182365331	-13.008737932798592	-11.36275774193934	-13.589296941446062	-8.872851399410893	-7.89949247366523	-5.866572765657794	-2.604616090407129	-0.41791072361050086	-11.741528504822327	-10.176978965964876	-5.802518941201175
468.	-49.3380131937938	-50.06882101561509	-48.19103500305654	-48.590541770794275	-43.29629998559922	-36.953312206264826	-23.604691763850667	-0.3066935328878283	-49.43469020612642	-48.51754348866915	-44.38229227470098	-41.27801136797511	-35.66079573951483	-27.227318724630354	-13.183022810019688	2.2637188376845763	-39.453606278449904	-36.55197752153611	-32.997683123460455	-27.099071344298185	-17.64519947892315	-2.595581660194628	-32.94537168405786	-31.064847847099006	-25.927605536811647	-22.618745882166166	-18.610836144380833	-14.629473128042823	-6.461972244413978	-1.2713825555691767	-21.662719806202116	-18.084577318192544	-16.996298662264397	-12.170243981727541	-9.977655502505598	-8.844249077398883	-5.799889974627737	0.331402600319479	-15.95270568301282	-12.213125986803977	-14.889440965138256	-9.570625774543396	-8.239436461060173	-5.538901709491808	-2.5124460523336904	0.8909664528232666	-11.355440821975604	-12.086957348972682	-5.78569386101524
467.90000000000003	-51.28726050420087	-49.73208185225225	-49.637170500737604	-49.84812875092978	-42.956678141316225	-37.96692175737554	-23.16498164459951	-1.394090146803153	-49.32334077150847	-49.27786786203007	-45.17994731865434	-41.25355000215929	-35.701706216273365	-25.99447578543485	-13.327908266556507	3.984232203016199	-39.87758086694639	-36.83663058348267	-33.84229156924945	-27.555535830055064	-18.582910752613902	-0.7121029661283178	-32.02115462756455	-30.792575905095198	-26.218117286026754	-23.83083157137351	-19.179741221067555	-13.803821753952045	-6.373565230700891	-2.2935188426034765	-21.876671327390618	-19.43111870721822	-17.36236946732173	-11.834636373340492	-11.822741352632272	-11.451799653382553	-4.625101423190647	0.6249143888517228	-16.088256835140076	-12.069670068807783	-13.986572307014754	-7.952238441572525	-7.977221807405767	-4.396277759562987	-1.0490816944311918	2.076444066999098	-10.434767612882167	-9.32548922976047	-6.3523462530013735
467.8	-51.711344150056604	-50.59791691620432	-46.7514225174212	-50.577421391133164	-43.67775943322952	-37.97135067396307	-24.28767304225622	1.923856193375056	-49.372924788747454	-47.621888391155615	-47.072418867185334	-42.937540018825565	-34.76059152577662	-26.75765034374596	-13.497393044666905	0.006748623051854474	-41.70976069007348	-34.7763195772559	-34.417272849954	-29.520801565419468	-21.107728314569535	-0.16881229249587182	-33.95887730778988	-31.36454823573913	-26.976015594164114	-24.163084034796352	-21.842595609773035	-13.744164440304255	-4.87798160514848	-0.4622745071984901	-22.220004865073136	-21.80595953032534	-15.357027643923974	-13.094515678309378	-13.328708800792318	-7.472678599191241	-2.56137497609269	-0.8781503848501817	-14.589670262668182	-12.868662404075943	-11.972150307126842	-10.43720581859616	-6.8279700982113525	-4.778926643585857	-5.270795281908268	2.2515574401547345	-11.119971795892882	-11.295245610048845	-5.57126586252077
467.70000000000005	-51.39734645734578	-51.453837960983535	-48.35784342949057	-50.95118240484898	-47.23424480033074	-39.257066787799666	-23.367920839328942	2.8007110079439266	-51.46576602424637	-48.411239680922414	-46.71345579019294	-44.79105983853373	-36.88054576611556	-29.425442528561675	-16.127052350373692	-0.8575346580818721	-43.46246473133519	-39.12180704920939	-34.049146367938185	-27.678980223424364	-20.328480923714697	-0.01238439357941501	-34.59028526450273	-30.195028208203148	-25.44237616474414	-23.784437705508715	-17.94786366658644	-13.11819845586331	-5.758724871428856	0.2877849360782645	-22.647883574858355	-19.540841973104502	-13.745926769987646	-12.694221296754346	-10.421752374271907	-7.508080596557326	-2.495925281767589	-0.4834750888486994	-15.276977765819469	-14.719050491970293	-11.599358116858426	-8.24606966203801	-8.18526818355952	-3.550961649767972	-4.826167470832845	-1.7717201580232096	-11.47225667213672	-9.180544062669039	-6.599402955589064
467.6	-53.33151383989179	-50.94319406927792	-51.23812770063959	-51.006957889393	-46.58001421441026	-38.499282623895446	-25.226930776766697	2.7322575681192585	-50.943834990688494	-52.33999580827172	-48.14274515942108	-42.8033023893115	-39.3150542971511	-30.39955770779389	-13.747511884315024	-1.9373899133369783	-40.785569536080935	-38.46821148034363	-33.53387187274564	-27.444135789887262	-19.264482164413607	-0.03935302870010182	-35.59049036637376	-33.104571242320375	-25.47912376079321	-23.464169091578576	-19.342255732864068	-12.3405775704019	-5.700289129869153	1.3738699412676993	-21.346645226869157	-19.902719725031737	-16.07274931928851	-14.086120748638857	-10.989628716413145	-6.620222007402264	-3.2968769844348373	3.1183093566200912	-14.929455178973512	-15.854737309564646	-13.691485757639128	-8.12620925853927	-8.964484632158998	-5.122360818406252	-0.4538734704544506	0.38048741554845983	-10.172844244841276	-11.090988126110942	-6.898525484007597
467.5	-53.216402917100396	-52.746787623861586	-52.22634471143314	-51.21677892653351	-45.29056018615678	-39.45213767662531	-26.445409124627364	1.568621398089474	-52.63114351394097	-53.48304662198382	-46.713748659054815	-46.40457695586012	-40.641216829987904	-29.719381201484598	-15.449479223142893	-0.5288382980370612	-39.77450414390039	-39.5439260235948	-33.31108708329417	-30.167963560863722	-19.75069183569073	0.3655507991241689	-35.04249882592501	-31.533136568407933	-26.365231834128938	-23.324771288714473	-18.840484098171196	-12.753746843071731	-4.054077726531723	1.0760300606806732	-22.138042068239596	-22.811482403761918	-18.322670399512216	-14.320822353493137	-12.31918016131716	-7.304468760644583	-2.790644347808105	0.8654814984843296	-16.94982563443554	-14.68351766981719	-13.238832507000708	-9.310435106899373	-7.285189818457143	-6.260052550245929	-1.127624334624259	2.4676808126506145	-9.653022507440873	-10.633348021092337	-6.821310906584355
467.40000000000003	-52.18237909062611	-53.31724388589303	-52.53540521745696	-50.81978282461898	-46.789234933581284	-38.722391097924074	-26.382782558942008	2.7483362134565184	-52.41731334465005	-51.03027948465219	-48.493956612265315	-44.02743578407961	-39.57256243709874	-30.304054976084963	-14.388831920052365	0.37383313688060243	-41.50153951389269	-42.101006850305986	-33.758041633074406	-30.711133744604226	-20.156647944974324	0.7895392023201289	-35.15896573697067	-33.38473256130178	-27.084716486910335	-23.451965743227365	-21.320823540218292	-14.464612415524677	-5.245991720770209	-1.018254808388012	-23.13946615842827	-21.39030931630598	-15.668568138123936	-12.66179190609378	-11.886654328623226	-10.246399440423207	-1.9483082554571078	1.1364409098672699	-16.980786227266876	-13.160605421992656	-12.032263620929841	-9.458662868874644	-7.461029046343393	-5.352969021426483	-0.4227049687818938	2.3949627921493186	-11.34276844027139	-9.416983320130813	-7.216323660242752
467.3	-53.29938742051436	-53.694941295012605	-53.369906641441396	-51.28925400049488	-47.16696772883169	-38.74814446118937	-25.808165091876255	0.8564123614828625	-53.664054022085445	-50.084299131530784	-48.483871968457436	-46.161776771000916	-41.401828999873686	-29.464511965191242	-15.051979021883781	1.5333428524754265	-43.23392094153212	-40.202942012455765	-34.69335051346178	-31.281585649576503	-20.703132760002	-1.2468535283035211	-36.867414062434435	-32.97353173988686	-27.361629638196675	-24.14042011574758	-17.81471462955765	-15.387521093344144	-6.3590153557124225	-0.3421129230881208	-24.149915752968766	-19.8457044249333	-15.020717960998628	-12.535560596084359	-12.994733796425047	-9.718318255302286	-2.4862764445864336	1.639773728922759	-16.898150239964945	-13.733374793914455	-12.833479224209784	-9.885259334470875	-9.239093732402656	-3.9450945816995593	-1.5386993657281822	3.0697095520072795	-12.494484585824939	-11.397319367566665	-7.342850520139421
467.20000000000005	-56.09096078002844	-54.61949949371958	-53.88096310680616	-52.655441309454474	-45.215061586120285	-40.516585372035415	-25.374805961579785	1.9925456153348124	-53.18789520437335	-51.71515621696816	-48.235817246424325	-45.803006096293096	-42.16806150273278	-31.18469400796564	-16.06909624403746	0.18730786179631256	-44.20007243291847	-40.20400268200779	-34.180332969817094	-30.84611862083915	-22.610885421498562	-2.178020736713375	-35.8767439846322	-34.92308544725414	-27.644890749704274	-24.585432724982937	-18.638489517502563	-14.16492709560095	-5.1813238859567186	0.9287126800390897	-26.323039602923412	-21.28181625193158	-17.77033752856983	-14.273528047969931	-12.397688947723271	-9.436475771068142	-2.9858086576527736	2.86767317582636	-15.912659731051344	-14.012605171781981	-13.60244900220703	-10.824221447253267	-8.680616442838355	-5.706089497002477	-2.9378482593031108	2.8028439024285503	-12.97733703840385	-10.446613084170021	-8.238274031566592
467.1	-57.071466364743166	-55.965948823953234	-54.33376820677711	-53.80083158343085	-46.50691674059779	-39.33518740279844	-23.70866574502072	3.2736841718442653	-53.55623201827991	-53.443982499751364	-52.58323419966325	-47.28941305755298	-38.871657620301015	-32.131218708549945	-16.15590494976684	4.417913611449846	-46.93652648920762	-43.44978860779636	-35.088027733083855	-29.787582551629917	-23.423747607219603	0.12851102094618883	-38.5280187939631	-33.86238095240956	-29.359004907225852	-24.756143029611366	-18.230624373168755	-13.548563145408608	-4.632995217447711	0.40398083352839925	-24.962855415490754	-22.859397922827426	-19.556462040358078	-15.362941921345266	-14.46115998268184	-11.146034755038166	-2.740656859940206	1.4171390147747376	-19.01400282241369	-14.004114995019158	-13.080740533443574	-11.238345393414045	-7.639522820601157	-7.59491868838978	-3.78276031006829	3.2985031101597007	-12.843409431382435	-11.573411632787334	-7.936771363891207
467.	-58.050351396802526	-56.243267096611575	-54.657770415518485	-52.74963234466227	-47.61760250963925	-39.41638014943047	-23.921776018550613	3.5523845569953427	-55.42038270894884	-54.897730124223344	-48.84918638879281	-49.34365273225981	-40.199504774467016	-29.61693945092655	-13.008089320152948	1.5834980003848318	-44.60895326698573	-44.03063644053979	-36.59956546925474	-31.621282626379802	-22.2985549918689	0.6525734653249353	-37.37751000119686	-37.30710902086006	-30.67418734262599	-25.649113211642092	-21.074270524586872	-12.959089657572266	-5.4103695347444845	0.757317106277295	-25.904657499254657	-23.079832852395942	-17.96563806250581	-14.892412507108533	-13.628674265334984	-9.226864564160543	-3.2972183594440736	2.228373076763546	-16.150916001617993	-14.741181766291039	-13.374094335255684	-10.57625642505085	-7.940344580166908	-6.749884038498294	-0.8132250397991085	1.9488320844067715	-13.125073562489815	-14.710506331050453	-7.646245593789606
466.90000000000003	-60.67302801620844	-55.5484111212975	-54.08499023366229	-54.0605087274892	-48.83141825515643	-39.642769926926654	-25.590380669694877	2.4787614550640837	-57.89902261093124	-52.8469766745645	-49.471050990473216	-45.40366433650347	-39.82958186178248	-30.884006920030973	-15.758298296520074	2.5457104225065095	-43.91132096907811	-43.301563019624375	-37.26375950102782	-29.19879680727032	-21.868465604891814	-0.08219596972963605	-38.886232029338956	-37.65025495170895	-28.37942302242827	-26.134300281056216	-21.942527511703222	-13.15301396474296	-4.801011149532643	2.166980578749042	-26.96940709999502	-22.655457865463376	-17.75300102079992	-15.881824521084162	-10.98754186909228	-8.309133068168789	-2.548599726349488	3.5569997874343966	-17.946740209488965	-16.285593640729026	-15.979639807540698	-10.192409934363491	-9.443989531478739	-7.0595618359645185	-0.08233116693683645	3.102819023955373	-14.380194895710908	-13.67090789060974	-9.269082486296249
466.8	-60.82267981196142	-55.84144414175798	-54.48566757373396	-52.57109573307929	-48.31802116255352	-40.83553672420454	-24.66158226213365	1.8363889991847888	-55.59113753989592	-53.15681095197911	-49.003270183220245	-45.87014188214392	-40.536470586694904	-30.69712874769949	-16.192108600788867	2.089295799094821	-44.799090555258495	-43.900519532968495	-37.08330203738465	-31.196805273141226	-22.594982351130515	0.44987248673272945	-40.182890766046846	-36.49872640254338	-26.35933268075869	-25.097357763808695	-20.29545945031635	-12.812249813564291	-7.427535724877032	1.9167587725619248	-28.720561152191227	-23.268210866347992	-18.92870843297813	-15.303839262435188	-12.867019825977302	-10.213074176937685	-1.973318500285399	3.7950978428695237	-19.190383526859687	-17.816586582225174	-15.76806365883734	-11.223301715087805	-9.224746206724246	-5.674463351860146	-1.2887082873082583	3.077664606648247	-14.584415228236999	-12.743575290418978	-8.872882740262698
466.70000000000005	-60.62879277849488	-56.46549438136163	-56.19565265237988	-52.507196400660746	-46.92600141680497	-41.62057428579429	-25.913679919848978	2.2509321685708525	-57.44811013177116	-52.210555737112145	-50.849282887609085	-49.83717348715463	-40.849830151870435	-32.07761940672289	-16.867065909235045	0.6818585732497026	-45.4909267280419	-44.929130350775125	-35.29625250192775	-30.478498314730583	-21.013764556392992	0.3982997734690456	-39.91930601561669	-38.26598918740225	-28.70255817322132	-24.5074230414078	-22.267527041901058	-13.389658975468203	-5.982278483993862	0.9642875356843017	-27.241612112371886	-23.70784412736922	-19.238449869769898	-14.625142554622407	-14.598309765619547	-11.819531570883873	-1.1620239116558757	2.857250796805804	-18.59512611570259	-17.907648206771192	-16.18388222876009	-11.545389601895897	-10.89642630171725	-4.6042742285024225	-2.104211136065781	4.302021434453291	-14.00724231619213	-12.358864298291515	-9.56839031989292
466.6	-59.001899870793196	-56.959525358524424	-55.78692178238728	-55.564240779284354	-47.379643344742036	-38.27805644369506	-25.20882339185535	1.1763103542964668	-56.29954535118051	-56.3900785038288	-52.25389841942571	-48.2900620630017	-39.058689697578615	-29.646951134298412	-18.196962128807428	1.7447721633714754	-44.20398135954611	-43.33501588782188	-36.21746015445796	-31.701645418632737	-21.20395457159511	-1.5960720396232042	-39.844029132124675	-33.74113125982738	-30.012071218744833	-24.840345069854102	-22.360162544944973	-14.06858676455993	-5.743769553153984	1.0957106086099002	-27.018567447142164	-24.186324919905736	-20.08419226737567	-15.421466694184078	-14.196394448343822	-8.892241979545012	-1.806508132200082	2.3987131016602885	-19.341031762619146	-17.08556053561355	-15.634548605715448	-11.415556985290111	-11.173431853176712	-5.40014778794535	-2.8034926507530105	3.709422400001139	-15.054218784955093	-14.479070320821794	-9.269946458179769
466.5	-58.14847049529258	-57.222239309464	-53.97321936778014	-54.79212123647249	-46.25336077828576	-37.09879497392257	-24.71968443820386	1.5088136000096246	-57.737313010265645	-52.67867423912953	-51.34969977817847	-47.03271519143668	-40.05267845509938	-32.30532624766773	-14.7422115244691	2.473713107429929	-45.588764567849665	-40.67661091672077	-37.338351078606664	-30.92609923053236	-21.549202136998577	-1.3740246044917441	-40.39175460082919	-35.86436007430909	-29.231498139591558	-24.54973753323719	-22.21121632174734	-14.796394790505056	-7.195862789283484	1.4014105571020592	-29.755909648887936	-23.214293103868457	-22.237434553507242	-16.516142727979865	-14.689447014470991	-8.42817325530679	-2.9755984639955253	1.2029575383621782	-19.805473347604497	-17.840869602983375	-14.966611716045657	-11.815278240921351	-10.617715229772383	-4.02618677508984	-0.7215023199154513	2.880117001532089	-15.275992992176786	-13.156524216029034	-9.451245967648378
466.40000000000003	-59.63696906346895	-56.24392725646885	-52.94546569901695	-51.51521155244541	-44.72046783025154	-38.43937057667116	-23.748567738998787	3.6591122874478743	-57.30365094659482	-48.92904982969413	-49.65260384654215	-45.7558572378046	-39.48985300613546	-29.99165811655262	-15.532756457769723	3.769915644695646	-47.17185617050341	-42.55560889796677	-36.23877242627933	-31.242504019620608	-22.08580079942587	1.0262103313396027	-40.230791321013875	-34.4077635246108	-29.508465908946537	-25.223340052122342	-19.78084991262926	-14.081568112331142	-6.455052056278302	1.1041701072302452	-28.327903953343526	-24.32873122422859	-20.662909309042313	-15.116873367049305	-14.050616345504492	-10.348444320558515	-2.0890397083601964	2.6742470935144826	-20.521871728042452	-16.82051492858249	-16.893856688301717	-10.40018580987717	-11.303209264438532	-8.326139760293898	-2.0856770926877926	5.147080291214588	-14.682332164482137	-12.486063133318925	-9.425965240962691
466.3	-58.53265766565487	-54.51066173389506	-50.68897845076048	-50.86370530662985	-44.90940144876986	-36.837033405804064	-23.468913082693568	2.3020169713685017	-54.39805000412858	-52.571536471365015	-48.7881230800639	-44.105475718585105	-37.4636870990052	-31.25146958632202	-15.134243030012215	0.31200956951658554	-41.94157401172316	-40.036481368987985	-35.49130088212503	-28.18141010556539	-21.464235542545524	1.5755945422175914	-40.039124245857586	-33.70048866354063	-29.615331473097392	-26.8918876035833	-20.48928527047874	-13.360360756571119	-5.391560683760306	0.7030614786007985	-28.60858779421481	-25.214319713016742	-19.474724057448324	-13.334151710479532	-12.063190609901307	-9.290370873582377	-3.1895092685472015	2.0467063229138684	-20.683378075875208	-15.21586445275842	-17.068687689620454	-12.78456743897766	-9.927205901150515	-6.878908105049353	-4.430653393134577	1.818266031716398	-15.42213646744522	-13.1355281967636	-8.85024140022388
466.20000000000005	-57.32870713003226	-54.17325070205562	-47.37362445486308	-50.08248190619936	-44.20237145337641	-35.34146745922071	-22.61467492474596	0.3708368471840363	-54.304222117978036	-53.05058540798593	-45.335108456414034	-45.38562665458196	-37.040265299355006	-28.379824288596275	-16.004397239577642	1.2836841580934457	-42.64518551078242	-39.327591460779644	-35.42229604296837	-28.233670280182984	-18.465935270829217	0.8097054254351153	-37.86630552073821	-38.387655613516834	-27.38485522537267	-25.429900738855647	-20.485267337627292	-13.251718396696976	-5.204936974872375	2.8257995653214945	-26.297748638113063	-23.97311049443167	-19.669301567242996	-15.248768399136038	-13.247985040235687	-9.991815731972453	-4.273288697700373	2.3097591320838213	-20.939852222937784	-16.45057446636116	-14.392300714049401	-14.209213680418337	-9.391642950713543	-5.0605966215864235	-2.874869475357947	3.1820453706011516	-16.218217034571506	-13.609925232631968	-8.813839758362361
466.1	-54.66668943267015	-52.26862857129791	-47.09859941125623	-48.93517209553441	-44.447076247594026	-34.30929885657441	-23.41885971197173	1.4603120119218596	-50.33938462390794	-50.046893292275435	-45.78627590031293	-41.69205931545642	-35.68196379709085	-27.528705360481702	-13.130835695548981	2.4079316468494185	-42.43172593838876	-40.096719414479196	-33.99690362135643	-28.32963979861283	-16.160612228001654	-0.15875895227350761	-36.56655248663153	-33.08811884947734	-26.20699427292013	-23.91393121195383	-19.95332903391817	-12.495455976573279	-6.104017793845191	2.2185276246820527	-24.149621345772072	-23.15473370284803	-19.599646330094906	-16.349640426630067	-12.371124788261294	-9.697497586175162	-3.7483262747194583	2.8162758296946304	-19.73300412383224	-17.297006113927537	-14.931438268335054	-13.598227121185046	-8.679269102415532	-4.94602750326735	-0.21263379542628363	-1.097020397369782	-15.773800763567479	-14.166324002302257	-8.73378245312229
466.	-53.47878610881394	-50.83259277275311	-46.94460489383099	-48.20513112488936	-43.158252415563624	-34.54263419802387	-24.180500106456293	0.7634556778211119	-49.008442372446616	-48.203894139375834	-44.176423766477285	-41.30647816837423	-34.55304186875289	-26.656218572103842	-12.89621596499601	2.548916145042631	-41.813103689632925	-37.70094897451219	-31.897710137692517	-26.14290127736678	-17.447763331464163	0.6623223476780853	-35.738234326229005	-31.22156688053331	-26.5357860201902	-22.984492321846222	-19.58745700225099	-12.183642002075471	-6.2467319157427	1.723967549953756	-26.182536765010024	-24.202885456536055	-18.540191717197132	-15.668548572318674	-12.084636303047327	-11.335912833381432	-4.446881360158189	0.3430329035028564	-18.275971370397045	-15.771240100782954	-14.374618006296032	-13.582747518559444	-9.027819917222008	-7.2891900591170105	-3.6750272406121054	3.5888928270787157	-15.85530679529955	-13.580106366298438	-8.579224620025192
465.90000000000003	-49.721022147021884	-48.29835681963396	-45.47320633315575	-43.842812536862255	-40.42623019797542	-31.829744809412787	-21.05771455005464	0.8074624865490165	-48.57460503746736	-46.77532997765516	-43.298238861492706	-40.17727679565278	-34.17272358938476	-25.76835300668635	-14.322683110395099	2.810067364736295	-37.90061547359319	-35.74448153776254	-28.34775527653061	-26.52065546225463	-17.341553842882117	0.6827038109057072	-36.51313762639877	-29.569015092180358	-25.429968949827643	-23.91762360937189	-18.37112497198671	-13.066214297206093	-6.39169567884249	-0.17891363856915987	-25.367979002546114	-24.433500521429217	-17.477943940891517	-16.455337617246705	-11.785471408432983	-9.71688043153824	-4.530004583471879	0.5501855755050156	-19.84473599352442	-15.59258475508056	-13.935883726282995	-10.033614961389024	-9.18367609098906	-7.867447618918251	-3.1719529011923346	4.658380304444083	-14.963519591979423	-14.580387358973091	-7.532321857731478
465.8	-46.337023257262054	-46.00213956337417	-44.53928481031797	-39.87776163991097	-38.91188465416265	-28.522697160064954	-20.621533918913507	0.7607967639950548	-46.55717463011878	-44.15990717581618	-38.75880634649241	-37.302070290290104	-34.803768477963196	-23.87394524242582	-13.949520486681418	0.7280045420682784	-35.199665179362114	-32.241445152169874	-26.39818418475608	-24.394675759816266	-17.76204885030636	-2.2762291058197532	-34.47891341320339	-31.78681290569155	-24.224249192813335	-24.241503764033773	-20.72092672145319	-12.88640068211192	-5.677478764918177	0.5934595746719458	-24.73605479982588	-22.97702833569009	-14.590101855798958	-13.177531145191812	-11.191054010112792	-8.108169267006542	-2.4553576696489254	-0.15659358304966364	-19.233942103253725	-16.21530695368506	-13.499338988992779	-11.654341467838293	-9.257275545268218	-8.537810856216398	-1.4733915361931826	2.0377718914085112	-13.121602944614914	-9.81151846371732	-7.336409709966799
465.70000000000005	-44.49425534325892	-45.40457394546034	-41.87268534111022	-38.09323092622983	-36.86374782419615	-27.595867295899318	-20.67794757776443	0.959218526330469	-41.92591770995852	-41.97849602060275	-38.36470217248034	-34.947550457713845	-30.71198073211735	-21.638983588944583	-13.478927742272854	0.8706069476047349	-35.86705824753659	-31.267189922486573	-27.325380539672057	-23.62758685132193	-16.50071775394506	-4.047515697705192	-33.136110937679945	-27.143197140936884	-24.23692379165837	-22.517142847843953	-18.543694011085474	-12.265838769400741	-6.620608056262751	-0.2595666616133639	-24.036586059653796	-20.62050844789974	-15.584603835785513	-13.43087047763267	-9.722713029205169	-8.025163541266116	-2.974356767892495	0.3467100328205428	-18.365891674288978	-14.47289586202941	-13.883494519663957	-12.707018784963026	-9.060747106633778	-7.502642658704598	0.7008429989048113	1.3532792504599551	-11.962445545550196	-10.919934817142776	-8.611906807235606
465.6	-42.933426895903054	-42.49585746589935	-38.42325834883179	-36.73318217997693	-33.647545046933445	-27.595942815309122	-19.93975148278699	-0.40596905837127106	-38.23312116403074	-40.58445318408691	-36.6516123071496	-35.27772918484302	-29.341605621791153	-22.015522704015016	-12.534814669800705	-1.1678639215968363	-29.60536445471918	-30.388650107230553	-24.510948677998975	-21.823364826626484	-16.242021083290382	-2.655091316671543	-30.328483857267827	-27.83348639857292	-21.695362275522044	-20.19859529145712	-16.023316324132935	-11.88570209678731	-7.6571151799166275	-0.16228831904697621	-22.407960285164258	-18.890047643372483	-15.56375690225886	-13.075675804986616	-9.806556859972769	-8.652417027485928	-3.1764526178297228	-0.47886449371516626	-15.533053217095144	-12.075159413988196	-12.920361290287849	-8.031686772937118	-7.358860673630027	-6.42386874970431	-4.113760318736139	-0.7235439140178915	-10.773192880525814	-12.839095319289312	-8.149376288507503
465.5	-40.3809335262975	-39.11384155135759	-36.977157792957556	-34.93787638646852	-32.80465539045138	-27.045996085694288	-20.223399250833477	-1.0159085753777286	-38.14263225967651	-34.516964670551154	-33.854902245210944	-32.86483040983844	-26.699879790406538	-21.016747993811446	-10.264351131925025	0.8131318864553361	-31.782672764243536	-26.67266461368626	-21.75321436620409	-20.537557977503145	-14.411886689741081	-0.6086012737964991	-28.06070242412961	-25.22814674717577	-19.13795640430694	-17.106177746697263	-17.498566166701742	-12.133693438318192	-5.853844989455814	-0.3923261662498152	-19.18172956899473	-18.37053821581503	-13.86732364636675	-13.878219238887088	-8.25174443405588	-7.10987447649476	-5.355648950693834	0.06887941409072451	-16.417072338092865	-10.89309693148179	-13.270174520236836	-7.445330998415061	-7.604200950418585	-5.311306268715639	-3.92569341599819	-0.8815020310669933	-11.631128094916795	-11.901727967493006	-7.324395099133255
465.40000000000003	-37.23882418745181	-35.74186151282261	-33.97553151796648	-32.7124843160425	-28.516435061003946	-24.99891496323272	-19.230647523665496	-1.0020206879423954	-36.59601267946041	-35.61598581690322	-34.10821852056777	-30.403477361864077	-23.074505445810583	-18.28815833646861	-9.603245206655485	-0.43117916719090643	-31.101510024676312	-24.503983479937865	-22.805415248073075	-18.928039672652297	-11.55756572043193	-0.22666282155308326	-26.26975516218619	-24.491457500525684	-17.533553629726992	-16.375862158626983	-13.361197022869403	-11.396256687305256	-3.47109310804552	-0.9088798081806433	-18.600506275808083	-17.086089357006326	-14.253028498732421	-9.847929187362649	-11.066489049565531	-8.512547296685433	-6.175494282448623	1.493958318394693	-13.962802205310334	-11.99009049233404	-12.996883222714336	-9.198439228787286	-6.835866908110641	-5.819625587603683	-3.2713788280498837	-0.8950554934409479	-12.104330287539598	-12.60020371114243	-6.721835868108213
465.3	-34.74616244522765	-33.43736394256385	-31.868413189274253	-31.978174749986415	-26.755039438614997	-22.781549417713954	-16.021120672878837	1.7362692311373114	-35.42565918875883	-31.33810750473728	-29.922381280028628	-26.949636461801767	-22.129166675271158	-18.607980002344764	-10.679412618259466	1.3862430724297985	-26.665871613917673	-26.69138597510947	-19.965037559955746	-18.04292319811211	-11.039361249112508	-0.5113941137162347	-25.645104224420862	-24.159833928378582	-17.26211453337418	-17.169364027104184	-12.636557080539095	-11.666860372726752	-6.571997199152391	-0.719869253049287	-18.415102771919308	-14.60762984804984	-14.03898206603714	-10.584230510356349	-11.939567698217633	-5.1798332562487	-3.190544397100054	1.9551439320619637	-13.420372496661628	-12.152715647243488	-9.825030543262974	-6.037538873633409	-5.986160351290153	-4.553793748422084	-4.140570670971351	-0.41395507686790295	-10.392496582822771	-10.59442845015602	-5.585863326323201
465.20000000000005	-32.64872277706314	-31.433602757412483	-30.56985799171785	-30.764105628289684	-26.359801958262626	-20.55325128868004	-13.549165728763905	0.9903830418595678	-29.95599334724211	-30.165987208232497	-25.39380949201656	-25.993121645670456	-21.547847564154473	-18.32388085693275	-9.982406222261169	2.0044390343054888	-24.36848649340976	-24.533577586126405	-22.4879550807019	-17.6043926867199	-11.438525641158703	-0.8733575265862541	-23.164902328472632	-21.923761122940117	-17.787706422013766	-14.393394850800448	-15.253686982965563	-10.049546248018231	-7.816292166976183	-1.8304533294942469	-16.892738815469734	-14.588696279387332	-11.269471463616403	-9.651672161593732	-9.736985459285133	-6.928275495435971	-1.9852445798529732	2.0451733969169994	-13.543198984947704	-11.583092228954465	-10.086476210716777	-5.48936076351816	-7.516177470521935	-5.1256274399546795	-3.3380090178009354	2.0140455370084447	-9.278614542767095	-7.8201956684260825	-7.406763154439796
465.1	-30.827505588591833	-28.679828570193497	-28.20547487389026	-27.85945891697677	-24.861059731285355	-20.32162496795533	-13.322527849616328	-1.4610287919840714	-28.5837003485899	-28.583030678465335	-28.833656903010795	-23.121949711574654	-19.20801596724214	-14.45102159075286	-9.054561831302511	2.3866739764411076	-21.512610087856142	-22.20486043985526	-19.049801406532126	-15.72018861780527	-9.90823108198429	-2.206988418327298	-21.81478551657704	-18.000156453395192	-16.53857887553068	-12.86216085402804	-13.963243707219862	-8.862492358321749	-3.0306770900980067	0.46843080290763583	-14.984918272346672	-14.230704509008905	-8.657893507256867	-8.937639196390805	-8.204686494621278	-6.409992897393411	-2.190395371088151	0.2820000844563797	-10.541826212338854	-10.352925107915063	-9.650742212202648	-7.801807557013921	-8.899836037141554	-4.963013345250339	-4.14007778402361	0.6543278436040971	-8.78345518502791	-7.9692319917455725	-4.898598100145847
465.	-30.494311639247176	-27.604077626395757	-26.858565748958956	-26.34669908023405	-23.291094763967198	-18.42859556504777	-13.445302633695825	-2.340912450562256	-28.60454528033911	-27.968963788968274	-25.752252685922716	-22.04782495531624	-19.80112564237463	-16.185465732616372	-9.101518206220751	2.5537660431450298	-22.99220244857252	-18.857467953020922	-18.265782903878126	-15.239185450619905	-9.735231342995892	-2.622912705953545	-20.799487134646277	-16.145020090829824	-14.785245481058736	-13.027822704175488	-12.111697571995188	-8.82218005872755	-2.6062556860435544	-0.11579940507453435	-15.081027715611436	-13.58398807589132	-10.030458648111686	-6.5267866572336555	-7.373510109610103	-6.740328580615457	-3.074785593511624	-1.826942319471899	-12.176952437926378	-8.345669887898776	-8.772290942855246	-5.043412793596387	-9.008482206815097	-6.67096204670928	-3.9387044372529165	1.3252294716031363	-9.363827972620276	-10.527359802134056	-5.033471413146333
464.90000000000003	-28.35411848513899	-25.65965391297998	-25.256602764023697	-26.837575746755682	-20.2300621591863	-16.780586401224344	-12.889732498964134	-0.4427069221893709	-30.063517841068933	-25.687747168285366	-24.09012350215653	-20.084825092209012	-21.27672730953768	-13.641638022408543	-8.079479832347312	0.37680852681855204	-19.61730233225287	-20.4068760262418	-15.541188701836118	-17.283687620971566	-10.36372221066138	-1.670565523689973	-20.572154130279788	-16.78948516918347	-12.525243261546755	-13.302854768526306	-13.279195053133703	-9.811561276650679	-3.207327834067218	-2.379723509095999	-13.798562507643698	-13.388104965808786	-12.154543894079424	-7.509118570903289	-7.670347358028578	-6.375938118664932	-3.4248071153924187	-0.9994883135149308	-9.846649851176554	-7.329412934958328	-9.313927062853152	-7.5305634984935255	-5.831280241065315	-2.257074435116108	-2.52806266485462	0.5979977789490745	-9.188298472735648	-6.881163846799941	-3.6105814061282833
464.8	-26.804167627972827	-23.26805241364258	-23.299236543247854	-26.823552750285824	-18.240869414684692	-17.88959941519162	-10.942339530130669	-0.8707939797987408	-27.908653172097274	-21.71955022316126	-24.022575233365366	-20.503771709596734	-20.22087080771202	-15.492115575437333	-10.150116687896752	-0.7833017412782216	-18.063813932550946	-19.812381276331607	-14.95270569491389	-16.240751968455278	-8.900939937272238	-1.2847251269641682	-20.551732732981716	-15.952010354637908	-11.463624733581959	-14.32224393013561	-8.048386522508347	-8.764465655123617	-2.4395450894448243	-0.7191801993123288	-12.347037843364571	-11.23542303588039	-10.998673914151633	-7.826490707639135	-6.860351232248758	-5.0304364617371915	-3.7729447762336266	-0.631854801644696	-8.69087656002938	-9.09083964066202	-9.116004547760186	-6.227174637082392	-4.735408986242866	-5.1592194937306735	-2.2598733967686404	-1.776343069553143	-8.114991794298088	-7.878889381199948	-3.9068302344531487
464.70000000000005	-26.60171378237361	-24.279173697058187	-24.22931342603541	-24.081409876907813	-21.204903538786542	-16.184532334513353	-11.662902501244112	-0.0955969662917101	-24.535604117568976	-22.355084111868617	-19.87833524135487	-19.54625062628697	-19.90863533353176	-13.024205152348879	-8.358931350054558	1.3556676365737905	-19.539005538624913	-18.571444961642996	-13.963820126184274	-14.512291891060102	-8.195293512426241	-1.6976220401894595	-17.730451168917014	-14.331410157131314	-13.085889172866601	-13.65793056322833	-9.232935736936891	-8.413917191615633	-2.6430869547328526	-0.12244617037315328	-11.748373018768289	-10.807369148986849	-10.104890921497065	-8.763024408547736	-7.069219229988415	-4.249279454487217	-5.187013098802577	-0.22786090547988175	-9.866649727505413	-8.297878483948555	-8.906821267498195	-5.065892169944341	-5.653671293185317	-2.8676532986155534	-2.539626639793375	1.7153692535512752	-7.343160100961592	-7.150865408256847	-4.1797891214835
464.6	-25.340323976260088	-24.455405461586384	-24.990213738736674	-22.647350366172653	-20.85710362560169	-14.551049950408295	-12.410377135208062	-1.1442238514182494	-24.583684622131177	-22.608739603429868	-18.92826341549206	-18.784836556755565	-18.147637931168607	-11.332124659615667	-8.304021929159061	-0.27582991386916283	-21.147566471938816	-18.458933753189967	-14.25362256839872	-14.919092144104644	-9.573973301393629	0.1445888063256091	-16.046217581010815	-16.50048430192255	-13.14179220915957	-13.317719671409263	-8.195434501853754	-9.623374512954188	-3.781849990652496	-0.7384094416323022	-14.928882555537838	-12.109124843846239	-9.45151509416713	-9.860727717923266	-5.960270027031372	-5.130326870685553	-4.670306141870881	-0.08184046379449056	-9.317091157789388	-6.126020365785244	-8.744841205798068	-6.9890113597584556	-4.262771657581553	-3.7377061272854233	-2.6330454346957004	-1.5506820987792511	-5.074702775814424	-6.0511634436783615	-4.364369520277247
464.5	-24.81742923514969	-21.911337582153177	-23.431063046422455	-22.113120417950103	-18.466655015918537	-13.838043297016528	-11.202686311920669	-3.152414884973428	-22.73504061986609	-25.03271103498377	-22.456740676473206	-18.7061864252514	-12.763780515457638	-11.085532307028906	-7.79126942843902	3.6433509417568923	-15.721487364539033	-19.361700998187402	-12.644800649485695	-14.452658147752805	-9.223682233337852	-0.00659471590396854	-14.879643035454244	-15.031671526000633	-12.856770789699038	-13.126926356255975	-10.181567846193063	-7.282933326126296	-4.791699861082895	-1.4742749873712666	-13.547439081283102	-12.876729978058469	-7.108006067025	-6.176461894629221	-6.33534324633903	-4.26595608061536	-1.017821558271884	-0.3679415055847429	-7.921417243248259	-7.494866909669137	-8.58402021798432	-3.5450408880354	-5.877990569171118	-1.4671632712854383	-3.585096373971995	2.1071558106010406	-4.038230240137119	-6.377954607266815	-6.029823447146708
464.40000000000003	-24.151641843187605	-22.349601317872313	-22.24644296133115	-21.920302890103226	-19.36069240787576	-15.2580912942324	-10.258211774838662	-0.6934620409597054	-23.483071790142453	-19.89252409994382	-19.248563615488845	-22.075303999937972	-13.42493870945657	-13.630710209261728	-7.347606521451222	2.4042199029270135	-15.88883631961028	-15.589285069608604	-13.346956644390268	-13.109734276153008	-6.628240019689034	-2.25934944711488	-12.615772921900959	-15.128763184166182	-12.95841429621795	-11.807735376976956	-8.049678542572192	-6.834728098326023	-5.730900105330402	-0.6102025520692709	-10.803045600644433	-11.529594429935962	-6.8640004745646195	-4.075462082942158	-6.930282310308625	-1.7299402872308132	-3.588879660461096	0.11765563037818083	-8.584307003355061	-8.18524531907548	-7.942642321469661	-3.8715506074017565	-6.025530119678134	-4.901789970390794	-2.8789214658190985	-1.152577994725004	-5.3505379639410755	-5.258305517369685	-4.056469823326912
464.3	-23.317700858301574	-22.256037124237533	-21.463913106517655	-23.014266954808626	-19.59263169631465	-16.708730594812348	-9.30608759900215	-0.7091472757558767	-26.43838890985308	-21.99223855488584	-19.381315896981736	-20.185620087924406	-13.06195837850175	-13.588217464198895	-6.3768600311602555	-1.0208302769307849	-16.35066713741219	-15.300672163596737	-14.853779470457289	-15.43816713467432	-6.596394468785589	-0.11055483610929961	-18.087222338140144	-14.757089851287024	-12.115363896317833	-10.269526509498641	-8.65932266584739	-6.059070775098795	-1.1536736963100664	-1.3508077310715227	-12.487456526092265	-9.92049774690591	-6.110245029624988	-5.6852909120319355	-6.981649840293668	-3.870715548519775	-4.071618231241875	-1.125953163443643	-6.7030923772574695	-6.865823025084432	-6.862510323051456	-4.485071160235503	-4.887101200083088	-5.407162178520548	-0.5134531250767936	-1.822510894553776	-5.4700326158743104	-7.246894735771881	-2.004968504514121
464.20000000000005	-23.245739291760472	-19.64154729321771	-20.31576155611831	-24.198690922128154	-17.928918764427046	-14.615367748586586	-13.722843499939138	0.9657200904779112	-22.654800577373315	-19.78243185941431	-17.264665517563063	-19.193338890446704	-13.930977146571514	-12.271719861583305	-6.881380520015663	-0.05922686048926565	-17.430296080580902	-15.650971115454919	-12.79959408211153	-14.479488800778428	-8.042323783106228	0.6257395658152036	-17.124052226672333	-17.736279261528672	-11.10247778113379	-8.668926111392443	-8.957807507749934	-3.419510729386045	-1.9122444322100187	-0.4709330356198598	-11.01321504766489	-9.73552980559557	-7.042699614772205	-5.857509642417344	-5.0846500545187086	-4.0801375918916865	-2.9706146587553297	-2.2982569736972893	-9.34102045331225	-7.446015206573462	-6.837821778662303	-4.083449391681089	-5.391997674497271	-4.9139511055974445	-2.944249874928955	2.8627643024991984	-5.672636419361837	-6.057372892094107	-2.2872190761747966
464.1	-23.329803775003036	-18.40950708902821	-19.59017421935463	-22.604100300375972	-18.370151371628797	-14.157646605549587	-13.74548308951709	-0.8892788180149729	-20.421805216125875	-18.9499149914033	-18.929499575634335	-19.284796532375964	-17.180816652076004	-14.27024386920604	-5.095151731052612	-0.4109993769954745	-14.980501112537997	-14.857536973668813	-12.31863704259565	-15.042940833761246	-7.232002003815099	-0.9250857336646083	-13.694635178859185	-13.754849206689471	-10.354898785723915	-8.093283316414979	-7.563448911704047	-6.171645202661592	-0.8067879983271586	-1.8835196569938355	-9.239574484057425	-8.220206512153423	-7.049981803400547	-4.12073922879256	-8.669639171460293	-5.452913816713919	-2.129774682213033	0.5958081717715982	-8.413009714836242	-6.884625715708518	-5.433564540514685	-4.7004647388414496	-5.174436654079532	-5.694494786825155	-3.338691335309004	-0.6464379554569092	-6.379423882521567	-5.5739429501253985	-2.5567775925396887
464.	-22.64821501913306	-20.297756248822036	-19.889741483786047	-20.655798022897173	-17.962661429673716	-14.699339453629614	-9.891781910534743	-0.6387368032363689	-21.853885142832862	-19.781615310884433	-22.41688753398995	-18.398851555572943	-15.302760607715046	-13.959123366865553	-8.14867242081001	-1.3937420121812847	-14.441435727383729	-15.899775889224472	-11.842953327898975	-12.79660400695987	-7.158859612140611	-1.1718047160078167	-11.880626661469973	-14.394519706868968	-10.114450601866734	-9.186576460416912	-10.787937845872362	-6.909994146664495	-0.63800054336633	-1.250885678790479	-10.066789645725496	-7.402316055106413	-5.813161491515694	-3.3887617492267372	-8.035673476675852	-5.762763828094394	-4.529683494856558	-1.003460730295691	-8.192770171763172	-5.572850471452308	-8.274162031093857	-6.124512665445946	-4.388418265927967	-2.7379343657411344	-2.008143424402337	0.21014576628546466	-6.739562290052675	-5.8334569035453985	-4.520222016731886
463.90000000000003	-19.63755563956643	-20.943160628707012	-19.970293352691034	-21.963701854903928	-17.338787663193994	-13.982245838232172	-8.500719795924473	-0.2775717757091133	-19.331979459920607	-15.03362755896904	-15.461731279142537	-18.366608148701793	-14.559917624214282	-11.162831204476358	-4.37925227862063	1.1776124660196539	-16.095649206487202	-15.575410252169446	-14.942641242965877	-15.713886384728152	-6.778820841278069	-0.5732983008792674	-14.298135408679343	-13.215462758697337	-9.674876338745385	-9.333133218040574	-7.245994710051046	-5.535036628827081	-2.346866633781126	-1.1130213849347548	-10.08368505737304	-7.883454272624566	-7.259484967374786	-2.290339123571466	-6.095144943545325	-5.6140959514218	-5.331530551810784	-0.6556957326354391	-6.119834619112388	-5.251908713982283	-9.253061977344235	-7.332360518558313	-6.044256405631409	-3.6662483829104295	-4.703202131511326	0.7535429702344951	-5.883715159845611	-4.134350280644545	-3.768346774668663
463.8	-19.471310466440137	-20.938131441810505	-20.434726944984945	-19.60331503813711	-15.61585908547028	-15.598067609334501	-8.70314594327897	0.3593763606508796	-22.030548999760313	-18.832752556831792	-15.046160462436568	-17.841499584018297	-14.562354265606238	-11.54066666953968	-5.123162227121974	-2.707578044446378	-16.599904597020064	-14.61367582340963	-11.31779533256924	-12.59021100370986	-7.1702295777633545	-2.670979415107167	-15.189622457162558	-12.114144689243483	-10.05740363253037	-9.399285124992826	-8.841035675288682	-6.113778309352255	-3.522960776913734	-0.16912200577344527	-9.481139683214348	-8.167811064909234	-7.8235443560077105	-6.194325495258207	-6.15707599446803	-6.408400557297214	-3.943408747525427	1.7368679744214508	-7.589171732167752	-4.6908839882045825	-6.89458106707046	-5.748820962482828	-5.692204217430403	-5.843945168049427	-4.500614138171075	1.6114715284821766	-3.973763219957476	-5.4172990706093564	-3.9342943874691882
463.70000000000005	-19.944230401626598	-20.176768914959236	-19.4712003989526	-19.796082415938933	-16.592798857494607	-14.820499768879339	-9.88786497404836	-0.37542400080630484	-20.57206538457085	-19.849979054813396	-19.365425416383005	-19.842052182918795	-16.587950663898916	-12.00580794217765	-6.142928731242965	-1.3153049891375308	-13.50811485825285	-15.624076186817653	-8.566494743743863	-12.929208391237701	-7.660674298969433	-1.6472816035318734	-13.754667951898078	-13.478665508908827	-11.026038566753233	-12.452299514686588	-6.456956265101092	-6.38335959158329	-3.7658931793438386	-1.3435717232544273	-9.355199467691914	-8.600575555564479	-5.771746785687166	-5.654295153226962	-8.245507358771256	-5.585959187087573	-2.9060041113155997	0.829868223643411	-6.6951843064211705	-6.21958361422483	-6.071224348144618	-4.788229887709546	-4.820978122150544	-4.944048945574564	-2.4620313825818956	1.1879078702698702	-4.976143091610503	-5.4814325551210805	-4.753126457909434
463.6	-20.906281522593417	-19.062626366406505	-17.49197136031323	-20.14706358171001	-18.54324462202781	-13.641000046260984	-8.772132302337749	1.5267258701316515	-20.816959653038797	-18.418591618661473	-17.10778516728643	-17.67831798785271	-14.641532320232987	-12.50049186340668	-9.443937195841956	-0.9592347045605549	-16.10972729253514	-14.358756762140553	-10.51388506087214	-11.719235703577409	-8.049512168659053	-0.003558482629431592	-14.51469278406008	-14.016422863014654	-11.259789931894305	-12.406349708185166	-7.223463535406309	-5.989225783687293	-0.019255620782268945	-0.6836617668368327	-9.449854586903147	-8.770100880271174	-4.915243635020593	-5.89469759982983	-7.524231029800662	-5.616449470684566	-1.7940204615082056	-0.20383189427009474	-8.74403869620288	-8.388828573813575	-6.056335237688094	-3.5230393643520426	-6.67046943463867	-3.603178623842168	-2.0874115977172076	-1.7272654544234867	-5.583778467686672	-5.8739819793502654	-5.4449432957654045
463.5	-19.318564630003642	-18.78509026233749	-17.848448900601003	-19.166134504433018	-16.963292794604783	-12.116311699091767	-8.898504262831112	0.8875750231936819	-21.051774250469094	-20.109805896311368	-18.436562749550728	-19.08809434903646	-14.425491175899431	-13.703132641382322	-2.541259801142196	-1.3348847682332843	-12.790125792792072	-14.803803637970464	-11.113552884199319	-13.39526902944197	-8.04157379655442	-1.1905974394776502	-13.280066114113724	-10.818895820285364	-9.262411199362763	-10.924309141244011	-8.397655194854428	-6.996867076891737	-3.040226559865437	-0.6673883817111587	-8.749313094372633	-7.850581426646779	-7.6042015600124255	-4.305326561313091	-7.321471420760842	-4.002045786662213	0.6789975667599908	-1.1991866031244274	-6.071181400314496	-8.549507680647732	-6.608439450950888	-6.029275357967965	-5.13975761765811	0.280150281643341	-2.1404440967610054	-1.2110500670266684	-3.442906326173141	-5.7080653254420035	-4.164230123884557
463.40000000000003	-19.279505706486972	-19.4915577194418	-20.342537931543117	-19.90358282597803	-16.55939108884629	-10.492718538219238	-8.924411933976087	0.03919969143178237	-18.16505684117812	-20.248812472122914	-18.883817344737224	-16.969850021566852	-12.290870175397407	-12.02917759456127	-4.253843129381459	-0.8966358599298424	-12.910967181716552	-16.719574538190386	-12.764109525890623	-12.022945223281292	-8.879393277249783	-0.70724934367508	-14.880891625452474	-14.058247353373337	-9.543373882893407	-9.401677834256796	-9.580188367487533	-5.91288368183967	-3.6040450856452453	-0.5122986167961492	-8.784402909696276	-8.986771582905401	-7.2896131706026415	-5.0980137421721565	-6.047999567010151	-4.124418786021663	-0.8825496070298238	-1.0892947293522108	-5.142651545456828	-6.282090229955401	-8.543883064947218	-4.082859963297768	-5.632646548178622	-3.217357835528361	-3.525726769212062	1.776885146562783	-2.9307949684953094	-7.52651862974755	-2.7898806654260357
463.3	-20.00797163504536	-20.750856829204704	-21.686109234842743	-21.17642772460072	-18.383521226322777	-11.542959214857463	-8.407438589338469	0.5443957609875072	-19.77746227179888	-16.393978271398154	-19.56484500331893	-20.23402112935343	-15.307144662633569	-11.156138253585931	-6.017604746692166	-0.6421167933169801	-13.698174018808585	-15.080141795112201	-12.135535280744296	-10.928383585274707	-8.897596528460673	0.27536755845608796	-14.246266936209263	-12.291709175221332	-9.231724013728602	-8.389992048909578	-10.034576145488446	-5.769295483982731	-3.1890142291185652	-1.7145848486022062	-7.658385562455371	-11.292508728041785	-8.119567737616887	-6.618988030461736	-4.076068172460118	-3.9616414701951395	-2.5735788339817356	-0.09258938125161098	-4.5766091607093	-5.888318259477225	-7.145799162758939	-4.27768757756902	-8.150242911654443	-1.588587323108423	-0.49645849247081664	2.3695782230133045	-4.790734951353623	-5.655848970690231	-2.9112911803835297
463.20000000000005	-22.787466353818065	-19.74184779765792	-20.61360881486209	-21.04446545058143	-16.902409109937686	-12.878533509754298	-8.581476741764831	-0.9423457930810022	-21.0061229865501	-18.379970629472613	-16.764323438698437	-17.22254437157054	-14.712347300487648	-11.43966717641283	-6.250115771258169	-0.3917188714855217	-13.46420721273634	-11.831591990946974	-12.920743101667856	-13.9924017160317	-9.352238920521796	0.6710204963865375	-13.5148415779271	-12.151873450891127	-9.431799145679518	-7.876428648008942	-9.87312280765456	-6.568368372004784	-2.1303898918795032	-0.39251572326841927	-8.791175661420874	-10.027800583598324	-8.341658612801249	-6.4414869752795285	-5.491707051012385	-4.307100005725621	-2.4878142225520588	1.3496266045166583	-7.048915957786011	-6.235603363248827	-5.968925596338164	-6.283221854145873	-5.362081868887836	-4.251888672190992	-3.5854843438843575	0.5262409148586258	-4.789039358865046	-5.629119299710607	-3.480341874104274
463.1	-20.831109936018823	-18.427752929855824	-17.64935307261853	-19.99408363095719	-18.69440358473299	-12.657874176797575	-9.10121053276149	-1.4406605419346428	-20.07637759311264	-17.280457458656063	-16.220531222207548	-16.602801525924214	-11.884308967026406	-15.052654374909462	-3.785294869746443	0.6870670347961643	-14.84045439925861	-12.04301327820121	-13.025364254239111	-10.441583964866595	-9.024573252450852	0.03724576419836245	-11.667142661328189	-10.266779610686662	-9.870042633842246	-9.881672182279267	-6.720003103884335	-5.781652858811667	-0.5779916156520726	-0.505338134987935	-9.396278053077772	-9.85365573946745	-7.787265299788753	-3.833796843843153	-7.486718455751682	-6.9337466460307615	-2.972319166552272	-0.9047917368867748	-6.107653723400566	-7.183782204206943	-7.090225677971139	-5.231267491894545	-4.397030484823464	-3.5052980777749188	-0.6135784952819456	-0.5573828106669104	-4.9959822455409855	-5.534619664037436	-4.216765255402938
463.	-20.853341340130402	-18.097801336958767	-17.527013608603855	-20.65088341248561	-19.151491835817843	-11.791723893276421	-6.650361233867634	0.6975524349799256	-17.253148620560644	-18.975590976389277	-14.943415042946233	-16.410426192968018	-12.87183456002213	-9.166695291298108	-6.504391505888566	0.8972366083969386	-16.024323650030755	-15.245723803140566	-13.577451189298372	-8.732782615187496	-8.451580274904295	-0.8922934726797412	-11.628289660410509	-11.816416026237212	-9.847375635149612	-11.58186587853271	-12.561837919136272	-5.55067554098229	-1.9984143636726421	-0.9962640283676636	-7.702266386984252	-11.575411979579412	-7.588740840586287	-5.622565930278274	-7.298653720037461	-7.868266135052589	-2.9761134773926066	-1.096840432455964	-7.778903995286044	-7.011262070135367	-7.165607938444204	-7.420725489894789	-6.633720081087049	-2.663635988281361	-3.446496929429399	0.6144554737421223	-6.208138561762799	-4.513416285715093	-5.869597812550245
462.90000000000003	-19.802722910142165	-18.74254055755892	-18.62754559801986	-19.53218542408731	-17.813301271432067	-13.224521083519539	-8.60268101624306	-0.7934170550275217	-18.489194518877678	-18.533604030894594	-15.59589411389466	-15.74896952675556	-10.433788295664893	-9.861102412997019	-3.8911242987136063	2.3853101898805176	-16.719547719145734	-15.26114235581789	-12.106205757298355	-13.475553630578926	-4.824638270165403	-1.8260971484684583	-12.102529329063081	-11.026649653025355	-9.726741998192425	-10.180410687423043	-9.483390611291137	-6.638402153531758	-3.2610604640761625	-1.7488347195293439	-8.574652852004457	-11.063486314668342	-8.29268539659576	-2.8747368070204242	-7.385607303992467	-4.838114614647564	-0.8525395034536638	-1.0424929616474472	-7.6632809846511405	-6.076110960996254	-7.691605552923839	-2.799935974941277	-5.576614870562044	-4.235552658147	-0.03315806150858447	1.7882955491094863	-7.57282149088075	-6.458954936275397	-5.650132980670639
462.8	-18.65512649305261	-17.704023694940645	-17.79970623924274	-18.041791657746273	-15.30196259479432	-13.407032805322112	-8.50313180843402	1.1586860248187176	-22.458689472291596	-17.74686942519252	-16.938189044649985	-15.123488614175121	-11.862661481488786	-10.592334650357751	-5.843572128201714	1.3425127065734639	-13.866813742577992	-12.738358743358624	-10.701566267575533	-11.378138728411423	-4.756437557229177	-1.2543637988581215	-14.387881985966132	-13.867105704154769	-10.555026302501478	-8.956981495120829	-6.174722329391763	-7.287088803354851	-1.0352201142944635	-1.1309443991204668	-9.6302647511159	-10.883184792282256	-6.965756667684587	-3.937773975475743	-3.368228892563443	-5.83120863045982	-1.3431764714812073	-0.8968196294930108	-8.489147498817255	-7.515781688884866	-6.890163108397481	-5.277754144672477	-5.312489098963702	-4.078501832037384	-0.583235179382281	3.459728668596257	-7.152845263181295	-4.414981479077525	-4.23016801277742
462.70000000000005	-18.836554172401136	-18.538012536273666	-18.739495702965193	-17.85734861224608	-14.715820277252487	-12.00423535937042	-6.014772204482606	0.8311144650300023	-18.10607072144601	-14.667871772441869	-17.53962385641252	-16.194613378626446	-11.878050571000857	-10.416095432139036	-4.863330881205212	2.9409141762943314	-11.657581512692202	-15.971144123071564	-10.13105164239388	-7.6420585139127635	-6.850144394020178	-0.13462859810901878	-13.52696368057893	-11.553556132981376	-11.296594723278586	-9.335442680718891	-8.123618336126022	-7.641593928560832	-0.9241405009068995	1.2343812106532506	-10.028334533402422	-10.56714213139429	-6.255082955313022	-4.901280913190508	-6.647959353999163	-3.2994552946772737	0.3569553991671239	-0.3932365492588257	-8.107461749933277	-6.780180116268157	-9.565480649221186	-7.41375976540149	-5.982282646864091	-6.193216330248003	0.8480684376777511	2.8167178101502364	-3.934398649311271	-8.396265738048346	-4.574161455942333
462.6	-19.912143181203227	-18.44434215083132	-19.958700676520955	-17.512830644241102	-15.797339811813355	-11.584008620408003	-8.493802429193025	1.2156605873986825	-17.06695169238958	-17.894128114311272	-13.468898118772213	-15.60280113253308	-12.941397415982705	-9.42095094164789	-1.644825112454033	1.570793310816399	-11.015794891917682	-14.717184623174042	-11.66876629830308	-8.163802393104442	-5.965790754005185	-1.886488792172494	-15.003681472188033	-10.505733027444375	-9.562446260451841	-9.048497536351674	-8.746844408214132	-5.582866457479491	-3.7216749018999176	0.20034686001014745	-9.454436508448424	-10.791886316172365	-5.97349538727373	-6.657606498260032	-5.694533376393321	-0.45613809423018603	-1.2373087979351522	0.22629768107380444	-6.165666942503553	-6.403046958333492	-8.411062256545945	-4.6956411610029205	-5.816556010833219	-3.309806467486118	-0.6115353571361177	3.579686555751496	-3.572235386464609	-6.630872902018916	-3.5742200391788703
462.5	-19.458040361963015	-16.894299659388377	-17.468538913007393	-18.115432146253788	-13.955634400081156	-12.558496323546702	-9.371311708152367	0.6338449058227115	-17.667011457159074	-18.36260128461346	-14.927952948738303	-14.900864329522117	-11.790098697916807	-8.003132929177404	-3.3032988532367153	0.4492713047746783	-12.15838154612269	-12.978141048395592	-9.86065140332995	-7.7266723645802955	-7.322039894722561	-1.5310218523373056	-11.709723056614543	-14.271442491923487	-8.806167659067798	-10.38567043788395	-6.149208693308298	-5.251503969730378	-2.8643787464620427	1.125468996978725	-7.778027782274616	-9.379089395908487	-6.7560528300238385	-8.362235036659882	-4.096168529838142	-3.530256181124238	-3.4371710714398915	-1.2521094765141543	-7.545669145432801	-7.047301338221623	-8.408217709846097	-6.813539518547362	-5.270423823115981	-1.6364582044850977	-2.555365858554403	3.0933468466444074	-3.942528725655036	-7.697367684064454	-4.228707977952631
462.40000000000003	-16.536625527053907	-15.993641303321478	-15.038581473104081	-16.734030882691332	-14.482944284240645	-12.318632940144786	-7.642286149492976	-0.7091462467569276	-16.441515542130333	-16.283638561804803	-13.749793651165373	-13.462666643290623	-9.434724050997566	-8.960224775746518	-4.852540636509774	-1.1437147610986023	-11.217120515609443	-13.659639716541902	-10.392322832558541	-8.232824513923381	-6.686835623169558	0.3633443277096589	-13.002637836406617	-11.360836436510251	-10.233445724730037	-7.165777730818551	-6.393979927607677	-4.365536373207935	-1.8144843077554622	-0.6997777683161113	-8.623645163805064	-8.269500963090367	-6.26528083743547	-7.204465157243792	-2.8173001809051286	-5.458980695859589	-1.975846565869772	-2.083362415691531	-8.105117560214888	-5.946442720274444	-7.481265826759327	-2.7979522744157475	-4.629140473597742	-2.153949645697273	-2.7308372238427765	3.2106926171712007	-4.23112494674648	-5.0654358891947115	-3.090276822032902
462.3	-16.562252440548622	-15.533077375790121	-13.99425358453653	-13.418651669382744	-15.50299392474044	-10.340993623510133	-7.534584256830347	0.501822930347114	-16.571337815288455	-14.378462929651523	-12.54454492701303	-14.1745941564467	-9.905332627942142	-7.329716950135602	-4.81305978022867	1.223001583820253	-11.912588680233306	-11.114594608459015	-11.652203159452709	-8.753988289015957	-6.413901012796968	0.20543401431351865	-11.760907092417272	-13.848531962980955	-8.625077870253095	-7.214071010256847	-5.724040384461987	-5.159604580800218	-2.396611340035683	0.6418244377528161	-7.121228912340057	-8.210722323107275	-5.718191449023959	-4.420509310770125	-5.180371454773136	-1.888104487925239	-0.9129928586395168	0.0019616782577039915	-6.491184718235217	-4.935776607552389	-6.901374932846892	-4.4784542444235065	-2.6600637612919846	-2.244462862275296	0.719233039081471	1.1835033823272885	-4.171009444147317	-4.362116013884497	-4.789991801129584
462.20000000000005	-15.518649669779414	-16.338572858858285	-14.30070475846242	-15.428232808847838	-12.490157535403535	-8.784140797396864	-8.609077719465459	1.5421399245769243	-15.949489335801761	-15.085684499348497	-13.926289882102173	-13.428617378002059	-10.96136779079367	-10.376668073879411	-6.011065910735128	1.2205856469936673	-10.46980356024619	-12.184560324477365	-12.055515882769312	-8.440828581551237	-6.743115046922853	-0.1714322082704305	-11.920089690501678	-11.922419297684476	-7.43009417966322	-7.469558037759439	-9.44970826959363	-5.596860109308519	-3.154439141092448	0.1251689687215778	-10.795931376484015	-7.428619519876725	-6.827748296047138	-5.0611291034658805	-3.6602871396742582	-4.408475952714472	0.5658584852257604	1.1763096981221564	-6.192034439527545	-5.416831285426674	-8.727689988430281	-4.397352793934643	-1.9185356704718846	-0.68533757427451	-0.7051468015308351	2.6712208692065236	-2.9327207489502873	-7.53217853103586	-3.8411755033769523
462.1	-14.629263548876908	-16.070502893713506	-14.233519299732688	-14.516102568182651	-11.554095350129096	-8.523423929460497	-6.228584484507435	-1.319676746209759	-16.14379915004411	-14.66130105627439	-12.896971675115362	-9.431632584708748	-8.41251159915136	-7.826646880251878	-1.9471286394884377	2.6487666801227356	-10.394035129273917	-11.60791280366273	-10.412230247679783	-4.736806673989843	-5.9184303906580675	-0.3148766435757193	-10.308442232882426	-10.58070490496881	-7.547597293910298	-6.654360605549748	-4.896585361371254	-5.708662872377775	0.46124402111539187	-0.2641571713291208	-7.496246019136884	-7.0084295162544255	-8.034065146973472	-6.772475147179958	-7.5771204588985	-4.704874939809983	-2.0196847452829054	1.7283283988357887	-6.543533254351769	-6.93817509347497	-7.024643209484289	-2.695802515981283	-5.013188206096954	-1.639685376990058	0.028379360676486	1.1740007030778898	-4.380171589737831	-7.91782114145092	-2.9403026439832773
462.	-13.822011299733338	-13.540982918716752	-14.924737775934624	-13.528481599341333	-12.08890510978323	-8.473502157436943	-4.069837168166364	-1.0673012124405634	-16.14219257181701	-12.716155934918044	-9.382735276223514	-11.431200800013045	-7.637543370692911	-6.612138938253659	-3.3055822903200034	-0.4109863272013226	-7.872435624439132	-12.697097499990248	-9.029844582591606	-7.011262000560396	-6.565877378228221	-0.7091836018525388	-12.846337851822064	-12.040292678994485	-6.606446376019747	-6.385806456901069	-6.381844274937477	-4.372113266871455	-1.275286221738269	0.24817245158538992	-6.920238190648132	-6.765943509893775	-8.64146896827068	-5.319267104509223	-6.653142915633874	-2.5243818868081633	-0.906757275233534	0.7894912843081611	-7.2421355584565115	-5.914918070470912	-6.249457274278216	-2.5207286216770575	-5.148287641812641	-4.296002586287216	-0.005148197847189381	3.237877472430693	-5.65595537220891	-5.433918683014081	-2.5681067305037826
461.90000000000003	-14.695247681363753	-11.83010991916568	-12.731343968375755	-15.591445467793594	-10.100111642083288	-7.492426657501919	-6.245195400630935	0.09143997769331413	-13.041460720343652	-10.607657721458807	-13.369830573837906	-11.130430818445594	-9.926741861779172	-9.234956794703514	-4.2281261978173355	3.379094976157854	-11.066320560852056	-11.0399409735378	-10.574239372423353	-6.530113645722617	-5.504602264237787	-0.747279862652382	-10.540944932196348	-10.178863452543052	-5.606601402727421	-6.94928191172774	-5.944176707070622	-5.330292820274668	-0.6412943276086858	0.30951714615384995	-8.070850145772107	-7.064739915132368	-6.688083475441411	-4.750240214947539	-4.359420938327161	-3.470310984363966	0.3377902555808696	0.7007667822389029	-4.900466475277897	-5.278270518694813	-6.803725033641969	-3.442470730302213	-4.429909380851605	-1.731975930790746	-1.9557237191572017	4.299211097991236	-6.365144728131678	-5.294699157165121	-2.6940206632171293
461.8	-13.544175454784485	-11.350580484827725	-11.44742314158736	-12.830344397170915	-9.747311255313871	-6.56389821127585	-5.286999680743967	1.5266920014472767	-12.46790580330256	-14.505160319515397	-12.579857666804363	-12.0065107377937	-9.77005438425904	-9.804874344472267	-1.6353275045556586	2.3789852978604062	-10.242327838981904	-8.500747698522625	-6.019737430096569	-7.163581131726088	-3.602624111810325	-0.9678597725383773	-10.227345532279154	-9.336753588232472	-7.777694174332672	-6.794623090702056	-8.57725058172715	-7.2353427615982975	-0.4308179305725537	-0.04802496583450877	-7.031078385792398	-6.522144197153152	-4.18601751419286	-3.1208838951399605	-3.7966230261421057	-4.426737873916784	-1.3533514728110259	0.7014348406942317	-6.274580144998769	-5.80933671768061	-6.551659324006086	-6.625639673820728	-4.431678490528471	-0.5992840347971375	-1.096202677475801	1.5349146322882599	-6.450630386353251	-3.1310945979375306	-2.085678441901316
461.70000000000005	-13.473790752831857	-11.686628851320435	-9.016407487533504	-12.485896464262478	-11.531328338044437	-7.828185823028101	-3.6236987251007284	1.0267381377441689	-11.44100149028626	-10.396235006514779	-10.059919331919444	-8.690401517835525	-6.266076630251613	-11.124406961714849	-1.9286729499042397	2.1969044997093032	-9.271471591686408	-9.219499911483739	-6.1835385185908445	-5.552572671388015	-2.089698462247312	-0.9716748509835154	-7.1891352680134775	-11.044043850977362	-9.526729642824808	-5.104789580087854	-4.959855548371825	-4.989133733205822	-2.0900939861205705	-0.4125888571180923	-7.653832062558758	-5.851315811782574	-4.183089822925351	-4.766607891647433	-5.636488476673547	-6.085500915133442	-1.9281759930597033	-0.22557373514205747	-5.243003147514969	-5.767465052770943	-6.640734965449672	-3.919924642809236	-3.633399997785414	-3.7143207741164708	-0.3207045092434035	2.4614938657360113	-4.264402112441177	-5.234372762763093	-3.704663757422064
461.6	-13.424438160925792	-11.756052166166342	-8.861516146342618	-13.134211769884786	-10.075787227414683	-7.908178592532784	-6.148211010949903	2.5333128328883374	-10.082698357246251	-11.323853320453997	-10.356922722237128	-11.07187025545451	-9.801443168636958	-4.652834222480706	-3.4529377839936077	1.4478078046166203	-9.637030646954388	-9.92789199423484	-7.262150063652367	-4.849076615661064	-2.1022024870772102	-0.7618960257826775	-7.273457587944734	-9.821725283453468	-5.130487016208398	-5.181323117182166	-5.863957984741614	-3.6046712528656424	-2.4376050996273957	-0.0066432511040512565	-6.079340279421242	-7.651122815068021	-4.262495256993785	-5.3325212892624805	-4.776967645754419	-4.212747302865798	-2.1417122882372794	-1.1711465049294834	-4.725936088316186	-5.403943390319742	-5.324154080993033	-5.58020749187491	-1.9776233221263988	-4.992354581252416	1.3799801656522706	1.7963912514876956	-2.4224568912691757	-4.325494017928363	-3.790433179478771
461.5	-9.716621128149841	-12.323180390095382	-8.26388279343086	-10.513050761121168	-8.645701887161884	-6.150162587824264	-6.647538350945743	1.04988172793144	-8.306260104090487	-10.499502911601375	-11.907853401805948	-10.773843163135293	-8.297100471017647	-4.509593594303617	-2.0167934215372685	-1.5273193626607886	-7.58050018177148	-9.317240732401668	-5.034427339531412	-6.1195222855808415	-3.6306837764547053	-0.4013751563449018	-7.954043845870028	-5.8239133483650045	-4.2198426589171225	-4.636984264294593	-7.625718302133747	-2.5547055456964807	-0.5285350243875744	-0.5167278630505818	-6.673900518764617	-8.426162731138914	-5.660935009424442	-5.162496445970954	-4.789813813203857	-2.7078542715897034	-0.8132857102819323	-3.2385623788523388	-5.071275243428408	-5.33424193359369	-6.643064893612578	-3.460612686423138	-2.819005932127484	-2.712089780656518	-1.9753142289065604	0.7833242613028957	-1.8895521261636383	-4.636149818424237	-3.707712205056175
461.40000000000003	-9.940168279878872	-12.3486050109651	-7.510858379537215	-12.256007324079853	-11.247632583086197	-6.280974566462403	-3.5510632477132242	1.2459189082015207	-12.074899809524696	-9.069296468234581	-8.46184280247026	-11.489793156401694	-10.345127303866324	-4.0142863658978465	-3.1207565168872615	1.9910352807720302	-7.06160472825318	-7.259652345061705	-3.9989791036084577	-5.2060866340686385	-6.614868541011635	-0.5041411897356285	-8.264554653086087	-5.747080353105214	-4.176999450942322	-5.616582852379075	-3.31560974244285	-3.872232978701573	2.262972295466702	-1.0318119631312863	-7.048833886453264	-6.762278111755172	-4.5330541735074235	-1.1098877175120567	-4.564663328864908	-6.3381965879990325	-0.19637997624244052	-0.9329449610449048	-3.2663920632416312	-4.609796206023572	-5.028241789216968	-3.322879558506946	-4.700178597227078	-4.088056958355036	-2.91594995168673	-0.1380677781981087	-1.8303791685208284	-4.746009329810553	-3.584549963019218
461.3	-10.526166510777001	-11.277033055041851	-8.613805978210532	-12.506568164833636	-12.202088435657146	-5.279453399231841	-4.347742325395033	0.8030091523918834	-9.951357252045021	-9.961615975981392	-7.928124612103131	-8.912300202224563	-7.116137287869469	-3.204132274140945	-3.148374568766097	2.650903060188052	-6.6987351858556226	-8.679796575502754	-4.527842851504677	-7.2233497665965745	-3.7690200243891887	-0.9585377945415818	-7.473180566014248	-9.188867851791983	-4.835186811861869	-7.020788374679166	-4.441970444771232	-5.6545472761256255	-1.3638415843829768	0.41557571254864223	-6.881494992325445	-4.118502558580149	-3.3580157986994132	-2.9604504982530893	-6.8905626727958	-5.201140360489317	-0.7801323601397412	-0.7154668434336161	-4.667215359254657	-3.6944288821647255	-4.2987761724797195	-5.381210251085657	-4.99296087878827	-0.8105858502593668	-2.0679565002400144	1.393009344735213	-1.9328638019810818	-4.301844338648098	-2.1416904090783104
461.20000000000005	-12.642773650527399	-11.084706306725964	-8.754756352902222	-11.641462627415704	-7.735577987756244	-5.258994913267606	-4.263879328832868	-0.5632057517425755	-8.526424139156438	-10.060149116861414	-8.42953778528277	-6.699737111079116	-7.068655031236164	-5.703140421383856	-2.1911288681622048	-0.5354871353616772	-5.9243542573048105	-9.814273992194076	-6.995971806038899	-7.133601649889735	-1.899120970486504	-0.010930427216816141	-6.6107322400265405	-8.836170818661715	-5.496838822507199	-7.373846714564515	-6.223851226253557	-6.602903137340771	-0.6570812963766655	0.6830074603335248	-7.232703394081573	-5.016496477551206	-4.287302039191346	-2.9975543890273784	-3.5649202547002687	-3.0082625597750723	-3.70845987179304	0.7664131082426651	-6.242023595791343	-3.95060713743579	-6.427281522577816	-4.7611598983099	-5.050169562803544	-1.515133434478454	-1.5025559160022812	0.8003230161806258	-2.289741495379642	-3.7988330725944053	-1.2056579143528245
461.1	-12.178325368325563	-10.115090439178665	-8.507568759858291	-11.285024855136925	-5.849172547434208	-7.178259897034265	-4.974273582663889	2.199344233880078	-9.266669780592856	-6.954109662634221	-9.218801691483774	-9.396860177031007	-6.768423256004117	-7.126825197871325	-4.505979260006699	1.8027812026446701	-8.43439124894168	-9.582032825120015	-3.2145526513126352	-3.6347214982400495	-2.8645471534010785	-0.17764985142897316	-9.608423611243087	-7.13123909029002	-4.594625460889173	-7.551352805077251	-8.324532336760125	-5.042612726020732	0.46910794606066153	1.081373183761696	-6.397607613398229	-7.275173624329811	-5.2438408615659355	-1.985549676189923	-5.006438306064322	-4.65380028306981	-2.41281970421618	2.6892512615397166	-5.254943515879493	-3.3017829382190627	-5.440520542154931	-1.1389663148613873	-3.9295094025874233	-2.799038781748634	0.8783222465385077	-1.5007201051170922	-3.8081165591698083	-3.712826052605048	-2.7403158748849035
461.	-7.499651405655775	-9.98724634070819	-7.193282393842974	-7.8448510588083025	-5.336604721999729	-5.219522657711599	-3.2188193155120457	1.6310389718633267	-10.656363215748982	-7.97026312903123	-7.378034353084612	-8.99948628134624	-5.4406291699109675	-4.455771656676386	0.44416523082698867	-1.2114662622929224	-7.063389277286914	-4.845279854173343	-5.158999422419468	-3.117597896026929	-3.689246857178443	0.27318280737873213	-5.384744203268652	-5.5270071685076445	-4.356566977268819	-6.264848579756386	-7.312436978307546	-2.9486086078548337	-0.38285210905402944	-0.6851305977633748	-4.042258553365411	-7.180425967126174	-6.411133802236958	-0.19984941471667872	-4.088660744621806	-4.626756732617518	-2.5481387926342967	0.3655248121765319	-4.0023284777852215	-2.2244821965724944	-3.846868101297393	-2.298289154179068	-4.162593912689577	1.193776473854705	-2.7067955848642624	2.0761618725266104	-4.948920178614341	-4.653494673301128	-2.3055659712939156
460.90000000000003	-8.540970160106761	-10.971627012373286	-8.132569227313907	-9.574755934972709	-4.983859967912165	-4.286861870793741	-5.146760898635376	1.8135478504639728	-6.916991189262897	-10.091501434463279	-11.132919113715689	-10.342186545198956	-5.440968491742424	-2.7320561851380103	-3.8817981925753937	0.22573909595893996	-8.45980616068944	-5.3605163432066405	-4.8336167441756315	-4.372344524450456	-4.579617008739575	-0.47878612343365035	-6.655708378792996	-8.834766592184844	-3.4828013110498044	-3.7451724244510043	-5.385371792129688	-3.4501954424478884	-0.9912134173358127	-1.9748011070808877	-5.697752229676035	-7.751135506162487	-6.3447463671274535	-1.4157654907064081	-0.9106992610658061	-4.332717274398577	-2.027400989554555	0.9608798588985674	-3.124848871783625	-3.7520603086869624	-2.2182480427747358	-3.8361200090622467	-4.597049131087456	-1.4332366838372852	-2.642939627539662	1.7998402904884971	-3.867735538701197	-0.6902179257462295	-2.1674197988698842
460.8	-10.320530726440367	-9.724156021363754	-6.048664382525725	-9.598269058298762	-7.009978631911033	-4.953668320517741	-3.1415786960710608	-0.6457744874640856	-7.611849285132155	-5.190123843566884	-7.552821711000703	-10.508908221343864	-3.87283397964004	-3.665143358444413	-0.9976072665349897	1.0264749738664498	-8.045459262586373	-5.248107015896154	-4.693725746453815	-5.575913008491523	-4.018731063031794	1.1131182922846428	-9.160201528769978	-5.780901004241997	-2.79509876773942	-3.78574764643483	-2.6344217086897856	-5.985695860108026	-2.4950541103407082	0.05008958943740427	-5.990920943889695	-6.68347348132136	-6.433825584880693	-0.6445656663810083	-1.976034643903695	-2.7991789006111865	-1.653755592646852	1.7058633973845678	-6.252911308585365	-3.8830969134724986	-6.241755131075642	-3.7433729404689373	-2.953723234151219	-1.2584285881210762	-0.6517634642568707	2.641893089788717	-3.4054789584521057	-3.5695359153335757	-2.776529725890068
460.70000000000005	-8.779907226555972	-7.84340230487843	-6.329193966533882	-9.227259479002171	-6.74197401468995	-3.899947883372387	-0.7693681296117147	-1.729905043146531	-7.204673215593834	-7.139532689902522	-6.63336573781206	-8.787920945752909	-5.100400258938527	-4.002674662942877	-2.319457450543062	-1.0651396806782796	-6.306905368080133	-4.595580504241176	-3.3257469513474494	-6.0192927975965995	-3.6338385478542827	0.6382408591342625	-9.186779142157082	-8.171124677289972	-1.3939352614104341	-5.837807817384497	-3.959994432646309	-5.3773611746572225	-0.3239563496422617	0.7088515265273664	-4.983321254896587	-3.876373671033795	-5.215446973186555	-4.9401003294580725	-3.88062408448394	-3.1744466565035188	-2.001444869629325	0.015245095375930717	-5.353156735979932	-2.898171347817708	-5.918014307498435	-1.7816378186005157	-2.84971365067899	0.5806727381287113	0.9369181437167334	1.8435188713483641	-2.402048716658949	-3.449646870462234	-2.7786278204166104
460.6	-7.387373980585538	-7.013422609672075	-7.32222906545391	-9.611450970047676	-7.890805340991356	-5.501299893442622	-3.6089111007432138	-1.2068331121735507	-4.715829286836817	-8.67619777017729	-6.7589816997148136	-8.670297211850082	-6.408121334831739	-5.240540182591266	-3.174966843599014	0.5738765185077623	-1.87679121989467	-7.22426073508547	-4.005950168137653	-2.7467596653066506	-4.138812094042997	-0.57446508256156	-7.180916698525816	-5.779651105726017	-2.4082641686837096	-5.160570134986745	-4.10395523060337	-4.845870465946292	-2.2709141422927415	-0.5888006214145103	-5.497784753680676	-3.299066082737148	-2.9183540043513267	-3.449241758732965	-3.470042985522916	-3.793496479909809	-2.184478083969149	1.2921302419166256	-4.780560649062146	-4.643750494657613	-6.605907691593819	0.5032797199890637	-3.947934681872649	-1.8653946649858457	0.204193413953371	-0.2899191435412596	-0.8645808541277553	-4.507261537857317	-1.6049449625840695
460.5	-7.415491581746896	-6.95789699688162	-8.735340987799397	-6.450159810741772	-7.4461841115965814	-6.213176936625688	-5.054807261435801	1.8207926155008891	-7.304494057443639	-6.232688941435233	-5.832300703499106	-5.516679783369518	-4.740183964926136	-1.7628566762473823	-0.023392671793519393	0.5021583896327545	-5.910620154947738	-5.3443584383208895	-2.741624840309304	-5.46253222238167	-3.310903290018171	0.5740197182389142	-6.626700995462064	-4.226218133370727	-4.703978889376551	-3.4477467025243547	-5.2199505013012635	-5.082068425522827	-0.9265933574549184	-1.5152012073376808	-4.5950909732596426	-2.935627578710263	-3.0644441177537716	-4.2326184496881085	-4.169463110035668	-2.0576790379362873	-1.7645921013158972	1.8881040435263263	-5.4968378000724964	-3.9622740604866147	-5.474544224158977	-1.0321850298339807	-4.089287090930419	-2.425095841144917	1.355722583940546	-2.173553240981458	-0.5616175199819291	-4.000631536017389	-2.985058541966125
460.40000000000003	-8.753750177319539	-6.281793161227235	-10.056475463938598	-7.830087025644028	-5.691769418991871	-3.559635177054472	-7.590920644819027	-0.3208788086792582	-7.002011762283523	-7.31926040955515	-5.373134682931566	-6.021423656969056	-4.1757963053895875	-1.6443448361095667	-3.63102083342881	1.579336260635661	-5.082677764891371	-7.0922394591865565	-3.1886397459393363	-2.734359727410107	-3.3096421316409437	0.5029905882483128	-8.044946776288985	-3.881356177121332	-3.4901746728852103	-2.482589849840411	-3.944506779518933	-3.3692395173897833	-1.3824191279072555	-0.032170938309412644	-6.135750809662868	-3.968828836208279	-3.135954959240567	-4.117745968738537	-1.3386391883945783	-3.84124625229496	-1.7497475277803238	0.09923687839851181	-2.127235894983542	-3.6629125717130933	-5.8796375459239325	0.8173840450334935	-1.7088553591132958	-3.151271837891449	-4.588681288138978	-0.14068610204804138	-1.10683151680882	-2.2379879608764766	-2.446198852398959
460.3	-10.358204127552483	-5.45866249505986	-9.363888003819909	-10.31717813659548	-5.700618377677728	-3.248122576664886	-5.814533957366947	0.7013394874310057	-5.767676825747711	-9.41888538627721	-7.690206734540805	-5.045138018471875	-5.502667360517899	-5.496260541693632	-0.03127627274199751	3.1170780728920993	-4.148136982206452	-8.1489296105572	-1.8271081152039215	-5.677727539446995	-2.187739306169191	1.1076197083542483	-7.018103580895655	-8.822803152639317	-3.54313414976303	-2.8571393861915935	-6.361115965258565	-4.003366222907619	-1.2058271403122776	-0.031101414297421748	-6.121409093632977	-5.552061559920189	-3.5189870867222406	-3.5042066883048073	-1.3683356301684948	-4.446037476819388	-1.9862654190342144	1.6777409090671362	-3.1817509426071995	-4.149051525017386	-7.378284530502993	-1.2157469648601729	-1.9000026571517732	-0.9074305094008295	-1.4034268581107394	-2.927080055627722	-2.6741957832042265	-5.311623069715148	-1.5833534178856707
460.20000000000005	-8.10449206786176	-5.681352648736014	-7.2237387738308865	-8.126179736617201	-7.440531087197474	-3.221490463579296	-5.26078580446223	1.8011974533773643	-7.500840372781519	-5.851256378118133	-4.814942970177171	-4.885644731023783	-5.122689338513885	-3.912929413002346	-4.057109004965033	-1.5574588005384011	-6.064737036052437	-8.678785823258517	-4.781683562206052	-5.740486445074723	-0.9436608568571475	-0.8495695844274054	-4.923616656309664	-5.990145108673485	-3.702835321939596	-2.0529367114931443	-4.347324381228117	-4.161558308441192	-2.7762508327169426	-0.8527703428953397	-2.8756163492751834	-6.9439184310680675	-2.9174260858658214	-1.6874290588366683	-2.606938378003173	-3.774894971285111	-0.6875696719626525	0.9260884133200222	-2.3984712113865956	-3.058264710445332	-4.942094924337766	0.3049340103390752	-2.5531032949240293	-2.187380526912125	-2.5758899860902114	-2.937289006931022	-2.228851025160992	-2.0865500509205512	-2.7217274255533086
460.1	-6.1235581310391325	-6.6626579896155	-7.05036878083516	-7.9156353519112175	-8.221055981783323	-4.280760830429612	-5.131790087768113	0.9448405812652387	-6.761073917984962	-4.4707401723167495	-4.1344523026864	-4.989658721891288	-4.139723322822577	-2.6162360661444835	-0.780910759550889	0.525514331183806	-5.725472868701659	-6.725198276534332	-2.168604785953761	-1.825006712499884	-3.670897809843887	-0.875486816616472	-4.96294296755432	-6.579552542953132	-2.2675294454042803	-3.9030664314820083	-5.1521488364909205	-2.932273327518233	-3.528636549747675	1.024896623299437	-4.326439807138266	-5.194640751693969	-2.255209454703873	-1.648660611274936	-2.6348296753894354	-2.6362753529548835	-3.6785266260401457	-1.2481637136924335	-0.24495006454127327	-1.6936916843595702	-4.841934649666758	-2.952332036270963	-1.423743389786703	-1.772969695216821	-0.21814730010630679	-1.0823730674992291	-0.011701835228566826	-2.426193963067488	-1.7344061757046614
460.	-6.86935148770622	-8.352643347297745	-8.545152583307223	-6.006234308797804	-7.573040191235722	-3.853036139941098	-4.303803086668715	-0.9853807903912785	-7.537385761542229	-6.651495030526736	-4.809807658390414	-5.334900600885099	-3.2974187736558114	-1.2520802311997725	-3.229569856616078	0.213697908079496	-3.1199669009967543	-2.6967244076552706	-3.7884827761851683	-5.265619969100854	-4.824756726397603	0.8977838926865551	-5.475595643650545	-6.675226007190152	-3.160991459888668	-4.109939748208419	-4.315194763448988	-3.960951170093997	-1.9813615877354227	-1.5417534735392173	-1.9593880219629434	-5.767895427157863	-2.608108199773414	-1.8856950567804898	-0.20730563403355928	-1.7075361430034754	-3.0725842418906053	-0.9337380662482282	-2.13780526596411	-4.8912992549942285	-4.310078388666366	-3.2090481272969344	-1.8601702193119132	-0.8470496196054129	1.2759812652266345	-0.9776157081896147	-0.2940300636042372	-2.397140631266578	-1.1504192141987617
459.90000000000003	-6.661688003750235	-7.500758989145377	-7.070556574093091	-7.50411221502893	-7.034415719293828	-4.026243620763696	-3.457998493124332	-1.4144373098055116	-8.527495379455477	-8.06788671216661	-6.33435139279896	-3.0451305025415074	-5.5547108098807225	-5.552667016159434	-2.879773137681739	2.7475256188046453	-1.875312983464225	-3.2427467099652483	-1.5401559512157337	-4.264538634756599	-4.6851383271897955	1.5882997649244022	-4.8999916985213865	-3.5623055424322825	-2.8081742259016447	-4.7440593507772775	-7.495981832904282	-4.021386465944405	-3.18985454840669	-1.431848231374533	-1.3114292911940404	-7.329696018679265	-4.73762378184321	-1.681262336758065	-1.4546546240954603	-6.867654038346574	-1.5687660964327699	0.11182347479492849	-5.027668924743497	-5.405738320850798	-4.682928168096579	-3.401401165622075	-2.757985167834206	-2.0110783852024214	-0.9353140496821231	0.6575099805187545	-0.5797836447424859	-2.9538960134699295	-1.6192196889508816
459.8	-6.013822178835268	-6.965882598810705	-5.791323630862556	-9.314538487501315	-8.293038778567169	-3.72446717833826	-4.099062994943644	0.3514360939761062	-5.921946816416077	-3.2232876834182114	-5.717803443806774	-6.733863167685576	-5.817862345780599	-1.8657589594100488	-5.816557626742601	-1.4423250423715865	-3.5730266090545006	-4.2778359592069	-5.207818049627192	-3.8370408734694066	-3.0693020226476584	0.9837800467784436	-3.2557460865775494	-6.340072423068916	-1.9458259399373432	-6.151847883310706	-3.9158693446517243	-4.177931959519611	-1.7347754928440404	-0.8933118365970725	-1.6406184904942924	-3.041410876467791	-4.111145864013935	-3.693114914303001	-1.0151017972203706	-5.257810769054348	-2.897124181974474	-0.9402029305032438	-1.2824015222089273	-1.0251247048485133	-4.054895548403833	-2.694798895384869	-1.7771236118403784	-3.1044687007316885	-1.7900471075091753	0.8652984240312508	0.6944446084871181	-0.7851725553724584	-0.9822938192527291
459.70000000000005	-5.948512887666517	-5.817742244469917	-4.732886302347499	-9.640418423211758	-7.333821660613756	-4.581653076808523	-6.584544039524343	1.3600360477806592	-5.360671840610377	-4.817352280513644	-6.506709313210139	-7.459449679628278	-5.286335709476914	-6.55322030330451	-1.8203679660889032	1.3678956279528363	-3.4271670855681546	-5.175954964660028	-5.407948629683413	-3.9459207291256284	-2.0188357599900355	-1.6091403264020285	-5.458519777932179	-4.893912570694881	-3.4416588757785904	-3.8114669784896087	-1.82861751706312	-5.326915298976862	-0.14009575232184313	-1.0142039589435017	-0.636758749876438	-2.7993476411620057	-3.7474427186093355	-4.776587731229187	-1.7169927466939678	-3.3801304103066148	-2.38888787333082	-0.6546935201405855	-1.2641844499290147	-0.7091588768895543	-0.8246725385141029	-3.3043070206351057	-2.3673367247074877	-3.685341070960357	-4.11586612059624	-0.17013099989507813	-0.01561010413654107	-3.5159332225809563	-2.309422679194848
459.6	-6.6178062881773	-5.86509995249746	-4.140853373461839	-7.954124464262919	-5.194489458398485	-5.030537161022824	-3.1542327801463372	0.3286092770104393	-6.090217657536625	-11.08296424812393	-6.973141066066914	-9.383795736834664	-7.313307104146078	-3.4269187935828063	-2.5206350139098834	0.5697400926784647	-2.992946185240376	-3.249583655848289	-4.734629631503476	-4.2821917112993635	-4.05254671204702	-1.0338696042761233	-1.9050787412616659	-2.524792326647643	-4.546448280160765	-3.408997672488394	-3.8630486867442295	-6.150998839814271	-0.10458038008600612	-1.0022516519596862	-4.371138240637761	-3.275952499222881	-3.394079468284753	-0.10508716705930521	-6.366402892741655	-5.038065363103646	-4.057499447934857	1.456474863949985	-5.4586512044204625	-2.2343471656581038	-1.4130731138726587	0.6283619860828549	-6.183134198322117	-2.710307762380814	-2.2886263364265163	0.6078852631373393	-0.004811630851365933	-0.81114270205045	-1.827833660060072
459.5	-7.729733024277638	-5.543975735978104	-8.226836805042442	-6.435029847594311	-5.361240983690382	-3.962982521689015	-3.6568197100104842	-0.9307171347301205	-3.6841030021444476	-6.786478672521075	-10.383533953565587	-5.024073158156288	-4.179821093784492	-7.092351227039442	-4.511360597462537	0.4046127275672047	-3.694485915615895	-6.522504544922498	-6.407568688065981	-6.806820631949601	-5.955973741764584	-0.9788097147092093	-6.604465853922405	-3.1615482579428478	-2.139611146730317	-6.396132426729078	-6.0346870200726155	-4.514662482885988	0.7461529465026686	0.16552466214851091	-3.7331719005169828	-4.669169907656788	-4.380440551231425	-1.5152765724148334	-0.8802363390070642	-3.0300449839209804	-1.3044197785386211	2.0974452300837982	-4.24927796493719	-2.2354806692565505	-3.413400714837942	-1.9569951729785313	-4.948328467201697	-3.969900055740201	-4.4670971542359466	-1.2014063282095704	1.1412941971627213	-1.0205241028545498	-2.1542214924700875
459.40000000000003	-6.579341096308701	-5.368185162006473	-8.204210155572778	-6.3433956668721905	-6.765212713258801	-4.305222875091749	-2.8379410989911946	-0.9541628955425042	-6.193428222263664	-4.756162036420232	-4.727898206224385	-9.71600570938136	-4.278900465428403	-5.617808043187903	-3.3816077821190396	-1.1877997402341567	-5.9138918224317205	-6.799976456250463	-7.0219149636645355	-3.966391193422103	-5.259098037461289	-1.6357746419556367	-6.216714446929194	-6.006240867963574	-3.5120002498465857	-6.686627466793749	-5.891970691877803	-3.196702787957224	-1.4185316089064695	-1.0944173866515567	-3.7757440354008613	-5.128505730911489	-6.013827003912483	-2.414298027755478	-2.510732417174191	-3.676376484593714	-1.911470298674923	0.42000803962800404	-3.368886782578713	-2.5897536905952943	-3.9294507220604027	-2.3534623214315515	-1.5061649648541224	-2.153107468654138	-4.905808441092363	1.0744891454018985	-0.7648721280289985	-3.4303997027538635	-2.8496110187245947
459.3	-6.723686321104447	-7.439316932990025	-6.894197277743726	-8.363233187654824	-6.992065592611839	-5.84119830682998	-5.589473631146684	-1.5304621831346952	-9.532236382436457	-4.577355319898125	-7.4545652027860285	-9.53360122112178	-4.671812435713819	-2.1779728510184477	-2.6008379465839164	-2.747897529645024	-7.593043994701113	-7.782544067703401	-4.758183183035505	-5.2833877678563415	-3.3295805725902032	-1.0710197435140572	-8.197423848078369	-3.52126533001232	-4.199367566997811	-6.5767990629168995	-3.384451077093355	-4.377184880205454	-0.018926399356369306	-0.09300630327741577	-4.2084521378937625	-4.424488298595944	-4.370167366888211	-3.204043917521318	-2.358785122369768	-5.676920740080831	-5.651318132344663	1.0844790011585557	-2.9247197382605314	-2.7285261604177617	-7.105832900242214	-5.20386308905699	-1.8458999519873425	-1.2759611180485129	-2.514791978676437	-1.752233743922249	-2.5279627298468483	-3.7691007002222854	-2.8023329948582782
459.20000000000005	-7.186933384388643	-8.38185159196127	-7.180433269415143	-5.506037645264254	-5.636532225582134	-5.465934005392545	-5.614118865286645	-0.137888982796587	-8.578948808335088	-11.70237176189382	-6.388317159624	-4.829492155007587	-5.092414594946034	-4.91525671727593	-1.9375426256664265	-4.008211353858897	-7.748566898582537	-8.072041535721842	-6.862606428951475	-4.53179781368323	-2.4888438414070864	-1.1272257851537881	-7.937079323099212	-8.01727446716658	-3.0554037171706963	-6.336147117276224	-3.18281257466446	-3.3476178116920314	-2.041732580468954	-1.491343142426901	-5.894496925245172	-5.13754541662947	-3.379846891132145	-2.2194223219683935	-3.6609799481247176	-5.428494190088752	-5.06136039134354	0.5053805105625995	-3.3145109241330943	-2.7228505715251297	-2.335212163702219	-2.8404900646168594	-2.636451431838555	-4.565584433875744	0.07921296697383029	-3.1091865601435615	-2.1571928882819917	-2.5561703495226227	-2.365361460575792
459.1	-6.520702656865531	-9.39750768944096	-4.581412411029298	-7.872427675887708	-8.231631017804617	-5.459155222010151	-4.50967738884115	2.2035802819807397	-7.703807182270916	-7.345248626032237	-6.155622259836749	-9.741377998155325	-6.500479513330201	-3.4997829337853164	-2.686976862840681	-1.6907519475744417	-3.1495420246953874	-6.30942514211241	-2.88919942018751	-8.146718728632145	-3.4716250487042295	-1.0783691899364751	-6.111978764996399	-5.446323248910909	-3.1494590971182586	-5.636163416827267	-7.677158742532633	-1.4440929704657104	-3.1876324059619563	-3.172500935883597	-2.8618892991609326	-6.137825992015813	-3.8151269710069293	-1.5908547785406006	-4.535999764575776	-3.042522581943496	-1.7187164368950003	-0.9085849884111181	-2.652553229683848	-1.5323982364529707	-4.815315722428407	-0.1601543199441151	-2.426294179861029	-1.7490432653497052	-3.3721368292452665	-0.17752840519582913	-1.4489416049010584	-1.9237531794498686	-1.932833891436843
459.	-8.28940647144752	-8.212026847367323	-5.471195204662205	-9.343327784693498	-8.375615737952852	-7.373581493694035	-1.8910227792424685	-0.3400677514234791	-10.210487392585508	-9.126078832242703	-4.853255114692507	-8.877420274953817	-5.565414025273088	-3.4215430968092146	-0.9791748400351041	1.0580175150349826	-2.1277921297628657	-4.8509118302286796	-5.662897555254686	-6.236800081078438	-1.6520122763633174	-1.8233886190532211	-3.381099061686574	-6.414204798831962	-3.663883318578086	-5.012511013871571	-4.988689965635844	-0.6526240165520243	-2.4428564179867234	-0.5542551266608171	-3.387992312093817	-5.968728637369951	-2.80570097607886	-1.998205448141772	-5.28003420976264	-4.030728161417635	-0.5313773368486778	-1.032662855527211	-3.1666638553161492	-0.08379837237877338	-5.738290488626869	-2.7764906271587217	-2.9684624801685646	1.4748606594964597	-0.914494366955138	2.7132211483686524	-2.822358122039712	-1.5638449850200478	-3.1866435385739367
458.90000000000003	-8.482129690393664	-6.1094951144884835	-7.809712198525869	-9.167557609266108	-5.446968728084855	-5.935418542369001	-3.296358648245487	3.344638800700867	-6.8073327109506625	-9.933942309009495	-7.112616120178126	-5.349757686853156	-2.404785778556931	-6.107228772068056	-5.442287579495126	-1.7659118182485416	-2.2260328915533227	-7.744120556657387	-6.670404908654747	-8.797821558544113	-2.3653220320490367	-2.291783029691636	-3.060812392233331	-5.238183494936094	-4.9258566560513035	-4.81400572966068	-4.312312491734579	-2.4340806273608386	-0.6459839016641573	-0.001768610194778475	-7.130129151224519	-6.541788160567769	-3.9943849708843864	-2.228074226233854	-2.1332548032423975	-3.2969248135807816	-2.0337381619119412	-0.07909881046307765	-2.520903236272967	-1.1849909302947716	-4.295705890385744	-1.1209049671467093	-3.706810057748611	-1.8953947192634315	-0.11773199611051222	-0.3769865970999555	-3.794377237475036	-0.8297062587491695	-1.8425721024413988
458.8	-8.073017533353209	-7.020258026033807	-5.156131458964623	-7.099761006326704	-7.717488102110461	-4.822779812195875	-2.947285139446343	-0.02944587294354495	-8.212392158004409	-7.180179346819759	-8.597573070715963	-8.535201099969179	-4.324041066484089	-0.8071807265830784	-2.6287132168811063	-0.1457565397422816	-6.381833408199439	-5.472758256322531	-5.111375750861276	-6.999730737006493	-4.042056898212192	-3.3095056201626765	-5.569669014436458	-4.125503758884651	-3.6048297263474485	-5.330673847018072	-6.710313818858912	-4.579881431825721	0.7197268306457012	-2.0425872705448302	-7.156416356477495	-5.550450315696068	-4.974258654951077	-4.299363054680373	-3.602140526779571	-4.8018682875776735	-0.9124066958700513	-3.0991209348648705	-5.071368466447096	-2.9567764124118643	-3.7127496016452888	-2.3562863685730577	-2.284219866451034	-5.5005322041565625	-3.5192299898051758	-1.505195630877248	-3.025701758489755	-3.0648336741708175	-2.607864904908263
[truncated: 288 more rows]
[truncated: 6 more columns]
