# Supplementary material for: UV-vis-NIR magnetic linear dichroism: a powerful complement to MCD for f-block electronic structure
Source: Chem Sci. 2025 Nov 27;17(4):2199–209. doi: 10.1039/d5sc05890b (PMC12679488; doi:10.1039/d5sc05890b)
Supplement: SC-017-D5SC05890B-s001 [file SC-017-D5SC05890B-s001.zip › mcd cryogenic/region-2.csv]

Field	-7	-6	-5	-4	-3	-2	-1	0	-7	-6	-5	-4	-3	-2	-1	0	-6	-5	-4	-3	-2	0	-7	-6	-5	-4	-3	-2	-1	0	-7	-6	-5	-4	-3	-2	-1	0	-7	-6	-5	-4	-3	-2	-1	0	-7	-6	-4
Temperature	1.7191	1.6387	1.5765	1.5806	1.5602	1.564	1.5625	1.5721	3.2443	3.2005	3.1125	3.001	2.8214	2.8077	2.8857	2.8567	5.5321	5.4028	5.3753	5.2412	5.2392	5.2622	10.4054	10.3708	10.318	10.2965	10.183	10.1705	10.2044	10.1992	20.3134	20.27	20.245	20.2225	20.1822	20.1541	20.1701	20.1541	34.2876	34.2741	34.2565	34.2394	34.2188	34.201	34.2087	34.1942	50.2814	50.2722	50.2797
625.	1.826669258188285	-1.3052665393780525	1.6914805994349777	0.9541965018624671	-0.4853530578467888	1.6046037460427445	-0.315489994800587	0.7113319461347218	-0.8986737756149248	-0.24173368095624315	-1.7208871241655994	-0.536251613874919	0.26375111847083055	-1.4123801200958241	0.1428283124400337	0.031529385018664896	-0.22391168780505133	1.8649301004723324	-0.6869276727382586	0.9791467326487351	0.879508988959714	-1.3538406826343452	0.21608738532813065	-0.15520298247265196	-0.33819750844275653	-0.742694373604434	2.3926751862177555	-0.7136386132086403	0.5391077128417313	1.0100429543198033	0.2014575408914871	1.419550998095601	0.5120283249478116	-0.6652289486073847	1.8814745195366773	1.8268558264287533	0.19592782082285443	0.6081242687722679	1.071115720506024	0.49446689234763014	3.1117138035297303	0.17807440563520374	-1.1260410482574605	1.7161437172936762	1.87258366861646	0.06740853298735172	-0.2639332470169372	-1.0986175001154392	0.2670177154199953
624.9000000000001	1.8313462798127096	-1.3086085564415924	1.695811482710858	0.9566396358086677	-0.4865957605073029	1.6087121889834868	-0.1842618310650403	0.43687906133450394	-2.4168667835482363	0.7552466630618999	-0.29097821527544365	-1.0015342258301225	0.748122342941369	2.2145208087446404	0.7537516242068686	-0.6933771732191386	-0.3839899781544449	0.7209001229217807	-0.68868648899107	0.9816537494069986	0.8817608922759828	-1.3573070694037743	0.16871528407899117	0.3330687893254445	0.8732067607180294	0.6119505041119181	-0.9312769282540423	0.21560579885459985	0.09827234779537201	-0.9695757091894164	0.2019733547263832	1.423185630191863	0.5133393272200423	-0.6669322072372013	1.8862918650819813	1.831533325744304	0.6910397059970796	-0.37587151424928966	1.0411812090426114	0.1387227405399531	1.5589422820465149	0.11624913814741877	-1.3689649399601471	-1.3129553770634312	0.9148381627929861	1.2261909532944546	-0.951725664399122	-0.8307815367576208	0.4846918592209904
624.8000000000001	1.8360247985631333	-1.3119516432929241	1.7001437523130098	0.9590835518079878	-0.4878388609599617	1.2064428208484934	0.3525760515649994	0.6523796354810382	0.18154953955136888	-0.25953618808691625	2.038521955692842	0.6197241385039665	-1.0268502468974101	0.001654580198771738	-0.2426488447509618	3.379765436276574	1.3452887481124	-0.14623611646279733	1.5640915324223201	0.38803389769672014	-1.5121841739875004	1.1023548730138935	3.4963898040889556	-0.5186639912730155	-0.7656422604226962	0.18510167490931884	-0.9484746996560642	3.14087688449284	-1.551437594214618	-1.7760995908625445	0.20248933367454258	1.426821425742701	0.5146507491472895	-0.6368408303987585	1.891110752671313	1.8362123223387643	-0.5041013204912624	0.9745228349729846	1.252398696289378	-0.08884850580551101	-1.1162662434811987	-0.42393735272571753	2.0470174743028537	-2.4152287711869693	-0.3748428221012392	0.10277554736238148	-1.9674831223946416	0.7960787425585929	0.7820360719435312
624.7	0.18217962372375024	0.2809016840080807	-0.8064436773590759	-0.8170355046551632	0.9532886132091561	-1.0283087608170085	0.7329342610297418	-0.4617758724507095	1.3934005161978757	0.18330861144797	0.7470351333801379	1.085493308837082	-0.9051063811238897	-1.895403263403872	0.5293081338096797	1.4960042115722745	-0.5553639734633502	-0.10881298955824344	-2.2444366554117514	-2.1134695263434207	-1.0465295466239755	1.849998231752206	-0.4410374653566691	0.24790026815044197	0.9736117052313917	-0.676866931761896	0.01582640740386232	2.5132139550959436	0.7889085550830536	-1.309121617178306	0.20300547781525682	1.1195155801674619	0.1350996602366254	0.1354506876966568	0.913457784978136	1.8408928169311647	0.6939515062494327	-0.004524554208197529	0.024884403293792268	-0.380846410496859	-1.7293347235194436	1.0129364653647122	0.03322199837363285	-0.191932747443599	-1.3041866275529264	-2.657971091621297	1.8546900598768414	1.5201905127766866	-0.3782664913262462
624.6	0.3026026329084315	0.7978262375448042	0.028689414756726928	0.25925805464703977	-1.062239941353538	-0.10124975864101415	-0.19742648030930432	-0.9780647155239361	0.5326089194893671	-0.13273822288393766	1.0323769147059978	0.2836454780234544	-1.198026829118137	0.18793184781735395	0.23003356339864678	-2.8987438873225795	-1.7853588537196592	-1.026072643724861	0.4412413783718405	0.7764884651496532	0.7620513893691709	-0.4486822051984469	1.5950044937232781	-0.08223139131140811	0.2808840436146949	2.074984327155574	1.310982375284915	-1.2622354430240046	-3.113234268992224	-0.20042426361998192	0.19152148282395176	-1.9321124812727983	-0.2942562957933174	0.6815098807536832	-0.5386572833897397	0.33407518970167427	0.9913211164779736	-5.201191777780945	-1.7029358679452105	-0.4423818781441243	-0.4467496954333281	0.1528295180291206	0.4032892701201355	1.9765322312208449	0.83909789753352	-1.4117902544946475	-0.21266024372413694	-0.0377928019089622	-0.8838301672984066
624.5	-1.0541753302666896	-0.7500860456273535	-0.20790895873119417	-1.470729818103568	-0.8283820547562158	1.1373371573463986	0.07034673977035055	0.13447648090549902	-0.2985896029285505	-1.0962095932406473	2.045689137262305	-2.3084941091023525	-2.9963931846299	1.7273378494031637	-2.464965785064368	-2.431862204870709	-0.9304939823016891	-1.122055284300965	0.8647180462307749	0.47372491138109146	0.9197911543496798	-1.1673813174970629	3.7026188071012953	-2.0639750445287723	-0.3682878725381246	0.5819855012293456	0.04412425764625727	0.9849308148886387	0.4444739999604199	-0.5299966077510652	-0.14993281357145266	-0.012243516534229504	0.4910299019989399	-0.37010637657233547	-0.8945346019747848	-1.3013047967738005	-0.03100932446444952	1.0686495714799276	-0.4861506429381631	1.2113660127101387	0.21336402939308824	-0.6947817441686008	2.514334123742504	0.9468466957289182	1.3221508320260071	0.8351115209168687	-4.512236986013119	-0.7522558192705653	-0.5530768063586049
624.4000000000001	-0.7410705153646	-0.08620338052944221	-0.3111288828931964	1.0160289007263004	1.115852790090126	-2.588517337323221	1.4951960630337264	0.39707716567733997	-2.210578999036565	-1.9279122051102016	-0.01508158642756463	0.4038831794918618	-2.6907691334237143	-0.38372797739598097	-0.6387810571119786	-3.1662636778781525	0.6507140295236303	-0.7186330112348333	-1.3904161924674248	0.5974501736188886	0.5508072389268064	0.18080532924521645	1.6316837925672307	-1.5948369216832756	-0.6003674611645167	-1.7030313614264367	1.687613122503692	2.8105931092182206	0.05769907688215698	0.435266720769322	0.17563433121166983	0.8112233843090922	0.1631633405503783	0.26745756675988897	-0.4182467473485573	-1.2990815655787915	-0.05306347814408915	-0.37129041202069235	-0.21364267436392526	1.3872177329194384	-0.32821731110843694	1.9240006524042372	-2.3987660375695157	0.6712338013937348	0.5881113668265254	-0.34597663381659	-3.0153290679693656	-0.4077118034294871	-0.7635377697156572
624.3000000000001	-0.3836131681629725	-0.3304919241045645	0.6544891534644387	-0.6911063308336785	0.116476709027443	-1.6166974158569805	1.5337252743913283	-0.33003695550471923	-2.84679100004844	-1.9186063967246867	1.9868819557761452	-0.45337549883999545	1.2422731135281093	-0.4977256658256689	-1.1491489657235823	0.7658530385258641	1.3983995915929697	0.9930211427481384	-0.3613776694688963	1.1060797805678293	-1.8964388826684153	-0.9748026169668194	-0.46137704394068835	0.06755045108057067	3.130836733712486	-3.4932009364879013	1.150269017374496	-0.0016302370623045848	0.5126826131631905	0.058116004665496226	-0.04200238636922227	0.07058759816868898	0.21295336451556124	1.0457185314774653	-0.8110258315482467	0.5964994552756998	0.030699287468273773	2.1250768457733282	0.2506738047696809	0.5620155803492715	0.6808250201439308	-0.9580505445744902	0.0915081127666947	0.43893157117433934	0.16493037046271475	0.2582459010705922	-1.7584613970733114	0.3605984583318307	0.6539119624484167
624.2	-1.5573740690716957	-0.3987603790069705	0.7557579994748833	2.3362591798456345	-0.017992424490953122	-0.7573219873601307	-0.007828649108605479	-0.5267745288548866	-1.3760890418142835	-2.2095476137551957	1.1745269833506176	-0.4895670855818278	-0.8502087764748786	0.10747709018028273	-0.9241981376740674	0.29348877198508566	3.5240892100323578	-0.08242028097844534	-1.3580553058331406	-0.954794276954841	-1.2406845816329826	-0.49901756241854633	1.425139311090597	0.4916850234822313	2.1207138920969535	-3.299882880570247	0.44173687526801597	0.37185582703654807	0.3828311895628983	0.24169196208516502	-1.6142103575691729	1.697263651803509	2.5851515330195114	-0.6789859745535232	-0.6061385183585921	-0.13495730757325702	0.5980462584785404	-0.07235454819141307	-0.6374378429903986	0.05565003716643169	1.5546997257456652	-0.4899647934809941	-2.50428538407649	-1.5418081842619704	1.6501708181424835	1.4263177466364674	0.01592233648179331	0.14854651390830087	0.49053785046293097
624.1	0.4293717071126386	0.6569568447557348	3.3117892922166066	0.5624583367734636	0.289583015732241	2.154336574533971	0.22056388755641643	0.09058182856136078	-0.025852453626807215	-2.8978969315896257	0.3577388614757173	0.2932362140782515	0.8079304566423718	-0.7269281842458792	-1.6165080332796933	2.11204785849093	0.8496018572131858	-0.7222888217715052	1.5755881665365086	1.900928785798409	0.33525885588277027	0.926336261672058	1.249044801146409	-1.7032420562188593	0.41485048581521644	-1.242859579143573	0.08972101030208712	1.32322720283583	-2.00780575920185	1.3480424028321585	-0.9245371308849675	-0.19201348963567388	2.0470384854966666	0.13192376552706953	0.5202032361158279	-0.9329400290647468	-0.7382945788317276	-0.3962428185430211	-0.40755504300032996	-0.059158027178078054	1.2538482554479282	-2.0581684566223792	0.27901416794859063	-1.0942498826066056	1.8400148715048705	0.7701749160809368	0.8978114327910163	1.6304847184559277	-0.1516129764311022
624.	-0.6323601784238683	0.6898109171182136	2.7671739015256236	3.4037204151439227	-0.14863118180450535	3.366813303883395	2.5652018375801635	0.03941619290668835	-0.902511488673381	-0.6679397557551002	-0.7863432895323202	-1.1366473768239342	-0.5238469780784961	-0.25375013915008227	2.2351711872310718	-0.8288953421684107	-0.008800248391384387	2.0750451755874	0.8656354062039601	-1.631306812514132	0.3325361665317953	0.6224355912132049	1.8518910684154912	-2.7756172653153115	1.757970882092717	-0.9436409794068996	-0.4589614573276335	1.9420490627761258	-1.3348844350095597	2.0693894329797176	1.485049626920413	-0.7081029363538892	0.6982690426670493	-0.6867990272538308	0.7188381608251917	-1.991390312314647	-0.18694832235702175	1.2283461674586038	0.7013227787375889	0.6799534159102048	0.510589903041498	-0.23837504022452205	-0.25805218664655344	0.9048880827141922	-0.8484009250140347	1.2410139567925118	-0.7668647962009244	-0.28602941982759755	0.5208402080986096
623.9000000000001	-0.975261333657071	1.0872778388680489	2.99687141953907	4.257854771282182	-0.8636706495327293	1.6380529616072044	1.814167717046282	1.4251386885998687	-1.821576510988155	-1.4421995336629294	0.2252654569871214	0.8418115183163764	-2.97577696827551	1.5938830323332271	-1.313211409835644	-0.9427187116878292	0.2582913224796705	1.09517902672282	1.1149997840945796	-0.354693556106389	-0.5860357133819494	0.3344777878282807	-1.1829541662967191	-0.04945091916388833	-2.6146476200998165	-0.25738097627048573	-0.8899830782329786	1.628724437468727	-1.3972128626528129	0.1512399688163989	0.7438970956580757	-1.0466320350057012	1.577900619336541	-0.5906815929283213	0.9702342661980252	-1.9726043494715377	-0.47906277158678123	-0.7246805791453832	0.52373400337557	0.9325301650247548	-1.4786373872743876	0.4555710374276323	-1.2462878515904328	0.33876087772195995	1.4007736188638478	-0.3995484742714959	-1.2742364649320899	0.6161921261322025	-0.42607496078536294
623.8000000000001	-0.4086943688452088	0.404731533673068	1.7072854244082052	3.2907918482679746	0.5941674938919818	0.6872192900624665	1.2364507877902264	0.8938275040472461	-0.06699438094201127	-1.8728257972160396	1.2677522682802786	2.4903973477449566	-3.2890733335211157	1.148918841870033	0.547504601855307	2.6640878307199047	-1.6573498934740902	-2.0604902681699424	2.3352805943044164	-1.0671356054342587	-1.6825832700517656	0.3234790780476323	-0.5300035320610084	0.5471258404718925	-0.23627725137574768	1.669142349993287	0.03196410196855004	3.6785852758608653	1.4807716253823966	-0.6110358724046026	-1.192000064857348	-1.1693018412645846	1.571918914381876	0.6523867414621441	1.1923868911497384	-0.4821026737233912	0.545433531428582	-1.1811171760468788	0.02812394336759222	2.282446280176124	0.2049123302490634	-0.9484871056669387	1.8063798931661017	1.1906883875871774	-0.10396215530184882	0.26057983249126293	-0.054000596319449645	0.6853492559437576	0.6143814775080896
623.7	-1.4675882173312218	-1.3449063052745243	1.6841842224145605	0.44903776072896084	2.9997581962571784	-0.270913123511558	0.5436584419343267	-0.27874682426893094	0.6477966994040117	-0.16504908299552146	2.8224316913801197	0.06087137357576544	-0.5803033698204354	-2.786900117601733	-1.0291880176870607	3.3668972817542273	0.7817358616618704	-1.4373401819808242	-2.8974271087240466	-1.3484823852181331	-1.8068958352853894	-0.07803705864575988	1.3372687852935323	-0.8205645138404525	-0.32015499688157867	1.3255600632353208	1.1019862727764562	0.5183802407710179	1.3038180802915424	0.8418902048418286	-1.5133288932241051	0.04884714376582744	0.7986591225351796	0.9742822518661522	0.3143133926233056	-0.06818158774322276	0.056295004841494634	1.7442211655937512	-0.2416469202222552	2.1265854098013266	1.7266047159019802	-0.4397732039753169	1.227563353584676	1.4693543985694892	0.5855384539247761	1.338708335301072	-1.414625375280002	0.5113887669121513	-0.7168912219989705
623.6	-0.6334169289476999	-0.217401993439299	1.2355931621691127	0.4145634365972166	-0.7354292527928191	1.122363123174754	-0.5207943974905757	-0.6968785536283859	0.8165171469527956	-1.6424757116902973	1.0625958078040736	-1.37220074771387	-0.12453757648157811	-1.671194685095478	-0.29426023819516633	-0.28054130939244903	0.9641721671753752	-0.6012626062466233	-1.6049163541852993	-0.21570516875221968	0.8214889414299458	-2.775023853824973	0.7798917170972905	-1.4685982915058688	-1.0990486304667195	-1.1990916859787815	2.121615070312694	2.498198715940832	2.6367687770011954	-0.44940240951703614	-1.2292928129714609	0.4443304650989319	0.7721648144464102	-0.24665089858233635	-0.2859481520876801	0.938273498052002	0.6900055138998289	-0.27129639181174037	-0.4744997793194309	2.0535405228900885	0.2972879971022985	-0.1445789823977066	-3.3763175584609573	1.874180689310992	-0.5075073950882654	1.1835061451684767	-2.5214191974999247	0.05013728802018569	-1.557515149538719
623.5	1.1522805540285899	0.9531995716623888	1.5406240832991651	2.6563845397562873	-2.3403466714568038	2.819868074251976	0.2356576323718419	-1.1491362737970694	1.1018657729803456	-1.5365337133973735	-0.6418876610332787	0.6332670557280702	0.13213001764653304	0.2271118615943859	-0.6916713983146094	-2.271052008729847	3.022584959605102	-0.5908009543790377	1.1401557382247647	0.5113846599023458	-1.120826862614374	-0.5444284262516847	4.223398861493701	-0.2816287941298474	2.808713406528723	-2.3967561159143873	1.176527049853115	2.3060279810767765	-1.1693606181995029	-0.8678839401160288	-0.14692931316651936	1.8159875493172288	0.1466417471033637	0.2945118571539529	-0.3002472878005799	0.43241012518082816	-0.5944591700966001	-1.3555024825318605	-0.5433984716695722	0.8074516458936929	0.23880402869354578	-1.302422272859986	-1.5156256789438287	3.02331906330385	-0.5711332154165243	0.6564121739245761	-1.418628587662063	-0.4956022820776174	-1.148421635995481
623.4000000000001	2.447839154491004	0.2876228800918343	2.1221822549632083	2.104889630755352	-1.5925682329432116	2.7919359359522247	-0.7538890105965168	-0.630201680728254	-0.35478146130632404	0.6997257630182955	0.9487562843555442	1.6856174113317484	-1.0697476866787112	-0.9408050775009557	-1.8563756537712468	-1.0715828077706373	-1.0604363649244215	-0.6041636317378907	0.8321687230527208	0.6685059034017495	-1.0046198439313092	0.3502654983914232	1.8270837149831207	-0.37576803726399244	0.9957047362766136	-1.4357492904029752	3.4270038650738543	3.4312257231783874	1.0973464600732223	0.3824271199956472	0.2117130001311902	1.4185127061255862	0.28920641495699423	0.25038182125085484	-0.2914615572047144	-1.3179069479241763	-0.7155138282752647	-1.4808195609459274	-0.446227393293523	0.278964313162426	-1.935584912015587	-1.4124557490960696	-0.04485223753252014	0.34905617063070404	0.3321898234277887	1.297171126165261	0.66410363846598	0.05638577365108233	0.07405210048112854
623.3000000000001	0.55401171383305	-0.15695546675256922	2.5262577801970854	1.2736534133195965	2.737240029864585	2.381594498791417	-1.23050479914893	1.0545211035335678	-1.2411929269464153	0.21623662394974774	2.2080566410775107	-1.7529659603730785	-1.9752196646550877	0.01544604603948141	0.7429914969001532	-1.0112777004215627	-0.4495330485826416	1.502321571621175	-1.006164899607491	0.36899507430678935	0.5386636464614764	0.04078929777169614	2.1600227243018604	-1.02727148646238	1.1150166846593363	-1.0185568450668656	1.864217265439304	1.24229083516068	2.0187300347929917	0.5170797755727413	-0.46070101316031065	-0.974717345962178	-0.27728230630466644	-0.8071350729389407	-0.1236233145679798	-1.1718982465929448	-1.9631864377922632	1.297336305034427	-1.975485531412743	0.8825607848090755	-0.9400755282429194	-0.6406368794030561	-0.6945079033512582	1.2103654990385548	2.1101194733069635	-1.1922670239435784	1.436100056940532	-0.39954663263029566	-0.10435625661549983
623.2	1.3350906915837997	0.6848572278785173	2.3469421776973953	0.6328577523830619	1.9125920542044805	1.2283134689112396	0.7767285537701558	1.644582060834802	-1.3951132875988177	-0.6580321286320907	3.2567442188601055	0.05550145664508088	-1.2687757403724689	-2.1667664981586876	0.3106023858679946	-2.114638250169992	-1.792569242937073	1.3939824347636451	-1.371407908827969	-0.601069153614382	-0.4580872723529604	2.527045319899446	1.5414924167154451	0.6320955895841237	1.1204664706694518	-0.4268683396367794	1.1600646453328642	1.5334023609681071	-2.011153728198931	-2.3851272227490514	-2.1024723422370597	-0.2924061740865822	-0.45324749083982685	0.16482331583589038	-0.4853449408603452	-0.776672428031872	0.26006772984157456	-0.2998168911229552	-0.5457489567224356	1.607514089029694	1.461212568879182	-1.9859013209971466	0.49841481269774035	-1.155363941063086	2.1806650641835557	-1.4446868993542823	1.1751233170695732	-1.3309200334241411	-0.5261303572777053
623.1	0.5000637199383702	1.1854711735507222	1.7937189357181125	0.8210417534643083	-0.4055330998779136	-0.14888052581890932	1.2055135323135562	0.157128763568885	-0.6787428041243303	-0.7808644200643955	1.572183512311457	1.9067384866763688	-3.442198386892277	1.1491027125604947	-2.2444938111009725	-0.3370982918572689	-0.14853861977837388	-0.0057671691438055395	2.369518129233433	-1.0521479168596235	-2.0255519695741278	1.4556962328200553	2.194950058559973	1.655946704447465	-2.6443674965022694	-1.3633503508691973	2.8155572606041566	-0.984687733096048	0.675911365677797	0.6299675391675026	-0.016712739318003766	-0.44033686106928444	-0.05700147761526053	-0.36149798655536836	0.4948065264288459	0.9753262656269119	-1.891454383255184	0.3511817882861126	-0.5333605293145749	0.14807321676823637	0.061684111390243435	-0.5370085798733428	-0.03385597290436513	0.5973639645241205	-2.1059999823235147	-2.182791017443827	0.047714258548227195	0.6385011140326342	-0.2565911279185089
623.	-0.8026387439004186	0.30536997943852606	0.6091943697154532	0.4866783344123009	-0.8122586201420974	-0.6734252923352487	-0.16075792072556694	-0.7843570585783582	-0.5678014892381608	-3.359307726255749	2.588999132173513	1.9814112122839342	-1.8031498857656985	0.4811930147452783	-0.12502079078404782	-0.8721694536668158	-2.294712787879762	0.6954110418040896	-0.055511704217824934	1.7027771215610583	-1.5500496496321003	-0.008910116472615859	2.3739165441476535	2.167696891281033	-2.7685912031047497	-1.6629215788331524	3.066405557622283	-1.0931700949340684	-2.408310290982147	1.8601263721942913	0.34125964365341876	-0.7318361798231143	0.5074441581366318	-0.6187969799764281	0.24726844068237797	-1.5341499805351697	0.6885550564610433	2.285688747840528	-1.812948588229002	-1.625374823923143	0.04139717038286689	-1.6577856283738226	1.3461066441146858	1.1467977581893962	-0.6365962046931332	-1.3565729208878312	-0.5072884655863517	1.335808004286155	-0.4384198625633914
622.9000000000001	-0.4754046669095672	-0.28013709550699356	3.436871518121854	1.701336661621304	0.7912347666860711	-1.0354534372230901	-0.24649995029926708	-0.7600708198920623	-2.3711076527863577	-2.88102289670429	1.336392656141561	-0.8257460031032712	-5.026366457571418	-0.6058861260343595	0.8012169080376736	0.04091271832295135	-0.6087100017254692	0.4695147206123742	0.29560855601054686	1.5334020595761733	-0.5818831637209722	0.2568302792909921	0.3870591215505106	0.3049204768053948	-1.7127299632066475	-0.6278745399544683	1.2961183782909313	2.9685690549061867	-1.5917400342292796	0.43974895254468555	-1.227816928978789	-0.24528869041891593	1.9314328237281053	-1.321857830831993	0.21982294383954537	-0.6760656909878048	0.24958582920868522	2.598216128506027	0.2900120339177579	-0.5211661489272567	1.4178975661913285	-1.443520932224768	-1.7511994361588072	2.0905989744738203	-0.15931338110690518	0.8053321098746185	0.1776549407905707	0.7812340793031636	-1.28811049879275
622.8000000000001	-0.8568611440149091	-0.5651531696366596	0.7818876415158119	0.2320107568089548	-2.1419405624416017	-0.14903626748623044	2.208770226834466	0.09789005164991149	-3.3584966091832182	-1.5576465238755528	1.521419494363751	-2.459034521170792	-2.028851819376615	0.7529297143679239	-1.1713809200561227	-0.13237774195027446	-1.1893455055917146	2.7494357987260543	-1.0566491784112768	1.5716631972278825	-1.5392221150115797	1.58663515807051	0.4780927825837007	-0.6259643673591551	1.3282619637052877	-1.9005627169787014	-0.754954178214255	1.8778933290284128	0.40036844142377376	-0.8454787691595771	0.1555036041159792	-0.512731541448183	1.3324702044758046	0.3722281433393082	0.7426408750166252	1.345790936589717	1.039655257417345	-1.7105350148243206	0.050105866103803326	-0.17337038459081386	0.9121446698069196	-1.4431129418708053	-1.7478104681338529	0.23938696788608294	1.485559201951591	1.5554261694177254	-0.7392476012644615	-0.5486328153321358	-0.34406792388583174
622.7	-1.856972318154487	0.6008698516423758	0.5899788501073542	1.0170447085522385	-0.9717837405035442	0.9261674471644669	3.3486585596707408	1.954311790441253	-0.9724418081046666	-1.262639829635279	1.4300952771409636	1.9734353524940327	-0.06248080679446988	1.3532425543260007	-1.1086879648851944	-0.5851394914629605	1.7350035629989864	0.776850560488763	-0.5732026233325554	0.5010898891363349	1.3585349759534244	-0.513873484417279	1.857459269454048	1.2794402464236252	-1.67192156574664	-3.0349851207566134	1.5332958285932503	1.1571841587125984	-1.0795190906704437	1.2881591875754967	0.26977732552368605	-0.2825723146133142	1.062044783666314	-1.8249097980205375	-0.4574662619421528	0.596885849046302	1.3801375087644372	-1.1505024417402683	0.8635467304397002	0.8031104038287578	-2.5335761912823003	-0.4652164940730581	1.3498233994138087	-0.6681609563160409	1.2568228118599485	-1.372752768026248	-0.8602735984306379	0.02128946501503942	-0.6241064163095463
622.6	-1.0122940758531973	0.3372538155661893	0.12314079393292071	2.4243810063816094	-0.39807395672814044	0.9545152357949647	0.9448207307986265	1.1608602810652955	-2.23302542063185	1.2377965071973331	-1.6991414043512625	-1.3258306482005338	-2.2671383260274953	2.023379927841943	-1.2741020452366576	1.0427597115284302	-0.9717617218983794	-1.065019121267082	-1.4565670891383673	2.1422117606979167	-1.6067301190824606	0.03000666371256394	0.5151807398368582	0.5937897877716967	1.5456576936629065	1.8800596947437023	1.135759032163246	0.027986278173707024	1.4041408150294423	-0.9123168062216912	0.5984391626608118	-0.6843325302943303	1.675975954668356	-0.8613037084402511	-0.04074142665189273	-1.6585603781656866	-1.379619152272374	-2.388010554154497	0.05265423833778615	1.9493057770434072	-1.7673945202051575	1.073476004852452	-0.8647684430774212	2.159553174701531	1.9575770884277512	-1.8972174217882372	-0.15987885339083788	0.2716386821674319	-0.43855074898066854
622.5	-0.0008599246357400003	-1.710621680219269	-1.8013449124258902	-0.2077808521499213	0.755959896536087	0.6758221757194276	-0.06736720408166685	-1.5918525341399543	-3.0295582103255723	0.02185843894088446	-0.04274718411908163	1.2235245013146283	-2.490903826974928	-0.11039747770060704	-1.1945183326843913	2.8447015788770327	1.6610342044870572	0.562319297712358	-3.708364754617242	1.7904614246771118	0.6257777867063493	0.3085459363162115	0.6819890059351138	0.2749745895721485	-0.12373113457275353	-0.3580792355395861	-0.32271341993148706	3.6089545895367987	-1.032886976604265	-1.4204072106475336	-0.7941905112450416	-0.3154550698801759	0.480773339237651	1.0933081087418606	-0.16496058414398906	0.2310558635470743	1.3070431856128082	1.466683387737761	-0.8248725255020153	1.8331192211224516	0.14618039032420183	-0.6358960978020809	2.165490785510826	2.4826289295996515	0.7215338027011774	0.13709504496412395	0.7384026233914135	1.6173895028854295	0.6771041918460088
622.4000000000001	0.8386885010849394	-2.062873034549373	1.8876989348521587	3.8256951034646187	1.1196835478056981	-0.40593127837654736	-1.3026866473848138	-1.1757952114375982	-1.3689002303832907	-2.5611421767700637	0.3515438089701879	-0.2006021236035505	-0.2513728014409662	0.8727270441821147	-2.3609824755267077	-0.9933453157255884	1.2275916901801656	2.5575281500540163	-0.36937784427037973	-1.5370675213345035	-0.05575257047723742	-0.09019128476041756	0.6019464688396161	-0.3934918166694319	0.005675813619972936	0.3249146136494505	0.3100547911232061	-0.5454955505953811	-1.6788682944048243	2.3553658747558095	-1.3257846323499807	-1.6277562319600378	0.7277456072817345	0.9128942015192121	-0.3309528963572228	-0.5158884269848991	-0.7288989014522109	-0.1457000709641132	-0.6029257779085614	1.491085209476728	-0.38197832682042765	-2.1470868729618973	0.2273799629599359	0.2423595712648492	0.25478514758687787	-1.4497180167107822	-0.07594347596402318	2.376019835550355	0.33930228529916584
622.3000000000001	-0.3629951905297926	-0.5377504865763707	0.9529866603379895	0.1938544071586885	0.39503606836860117	-0.3830942811033937	-1.1046064148520658	0.30030186251875246	-0.6037656212425567	0.2540167195292682	-0.9748682505100524	-0.394077961799374	0.07909024807704511	-1.3706434151935818	0.2113190068650746	-3.3848830067313664	0.27349176375610096	0.9069554261851362	1.3689447885601307	-0.9108768030209906	0.49435778918317735	-2.317988658657334	2.1527192182347816	-1.3573246357144908	0.36189236302187894	-2.7924023078616504	2.5633256707594256	2.089065887472384	-0.4211521896892993	-0.6751207044894267	-0.8843290138240576	-0.264596382321605	1.9305880827473083	0.5532002907327291	-0.8575882785953806	-0.8194567811945617	-0.8056265220686273	0.4255980522776963	0.8381503837892121	1.9131899588201673	-0.360471285915968	2.362195558617332	-2.1942583041618633	0.44768031586671664	-2.29221237869948	-0.29231581630899217	-2.9716852501484734	1.308087751265054	-0.9936783682893207
622.2	-1.1171622249710316	-0.4240662236209424	1.317548930037131	-1.9114880999332884	-2.2944561895274695	-1.4391420857835584	0.03285373320500984	-1.104270645343065	0.6917107167015362	0.7033545530792631	-0.4790414063623879	0.5040559050395554	-1.230710156434856	0.15091700619053383	0.18853957422606227	-1.3227034475260018	1.589992978345362	1.3653648550458346	0.16972781367170958	1.1140588157513662	-1.658828407719037	1.902410243862116	1.4192899115428217	-1.7341123885632128	2.0075054243424817	-2.728968506076152	0.7780649097960046	3.086082149310729	2.0126612877645496	-1.0598826497687213	0.14083247642617014	-0.6265991107210247	1.2328996554117273	0.9939922121828391	-0.6484219297153613	0.2520525238342761	0.573101686596794	-1.4361396009077962	1.8708338216210787	1.6523491669771662	-0.12042198095205836	-0.7079753853609461	-0.42723485456424154	-1.1048193839187173	0.3539835960944614	-0.5798819513558799	-2.971569400109963	0.10859455688907471	-0.6500816550320756
622.1	-0.5408318538376793	-1.6548610345937518	1.6134962254251495	-0.5278765408993003	-0.6517737123114498	-1.0269515705881764	-0.43874884999962427	-1.157610006753174	-0.06066714535722739	-0.8583269355416325	-1.254023831252429	-0.2260332535292701	-2.508397646653858	1.3189216641839856	-0.6117581869960173	-1.3628316771153384	0.5057547049785648	-0.7763664509091717	-0.4739498418912861	0.2999843037236549	0.5375321164009852	-0.569966987157696	5.2120791322158775	-1.7705388721655884	0.005166291138624657	0.6199506223625256	1.5921800728971547	2.7642339300651244	2.2542715985442423	-1.6247514500995761	0.10558843670006046	-1.5708371423979257	1.268352717836779	0.6052545922072379	0.1678608234280494	0.06632873100305975	0.8786793726123161	-0.8396585722027372	-0.44285593683063873	-0.1389152020323695	0.6121364236223723	0.6539870980549081	-3.9083199127657435	-1.1938091614533368	0.24658395345328546	0.7769423901863972	-0.5869571056309184	1.2599827619038115	-0.36801011970310954
622.	0.0228062442540993	-1.1575007997858364	-1.5475874167781796	0.4042640925188082	0.5887444866605087	1.4633955438410016	0.2984867171355772	-0.11984435664745119	-0.9188752740888816	-1.0893020246776381	-0.025862991228382093	-2.8399435731144096	-1.3604557713026164	-1.7794111791084273	-0.9773635915347936	-1.2612427926380392	0.46034790853441665	0.18421641371943998	1.237932922743464	-2.0300300212478875	-0.7916079582895327	-0.2532852913764459	-3.6237892555590907	-1.1990512886975964	-1.1821145818533396	0.13092940749289728	0.29746413606242106	3.6893360072088734	1.2538852144625887	-0.11378336275363658	0.6251289423777852	0.9628135100978102	2.2724729481129824	0.7951316307491765	-0.7740438927655481	0.8465947008224338	-0.29095343996200307	-0.7927699057356139	-0.3119825037882134	0.5136339905580678	-0.8301101560252111	-0.6104125434062428	0.5066960072946659	-1.418747531043298	0.3648018847323786	-0.17158818567893538	1.3219137881733218	1.035213870464416	-0.40520258754881444
621.9000000000001	0.28993091187634046	-0.6529415751328403	0.6139824069258696	0.4206746274537223	-0.6774988666920891	1.2474989175164357	0.7935135420225085	-0.45272084465349616	1.020794353818401	-2.2107645748610167	2.099517304108654	-0.5833820624708118	-1.6904939615216132	-1.4427996780673285	-0.7618527160906332	-1.3389224375908448	-0.10122536245722935	-1.3236584146627615	1.4716924457823617	-0.30154094365723383	0.7762836062908043	-1.0992756672941022	-1.2370367046851005	-1.520258172922285	-1.8995795827774042	-2.3136321477966457	0.16523266425907224	-1.2044169611476243	0.6683360082572058	0.009875071287108834	-0.2805084895778187	1.0488546940873715	1.1947770337827583	1.0802034140075683	0.41110976978703784	0.34208707885676565	0.8419852975841393	-1.6361978351390696	-0.4041510561158791	1.6527348128892256	-0.36503907120802337	-1.3849762528231953	-0.294826343569849	1.3494078442537762	0.5795267658753545	-0.2508408296397846	0.46023320975788473	-1.1101034249825215	-0.968811155381385
621.8000000000001	-0.47131843239309446	-0.7204710871482474	0.40592138792885324	1.7928254205904375	1.0715279987124011	-0.04365482210785404	-0.9046118591897159	-0.22159616121606543	0.7317170068348189	-3.478374913245269	0.8956276649646313	-0.4387182179777225	-2.6101790233067246	-0.7536422423946142	-0.8196099401776179	-4.112406696148896	-0.07564433338673522	-0.8580381108251856	0.36107195094973277	-3.112436590592654	-0.6935405298759655	0.30838229083720065	-1.3626955644025462	-1.1368568282678015	1.427926529941531	-2.095081718163577	1.9663543808890418	0.9903777930018443	-1.0674476283267016	0.3576211574205252	-1.4611849865376836	-0.35129091983909144	-0.3994261497688548	1.5670297518809906	1.5594520027201204	-0.6008222776252727	-0.07455709010323244	0.6459676982123239	-1.0516790070454072	1.6644524259856175	1.9080507210762947	-2.2791860702063818	-3.998437302610918	0.5228918499756616	0.947756640520967	-0.8473883722386713	-1.1230238075023666	-1.4739292463174494	-0.5312666190990045
621.7	-0.1832798989023525	-2.2184929211826643	1.4056503983716893	1.5726322102550765	1.3620812429304197	0.7563816383098625	0.23564586340676863	-0.8676223466015482	0.45226590806626166	-3.0050596099564357	-0.2226131382022536	0.9895501081946885	-0.7048954693550186	2.731763230607056	1.7496816378492006	-2.3712351365145787	-1.0481131818725598	0.13866544496448702	-1.4692579547131193	1.122862171004205	-0.09874681331271233	-3.2659386155048296	0.5174884244131511	-1.1114554964378294	1.4291051052798565	-1.049035254525117	3.1742628688012937	3.4895397882916437	0.021529001069283654	1.3627115863403136	-1.4548099321543253	-0.758387698342778	-0.20621103773936134	-0.5423026619840445	1.140571907396184	0.5944031732170767	0.30162978868739954	2.303069428164974	-0.5517276907628399	0.6785165864932015	1.1922876996581193	0.6027951029210292	-4.236174144483304	-0.673721571587093	-2.6305361356527652	0.5628061955364166	-2.091975883348228	-1.8974303849898004	0.3786989924454976
621.6	0.7557439406103533	-1.1892472543773118	2.150913452784539	0.9520374894291974	0.5099858646761436	1.2071595576176606	-0.2949783982982712	-1.5862830926719815	-0.1132120959230345	-1.6644859172838542	1.138176608918676	-2.133003928970683	1.3219547179585962	-0.30842850831283125	1.4664472934900628	-2.5114211377412423	0.5920646828454796	-1.581700490165802	-0.11098139902916056	2.214898136952075	1.4961251802574995	-0.5515932582415541	1.40778484647837	-1.7725300194669167	1.7246243271411004	0.3668739759266648	1.9523180042543227	0.9796550183288677	1.6605287195566762	0.8830238225915173	-2.020785086517124	-0.7119390473847648	0.4031932105949429	-1.167444597615463	1.6194611168687099	2.105724413530494	2.4690725860002085	2.0659259111915453	-0.11323624122331061	0.03342931072680422	-1.3785629637807837	-0.3239245176329276	-1.6951163483736362	-0.5089776536786246	-1.040080027023997	0.927585819702075	-0.9918663733672108	-0.6100158052635107	-0.5918247349030614
621.5	-0.3467086581455428	-0.03469247926485397	2.097119974807775	-1.269160196677903	1.5808459644938597	-0.5066860838427352	-0.11741542013358996	-1.2858415331298003	-1.254989711138214	0.04039085385129981	-0.48998817269433037	0.6869901692569456	0.8199913988427707	1.5980333860558202	1.1674288780242077	0.43152425412612494	-3.00735542197992	-0.3095842971881839	-0.28258152753315263	0.03539744821525748	-0.5841255452197343	-2.946656793372189	1.7104064580888683	-2.3867591083571034	0.6718945874305166	-2.46582729204735	1.5309674668638367	2.0639222539158872	-0.7879508844078668	-0.32250856448249154	-2.125092455895898	-0.5282681061131214	0.7184558497263102	-0.56292534970184	2.0411323398776817	-0.024287796372416404	1.9107919512854128	0.08374356402581073	0.7486443436739649	-0.12171734487710206	-0.42724855439844744	0.44642642792775633	-0.500543945028355	-1.9324625032095488	-0.3581294069377994	1.469895739122987	0.18218252289021317	2.3670515007750863	-0.2164325003626524
621.4000000000001	-0.8344096593071926	0.15782003130911954	-0.6596862316772505	0.7490787649127042	-1.3556052341460296	-1.784869067245606	1.621489563378587	-0.7503797877296372	-0.7259944672838168	0.6492116825571808	0.06497443295068407	-0.24818661959301652	-0.9758054695938503	-0.7906932511005131	-1.2610522051058877	-0.20482957347271508	-1.2372645514514828	1.7308159328569201	-1.0469234648657766	-0.9523597846652727	-0.725475176658451	0.3572309271557492	0.07301538258706408	-3.25596652908516	0.02109816937599787	1.2567574258250596	1.2381452966640325	1.4073061785871936	-1.4313367995166895	0.2009596509737282	-1.5289483648077304	-0.809815797063114	0.6639662986790195	0.2874894121819158	0.984650098740756	-0.7080997873148286	-0.4226264526581329	-0.28606970727304615	1.039763810178997	-0.14682431477181312	1.3549884703871893	-1.4735246957102908	0.36142283443036965	-1.73898603718634	-0.48001634413889605	-1.034135607838346	-0.7527597293982374	2.4947011191678157	-1.0918522502014776
621.3000000000001	0.4670666902080191	-0.529596255877581	-0.20485303155547802	2.6122563544339994	0.5277638251347953	-0.15744385164308428	1.5207729054563965	-0.9381158375547226	-0.8180057601313888	-1.1319357807746175	0.6605384558630143	-1.3843513146399238	-1.3469050378140695	1.0934660907035822	-0.9509770323497493	-0.42200058903913407	2.7634768242146666	0.23323187828387804	0.784130777184902	0.4277021846344584	-0.4757938694963141	-3.4843484372443587	1.126787852106233	-2.5252336837602103	-1.1703363214913969	-2.3315208515096817	-0.05196084075131199	2.1026155531994988	-0.46556079631060887	2.0875006518417654	-2.2749548641664417	-0.5374550531311326	0.09015744692139394	-1.4350937105167767	0.26157178302451844	2.2798511117981293	1.0311450005047615	-0.2794934264150455	-0.38492012447447166	0.6454719608873534	1.6731063094390115	-1.5629368725276347	-1.895824221817807	-4.4837507785831345	0.7959925052181405	-1.5425794953092613	-3.240511721066996	1.4071445935532472	-1.3412396794462202
621.2	0.28442371219179696	-0.9408853935843475	1.1791609207765479	1.406993853753346	-0.008193234440512093	-0.39240371459018775	1.2181371903772353	-0.17402273334699636	-1.0429109998731223	-0.5719932924209168	1.877831281182455	-2.8941798605060436	-1.7801588658591514	-2.1923369416100167	-1.9442490012229359	2.171180273836933	0.5606171305058287	-0.4233236806794727	1.0986844839238232	-2.634071068652256	2.2489522812777194	-0.5995324055941949	-0.38729954347421325	-0.12690044053654037	1.9342249138690273	0.2165121250830816	0.5651156964528878	-1.6155635763904082	0.3337510725755627	-1.4507056027503529	-1.849019469633503	1.0718256835777233	-0.6359670220841808	0.06539398277884945	0.1525315834857986	0.18115200063015047	0.7238275594461254	-3.6508112264109727	-0.5211658012051215	0.10966238484374338	0.7365384809460704	1.1080183580469174	-1.5707744821192529	-0.18187478416510983	0.12939675771632286	-0.7647698866481181	-0.9779425351426481	-1.7676323348254905	0.12532190194941534
621.1	-0.8902315616371655	-0.17565966897905716	1.424072788421154	2.4594045810748617	0.17172778644142597	-0.49675541008251245	1.3363068637272328	0.1407190675177008	-1.0274515626239973	-1.2088211517172485	1.1097458184483493	-1.753387642248947	-1.2931651643872568	0.18755466056710499	0.20512029381655755	-1.9515989447747353	0.3022252132794738	-0.1499516994214278	-2.1146644017763983	-1.52413398083148	0.7503671012600376	0.43428519173782243	2.358543109619462	-0.4890746535886299	-0.6896154599353149	0.7685608265010884	2.072644585324371	3.0374699632904925	-0.42174228745916537	-1.5713542294052567	-0.5772620543052907	-1.3857055521275727	-0.4968899418367416	-0.7632901613163721	-0.23130418905222414	-0.2776673466085441	1.754755308394155	0.3782214097209645	0.8193977220140667	0.12925117821998483	-0.8926744001617268	-1.347858244695286	-2.081793271674024	2.032417684897448	1.4770782806713054	-0.010103736078589387	1.698486924844996	-0.9338705291295923	-0.80835800540714
621.	-1.3328819324155885	-0.40590174992973066	1.3603200460001892	0.09724968902542364	0.8399868063179957	1.368636650992125	1.615318441078783	-0.7547999272675191	-0.4907718483085799	-1.3679522573766896	0.9973467992387595	1.1823571353588878	1.9399696129623545	1.7512641192211282	-2.3232010225261694	0.2855033725411906	-0.8329763132384308	0.08250973954849511	-3.0162186175992347	-0.26162750430102144	2.1885624917584985	-1.9587076124009786	-1.1951914787392393	-1.1025740868326102	2.1912185009451592	-0.3951071347205659	2.5856507054058975	-0.9822586108112392	0.6291936595363189	0.3472705241942529	0.2567267394524771	-0.03896135703853032	0.5046430986130214	0.6113911623563582	-1.5052547724805316	1.060586263418788	-0.6004261615598399	-0.046895805385242184	1.6906432738171577	0.49897678338015583	-0.123648228604478	-0.6563702818228635	-2.037250897948745	-1.0234278157177101	-0.9533360604087706	-0.9259619744691312	1.2583567742954156	-0.12045768462701822	-1.1785558394125801
620.9000000000001	-1.96081836896805	-1.3204726625091059	2.6384829842690607	0.6677515761484583	0.7271958274724561	0.8827270559527072	-0.20977936003169328	-0.9366805350454588	-0.7218550050386143	0.14014510187207707	2.0772702507559186	-0.6677221419422981	0.1224822306991975	1.5734315287969163	-0.5657279949572259	-0.42941561624497027	0.43263397481143895	0.9636252407187581	0.3299279682097547	-0.21851466773191597	1.5375612595393018	-1.8880316483225985	0.9086393783918654	-0.8466721041972388	0.004485990610808899	-1.349213708240848	1.6337332027873719	1.121400517205871	2.1101286187094255	1.1234065200262329	0.24190324673313002	-1.9526530392624113	0.27746924935245476	-1.025428446129788	-1.053000839689232	-1.7391135632921706	-1.7743189461807383	1.8029414569372113	-0.900912855129282	0.8897259699167016	1.529868736683806	-1.5052344329494858	0.4723034178738689	-1.3154246408939545	-1.9796571337607989	0.5986019697364884	-0.39519029171392095	-0.23495732403491476	-0.7193748771322804
620.8000000000001	-0.34636197336089647	-1.4054119241905552	0.337249172777246	1.8147847750655182	-2.116729306557855	0.06532132053731265	-0.9856918495027811	0.24087432062384728	-0.009864207693351723	0.4925923820197121	2.347199615739629	-1.357725559455652	-0.8080004867216908	0.47066281264929094	-1.6594680675724895	-2.188976151302827	-0.1857574147090898	1.1526406902275081	1.8487611056198017	-0.5685542885848142	-1.3654514932645756	2.573680775496681	3.8308859876706096	-1.254874627285786	-0.3582605422241959	1.9700211096781235	0.771591593398788	1.1767874084415235	0.9000814722334008	-2.319581644384585	-1.1689893090238495	1.1881350879394994	-0.5072903211931519	-1.3499884531546915	0.6349417907776194	-0.24406986831977773	2.8129125420572847	-2.712717451208716	-2.232507623133864	-0.030688589344538997	2.2046438199201317	-1.8770019102082136	0.48642230932163205	0.06968298835978401	0.3035681736424469	-0.5444279930230964	-0.6396456402139072	0.7563894172917034	-0.28611222938926173
620.7	-1.2146106473429454	-0.7051680130925251	-0.8072403308389324	-0.6957769143490683	-0.9184573106513408	0.6218039370416462	-0.39261642378020223	0.3918993412019742	1.5593619736529714	0.022813796268266743	3.5548729116774824	-0.936968545247246	-0.6679339729634591	1.0140878644604958	-1.6581606755262706	-0.06057007059159181	-1.9747140882777414	0.36511737651186	-0.9752893473624281	0.09538911636234115	-1.8857247159248633	-1.3438561836700116	-0.1902038397636665	-2.497007098801187	3.647516070941802	-3.0364380926350547	1.3389189251861326	0.9240260776770253	-1.157652381250945	0.5783391867405847	-1.768973443198017	1.1415399434702218	-0.5310804102420768	-0.6939959684441701	0.3753163721431141	-0.9744499607948895	1.1904337733137855	1.066030892063206	-2.0408289807877873	0.4539878426002537	0.3089166814640385	0.4927339414520424	-0.14054237822150675	0.3707533541564138	-0.12491733955006978	-0.2616725182793278	0.6133247746903738	-0.2594267039901632	-0.9169012472122436
620.6	-0.9235537747947793	0.17752059310242208	0.5243039003216621	0.21641453969388072	-0.7242934127704507	1.473629065278562	0.2752963647379929	-0.8140500833548401	0.3370698808547332	0.15177868168055045	2.690626764084095	-1.5457038974950845	-4.057443123725111	0.5521556314164804	1.0870028359926245	-0.8724680348892487	0.08709022911469791	-0.8179363112129168	-3.0003893960903465	1.0767564706200101	-0.188422417423888	-2.043843360913518	-1.8856798891782347	-4.167272571249516	0.3594787756556782	-1.5506823306946933	1.8073625039046453	2.9741940025647264	-0.6200347453379501	0.23631531669398834	-0.8563572160552001	0.5936201082398633	-0.34031606649037494	-0.8527870921630227	-0.7213092501393967	-0.03732730980070764	0.8374397798968	-0.9787961466195354	-2.053442342841791	1.7451775387123278	-1.6173631306383993	-1.9792290477149037	0.05178152912929353	0.41432317333852375	3.0634574051851744	-2.9865655521600387	-0.1164370004380838	0.7531394573429365	0.06727049933290069
620.5	-0.6685023972401676	-0.06490046374344344	2.64507875671375	1.6380893994067982	0.6526980975057783	2.1140101236191864	0.03992061846193162	-1.775927919132859	-1.8149402235857917	0.4296242479829092	2.9204448626694623	-1.5741319761459218	-2.5933342764604714	-0.25243744048238803	-2.1515212211774744	0.6462239753775674	0.6823340429714586	-1.7254081811312405	-0.14648125198097	1.9330391786938792	-0.9881761977434432	-0.048225576199658005	1.411736023192269	-2.9254985868870502	-1.4917789615756991	-1.30513568755705	2.3301713046556465	2.556960418568732	-0.3430134437165864	-0.17941617770536333	-0.7107081120474691	0.1731623604392807	1.1610133913952134	0.3950625194129525	0.48990136448559807	0.5343304659901749	0.5644800820166511	-1.640441185940829	-0.9535119796684246	0.7736891482363074	0.7400742505392015	0.6111864228200088	-0.04711454307789845	-0.9940553370351587	0.10359773160151697	-2.414874222420872	0.44728393424760027	-0.13996865075122628	-0.05390484032032694
620.4000000000001	-0.6036656773801296	0.22251088138147368	0.5434764460082584	0.5889746081139795	-0.5144131030184209	0.8060627792041745	-0.5953671997443375	-2.8332330136596275	-0.7699348018211609	0.28841514067493074	2.3547245067635156	-0.6738442631613302	-1.3359480828024153	-0.6192639354568965	-2.447964784823416	1.3256191477735029	-2.7036744139507087	0.5495000405643851	0.9196933431854373	-0.0865480131341052	-1.0132826985183605	0.5004632112934473	-0.09388345614989024	-1.3901516724477891	1.4895025981699228	-0.717047057561608	-1.002610061114086	0.44798387487768276	-0.1039254467792439	-1.441041652021606	-0.758560832505568	0.1809275671532955	1.254664403512334	0.012426695885829675	1.1374902276832624	0.5840388796124502	0.15577440237894435	0.1543594731951552	-1.077860959077097	1.815931486220151	1.2842119635022111	-1.20886478756108	-1.7212256311168086	-1.1094363068114368	1.2991065448344474	0.41948987910602487	1.8249631131308597	-1.074287287146331	-0.39894044473361534
620.3000000000001	0.5614220390893445	0.09506309737600105	0.8813771001177374	2.4680243887042947	0.05578523551671995	0.46341901249012835	-1.4636388559267508	-3.1703992466290702	-0.13638148126050065	-0.5371992275419544	-0.008597800780861808	-0.3401396104937269	1.3476375578827113	2.1403695865889785	-0.21613384866840707	0.6706502537389984	-1.2665597296632654	0.7938841238098732	2.0047397852702593	0.9314137669760868	0.23230735718004158	-3.0679768934570735	0.9021825116372457	-3.0495556464718003	1.150248021838664	-0.24534941679810274	0.41782882947374284	-0.20969802403489224	0.26340445832067544	0.10921297368572411	0.12740017974801932	0.8071757195195302	0.20099114867655188	-1.2754335762685884	-0.11562255926281895	-0.7023149462315557	0.5647207851813564	-0.9737663519202928	-0.9088584820075384	1.5270763615594456	0.9527558080539222	-0.595621914004791	-1.4232554445928827	1.6797773261948148	1.726212044124991	-2.2838118309217332	0.8750549512434024	-1.1343036418759544	-0.31684060243461803
620.2	-0.6434400745567681	0.5069261033873059	2.5430833711537266	-2.161732112991749	1.1149329582226308	1.8017142563929798	-0.9230616372829199	-0.9113612740291415	-0.27743752903423025	-1.3226482385650828	0.42994788811419116	0.39507247547801877	0.24386122729882875	-2.4584040683996182	-0.3028411849636416	-2.6811342477171842	-2.054917548309386	1.64456301984734	-0.17947857784640625	0.2589367491942952	-1.6907993069245446	-1.0064203518685795	-1.5808655400176566	-2.3786804398702723	-0.0831597437048068	-2.2189403147645987	0.5491235862367851	-0.007930861679627754	1.4641501266148014	1.065469137519994	0.46849161395668554	-1.2315860374039476	1.052597293183093	-1.218381871072402	0.7270310514415874	-1.3106830194442378	0.30225469885527134	1.1310065108029168	-1.2018908442738399	0.8679511697638969	2.3626580461568767	-1.5409999267641108	0.6981970391036276	-0.051276900849865914	-1.777516818783787	0.18735273638436223	-0.7850704060634609	-0.20719027579344673	-0.548320930481888
620.1	-0.1652836171939908	-0.12770559565719308	2.2348663282960364	2.385957538785338	-0.15747456477523486	2.412904768637664	-0.02330378683331044	0.8745731636388596	-0.14168666944154684	-0.7585576806416778	-0.8319243593895906	-1.8729004079479057	-0.8653550083641504	-0.20137694209872967	-1.4446425015447533	1.528185742963165	-1.6558361859766368	1.6039503930745789	1.5515209421603298	0.19558826837870846	-0.6601501190320583	1.025072246970781	1.7390941899318149	0.12555333315719433	-0.11319511732047341	-1.794994885561013	1.2981335683112416	-0.13838863679527935	-0.07837211092712812	0.9659802160033032	-0.13099583828868389	-0.10041948562512931	-0.34829557706681125	-0.22472850797635946	0.24132745243511167	-1.5586055462635269	0.6533859641706314	-0.4119236563813171	-0.4015856475849564	2.417328110492975	2.3256860073316123	-1.471593769854501	-1.8538485759430379	2.4142528219366035	-0.5345819535634151	1.1161154273527842	-0.16689381932639047	-0.2049828311950388	-0.9053199773211948
620.	0.9923193465278897	-0.8738847528611217	0.6068885330392718	-1.0015595004652706	-0.5530903475021122	1.928294227353464	-0.7099745455508634	-0.5700690413415987	-0.6434031386925321	-0.37172782328958576	0.03817063560670242	-1.8357539341158233	-0.17695561404880006	-0.5394062005011988	-3.1878632459880505	-0.7051745186867873	-0.3551828119781807	-1.2320198105994937	-2.5154795691057545	-0.9656278866180114	-0.49190204995419495	1.1608265099635606	-2.773665094125361	-0.5997274960816344	1.5961803792224099	-2.026790089142488	1.8024265299290954	-0.15956078535789864	1.035855468496275	0.25140015898765167	-0.6849324028187982	-0.4598185252750411	-0.9385071975905552	1.0455917369683965	-0.37799630813779905	-0.8257701711457511	-1.601156235011275	-0.31278350751743	0.45017181505966186	2.8339005223020477	0.254636961430069	-1.2430749073191953	-4.1565663088401905	2.3723500336825083	0.20797299460196006	0.41360651586007524	0.5736198933839258	0.6542750910622765	-0.46659056914039
619.9000000000001	-1.6405259904019958	0.34473822329023796	-0.9700300426085797	-0.7819872469613297	-1.6857329113859312	2.3582366592077166	-0.5274650076182246	-0.36790836595911847	0.09661233781732875	-0.4137610933160998	-0.6886641985096592	-1.8730769271676657	0.37165950167408524	-0.2605461613054674	-1.7572316511344708	-2.9731230091529666	-2.8223961634495467	0.5184779733433584	-1.0781911196161902	-1.382938353855036	0.06636117041511738	0.7721316786473447	1.1275163516043771	-0.11535140023099011	-1.3597318435710317	-0.15733576326886967	0.6559090418106261	4.019447840333092	0.4637268601037008	-1.372346096035963	-1.4123592032278192	-2.115691638261302	0.3007101729824182	-0.8926434875583873	-0.528839442106313	1.1610257040204761	-1.4413322346518629	-1.3368138884807397	-0.30957246606186195	1.922920847296005	-1.9221677042673861	0.9396007442564795	-1.478588663573225	1.9680328308816728	1.116539693755523	-2.0060345246816342	0.6988001661844849	-0.0749392589984309	0.12355284656904808
619.8000000000001	-0.17573629134165264	-0.10602570184903393	1.4894249909477693	2.281179982313742	0.5544262130471089	1.0028453893344607	2.0152532838027257	-1.316837573823142	0.13139601445713567	1.1729835122823105	0.40956172457306245	-3.957930554102869	-2.512018882331072	-2.626593882703609	-1.500170768304946	-0.09721694431780781	-2.6227543281284955	1.6417442588711908	-1.5449522151852806	-0.6531414856237185	-1.0731215043304894	-0.20597228912478774	-1.4169544548491029	-0.14011688526443877	0.3098627178463563	-2.157872397625691	2.1607098027175797	1.739040238538052	-0.6872229295063963	1.4391090165157188	0.11790220792070616	1.0123681898327657	0.7122104215030789	0.5210961978711749	-0.8635347605009446	0.25276557552546114	-0.3597326007045716	-2.0698051141138256	0.0024660018009825257	1.942438602013084	-2.299225844064083	-1.8882217890226713	1.4708781367675778	0.5065297850083361	1.297831194011402	-0.23701997768402805	1.3223651478356273	1.1948050318069228	-0.18617742091065578
619.7	0.9870036327306094	-1.1835678609804363	0.40565056405283545	-1.1329664573279556	-1.2650216116465	0.9249257323981236	1.6452642168924916	-0.7837008852206742	0.24698881910590997	0.2006149077442907	0.16845288791925794	-0.9830878556414777	-2.964848465519568	3.270979466847352	-0.671445754864051	0.53559777775927	-0.9162095387476299	0.6544000059150908	-0.5155328764347332	0.158861565935833	1.0533179986173786	-4.028432421106125	2.670499271944496	-1.3810617069067348	0.9941377310263312	3.3986843278520475	2.645918587386548	0.33852416016232856	0.7734815938777214	-0.9032720525139775	0.16526546557726274	-0.01774056777954547	0.6520684119082674	0.2545565480882772	-0.25600397527323593	-0.6465201022655368	0.5865983945086031	0.5072206524114291	-0.5994252464540538	1.6314806996707027	-1.4423977313907903	-1.9674226302269473	-2.968169080324959	1.7443921939912954	-0.18602937545040849	-1.8748973764588528	0.3628190616394278	0.4138175617543334	-0.3345065649968728
619.6	-0.6660296202166583	-1.6922717332202404	3.3272091965836736	0.03277235350060603	1.884234725514153	0.341835659480202	-0.7432096834674533	-0.6024449587434324	0.2458909699927474	-1.6540582845148133	-0.2502192539919381	-0.0998999068683338	0.7203467206771568	0.3915019471087382	-1.8729753924293142	-0.37480572746365703	1.572267053275473	3.002825688465669	0.793347919204522	-1.0863846004931885	-1.366308552755704	0.9060715095646239	0.07235298846764193	-2.3551438049507385	-0.6470065270120722	-0.8694099445656489	0.8111849951261529	-1.4179364858469525	-1.7103933854056843	1.0186557151032725	-0.7241480675606361	1.2733447634881134	0.5719459641158188	-0.29169807568873085	0.6855372199710932	-0.23675315844983746	0.6935404608644906	-1.2136864667774154	-1.3118511855952342	1.0123265639411974	-0.3588714638390923	-1.2148330633208069	-1.0580615541948926	0.773358702334156	-0.43580756410687715	0.018603316585031227	-0.9183503041613903	-2.33411879032118	-0.2570650404622975
619.5	0.4178636403424656	-1.5751506431202438	2.7043271101017843	-0.14819010939157617	1.036638108398209	0.043412407182415444	-0.7998850595998351	-1.3639326450858733	-0.04826291055024379	-2.6289977586164577	1.5026298295122043	1.1862822028072932	-1.0125196226466924	1.562976715071663	-0.22115981870741236	-1.0925274676061902	0.6451801183171395	3.169797134502513	-1.7015472476049849	-0.6988777497783888	0.0526612385908537	-0.6663472178122347	-2.090399185287639	-1.0581843782374047	1.5896427068732804	1.7867211060216959	1.7939803191467538	2.0442605461518224	-0.3261644145172503	0.290355907334178	-1.402712132915996	-1.0037111212545626	0.23284565939292967	-0.6119839534138483	0.8090461196912202	-0.2971008168077519	1.4643709704331087	1.5646562299624223	-0.989765077771267	1.0698268586926816	-0.603501257551008	0.41124202154437933	-3.429387904513045	0.06857019972149825	-1.030452816875465	1.191895862085068	-1.7934369975748212	-2.806677853178333	-1.016667590045414
619.4000000000001	0.11236056024946528	-0.42505579991116926	1.8482208191160834	0.12802524568221946	1.6083344830539512	-0.7588260725096609	-1.7677423539117672	1.1604580660579091	-0.5251650615800856	-2.6563323840947404	0.012552433690369291	-0.7069267124559688	-1.1531383243134583	-0.06935813578148098	0.18718155579673443	1.6591066509281207	1.714182734651223	-0.4962844105129809	1.7906804765183453	-0.08305142651726369	-0.8910700991070617	0.7792498409630662	2.237157090355867	-0.24719596904840624	-0.10481979460678481	2.4005067011380445	3.4074098573033824	1.7045467518438941	1.0528673082150637	-1.3214297059840063	-1.5459989952409854	0.5736219682534203	0.4926962532573188	-0.042427760790033235	1.0436448505653169	-1.1839640653075647	1.5712076403099133	0.13040642570020666	-0.08448492505751026	1.287313231903894	-0.3508571926831226	0.323967937417885	-1.000593583292343	-2.366301951709163	0.08169226753462866	0.05326284680981885	-1.2169676171135402	-0.2294163190001881	-1.1038774508975073
619.3000000000001	-0.8308287283643481	-0.2914751248112633	2.748537174795259	-3.0397951030783608	-1.8915822506423705	-1.8167569343672105	-1.8094201288858778	1.4636577052141888	0.3784522464921578	-1.8492516060995716	-0.25397264598820257	-0.5162447202149442	-2.559152027269743	0.3163182713408717	-0.959243514020243	1.947718454925348	-2.971113251973194	-1.8042772624778685	-2.4418438777196947	0.06612580513335697	0.5763664292568755	-0.86775745298125	-0.02047197253736796	-0.9948153614958783	1.9639819697848153	-0.8459356369593377	2.1397651389830035	1.6738372066604918	0.8766585085318435	1.8051294016772519	-1.4809083716232023	0.7161290682679613	0.5093995322713891	-0.08980092613738416	1.218072859487969	-0.9154160167984251	-0.4568550593093078	-0.8474912065470477	-0.14129858300407722	0.4845576981064754	-0.3766878972301504	1.6657102774647465	-0.12054166259658958	-1.6426872623725353	0.8180368503791153	-0.19672425632388357	0.7743543999103857	1.7143850439219595	0.020641578283364825
619.2	-1.3391953355737345	0.19743437172222578	2.6539554183650953	-1.565971078918534	-1.3553499977624084	-1.994487653946692	0.2305851162572753	0.4027013468187587	0.3194782977478743	-1.623206101357148	0.7112942178422335	-1.0066812782264252	-0.0033217109140972756	-0.24637898286871363	2.5501132233795345	0.5748911923948101	-2.0571717459479535	-0.09730628971979893	0.8736316092876676	-0.1041345737279229	0.0583834600307452	-3.640515573669247	0.07566650708982636	0.49045370257173826	0.24214106839497934	-0.5493979835739358	1.024337619330762	0.7390187655111355	-0.3628734853419744	-2.4938591759211346	-0.6915737050672393	-0.3707304858537408	0.6679943431180486	-0.17248972994237022	0.8880453979048342	0.19594827459393366	-0.8223057128869415	1.199525014312247	-1.5914604506664174	0.49241246455213483	-0.38982730903481455	-0.013628884324795532	-4.867498991718101	-0.19892717196363907	0.625496822859504	0.8650986619254648	0.016215367773631195	1.2040597088526366	-0.9500486356282569
619.1	0.6978570734646818	0.3828812169864	2.4953801830097744	-3.142767898972667	-1.0100601586154703	0.1409201629126513	-0.3670709995420949	-1.696149440781406	-1.0223878086576574	-1.25867556804513	0.23907961946584444	0.6745440503975599	1.239362446315492	-0.14610253803247328	-0.9096999525676134	1.7796713805682316	-0.5489526248487396	1.2901461935170544	0.10740307598268303	-1.001577626391878	-0.9021508335142379	-1.7107333393692281	-1.7898066024368426	-0.39891607658312145	-0.6823805093434995	-1.7695469857604633	1.4820834228743573	2.6780948673614104	-1.5728394894438291	-0.3894745977441441	0.6256535739517544	0.8132169182360557	2.0790133747282935	-0.9929623026066816	-0.5083695991022552	-0.17854914161740784	1.2034752758582643	0.7656804947292271	-2.327972654215797	0.33572639065531673	-0.367351555713928	-0.41129867040681	0.5069136284005924	0.0737392866961144	-0.16780913763774663	0.3753063189015886	-0.7826605165736721	0.10670732369372837	0.1102356573610826
619.	0.45328749324027173	-0.16745868886751247	4.428705839119936	0.763146129988064	-3.753575121299774	1.981566993218078	-0.6271875378061535	-3.492970360327229	-1.7240188200581736	-0.1718918061606174	0.6601354138118638	-0.8978700451580437	-0.1422091722387553	0.32663633551035703	1.7434836186327505	0.6399988622776409	1.1912844163833676	2.050111935634692	0.3349329125264578	-1.2621797347037464	-0.35215907444719274	0.22742055765755068	-2.166461389860546	-1.8696964945198509	-0.5063696775774221	-1.2729033986683205	2.1792640318842853	0.25864477508477124	-1.2261010522764353	0.9529503943804288	0.07821133207085562	0.13347932339488733	1.2304637769346378	0.3576842501485846	-1.3185233216012646	0.9093727303113902	-1.8358081290976223	-2.687431944133882	-1.5782329884334274	2.095137378100906	0.6537456861402529	-1.0851957820691005	-1.479227825613262	-0.7214012978859743	-0.048915033139310005	-0.8334823863299767	-0.0565470750636225	1.2727102994641473	-0.9858857546994242
618.9000000000001	1.4619764255396483	-0.5557623189409644	2.5343001234145883	2.3677754369254846	0.4836648885212752	1.190263673986117	0.28486628758640775	-2.9089714707814665	-2.162643337223014	0.3040816199955314	0.6346864475691643	-0.4538193779421744	-1.0429753998505942	1.6812879886793202	-1.3042195987605714	-2.4642109988224687	2.24766080025817	-0.4731021384525389	-1.1979912461713809	-0.5383276403714864	1.0935275242240212	-0.9773937499273642	-0.03687137322770395	-1.6410591400282548	-0.05961236346884856	-1.0976265189309302	1.0927253127004202	-0.30931592701325394	2.3415796209110153	0.05429591348899482	-1.4180628560013746	0.4090251908845224	-0.10681962146201651	1.7221715900625314	-0.7538594117789947	-0.3038919357996292	-1.288237990046449	-0.2941929998606785	-1.155031606611106	1.7748206749780455	1.5042774907110361	-2.323838891745666	-2.7767612005776003	2.0688579173949764	2.1326599237288124	0.7696553176492458	0.5132485744610629	1.4813907332539682	-0.170130631754352
618.8000000000001	0.289964433518034	0.5841010334806237	0.603635514834986	0.024770053079977428	3.3640665116388035	2.43498278464808	0.31885486884996717	-1.5206159564495048	-0.24244971160936968	0.5717369393279255	0.27392954184998564	-0.19070098929913878	0.4071113562800901	-1.4081973791696545	0.6115612685371362	-1.7438092638134444	1.0056528514721557	-1.1297737232850769	0.46364142484632126	0.5258255983311623	1.0440099973938055	-4.2145226908937845	2.2880275534693477	-1.309638816736605	-0.4342345314128122	-0.6132998856497711	0.6671065976944353	2.1247289712873036	-0.07198317643937269	1.180843357606904	-1.4602995674090637	0.025115196589447608	0.5738826592685926	0.543632782149782	0.8672391402539742	-0.22806562432217176	1.9034596195158673	2.511577677031384	-0.8069093125998732	-0.41892927130463586	0.2485398432019612	-0.774910424903549	1.102382789380682	-0.1435379031065075	0.6178235259802279	-0.28720317317208854	0.4738849703299729	0.6878140362501786	0.3877080734650946
618.7	-0.02589259291906968	-0.7650056522780819	2.5983001622745205	1.1845366022935762	0.40023347534549797	2.832719861894837	-0.20899372269568206	-1.4760956474315714	0.05164610354442989	-0.7354503152217067	0.7974677212851827	1.2593079191049086	-2.359715626745527	1.2217173940011767	1.9797686367870897	-0.6996003309916087	1.18182876339103	0.23916610080695744	-1.848606495848178	1.5282992045024157	0.7361062947303235	-2.9400584300871926	1.305013976431482	-1.0247820958415321	0.2541005454727241	-1.436275843265461	0.4297498453372459	-0.1709504849435901	0.07730268545634546	-0.34915798789964625	-1.0082217979025943	0.49492841700913415	0.21476278156086304	-0.46063186750809026	-0.19145474369613646	-0.0553268314751654	0.2685310583568601	-0.7358359549569452	-0.6968914431192652	-0.4849846683125813	0.15285291938440104	0.39694601629002957	-1.0430087848775085	0.6516788376382465	1.059616855474601	-3.1380392036757714	0.13721385458937338	-1.8498108057584495	-1.4709484388336098
618.6	0.6438998124090523	-1.1487062483307071	-1.2255808727051525	-1.2773573036888834	-1.1755634341996777	1.3137099075401761	0.09634508033713418	-2.583157214031206	-0.8282527117533252	-0.41255447408524903	0.9332497736508851	0.08349545504467631	-2.5582367219412485	-4.579622138269302	-0.2161267448284212	-2.1454142484474095	-0.7769935289947748	-0.17302194617784217	-0.7644714549067326	1.5771247582947077	-0.7031673565597832	2.0508838792127717	2.5176176016063803	-0.9843692255162326	0.33006266521072114	-2.931815490845155	1.8860046123964551	2.9022631290197176	1.2400504109643564	0.38325099374342386	-1.118306972565904	-1.7746735100566884	-0.1352185478650032	1.1071349506164454	-0.19002385027091084	-0.03726366543384119	0.9048960713506959	-0.6034047247793182	0.8723878241479868	0.4557204800125826	1.0736642464972688	-1.6039003733281922	-0.3601266122449054	1.2576067697379814	-0.1819349771732821	-0.9722257088859736	-0.06481978046307285	-3.043234370791369	-1.1032782726921189
618.5	-1.0767149536250469	-1.0542126014186446	1.916711291560516	1.2264482321138583	-0.9491262747770431	0.7459487463933354	-0.9813024632350711	-1.8946708964653103	-0.6123438130952465	0.3116289059172228	0.7268048775880096	0.6711743834289883	-1.4500348807302292	1.1584332731810756	-1.2052550355999294	-1.0409160795351786	-0.8543515403916168	-0.9652787195507526	4.298016751576567	0.6046493654266792	2.885568225889163	0.9373194351384251	2.149436641967658	-1.2114094467630239	1.4217308958150812	-1.7181367935209237	3.7064554123462643	0.14897750166822554	0.3812094746290911	1.2265658517021112	-1.2838795829389789	-1.0583642200801562	0.7394101525530822	-1.3085953381231064	0.19927189616950525	1.0428242283653573	-1.6953927093012164	1.0746530329111543	0.9775333650877225	1.0866330948271175	-0.2669464766275671	0.9246282551235012	-2.2253663933590233	1.0965941524081466	-0.6558205960181631	-0.4030532719913975	-0.4516152368673168	0.6135490698725312	-0.43456497782445686
618.4000000000001	-0.5074776569929061	-0.43539375273043734	2.678363905395104	1.9334305842934394	-0.4634706606391567	1.7413897965092562	-0.5061978110811522	-0.4021863448392745	-1.1260161323650824	-0.7605629578914161	0.43379139904663183	-2.4780252854512526	-0.07074701261565797	-1.8456827104332842	0.6352170999165596	-1.9915615364580335	-0.6711310049146175	-0.6497578121375154	2.6840245095273914	0.6850576679439667	0.6886756637532786	1.7690160063089424	0.6980528175526916	-0.10949862905592467	-1.4865018916048616	-2.5991695372614343	2.1270872172666864	1.8996385266639342	1.3163017150216914	-0.06620160362726965	-0.343266342667894	-0.24046545345558878	0.8993395455047262	1.054850515956994	-0.4573479285822117	-0.6326401164036177	-0.41281814881170675	-1.2824433383165577	-0.8764624016626312	0.6387625232858339	-0.13564635462356844	-2.1801977805425867	-0.34380866844538804	-1.0851799558944482	0.8594977391017632	0.5867382697322828	-1.9306538064888248	2.2319321156310763	-0.47768608418159914
618.3000000000001	1.4614474133943187	-0.6336678434162746	-1.073054185464601	0.7784338466275322	1.1169546313293577	-0.23904158172711276	1.282741224539928	-0.1720707595087744	-1.9746769694863326	-1.9600532013373515	-0.45819253925561876	-1.2773625502911239	0.2733521403040034	-1.707853688508857	-1.803006790898026	0.5162736023463866	2.1772151898706658	0.5761405965175305	2.856194464955854	1.037744667383066	-0.294669571125517	-3.054956922215666	0.17836918102496302	0.7962631990102429	1.1636701935921092	0.4720583850306963	0.021010600365462873	5.294645582673139	-0.08508890001452049	0.6137281896996467	-1.1220352773588267	1.111246366973496	1.328011395293491	-2.2726959782884686	0.5328041472929705	-0.9823397655130219	-0.010328157049257713	1.1256740731742227	-0.5318576041057934	0.3255314832911475	1.241328194971042	-1.8205095541129381	-0.43043297187447105	0.896649502286788	0.8309432894538965	-0.16935761231465318	-1.802193491969636	-0.027599192765884517	-1.3794979134215626
618.2	-0.5446608386339701	-1.0291678292831523	-0.46792517069013984	0.45074236148270164	-1.7007989584356213	-1.5874869597532832	-0.9579297665588464	-0.8511835717071008	-0.39218454645419487	0.2289840687605711	-1.2054503118167301	0.8730405131221293	3.38951200211498	1.1650974663858094	-1.0878920265823455	-0.23023083458834565	1.738627873536057	-0.8706597357126975	-0.3860350455408519	0.44157937524712065	-1.8028122282966903	0.980893837753874	1.7596296443948642	-1.592958549238948	0.3701258770771762	-0.6694821216188437	1.3017238021492359	2.277257770535156	-1.2288603642559215	-0.5758727615016781	-1.11235156365772	0.027328955262597487	1.044560689589926	-0.020114062708786795	1.2899145852061167	-0.6799070121321149	-1.3276650177685696	-0.08714525111827826	-0.342439459800398	1.0719979748144943	0.5349034338688345	-1.8531633682273934	-1.0348722011311235	-0.7874452614547369	-0.3313202108647668	0.03755654431636207	0.04278237225950793	-0.32463529954368964	-1.6902701878708877
618.1	0.09497896530606142	0.37274126512388817	0.4276482158188842	0.25597131044056143	-1.5814534082443727	-1.8951539559348063	-2.4975272736813983	-0.6203614221687468	0.2857663801010131	-0.22428957772690827	0.33149570772625914	-0.15380372849697166	1.94784650802299	-1.0130398392655413	-1.8690274660072628	-2.591686501971357	0.3423796535270228	-0.1801332009979536	2.7988677445538843	1.4995490330654584	0.3793849953318733	1.8058637062975094	1.1224192830401039	-2.507736457683107	-0.2573548591051458	-0.1478065327340885	0.9966454711765083	-0.5590780771717159	-1.507168678567102	1.8682347184375054	-0.39305918071767443	-0.5385051850017379	0.21120122113260312	0.6795558088557659	0.22291724759527465	0.6159981944419807	-0.06194867256337311	-0.09244666158672168	-0.5692760559534897	0.5677756261087663	-0.7294367414060482	0.5909486616743345	-1.096010521277863	0.45808152873076285	-2.21857903504584	0.3058769611984266	-0.08349568950804237	-2.4014746557148854	-0.756174404547145
618.	0.32437275773872914	1.1843415487525248	1.8492175287310413	1.5172120774281197	0.19291746527450962	-1.0162202517464878	-0.3803764609550677	0.27108116538410076	-1.6907065064904414	-1.1661794620542216	0.4324175754227922	-1.7864897975485912	0.4274272693338862	0.3551257630654034	-1.5677686386909189	-1.99953057858799	0.10599396635014041	-1.0061405593110437	0.3914753448484731	-1.2890484028723912	-0.6079415914623585	0.6368573118331233	2.0671388700471445	-0.39484028486515343	1.3033939853654524	-1.1278292054396144	0.8191757597737006	1.560568350992648	0.5987202958441963	-0.171776961115577	0.07797690001857602	0.5851711672649552	-0.4626427748084963	0.3072603787098971	-0.21046972074124098	0.47066784467411266	0.5563762983831981	-0.24743538053355826	-0.31552859303619624	0.24818783740571182	-0.4015618076000549	2.9705246979072037	-1.1694562088261096	-0.054129026282843995	-0.1791385157063139	-0.12708443065932373	-1.8792727477784463	-0.834239006653104	-0.8786343329093997
617.9000000000001	1.4316673139230158	-0.5308159639591397	2.7272763012841335	3.0790348157256338	-0.42499114206140265	-0.6542330814185977	0.8304414664253504	0.503092737673665	-2.177705972465646	-1.2881974468166941	1.2630832978875561	-0.1446988920027465	-1.3489336009519306	2.903297987760028	0.23815570647915402	-1.2480072736114878	-0.5043396715785872	-0.4836179934430834	0.09476043673453141	-0.5923898540461248	-2.507415287041478	0.38988006604566694	1.0419082667836523	-0.4064521311293139	0.6842457190980399	1.3384089356263411	1.7438319505032798	0.5451868016525279	-2.5643321321664905	1.2258542910658246	-0.7817808259007905	-0.2853272586568421	0.2979201970446379	1.0906127074481744	1.5973791482343052	1.5169980168686021	-1.4216947268922457	-0.34653691630482053	-0.034838965741839936	1.4997399136516003	1.6175234195772001	-0.5817226199993697	-0.05629611312045303	-2.164627676354586	-0.7297341638797863	-0.5941036875146688	-3.4854268073576136	0.6644178086616925	0.358715976580857
617.8000000000001	0.0791043169483725	-0.5327362592504007	2.0970996417505408	1.3037743498012928	-2.1080543665102343	-1.783556852812261	1.718586596284535	-0.40226388262375845	-1.756467940848501	-0.26161679628673246	1.0443621625190151	-0.4250286262826932	-0.5229049396268199	1.1604653826749778	-0.8398330367832374	-3.0342036156011702	1.1531593465591192	0.8945643196292368	-0.8455075244570112	0.8633293008270311	2.3264213203108475	-1.5306323426236694	4.493338845585659	-0.3886996208159505	-1.7244826401866056	-1.1547036858166198	0.3417558655200712	1.7331840639325273	1.297643167795048	0.233469382814472	-1.2101284572013102	-0.36985459567519197	0.4207693232171352	0.615195057225345	0.9650087538308394	-0.6976610891412297	-1.4320879728490559	-0.008937260619294923	0.4499492997865038	2.0064007930216294	1.323201598152128	-1.0952196511655918	-0.8149997185393666	-1.692733188188547	-1.5701965553798254	1.2880179235775135	-2.87745561738404	-0.3021476579466022	0.057940357120067065
617.7	0.8326113914245852	-0.9569941330011182	2.6830939703897836	2.38120355411998	1.5178659575529272	-0.6084537189350148	1.0532624391767702	-1.183733470269742	-1.7238802627338377	-0.6228019651947627	-0.19985340243555516	-0.8847718302403332	-0.1842994283763946	-0.22117324860427046	-0.3918498356021063	-2.261692607157459	3.159442367851297	-0.14974429299333325	-1.2383042457315634	-0.8223628404734642	-1.2374497298602773	-1.7728004914679687	1.5366963010440209	-0.502504568232124	2.315016178819536	-0.5550191857267595	2.5839646778548633	3.6234426570477094	0.3571569200083076	0.6193119770982153	-0.5851999840893839	-2.4369114510221426	-0.2450252215072924	-0.2449457610052581	-0.5876933196057822	-0.3592846720551798	-1.5099926398066859	0.03619156440783433	-0.008087968029157011	0.6642489254786779	-0.09763836619367586	-0.25277331971663464	-0.97407480742659	-1.5423885676040425	-2.7965931286258723	1.1040032833079096	-1.0945464736803765	-0.017541752652699083	-0.5910854814531165
617.6	0.26975387103696336	-0.5514444299838421	-0.8361342971614866	0.6354980080913102	1.7607085122190065	-0.4803287889490919	-0.9519629188051305	-2.594916337595455	-0.713269975288531	-1.410530354654042	1.5174974255911708	0.554541663569576	1.1104105879821102	1.6864612039638982	-0.8912108153210323	-0.019604097373788876	1.929367778951116	-1.351266621988563	-0.17100497052912797	1.3142224437631858	3.2686482518599767	1.7949360985421865	0.8720780227301581	-1.480004313782826	-0.5958179628255448	0.044608864314572116	0.73666587077328	1.0746813847260714	0.7124480334630111	-0.41905564540185103	-1.757998087590149	0.07907408112649783	0.31704570801207543	0.5386139227891831	-0.8566219215464683	-0.2999321426194164	-0.4680278725593662	-1.1763060496613071	-1.5633711100899494	-0.6974480373455056	0.4777918742417948	1.5582982041810136	-0.12974374519375234	-1.6304136534643938	-1.815474432956052	1.749342026462564	-1.5195617719550507	0.21896488792774227	-0.8558806648893196
617.5	-0.08574596630833325	-0.45180930120349105	1.9424828490410728	2.100609888114556	3.6545321301917886	0.42595174828793103	1.0349879331093552	-2.633860302242206	-1.381219689953576	-2.4637779097145227	0.43763432811021685	-0.10329286816586258	-2.9479978834807508	0.19013114947101156	1.7033081109334467	-3.5662910987460688	-0.3460880403578832	-0.8300125787639212	-1.8182970183230998	0.20331586853588746	-0.3182358077795446	-0.1200662944166015	1.148943219043017	-1.5388640074170334	3.0515369025285293	-2.6961541255341936	4.325993363736291	2.0322927789644423	2.4751530257614105	-0.6316944855775025	-1.8236448781836563	-1.554589272689322	0.4038930824151147	0.8863909344977445	-0.5535937567733368	-0.591733459794741	-0.9811313202063754	-0.024550463623651098	-1.7052301998520436	-0.20174446159872472	0.09923711249047029	0.2476497000783735	-0.5400383694126444	-0.8255546322068401	-1.9908216176049365	1.4472341264470283	-0.5587822879631266	1.5051211654476713	-1.3709036253734483
617.4000000000001	-0.6393530617961592	0.5925313564413528	1.0333004535444024	-1.222072069667806	1.2821008893615482	0.7795654516184831	0.5460060080313993	-0.6573186611216257	-2.2776223277977525	-2.7866605307389753	1.9411780060094856	-1.003930445590933	-1.4687809632758366	-0.1593816967257362	-0.24262839777178247	0.05600106310029496	-3.6031980614029946	-1.052527528063139	0.7002470993194461	0.2576664163854341	-0.005033832418756427	2.209195264385006	-0.4207970413961458	0.3233007884325174	-2.4933061762807496	-0.5702132563676403	3.9454328543270742	1.1459168535956685	-1.1463656759337284	-0.29000611293890843	-1.4753085468549227	1.304461518026383	1.0979595201778571	-0.9254434921440974	0.5174050299049089	-0.460431551067101	-0.52573555658384	-2.1184938165024954	0.30857654025684633	-0.26842158203253463	-1.3574414835779594	2.0485797516075417	-0.8284862647639117	1.6428192816872065	1.026423566638095	-0.4272751569626856	0.10819082863481322	1.4076851897597797	-1.0784693729127464
617.3000000000001	-0.8233190560531619	0.004872003967519856	1.522089651126028	-2.2949487830770203	0.22596126804021488	0.7926905335374448	-1.6444506465731437	-1.252179941826434	-0.4869289547960043	-1.308775437155194	2.3193519050057314	0.9751462306532948	-2.449879633481421	1.4200030296785466	-0.639296950574609	0.6461285143744976	-1.3401890849539064	-0.5928020155177172	-0.7120796352350326	2.160986175167756	-2.683015878583441	0.9388824895765163	0.1026572135777597	0.37548532544517665	0.6700182196890256	-2.5972256188275633	2.2569270613224175	1.6555474302741944	0.9824706328959047	0.2252433966659531	-1.833696573180709	0.6044271337906777	1.3767417710867993	-1.0049072579906073	0.06293387574907061	0.32095711936588783	1.7821625416601947	-1.266112325388681	2.925637571397922	0.23539424846119283	-0.05175094453425988	-0.012502695677631015	-2.463688782277352	0.4506359068194956	2.275739807377139	0.8294763358714126	-2.1556571164977236	-0.27388379592430584	0.23823316114193438
617.2	-1.0782971958465861	-0.44546076767873305	3.9251381635435574	-0.29542161033854386	-3.936123280453155	-0.044220422578073404	-0.9342588494151136	-2.629300967660202	1.4132388076780682	0.42476258664296185	0.07589058202521473	-0.6499030628987384	-1.8682345184020468	2.9182166011204718	-1.3822500617210993	-1.6463428747678033	0.7342314371165182	-1.0398973465399783	1.7794803006908744	-1.9273426935198794	-2.376552817960402	0.10054040310957306	1.7024764814481803	-0.32291715462734794	-0.03413668660601449	0.5507036780174634	3.0489479856153374	1.2130569270280422	-0.039356080151235956	0.201608563940063	-1.3254008186022375	1.3445714999433398	1.7527614034142767	1.111222795248211	0.16697875712924004	-0.08433032335743057	-0.4781692753124668	1.043412197621847	1.3243067906875947	-1.7691836327676413	1.175500515318927	-0.04884739036174568	-1.4032777777572811	-0.22578776663550282	1.1183683906265303	-0.626928812578095	-2.524341424564048	-0.10384994380191925	-0.7970751394885429
617.1	-1.2092650619154959	0.153206749797519	2.287774472880314	0.8938650035239897	-2.3340911357094565	0.4485353670371889	-0.6067673928045851	-4.159229976824254	1.436515826793939	-0.3328275569937187	0.31680123932327475	-1.5117395517204169	-2.974106979065846	-0.031892940389749255	-3.050225844667344	0.3684059971791033	0.5940592825602284	-0.10322214357406556	-1.034480007314487	-0.12843318579245278	1.2422505179911922	-0.31914868537982477	-0.22789276783146273	-1.1723168788956495	1.0200166477090022	-2.6763854960966644	2.4937040651108857	-0.7882288903166195	0.2645039261481585	1.4302113647526227	-0.4403879569510656	-0.3892263700770058	0.6895550515838782	-0.5574432031324672	1.1849485945059866	-0.2038950517834296	-1.243663123232188	-1.3027553865806436	0.7530657493361081	-1.8698193936428902	-0.5633054203576843	1.7388408552410257	-3.1517234203757534	-0.7453931738175956	0.3839755917459058	-1.1977477521803546	-2.3784788871028026	-0.7244690453610758	0.28486922247380964
617.	-1.3476021149304676	0.47499712045735903	2.4519161033474886	1.0266639128615036	0.5000404162535471	1.8395233906639907	0.010901910120774572	-3.3438175130866092	0.3640412482958937	-1.890840595726218	1.5522104977872062	-1.18906558587268	-2.868714869696721	-0.18098752417765696	-2.682010876064128	-1.3406214211184304	-0.739569784568479	0.4976939267648497	-0.4899174425031141	2.9505198662372347	-2.101831555848988	3.0057978304501285	-1.221460565646738	-2.56062181238298	1.279479505724262	-4.1406998396911785	2.055922181738318	1.1963765807638316	0.4851485159349478	0.25065744971369275	1.2351898198058677	0.41047645770073493	-0.5589603333876195	-2.206498123440482	1.0322965618919695	0.14637107752222428	0.21746815557877464	-0.8741433361098023	0.8087910232257386	-1.7547115672282276	-0.9297928230053896	-0.01784604914355903	-1.945545686843674	-0.7456311981745904	1.789366226752915	0.7991963373024618	-1.4672575320474506	-2.2038463150264644	-0.6367611817741202
616.9000000000001	-0.43566456516467467	-0.1848085112043848	-0.024389236709103868	0.6320043776404659	0.486950871550626	2.066403822569356	-0.2594484592070915	-2.4815609702961834	-0.2877260030786908	-0.8099660884013522	0.9200354868413991	-0.3891230206549668	-1.7366804904648423	1.0577281709420614	-2.2012605512546495	-1.043352486883012	-0.48927070181593696	0.023727467848889322	-0.01808119595404042	-1.1483010508951559	-3.2146079010622586	1.5603515986151986	-0.7113863659883264	-1.0803454660646656	-1.1716094437010618	-0.1023562107649183	2.202773552840066	-2.592122221918415	0.7462397990396854	1.0703986870405413	0.16111914399612337	-1.2058010990545085	1.0758228995448689	0.19331770681113047	1.0519198337307059	0.47121808917872576	-0.45768543032566755	-1.068466249792877	1.0605176964003187	-1.7092075845597434	-0.11603650043961877	-1.8168143472085847	-3.613858654211362	-0.04732314997078402	1.9732943192364423	0.40222588266248815	-0.7798025411468629	-0.390380106762204	-0.7132235388740358
616.8000000000001	0.19308698793255114	-0.5932732347645905	-1.1413325414702733	0.30716407761266074	-0.6677155701391777	1.1967158865527947	-0.7229731775723001	-3.2343063031440833	-1.6472379516541111	0.1554525204736943	-0.9299945189476451	-2.4783358806324385	0.23539355550410246	-1.266647701370478	0.20161961946484308	0.922866715813909	0.11882011427664242	1.130234330502427	-0.022858458782912282	-0.19710574880466303	-0.8655616025977585	-1.7924688193989176	0.9791169873634018	-0.6336797991313481	-0.4446213936293339	-0.9860156289199449	-0.960974385487503	5.020933191197626	-1.0100090646810285	1.6070432947922684	-0.8936890341388458	-1.354907694735533	1.0876707060070094	1.5818964106881728	1.1871251527305833	0.07682185597716916	-0.15045101707632336	0.4404506522086598	0.6850183554471538	-0.42649091805044925	0.5938059745115114	-3.225080500285368	0.8712041615842774	1.277756934965872	0.9316220856753541	0.35926256449965266	-1.1938685710170767	0.48323479804726643	-0.9080387130240027
616.7	0.1390160697546519	-1.0404763841415616	0.6518551301136031	-0.7514636560072867	0.5072586081465075	2.3497330403289345	0.6086668354959778	-2.9404531802013105	-1.7825188926135813	-1.5587963930273416	0.8263927503510529	0.3069738504587708	-1.1038715327297313	0.8138521627570782	0.92687635303467	1.1258865123188333	-0.5887569422328306	2.646511647687135	0.48667938510383624	-1.259902383557975	0.3671931276610055	0.9930871137524027	1.1760414489077895	-1.4886801455686733	0.4186417495244572	-1.000811238239077	-2.376144202111746	3.0643814362676354	1.4432206582209437	-0.4568369319106983	-1.7166706807788639	-0.867892223497905	-0.46866582649016175	-0.5557805603886861	-0.7074728052747692	-0.6058265636591631	0.37219759913460493	0.7739019295010432	-1.7826704832223585	-0.9453846080450528	0.8520712358758108	-0.6753035634211118	-0.311583848272522	1.68760593783938	0.6707680236663854	-0.30081370921224365	-1.7574435654350864	0.898385109710901	-1.5406654220595768
616.6	-2.446410401731639	-1.4906133526953562	-0.5462028725139458	-2.717867035240805	-1.1081882608059601	1.5900629674313085	0.15395541328060314	-1.9711006578796557	-0.27808245580512514	-2.0015248772124017	-0.4382407367119714	1.7953935257973086	-2.832445965827877	-1.4467540709093898	2.0260915756269884	0.8375753269192736	-3.155142904160416	1.4713236387670463	1.1173485648405035	-0.03167911725430228	-0.7160591858930279	-0.23642077682123702	0.8485208618496518	-3.8748304448017477	-2.0407651380842786	-0.9143315330384789	0.01879129885291486	1.3490620038540535	1.5523802674794926	-2.1938577065349607	-1.749613671463508	-1.4971594979091498	-0.4617947765783156	-0.0012883486184159798	-0.9511256804546531	0.8153794101546061	-0.9754654377882782	-0.899421294571463	-2.3746237191043154	-0.16016682132289184	1.083975372395201	0.7826260587460385	-2.6047087413886723	-0.3828752233425343	1.2299425265527915	-0.17888128439836315	-2.3774454494681807	-0.47554073752844334	-1.7146553444019412
616.5	-0.5361478957714332	-1.2015253426851955	1.2375470617047737	1.970645454622475	-2.879501341173572	-0.20764280331102758	0.14802492561946634	-2.7892017749413514	-2.3508151199137473	-2.1632845545495556	0.4936572504809622	-0.49705455432001866	-0.35369901844450324	0.7740674814007162	-1.1913088916507713	-0.41069428142505676	-1.0412296434308204	0.5483810058620255	1.2421957679127156	-0.9377093042546659	-2.3189701951487347	-1.058802652143158	1.9850980988148514	-1.9797236736537855	-1.7133395008947885	-1.3731891966706304	0.6717369771666257	-1.2526660656796929	-1.3418494039461466	0.00002107824151126314	-0.2771081584597495	-0.15228092758492615	0.08852739112453789	0.6173779803275047	-0.21747641255614325	0.6642772550519345	-0.8810643081614132	2.0927704233306734	-2.2472853644767614	0.06027539340110741	0.7001163199275267	0.16984916950398588	-1.3121102745026687	-1.3031735903394397	0.17631272955135982	-1.2524300929562653	-1.8661373099150356	-1.0110582625760978	0.025659479130096363
616.4000000000001	0.6681995038586054	0.13984869497159913	1.2953751698795184	0.16852128308791028	-0.6869015170002544	1.474663182559433	1.0423914335399993	-1.93837297636219	-2.0799264275796276	-0.45850926312657636	-0.5800170842166732	2.637503417490646	2.247530357263886	-0.27798594543621846	-2.771448262288113	-1.6906537460323463	1.103232119583099	0.7883823231061375	-2.2986976256828595	-0.5008810897168477	1.2226060699840076	-0.3094392335825769	1.0938778573704029	0.18051721948735744	-0.15857840510831256	-0.41016563935440215	-0.7552186876843687	0.8680762594554019	0.7600865966366237	1.4211551728276774	-0.006416785682967108	-0.32024961923829454	0.33714303266340995	-0.26094054958609947	-0.20288444759556204	0.08252400423184869	-0.17432966505943936	1.7505765879311683	-1.068365970456801	-0.3148163484806209	0.7457513946987567	1.326975803944599	-2.9254421173070093	-0.6522523127949391	0.13445352341792774	-0.3904399748587797	-1.140004550968373	-1.6672382434067998	-1.557036593070338
616.3000000000001	-0.20645016851588918	-0.6606462286059817	0.680529303687142	1.493920848747432	-0.8272743032619052	2.11103076849007	0.6175742894239593	0.534693064967287	-2.369907132445629	0.9176260922992703	-0.5718447345242303	1.9796579623454003	-4.35867438635573	-0.5841376484381547	-2.5929871566640874	-1.1169960429253116	-0.4361599312913633	-0.5289632085195846	0.23172055013483506	-1.1804691286959543	0.822154011875502	0.4435690429150701	-0.4077501626074904	-1.9835451989537811	0.289670774046595	-0.24393924243073606	1.5324810306498402	1.634572527928648	-1.0437502628871824	0.13086472825298479	0.9522686755252953	0.016216265720349288	0.22638291987772347	-0.5720532656847516	-0.02536714510606379	-0.2847039964949596	0.42322671527090727	-0.7754941518704412	-1.7411800664264612	-0.000600905160511922	1.535976723116356	0.7073045242309735	-3.627273475648305	-0.6238247701728947	0.7973825764037643	-0.5884897792276815	-1.391122710330012	-0.5590016759003634	-0.10892186984689767
616.2	-1.353256126302678	-0.305534109145722	1.6055746972712153	0.6679387660901146	0.3606241308183661	1.335472397213457	0.7126044567441399	1.3190714835554234	-2.5278068708043246	-1.2864103695092108	2.07925883829492	-1.0859833513598134	-3.695837256001748	0.7908362552111703	0.36492677778955485	0.45486203514562373	0.9187913548038037	-1.6852415859753562	0.12170524620686181	-0.6087359039264426	-2.3503220640545086	-0.34475846360750473	-0.7723271066466637	-0.9513161206312881	-1.6057888033785555	-1.4807202317185633	3.0342533625640833	-0.42992562890072883	-2.6215244736769097	-1.2413093217275741	-0.12625980433662054	0.9234248338919337	0.19592383849528439	0.06298599840806918	0.40734134129002164	-0.24192184144766565	0.14852577941883832	-2.4207757053583343	-0.7618081416046925	0.6195832816859519	1.2301826942114813	0.30892670941159905	1.0927387301422438	-1.4345520702603918	2.606442338370149	0.8166372593115252	-1.4761359065694892	0.1852503317055858	-0.8670249282597429
616.1	-1.2573149763191482	-0.19560980229548458	2.424118246744042	1.0995635115539668	-2.5755280861277448	-0.2556868429059175	0.6612518349779977	0.5842124893766676	-2.336111239545087	-2.273201448754401	2.398548693157266	-1.1272092206915734	-1.5669639183672168	0.13703492598591055	0.3446122785060507	-0.7313506920235626	0.8211000953595077	-1.2738499580279123	1.8147180605081974	0.5294978275119018	-1.6261226694507518	-0.3345645988761658	-0.2522510551281785	0.020961067570084868	1.7265354408665738	-1.4520702944515302	2.2648418366636642	1.972002667366588	1.8304036827706405	-0.6564537825365554	-1.4376761888207044	-0.7977202353654242	1.8749348796754077	-0.682485475082542	1.4966061497336396	0.18934255630953944	0.02187008751150854	0.31909493123331867	0.5470899914671213	1.9184721471511783	0.5755300766943973	-0.45898361536032795	-1.5624564389769593	0.4659424241704512	1.4364624854971142	3.2768451115156028	-2.195397527982333	-1.1414913071179293	-0.4817687773794429
616.	0.200377060248091	-1.1231957500783376	0.06379428020567618	0.6789997130071316	1.9495950259508177	-0.010495975714628347	0.3974151244428731	-2.050721189929906	-0.4749786503485991	-1.848188890154649	1.196568223513743	-1.077854627043353	-2.0765379538306292	0.2434818523787778	0.4993982950616253	-0.4605664882712718	0.03346175875764193	0.05335294629478993	1.9516338765864047	0.6993625984378471	-0.5399969828013238	0.07097704140478119	-0.9018931144739186	-0.44170303169578723	-0.21859392831936497	1.0510225648736515	1.0738180664221102	0.7991370947648736	0.16565702850631092	-0.3142397519883286	0.26371308393674675	0.2961664467642493	1.910776733563327	-1.8112062256574437	-0.009302518475390986	0.006044375998880996	-0.737553577193925	-1.932622146479615	0.2729801065465435	1.110500286188266	0.45761477987421967	-2.3484147583748696	2.030891882989359	0.5052584457803211	-0.8236115042814769	1.34747585774758	-1.4248551964833267	-0.777248319136775	-0.3364196532982087
615.9000000000001	-0.0796688281466127	-0.2863710588725541	1.0892890148743861	2.39254220179035	0.5638035900105083	1.2342177843013302	0.6884446474837322	-2.5300991238132395	1.1976087126018768	-0.8101628409001098	-0.5075376021475493	-0.4090386803090067	-0.29366421974517487	-1.3744264778952038	-1.8200335005867718	-0.9577319827696865	-0.5645457467411181	0.8511160892314125	1.0824412897217022	2.165647039360316	0.03696750316039689	-0.0656470313336355	1.3786973599996422	-0.012847150001932643	0.7717070687062499	-0.41647114087312787	0.5255754092872289	1.7955697969074058	0.07487398710426052	0.7549651925713348	-0.42377663072821825	-0.020066960021811298	0.12358134311034497	-0.6168791649803478	0.8892497832716297	0.9539299612118	-0.3027952341019078	0.24888659539304425	-0.1885089049389802	-2.1456918817667896	-1.0982723741793015	1.3995552319812659	-0.3347112620780874	-1.602608381008669	0.9691916427303537	0.9970363235641359	1.4345529600475035	1.754006036057854	-0.8616065437841137
615.8000000000001	-0.19064717486430366	-0.33397600290455687	0.9659866895276468	2.5273203041757153	0.8071815464649343	1.1429826450984326	-1.1289250279989425	-2.170638911895175	-0.27185051469884614	0.9963452781857458	-0.1188259083677532	-1.0347863069836234	0.19444934882650766	1.2071958114155503	-0.8911517853462084	1.4053220855919544	-1.0349141285675874	0.265616118441648	-0.5130493432757105	0.7775887083079935	0.933304484117948	-0.834073633604163	-0.9406416548488084	-0.35971966433836094	-0.6355782126137902	-3.6480228985634815	3.2446439340907487	2.0879945621468856	-1.354390401916436	-0.7713801220704715	-0.806794362620984	-1.3984338064821147	-1.1305367305800287	-0.10417920093116717	1.7825452916273017	0.20960559272905033	1.8739474664916203	-0.14852438517834188	-0.6303214563713246	-0.7769356294128673	-2.805931173855431	1.1914057768084714	-1.7865386282034568	-0.39676767617880815	-1.61905081406417	0.20446659617168073	0.9725990861833471	0.017974036788992787	-0.7735608674871314
615.7	-0.36207755535093245	-0.6244580540659442	0.6831680017610241	3.2106583698387716	-0.8978630168551	-0.12894638023132066	-2.24271176627299	-3.491021705383082	-0.40681493708874283	-0.2787866211413179	-1.6384332059195017	1.2919410924829484	-0.9650050633340339	1.3428637838583093	-0.1869595421416766	-1.8051273770202014	0.7454882704080141	-2.46254804538749	-1.842197311738294	-0.16765977109870456	0.16869607662101904	-2.4863268177379556	0.3038823516509096	-1.5559545560233023	1.2753889876237503	-0.530465661741253	1.6350044623675084	1.5040519635267577	-1.7834648681707796	0.2652023736174728	1.4117316768122834	-0.15583664519017934	-0.19845224492207847	-0.5810217275109789	-0.05078658341830966	0.3583155420405693	-1.692220166023095	0.3277576863244738	0.2501171882128674	-0.44145656313069126	-0.4516838749766512	-0.3368812171934698	-0.5533527833576734	0.42297306003076707	0.060935325685027575	-1.4815221236529348	-0.8778362491111183	-0.7879761490778104	-0.2890160992296133
615.6	0.16146484132249886	-1.0083660408624646	2.633023301330326	0.7311653071580536	1.7272468171945707	0.10827365953707169	-0.15655166292318734	-1.2038213494878192	1.1705151932454125	-2.204148459271054	0.09736841806797758	0.1869732262966782	-1.2599465117962523	0.8799121291382781	-0.8006681077086342	0.648455095936862	0.1969472933248664	0.9010266846177615	-1.6664245493289664	0.13036103485634332	-0.4458320060256513	0.21365642739491056	0.41435677870935594	-1.9411143057875613	0.7951059111576356	-0.17362924564343762	0.2202965225753575	3.5579155209236966	0.25599437925564916	-0.1523929596513799	2.5805826973081123	-0.33841099430211186	0.6259280557139233	-0.26733745704113787	-1.3183562356958582	-1.044591711440403	-1.5280776082370913	1.115918635762867	-0.16743610401872389	-1.0155974890627548	1.5158860932343403	-0.7410500967355784	-2.8643068519458352	-0.46612609180877373	-0.6319099733871594	-1.1546767058653487	-0.5422437124121848	-1.491206789318435	-1.2098349526157253
615.5	1.8446536214997014	-0.6609196260508778	1.9475316683247714	1.2090426951029398	1.5814442356303517	1.7079809410952451	0.1336342477423096	-0.04995503475775509	0.440400837358103	-1.6930978901680032	0.3339164913866728	0.7650344621790953	-0.4678855573037919	-1.0807825680725858	-0.3657087255391236	-0.7877219491967977	-0.7025577816266644	2.8148972225264863	-1.8527951862322336	-2.2213026591683054	0.03722334859682016	2.1069383912540927	-1.2263375744547154	-2.1692202934701506	-1.1676230281828939	-2.913408271993166	0.8960606476925301	-1.818975676201209	1.9938902612233749	-0.006390095126997494	0.037013547767293264	-1.4352090488569644	-0.7234216331347612	-0.5238602158624102	-0.16744384683133018	-0.061418060881786585	-0.7278753950006497	-3.607471810584917	0.19748902285211933	0.07257744599483319	1.1138436546621635	-0.7547765234636561	1.5457440543403858	1.6359318619653858	0.7007848880303258	-0.4918463277628531	-0.3758457659881055	0.12213249530947312	0.2593001881605367
615.4000000000001	0.40626744333556875	-1.256177910875753	0.8293442844392352	0.05299971379530426	1.3108965657989542	0.863482099048364	0.27482704090361276	-1.2388894750451755	-1.1332777822314126	-1.3675046372997237	0.9375839317549426	2.0803192146349927	0.26035027391057436	2.3782324049764347	-2.868935256316961	0.8848014188386943	-0.4182626099064431	-0.07288839923926438	-2.824463976036777	-2.0929159259180783	2.5416351600139016	-3.683986161163315	-1.4694831869845917	-1.7662947822442263	0.42722259082405284	-1.1103556251701345	2.8285077824600524	-1.1423028574742466	-0.4705627307999506	-0.9157468193623415	-1.1064607562319588	-1.0422155053076412	-0.38296754183614923	-2.0090666394853383	0.16297374579536483	1.6627123048479038	-1.5314442209389592	0.9677143186187087	1.3823014344589173	0.4641749394455537	0.8890290656603355	0.2504969594446691	-1.3477769968454756	2.082693779767798	-0.3634216548543625	0.7642407236572633	-0.7174069670906291	1.3713142567028762	-0.7980292862608024
615.3000000000001	-1.1845580379781928	-1.334224831357178	-0.7232306992060128	1.091878187900402	-0.9300954995871238	0.22977445351427905	0.13558675530662168	-2.1983461933035255	-0.32756657251374754	-1.1338490332153797	3.2830728351213896	-0.8467374114334815	-1.9495294806493053	1.8291827242283831	-2.2361483060313163	0.7490531638221475	-0.25469846678162233	0.5331155000391101	-1.9000300650094177	-2.3605816089913016	0.6457295561062572	2.4442169503328968	0.1687621002935021	-0.6873535277507488	1.04071673863074	1.247998761850877	-0.13295420109159672	1.0118287736655671	1.1636175199789103	0.17061651159387656	-0.16664332074835903	-1.0988899500185267	0.9500030759235054	-0.763572390247724	-0.6418596616223888	-0.8453533532302601	0.4897588275560021	-0.7523584450155241	-0.1540710188750276	0.25431417490637176	0.34659623775902804	-1.4320583800353528	-0.07100128523041366	0.3466136837810927	2.380973279043542	-0.8798731887590983	-1.1624276166064829	0.0013048751959102156	-0.6356349777597221
615.2	-1.4466016082925792	0.10797115105624233	-0.14630088305678268	2.572405969422992	0.38564968100699537	1.7534872301545903	-0.6996323316331408	-2.5056838199273352	0.958750207203582	-0.41689368976991714	1.788024334033133	-2.488953452089629	1.1185016598732547	0.16976694717810795	-3.0919896761224868	0.19310271753116642	-1.3620950021815694	-1.8780336551212264	-1.6578635222863882	-3.2268760952662254	0.21627156972716885	0.650775096252235	3.3669443195850857	-0.26330145026042784	-1.2071585661302027	-0.5119237966904695	1.2096115968702592	0.6644606883780473	-0.7031270489577341	-1.7061839741776974	0.6390523298974546	-0.8099057812825934	0.6224235091403297	-1.1463500170269396	0.33939497698459975	-0.49012986095533434	-0.9170795083533286	3.117168266426993	0.20492012077114818	-0.6645752149429431	1.4641791683935192	0.2569329121851831	-0.10139048863545308	-1.2419516853099997	0.6061947912468544	-0.6589487125135574	0.7342534796964915	1.0595870962367133	-0.5810596843974846
615.1	-1.3224284827452757	-0.13948314994416844	2.594724088805662	2.824172300006476	-0.7418469659054447	2.9678587449485074	1.3794617837800227	-2.3502219537904434	0.17610216727881856	-2.179068074837497	2.3941814564053834	-1.027144679573875	0.18396724318174595	0.0817361519199042	-0.7592069791172382	1.0065412870583141	-0.9749687363587101	-0.8331531984060182	1.382388820454123	-0.9229810612455303	1.2270047448760646	0.7316032375822417	1.0800577869966108	0.9945561423175654	0.3323895466561174	1.9635406988631434	1.7197886705849161	0.10181634028602962	1.8772576024842063	0.25299388192451894	0.11200978935513362	0.4620224782843396	0.8172385762342493	-1.499125142061561	0.4436427964636756	-1.379702912771549	-0.9424698072872533	-0.25971442647184784	0.5057331499746582	0.1716172238114282	1.8382554722935491	1.8980225319532225	1.2239688828640451	2.3572763212925567	-0.4802377470868969	1.1724198176453327	0.7869971658941797	1.761994241544762	-0.0214064633973656
615.	0.5715277625161869	-0.5158409025525397	3.2701954792643595	0.942923604287831	-0.3167465860203536	1.330864694613192	2.4078639416452465	-1.6064015071034856	-0.7181966028396363	-0.9440397781601471	1.2022779391605243	-1.4401507488202243	-2.3448441493381456	1.3208633929799245	0.5942029894932402	1.5124829433280271	-0.27634831750982103	1.6573751150595255	-2.314686488925062	0.5591466021223026	1.0800375798560997	-0.41390601809650046	1.8234021596808583	0.4343556401122839	2.1376756349173838	-1.2168144928561837	1.5032364324021077	2.1289326426791972	3.3261772806963874	2.1489076365037185	-0.8679690173774197	0.1398142872171917	0.8390774645141583	-1.034466813896175	-0.1705825036205922	0.15245050809132432	1.8978619748880519	1.0070249683927481	-0.6626110196107615	1.519372059257347	1.2311528683205446	1.2012022937835485	-1.7178396945250773	1.1853890208159337	0.1951368561261986	0.782564366578892	-1.6189754792087507	-1.734611919571247	-0.5798993001491344
614.9000000000001	0.771233639969794	-0.5456822705227947	-1.6092649842192248	2.2998126804323213	0.9492549552434661	-1.8794335551754053	0.24802850905014706	-0.5967107625961405	0.63487535703035	0.44824612057950164	-0.6179606609002031	-0.5855960203364834	-1.1307515726969974	1.396846781849972	-0.13897912267653945	-0.4232733922984939	1.3340823678311997	0.729264327782468	2.8095776605108687	-1.2697975385656166	0.5559555960291266	-1.4674154073073384	-1.1997120031022204	-0.8058134954106759	0.22241453494972452	2.0212135097429895	2.1317280154142217	0.2508021537231858	0.41211592142722064	0.2591513759424015	-0.5683328082267664	-0.5543327310404432	0.5216481059911184	-0.7746917304107297	-0.32338170172312564	-0.4968029453810023	0.7504866928486449	1.1955511708790607	-0.13739221471026797	1.1787637411818266	0.3848097621874209	-1.5530572965760363	0.4122493908619761	1.1763028278398182	0.37874678784485916	-0.9327618086632203	-2.9597330115966805	-1.7126313675801148	-1.011330105132528
614.8000000000001	0.034017436952534535	-1.078895469331413	1.0153348037870935	-1.655628207971859	1.142429094989785	-0.7934567223036266	-1.0508390505221223	0.11058987991076197	-0.21171681802172548	-1.593252520523794	0.07417631059318176	0.9406148142447313	-0.975771943439101	1.9246598030793418	0.6004927088142731	2.2706291850010545	-0.09099088331746702	1.0250403984308676	-2.37684450532709	-1.5603872108876768	-2.199561314568066	0.061871968290128906	0.7471521011197684	-1.3214086877449158	-1.4047384254798132	0.6767817092844307	2.0991099987093103	-0.7912980059892892	-2.264622309733855	-1.2196797232144263	-1.0549316544445357	0.21093051098598237	0.5165074874176152	-0.9771078899368628	0.11493290706737741	-1.0583522775573548	-1.1933660289266699	-0.8838025159377818	-1.8142761924143058	1.004848344699909	-0.15112579460133313	-1.9189438825185046	-0.7498202865865922	1.2293444655210375	0.623459101708963	-0.027261955152641626	-1.4712518283423255	0.07377060689547676	-0.7052393960387959
614.7	-0.5464479905836835	-1.3323278927363038	3.6756023470328993	2.4027036403868918	-2.543044178497073	1.7744855235603496	-0.8249077208623509	-1.7398872894585442	-1.4274750731519823	-2.178278952320799	0.30893582474331915	1.8946250029679002	-3.6750887717991363	-2.987825796034011	0.6439297917753993	2.9501020253815695	1.924621699425177	0.4300846916628015	-1.4731417837869385	-1.1425169314364303	0.31067532578698664	1.293234247932373	2.5251204945954018	-0.5976974143946114	0.43706878127069043	0.3279237410199918	0.7192490053907237	2.3625188022666603	0.3540885618235514	0.01233443200826545	-0.5109273664819174	0.3360488311702532	0.2883629988567843	0.2638392329064201	0.5566944175503322	-1.3961896866821382	-0.922108151238562	0.428407176900528	0.22902437422594935	0.22535336348891444	0.42076523723311987	-1.8344614610951495	-0.7228531935041915	0.5494248692701555	2.5258080227409074	1.719394473028364	0.6063980786692114	-0.3264289740140305	-1.2462460119101089
614.6	-0.987029166685698	-1.4224244723430701	2.1935489709597036	1.5172156077524601	-2.6022759027482176	1.554529216944093	-0.5548191042481349	-2.439960436060533	-0.8084158400676349	-0.9964967127406698	0.6143572829780201	-1.377706909015403	-2.0481636005414696	-0.9553353824728938	-0.5869050981721055	2.4525310441525865	-2.8741755140065113	1.0540834638904784	0.5415227240102555	1.7338740094239078	-4.508256431537522	-0.061261849035379914	-0.6976105066229025	-3.215857336194953	-2.981591082767091	-3.12116044897703	-0.13728415787851322	4.132109988873492	1.7608882109735275	0.8171011148584921	-0.959395789077929	-0.6665850903653152	0.2634427043603358	0.3723436210836003	-0.514343988574437	0.584989631550506	0.1694025921107778	0.6904053220222259	0.8393110897344059	-0.2736497511585978	-0.3965655988756276	-2.2063942897352185	-2.4910775650205794	-1.223884947172445	0.5085195697008068	2.1962817140936925	0.6099087769846072	-0.11808257950550421	0.8809553222595171
614.5	-0.4225517232326085	-1.9202885835494277	-0.09662673903192642	2.166997132120321	-0.8227429211055935	1.690528935715987	-0.09044994790584904	-1.6751392514155836	-1.4631593605796096	0.8967220482041673	-0.32545186592481	-1.286548991768802	-0.9759058208461433	2.1938657919954854	-3.342322636463511	-1.6625481603236267	0.8668070190767947	1.8869552976699018	1.1321874005296169	1.5925340958349494	-1.8193675905360815	-3.493299842006663	0.278554697043737	-4.076212369796837	1.4279989134260893	-1.2324535047478042	-0.7399996473299583	2.683272362420362	-0.9704050164836091	0.9241893207063113	-1.40941346370302	-0.2575152283572096	0.5797589436459296	0.5672386428927729	-0.2712339803337328	-0.9817984271358604	-0.8693512959795309	-3.346717162432143	0.1405181206556465	0.11161766205239976	-0.8016192910117272	0.9674375616054659	-1.1435671718240914	0.9136353122551325	1.4864074893900479	-0.26542659748508646	0.20741103323520027	-1.1177181408161305	-0.17813800975633926
614.4000000000001	0.7789439829601205	-1.5312634362386786	-1.0911367424625689	1.8082287826490977	-0.7998031182169001	0.25728864138404406	-1.038935519862576	-2.158113370150399	-1.7163078940435263	1.0011684479665348	-0.053797429257355756	-1.393880406133673	-1.9569409814992715	-0.2538919316995233	-2.8238845974104745	-1.1638101782150816	-0.26848751147901434	2.6985689763805714	-1.6478453664049195	-2.328247425374588	-0.3473828943292036	1.1764014507618796	1.6352042706616312	-1.7854651833185384	1.8175967878787844	-2.7823157688459785	-0.35702477067928196	3.6356509750464276	-0.9961890642608214	0.784406337653591	-1.2177432674115096	-0.45571432428290026	0.22265948342960395	-2.288816496602621	-0.4438875604227913	-0.0161832505199469	1.7060222731086763	-0.07921790766864034	-0.9238942993494218	0.4520782182603409	0.01388433360183372	-0.2002459487319086	1.013307511542018	1.027917952636655	3.141297508603224	2.6369899740886815	-1.4151151997141993	-1.8979061336045921	-0.7925586748150951
614.3000000000001	0.0957580773968692	-1.4006546502167565	-1.1970732290779713	0.09696618484361659	-0.014315661403604657	-1.6340320774622414	0.04801851591085793	-1.4774909423762659	-0.13091182749640565	-0.6513287678660559	2.320285035728241	-2.5036156374947547	-1.240490942995278	2.0021347508418925	-0.8681604163033694	0.9128905963784968	0.7897524285491666	1.9927026788379947	-2.633577224409441	-1.503844427099133	0.7268320990824095	2.9060528010558007	-1.2924084617664553	-1.5328396770830435	-0.12600880430752648	-1.5846884438224489	1.6368136744813038	2.6757413305694806	-2.9031972432159896	1.7530081700052398	-1.6402755066116081	-1.4355047148770907	-0.06373792041825566	-0.14679884299814802	-0.17158039296234784	-1.7779870303425616	1.0165809511902584	0.55364048076772	-0.6564868488767888	0.9724515473113777	1.9254105307524862	-1.8533717070737572	-2.3546051113182322	1.5386647407185734	-1.1311461294926797	2.445764166689985	-0.8499860520291693	-1.5163461686261637	-1.1093488532107383
614.2	-0.6414840713441697	-0.9839185875386396	1.6041712011783866	4.264658839516398	-1.246806082399647	-0.051873479188657035	1.6884129831236565	-0.9609800301137824	0.15190989369704574	0.19204540820345162	1.5879179176997846	2.217062542783074	-2.430518063883264	0.49411452887411256	-0.9507556157330868	-0.9021077834744428	-1.1550831669377546	1.5060766354861794	1.3210353289334034	-0.2421133137071152	0.33016995771926566	-0.21726271769788708	0.9724698625172332	-1.5771378581561586	0.2680187611367685	-0.8833445083508855	1.7701986286044225	1.2317854554559162	0.34953701542361104	0.49210115382900377	-1.6353574509090578	-0.11359456224905706	0.016399075205540237	-0.19041404753476732	0.8866310520935574	-0.8606974157060896	0.3159758600703808	3.094956563470253	-0.5012193400478129	2.033480495462483	1.1064262632728827	-0.12112073068803197	-1.2031368777353826	0.9994676517215568	-0.3289301558639919	0.6060138888587462	0.6967765711976063	-1.7216107116133401	-1.279073889199018
614.1	-1.2714782476179212	-1.185194695428328	0.7599465413980837	-0.1526492560659427	-0.7542242032849271	1.4423177908318803	2.0391462392141935	-1.8412510715508619	0.054291924789899526	-0.05493314792755677	-0.8868343795694835	-1.045326498086514	-4.909063136366818	0.35436214615787504	-1.2060029585603014	-3.6369776705879646	0.514324758750894	1.9298330997499176	0.3942848314384631	1.8184120633372618	-1.8507076021443072	0.3520276712032778	0.9063748125580569	-0.78564219653386	-1.0508574016188994	0.2622767544871345	0.027990373750776953	-0.13865981590570253	-2.340614262321985	0.9783923746292986	-2.0263362000585325	-0.2128647254674091	-0.24812291047903856	-1.9399760261256207	0.6272916386691985	0.03933118115826845	-0.8887552413777556	0.3271994257357407	-0.5221011026638172	3.5474228992319787	-2.375743323862056	-0.8906181475001553	0.3236777159594393	0.6205910762570757	0.10278796663012746	0.08226433035197234	0.6269465104662117	-1.385651946728247	-0.510496022812187
614.	0.5205424190407868	-1.5433117528102824	2.641237330733761	-0.12757195597810916	1.0529449844992977	1.522811584064554	0.6037011727569697	-1.3317396314207097	-1.0704682233715879	-1.721723721086517	-0.7000030199860164	-1.1230196327612876	-1.5861285695432599	-0.7406657922884742	-1.88763298429283	-2.3911824843683642	-1.0179945243021438	0.956796777074219	-1.375050485547615	0.2415024926592162	1.5168352400820646	0.628460061188291	0.41487920664577366	-0.41684041762897567	-1.5098032645492563	-2.42702809135118	5.199492994542841	1.5369168482031348	-1.0142938046216918	1.2170207273672156	-1.3457458115082246	0.2149776675082733	-0.2690012657472319	-1.2250598480766075	-0.6889364575789203	-1.0318306786245541	-0.8220159046541862	1.0425903565410952	-0.641316634844878	1.9383309297210483	-2.8294397895162473	-0.5545538090471596	-0.8630204757305039	-0.96799373554928	1.1610548417571138	-1.1152789600698028	-0.6794100486108756	-0.7335296965212698	-0.5239046163218418
613.9	-0.24654853230511584	0.40465990018852604	-0.3282242230193713	1.7892574374876529	1.0656586258039185	0.8782470765766808	-0.10380942130940196	-1.580957681432432	-1.5739970258387757	-3.0601727477581355	0.08464361752792571	-2.1477175213209017	-1.1464415887145076	1.2396295213467527	-0.46384687666574864	-1.2590404479384283	-0.707143717326802	0.2394265239601501	0.5981913716182641	-3.4918056663836037	0.02492553257835199	0.04520423291740664	1.2341610723029732	-0.6296315451781175	-0.17161180426175232	-4.778610943171626	3.783971371219863	2.391027737250705	-1.9479347988154943	2.6942002420626396	-1.5082634249050892	-0.7062746379237645	-0.21606671540566516	-0.830766699753604	-0.6923629321840888	-0.08971290779577606	0.9413958812069676	-0.5102901519755276	-1.5346842007201975	1.015454540460131	-1.0511281829418775	-0.5047579532621796	-0.8145172307102678	-2.0280693421536764	0.05069643429210846	0.6856701136963864	-0.9094893185689241	-0.6177272551785369	-0.41638712632975533
613.8000000000001	0.1125021312162589	0.6998913806559884	-2.04887681994211	0.49299737841026625	-1.1492086296544186	-0.4808376546352495	2.0724192539006965	-1.2809801339886202	-0.9315731250462607	-3.603471090155541	0.20425427740806734	-0.8715644569034753	-2.929309623196834	-1.4728877373388325	0.2382226915555316	-0.8235272363575208	0.10351443435252956	-1.4881878728892306	0.9447335192975478	-2.6335273461601085	-0.4693831989075959	-0.8934895563435301	3.9455983065192344	-0.11209525245425489	-0.5249492284916866	-0.8005331479025902	1.9324481839481547	0.37566906382507953	0.43718701533260385	0.9751042724306831	-0.22702818937155123	0.591127938590467	1.5669823436364243	-0.5822961136534679	-0.23803975519871987	0.036663620317961304	-1.641374894860237	1.937051080265654	-1.7341412379745966	0.32192568920396225	0.5425705151986908	-0.4033530244664849	-1.4309263731706907	0.7968735401118349	-0.6893399668686975	0.3752166712505118	-0.6062737114149619	0.3008471360386501	-1.2759178132249853
613.7	-0.051345069324252514	1.2084867723315256	0.6553685081239347	-1.6085798754216964	0.9789267785651383	-0.5920924834015173	1.434839512346222	0.8634579185478455	-1.601436319473613	-1.971670198061111	-2.2087975054562508	1.089604729732644	-3.248271160809738	-0.7826508120506948	0.9628959935709605	-2.176217415422674	-0.5455047003662105	0.37026086404525715	-1.1879794530381125	-2.054370200250355	1.077108336820027	-1.6397293503054469	2.5363061145604746	0.40227825520070604	2.5979871112411153	-1.1391584211932604	2.0747411755218432	3.1746089876044565	2.6827707998641372	1.1847085113434415	-1.1383397791767158	1.355605253647966	2.126329485150342	-0.8911761455095183	-0.48282077437667137	-0.6223482109266671	-0.21353002370566587	-0.5207089437374561	-2.72279228763683	0.269020466521528	-0.21939849715922932	1.0690893990952892	2.373073740478223	0.30827340340037224	-1.6261353530600415	0.44115611370874097	-0.9191872409543962	0.8376957668270475	-1.194971477571174
613.6	0.3363965584685815	1.1367460097648174	2.5808041009214024	1.65328463270816	0.5324416507314309	1.6895791533519335	-0.202541736849768	0.7906271365150379	-1.4338893489768898	-1.3717265903696145	-1.3853041138587274	0.6785966967137793	-0.9552537914485604	0.0809701555902248	0.06427057138489128	-1.7710078738232882	-2.0031118621006083	-0.4339641352466288	-3.3865737019472264	-0.32494179564932857	0.26249328951886025	-3.1861171270108977	0.5529389097842748	-2.100427832995541	-0.6142497560965684	-1.0931261643686176	2.0893621687360686	-1.2043024419751718	-0.11021283797404902	1.0495218162899471	-1.5342239027446802	0.2572566317488798	1.1879163387556646	-1.2365246432593553	-0.33627470462844233	0.6593390994640749	-1.4403268231628554	0.8758515299304657	-2.5958840063760222	0.10307559101854885	-1.6526098077286593	-0.347438826215152	-1.2523378337547346	-1.325226710964824	-0.767962705654476	-0.6530772467246493	0.6473333412173974	1.0295126619190178	-0.7730452394259915
613.5	0.37731175514236337	-1.773216005512969	2.857311602648224	1.5349423989958932	-1.4428746935986916	2.3041228601458315	-0.3848021494749002	-0.8400419440996997	-1.5488495085855454	-1.9351235690005348	0.7093325979546288	2.04207764283981	-3.8219023752057044	-0.3435859251485491	-1.5719172317350905	1.3435094900117166	1.7025701644198925	-0.541594881056521	1.9840738708476096	-2.7440189175210112	-2.2502915147036098	-2.802437592936095	-0.29473791573950187	-1.752401753803674	-0.6770600388629543	-3.640326484652242	1.2711697573590888	0.32144541413604855	1.6059651735239022	-0.20985091003884043	-0.74472993394223	-1.4345042248873812	0.7734058923922269	-2.970118034405937	-0.43445702252065943	-0.4219960399700541	-0.766094296460424	2.7732656238564735	0.48281525435382644	1.142272994047568	-0.6588258247363262	0.998868495817538	0.6920907134069348	0.2389329405888876	2.3661784775515406	0.7516236335646664	-0.40251718335592956	0.09573672966953486	0.5543338693032706
613.4	-0.9860869310332248	-2.093517004155906	2.035470405028507	2.086968345997908	0.5038161130119447	1.7725360679701794	0.257442293033027	-3.0619706970819327	-2.0651038059350437	-0.3011111283005071	1.946198409755048	0.2536588939008656	-4.476919306648166	0.5662372174540097	0.1740022414562007	-0.18256668975270884	-0.5781252555935049	-0.7396513596396381	-1.3790612236287105	0.2340185738960674	1.4248772178223645	-0.9441593659612293	2.7661096527883777	0.13393816291228966	0.6053958492800239	1.5750114428900823	0.11704564474726215	2.7278424925255944	-1.5191931830426302	-0.2660601472081321	-1.4420824681904445	-0.8970400612327378	0.3721788632884011	-0.5232842533515867	-0.5679758125735073	0.04365832433813496	1.436126388531863	-1.3104848212491926	0.4765013888316576	1.3355062375551667	0.40730330054086705	-0.9429343059098403	-0.7288973473632414	1.8616955106914745	0.9203662184218541	1.6673259324398229	-1.3721126497278038	0.21149151473925712	-0.15605344359518136
613.3000000000001	-0.38606207064525666	-1.039581455179038	-0.4165137061346233	-0.6535611293969656	-0.8325911275218081	0.7443480324726077	0.34252720268263676	-2.9893596790276353	-1.103848093970713	-0.0440316369797511	-1.1941525346973902	-0.22469940743244343	-3.091364403846867	-0.04461800327981198	-0.11440486060107768	-0.21141923352332248	-0.21801640079328466	-0.6768713166184508	-1.448546025934569	-2.2176420117498674	-1.7457228529237265	-1.2050251567142745	-0.029696991965963204	-0.9562822309878831	0.09940517500010476	2.714874177870531	0.47675061826691767	1.819041257751023	-1.5908557925427729	0.8493292153172131	-1.517011141720577	-1.3334421416948574	0.2815566431333122	0.4779788137167047	0.8853118010241172	-1.2319900986132664	1.4771056518471244	-0.05413212307791193	-0.8719137347753767	-0.8805822099789609	1.4616327230651767	0.7606934237117273	-1.6192939533568167	1.7480852571718892	-0.19671656164679585	1.0174921558397594	-0.055975713756325624	0.22405038890519186	-1.4319769611316489
613.2	-1.504540189634625	0.3036771546145568	0.30004624189405915	-0.3771541020682378	2.4049586871504847	-0.8797679739363544	-0.9799638395401606	-1.324152974457485	-0.5343548406604297	-0.879930314313443	-0.6424262554939546	0.3053431383889477	-1.3763296408265526	0.7172953947817344	1.8114509036385336	-0.12912391168755227	-0.4910556097697399	0.978460403149507	-0.8354176903946857	-0.942964922855791	-0.1587603461765557	1.9281577415493965	0.39607587989695725	-0.7216550403501192	-2.244183510658365	-1.8652297675176783	1.5272652059603506	1.6881275909302094	0.8814636235577106	1.5729659940378091	-0.08479291516294896	0.35295831215034545	0.12854702951229258	-0.7446574983171511	0.9149954449177035	0.7892700813911824	-1.674935718527296	-1.9388200905429946	0.21816465557585718	-1.239163266787954	-1.8494951608528756	-1.2827686277438926	-1.7787674919022147	0.9008573328591454	-1.4471760074067688	0.06006290805795894	-0.2833369686988695	0.104388111013892	-0.702074606361489
613.1	-2.154765678555706	-1.5355648617942805	-0.8169091038565073	-0.8873916855798273	-0.8649435372563941	0.5942158449060274	0.6687731347762118	-0.8977882916032004	-0.28546916484802987	0.0855634341709135	-0.60654663675064	0.21573437842382592	-0.547594107522567	-1.531827623773416	0.4303739646568274	-0.9857685317362044	-0.08477317630933838	-0.4846033376104817	-4.378049983852544	-0.17320163895922724	-0.8653422556681535	-0.14998623163961844	1.3876131559395004	-0.7462801454382747	-1.388443936653135	-2.0058242884604938	1.0894709593608645	0.5395337294307652	-0.1731892884752833	1.4953014645829543	-0.5933519114286868	1.3831858490727278	0.35258165703354255	-1.4593887332337157	1.0648067522046518	-1.5112519800315352	-0.5371197975928441	-2.5169825405075694	-0.47386482425944454	-0.19893824810676136	-2.9100610721384332	-1.7087907203731254	-2.4041117468791846	2.032581204127905	0.23236594733322447	-0.04767287472000059	-1.216097911194221	0.8267977412177806	-0.1106270947759599
613.	-2.169313842810708	-1.4409890713252265	-0.7800524903850836	1.4431382593603306	-1.5084638558602743	0.9073017100945273	1.5460610758804014	-1.230397589051475	-2.2330764782475745	0.6732017092173561	-0.2035655377110065	-1.7946594485925638	-0.6136424276708955	-0.4054421357445367	-0.8510634481040513	-1.097573149058081	-2.1491405111929174	0.5618701060325553	1.0048655360448029	0.6770334069356401	0.7209301756959732	2.2536161757890065	3.150761320408118	-0.7132691091242056	1.9426870124051474	-3.7885519161564445	-0.4899445149206878	1.5757027144970868	-1.6550351718871656	-0.33990863165243307	-1.8763851625562014	0.7785663815014745	1.3761518336797676	-1.9360055826206264	1.30084537827987	-1.4961983588708978	-0.8567376679326337	0.5392347749294779	-2.5498141767913722	0.7324023089537566	1.3563657316826792	-1.4803274334888044	-1.9771476398951378	-1.1203452032142625	-2.4009136874665193	0.41696899642448737	-2.1169918447473677	1.0220584294240265	-0.8735629244243729
612.9	0.10619237997863912	0.2980780968699679	0.4398532410077476	0.04012439854170606	0.09363084410388248	-0.6879118437230951	1.280851660273819	-0.6444061435317565	-1.2166327074299352	-0.5675490211408454	1.982795719669765	-0.00888541752935168	-2.202908412361666	0.7222631878477859	0.7755493428937518	-1.2976396004356894	-0.35395070282687635	1.4394841943866021	-0.646456039013549	0.39114573641367845	1.7344629874586976	0.31801469809739474	-0.37209729516666856	0.593885443862068	1.21285648623805	1.0003382583186715	1.8812565075525571	1.256959539737379	-2.2693435449341015	-2.1105753968883176	0.3588057029599683	-0.79243132401869	1.5243738013190515	-0.7948795818634873	0.39073944317077114	0.08287401898815316	-2.1195173211771063	-0.6475759182418246	-0.8656273864668825	1.2946611186531876	1.2487387946384452	0.5538182211476682	-2.022839148023717	0.010627891346006058	-0.28603350350926227	-0.9137191262665152	-2.4279958341096273	-0.019766892521279555	-0.5108983439493925
612.8000000000001	-0.19112704271096204	0.3490741024982456	1.563765603437623	-0.8385236672394292	-1.7421629734114186	0.5215650451935661	0.7517314791138183	-0.17820388195599973	-1.5547584007072546	-0.8095417805564434	4.139038405298436	-0.32721910787900993	-1.7650978752007074	-3.64822986616597	0.6620141823995858	-0.3981792440492206	0.41298181937261813	0.16514529546995904	-0.10624654627877772	0.717987202243916	0.751957519640104	0.9581006596794861	0.9155287220507087	0.5105826029932335	1.916777709836888	-1.7142213242808522	2.0536617229166803	0.2602829658918536	-0.5640206826040943	-1.8339030396974476	-0.774138747051399	1.2479865204927862	1.2280301593879392	-0.8381183725341457	0.5342855481680717	0.22924172997645273	-0.0016551346879118967	3.6149030295545543	-0.2263029505935319	-1.1389944318949128	-0.22846579866562866	-0.5375609499115621	-1.2974396837033524	1.1083005189973938	1.1116610326924723	0.2764170697164987	-1.0104748648365462	-0.9143871063930138	0.040889813895520793
612.7	0.21077470348225819	-0.683987964354422	1.5239297443937672	2.248023925173366	1.2867318092658437	2.3272519809295966	0.08014607306982735	-0.5783925745350486	0.4002381169134066	-0.20656450999280196	2.112550223850298	0.21376733814836116	-2.5485373586334252	-0.8992200620229739	0.7748901783210003	-1.835344503254657	-0.3859509771454665	0.07553476295577993	2.209464308587239	-1.012060131774001	-0.9232541483180523	-1.5069437745490086	-2.0574965278324853	0.7441991478387837	1.1894512576792824	-0.3021107703832471	3.5659436593752165	1.7192145307838143	-0.5526813520008683	-1.4426790851246314	-1.0865834999869632	0.03601364326595646	0.031067895827432634	0.5385124409911479	0.921971786468803	0.4849346847460696	-1.5348091589559973	0.11750544889224646	1.3476666208498957	-1.0906067719295394	0.17322034001177022	-1.6840030231292706	-4.287095438038204	-1.5967064650330545	-0.6002909374335554	-1.4853535758176117	0.07736598913937565	-1.9456530523588542	-0.5789573028592769
612.6	-1.1386402764516248	-0.16966627410788337	-0.27945789363303875	-0.08317980643481358	1.2301294262893696	1.499071170174882	0.3232223394508117	0.8071925212757307	2.0842213845384836	0.4381139744948208	1.0092158506995654	-1.5593577097216458	-0.7283891817934738	-1.0942637647230218	2.2149452660482787	0.6223498832220679	-2.4454119728723187	-0.3736604749210039	-1.6397235291872296	0.10877010990377967	1.3922769643658774	0.523799393104043	1.9482421442029065	-0.9577854617475858	-0.5356823396233437	-2.1004319848664155	-0.6930988680536025	0.27351888502867183	-1.420762865912272	-0.42789273288462004	-0.9994005137804801	0.8262270395410591	-0.3879850853392238	-1.1986738699802006	0.49024335219514187	1.2739081830649985	-1.116761039473716	-0.8087294734140453	0.6528745486517988	-0.26849345830519633	-0.16054091171987134	0.7911012474915879	-0.42634163956099796	-1.6324575776250807	0.5611485894830969	0.4486881820152473	-0.4757343042546449	-1.0484179912555909	-2.001968254955061
612.5	-2.9597104277809367	0.4962002626928602	0.8860779089271793	-0.1933242809767123	-2.652044945072364	1.1895897708453795	1.6091267505486475	0.3712196536310943	0.3039541589997521	-0.053528791327409286	0.5470473258100919	-0.7239831608730648	-1.2660150189605248	-1.8863394341071138	-0.8639451164931777	0.698492055494605	0.20959477148173433	0.05888338640291291	-3.0781696287913993	2.146606682550382	2.796612851897774	0.6026191806691178	-0.9824712934685136	-3.026706889199971	-2.4989788359655547	-0.6357220444088236	-1.716381368253417	1.5147385962880968	0.7388226572046523	-0.04126037710265656	-1.0374046776405397	-0.24831004277906832	0.8076856905536864	1.9542889790078652	0.5821380573099183	1.145586050734451	0.7274560259690759	1.439476825277213	0.5185356475851146	-0.4665832988659977	-1.5942074432269018	-1.4535072576018164	-3.2088926333048056	2.9068433157172433	-0.45131988101160747	1.489467074760415	-1.2958365203923279	1.4501284248729673	-0.6500665388382926
612.4	-0.2689879914650023	-0.8510543722795046	0.7390598589744453	1.5155188698732003	0.100036619981799	0.8586618702776123	0.44204709777300355	-1.5536192558225406	-3.3497926981344484	0.07937670509321437	1.8231843935823828	-0.18727249444307328	-0.42860335494780794	-2.9973740956102763	-0.14077529786566856	-2.055797638777274	-3.1347666937097447	0.6024367962143479	-2.197523487598469	2.0730143235600984	0.9312691449765929	2.0293845509354025	-0.9761810144955484	-2.3231795457996887	0.008718653206295834	-4.492734684996163	-0.5377319271186853	1.4943842372014224	0.9575777396975761	0.6316268998478746	-1.4428111545448261	-1.946516623154552	0.5041698848047313	0.032975855194906645	-2.241063961768959	-1.1720766596261378	-2.6555464684602796	1.1538003416988323	0.942108189466405	1.4556273246888722	-1.0525773985878661	3.902244953360874	-4.844353452596371	0.7898052698992574	-2.4956126766800013	0.969365677784487	-1.1817053285185266	0.8685694362077929	-1.6846337067804238
612.3000000000001	-0.15294501005979047	-0.7935484910420576	0.6230492901694373	0.5391818696665487	-1.7396276149405947	1.3833214072200828	-4.18958766687332	-2.4768239047738465	-3.2892662749548593	-0.6516230337266306	-0.15176527318766064	-2.21321742967195	0.21872632292374722	0.4482738587576061	-0.3556740664982809	-0.47050108983754524	-0.2172158654338459	-1.4413135399253003	-0.7597943729013	-0.09351636013004083	2.35695676084926	0.021412753964468983	1.3712000316096442	-2.755991066037488	-2.031294030574834	-3.0752848176824696	1.1549299668687365	2.2705821931679053	-1.0625730063894465	1.0321542970629605	-1.5497213976443986	-1.2880426600205148	0.434285318719697	-1.423612173158308	-2.3899206610665837	-1.686289535637228	0.7071500597075508	-2.795943752185033	-0.63031071598594	1.5874402697818837	-0.42100318653757585	2.6706062685770298	-2.756417827450417	1.1509693281097697	-0.8380771467697088	-0.5010594717144612	-1.5365047862883174	-0.5328051391604474	-0.978165308076392
612.2	-0.7906364939233186	-0.2600445082495791	-1.4271116059209135	0.4476027176416435	-1.965240846965613	1.3114565497030266	-3.5323351986843843	-0.5329808274000767	-3.15121430629616	-1.2294078941707745	1.7310520210287685	-1.6802543606436653	-2.9320656831204728	-1.045248738678676	-0.8496153640075648	0.696951817662607	-0.8396987924811626	-0.5542087364800028	-0.18851372172873726	-0.9982836398566197	-5.576018041243613	0.7770612845642614	0.16047306616059454	-1.6983431207329136	-0.5329127629957814	-4.901883235235152	-0.4922401184492454	-0.3933080214618694	-1.0084358171447405	-0.7696223966903848	-2.0470915282949003	1.4076962930919623	1.159243217992302	-0.5074042880258052	0.09353732465318487	1.4138589498733236	-0.9429258011163084	-1.8240464428556193	-1.8201986298807187	0.9311124683984267	-2.227879805762268	-0.6342166044968189	0.8542121914124552	1.5038405983942127	0.19009241284756337	-0.09574461364481568	-2.905894456623697	0.09030919785208802	0.048913915479096154
612.1	-0.6334084984234241	-0.03726345255036573	-1.9413453981935325	-0.0011791471487604156	-0.2929309772968952	-0.1232314699319868	-0.6631930235502311	-0.8038508924505958	-1.834755201897189	-1.7485491492302452	0.6789646394556343	-0.30225602534967105	-0.29758836677380773	-0.025318545187925125	-0.1273785181616302	-0.20864360775326524	0.16298873169923966	0.39526904875206825	0.475618899938709	0.26592791295746765	0.869487215144414	1.3586705523778373	-1.812132525893369	-1.0485027801595133	-1.6573349056477138	-0.8099214047025912	0.581990943492009	-1.1477873702822352	-2.96015176517144	-0.5146036960158429	-1.0411760218306318	0.37347281993886217	0.949333146127293	-1.7589158847548934	0.6416544506256254	-0.6110736713696534	-1.061295166884854	0.7272356286237796	-0.8825009046588652	0.9491053338381867	-1.2491389240233919	-1.7654554537011609	-1.349839071073042	1.4599070628435613	-0.08467682241172447	1.6114341704014432	-2.156073128359653	1.0998203196954357	-0.19928586106972382
612.	-2.0663254834536406	-0.5174204952537091	0.007234709639517889	1.4719383660419225	0.48137852935116304	-0.6219947904045026	-0.6428783111473292	-1.3239685830036299	-2.5216312963417913	0.2930254160258119	-2.6113131620255627	-0.719299322016571	0.7924260695586871	-0.35477726473897836	1.6024703139274292	-0.879376747474539	-2.075757842905628	-1.2323200707875301	-0.6910577597977328	-1.241222071876723	-5.075767628382901	-1.9133183394038475	1.835269904115534	-1.978446876399996	0.19936407163974368	-1.275016695974374	1.10463436119472	1.6722677014835272	-1.838245882950098	-0.6501170008117759	-1.3527688149315586	-1.7293986685293647	-1.1582911709540404	0.7478597650814829	-0.0580643252002746	-0.48642674077882636	-0.9745177788492989	1.9035987168641473	0.27788655007526375	0.6666996869051633	-0.2430261398704333	-0.9784957381095802	-1.044292021280284	-1.1082692423860934	-1.7368389317144932	2.1310824439780887	-1.889089650900755	0.8844444894201529	-0.49235660904154477
611.9	-2.2269014021646636	-0.7583098623092036	2.2945433733071448	-1.1375759186400376	-1.786459950926898	-1.6064681452938476	-1.0962979046707608	0.06100556197373547	-0.9680447676164528	1.0619162214017255	-1.5485295426126093	-1.0871915431228647	0.10531418067259957	-0.3187077740156336	2.0875326559104534	-1.2460487964248492	0.25541919186354256	1.4311117792886514	0.18087161643905028	-1.863321432447644	0.8626777336331093	-1.184130575456341	-2.629500253531244	-1.4747400802631732	-1.3497148681411693	-0.71306547265123	0.767161289844883	0.4308059262832699	-0.3438036191924403	-2.4969940719413772	-2.303708190408801	-0.2019099979018677	-1.083159015830379	-0.6764764154907319	0.7381800274785101	-0.1572675187353404	-1.81606560006329	-2.4476353873518613	-0.551678484489248	0.4722573326352719	-0.5964451281805391	-2.8456562459432884	-2.4195397731222097	-1.3352423556681348	0.445392938306328	0.4568660950942606	-0.987688550914566	1.2337010469723086	-1.6813542294606068
611.8000000000001	-0.9138052185186931	-0.5221514846215568	2.9611284925428047	2.3735027418217736	-1.9587735721800523	-2.5844729596198333	-0.3966380419575706	-1.024648965662927	-0.08629477834447785	0.6691731550661594	-1.1216243415334977	0.6662274153099552	-1.6908044704507201	1.4162425893448922	1.128801881096345	-1.8136270395092513	0.8940876367839153	0.20587754703231242	-1.2084209434109547	0.9954413267743212	4.505148362756761	2.0873085751683393	0.9497707828368331	-0.6180399172270009	-0.24268527363510534	-2.620208245945256	2.833092032289242	0.6960117938458608	-0.6009849317157754	-2.4581902672194045	-1.7784475691433859	-0.15877900493304575	-0.014334380496463572	0.27597981371324676	0.3828334153364308	0.1480554997439022	1.6529421092134755	-0.2866252552966051	-0.7120152166846314	0.9558117738305651	-0.41736172355586687	0.8142341308497074	-0.163712060170536	-0.09886377804126578	1.9216479829087112	0.7182713853555376	-0.41150072302760543	-0.17653569046440087	-1.5896625094932006
611.7	-2.348179370450994	0.34044240994278624	0.1714043050603834	1.6262762519509386	2.9414902247616146	-0.5974161386539136	0.4399100992385231	-1.7384671490619492	0.8559485156891133	-0.43146546785830053	-1.1603405903113304	-0.6040313267043189	-1.9038967896003522	-4.114494369003757	-0.3913855076606435	-0.7154288606945582	1.5357949792411496	-1.283118326389638	0.8391597528858855	0.187656927778586	1.2596163842729533	1.5675068631954578	1.08091553612605	0.4800950774236128	-1.2378603112082027	-1.7458092036767745	0.9954999663024012	0.8046887082897712	0.08724314593983387	-0.5276819341253727	-0.6070970513205516	0.95966706409081	0.2475058547899061	-0.49723223052009313	1.125189839765179	-2.052382742102732	0.7728678178800164	-2.3521894280534172	-0.31243173412494524	1.3818496396594815	-0.3905175619494111	-1.5941093611499484	-0.2556316786570382	-1.9676439585199643	0.23295789972356684	-0.36341797142526755	-1.0205634429950252	-0.19011789075696583	-0.34565919346723445
611.6	-0.9636087778770689	-0.2892577973622008	0.7073810678185393	1.291883145890202	-2.5544388753874427	1.585640904010193	-1.0031018570335275	-1.3241205727155423	-1.530758553001941	-0.6948744956289279	-0.19154877661635705	-1.413313894290779	0.4955179095221588	1.249015091921459	0.873523118368458	-1.0616482801216858	1.3555404342336355	-0.5235627358765788	0.3763496712505602	1.3518885706054298	0.5649384821512979	-0.35673389183317405	2.275509909984829	0.9304297070193167	-1.2349582247167565	-3.2069097724868154	-0.025365056863853375	1.998557092633282	0.82746557632384	-0.3409974610166263	-0.07718781329489027	0.5311820163821639	-0.7919038533328306	-1.448106519719329	-0.10847584778775499	-0.05648332008002471	-0.1961075460405326	-0.07861410499685428	0.12383094438328912	1.37548044258579	0.6230249534098151	-2.1685200911643303	1.8218731181162693	-2.1338498315046737	1.1884028092747274	-1.0965293292159508	-1.635699836248516	0.8071353728625983	-1.8154653110404917
611.5	-0.7566391568339835	-0.26756489413467865	1.207020648373804	1.3903682038336838	-2.8964213603423974	1.162742767553758	-0.44475333434112807	0.10233291357949459	-2.1608237393050227	0.340498459359834	-0.9101633615977602	-2.3057142876445633	-0.5215193695849957	-2.4424171498869116	-0.6254853313620099	-0.4998640110903037	-2.082958402958331	-0.29833637435310373	-0.2261629421714575	0.3815236528375177	1.9736014516656974	0.9289516241120601	1.7069960938656625	-0.4827707085570072	-1.8595616705938096	-2.486571853713839	-0.6241202660787382	-0.33329686376537315	0.30954709381010526	-1.1572740911227903	-0.08537809950627243	-0.6072330815939231	-0.9079705158476548	-0.6481009326246572	-1.0019159577838237	-1.393025875239276	-1.1398575426857769	-0.5513869654176657	-0.33726926185548645	0.32696825128112916	1.0193375408868177	1.1450519092082714	0.14771907258325	-1.8921209286335032	0.47701979063062216	0.0018339062237529014	-2.2440948652352755	-1.9359395581718397	-1.6271812849106655
611.4	0.40160519579390497	-1.363839758765629	2.4455778783912585	1.1020363289992914	-2.2771896710315476	1.2431672325215697	-0.9375009174055446	0.0882431975917104	-1.9297924342132484	-0.6451492220056676	-0.22541886247878296	0.48275487713296783	-3.611827374736893	-0.8006971045426521	-2.1612150818345732	-1.7708055426099862	-0.5918714149528157	0.060609089302525565	-1.4324657316741947	0.023404234072485597	0.30213316744628815	1.0217208793800772	-0.21840942675632724	-2.0050022786096116	0.7503038596464302	1.7373490230002595	0.23866138029054085	1.416208846348848	-1.6032335672342417	0.36267203029723166	-1.1900294312677437	-1.0896463035566875	1.5646311473862777	-2.0612778675433523	0.012497028420825007	-1.1438254553837834	-0.6263837200695117	0.7238900717869647	-1.1795709044970981	0.21493761759367502	0.3424472099718787	1.1685031974675069	-2.9439109397148866	-1.6563167093700735	-0.5564942785173712	1.0288536841410612	-1.450413379838808	-1.3568994933560643	-1.6375714575908313
611.3000000000001	0.6000337028791346	-1.4670003422121476	2.59238786066302	0.19077021833270197	-3.526725607859589	1.927702906112411	-1.4628344311289858	-0.9395823234474991	-0.7020490290205976	-3.4881775078137527	-1.1594935105974384	0.9051670270538127	-1.571620986043141	-0.8671164174224083	0.950512263875869	-1.3871591703345945	0.47260843479759274	-0.44711858596802784	-0.9561721955212328	-1.9201105877888929	0.7673236014714636	-2.092544768601225	-1.8018496223027243	-1.7248211359208498	0.052601701123319466	-0.5546953641003379	2.5340797864155853	-0.49895965475959275	1.0794495779078377	0.22496222120734713	-0.9253710633194342	-1.0580393297246595	-0.03406956922432691	-1.519626319090146	-0.09824569820983947	-2.397880814802931	0.05719329580275512	0.9400828326929694	-1.1835535025720334	-0.14667881775624103	1.8250372306055573	-0.6359402732118105	-4.485279487483367	0.09066863610927722	1.3145326826634527	-0.4292562529321329	-0.4833028553027656	-1.4799379253119418	-0.731151352935282
611.2	-0.9483604351488757	-0.5079830607773941	0.6901707701262132	1.070695932443679	-1.8654386558860598	1.4763431427714382	1.3625339021994352	-1.1905988366277798	-2.800353999437079	-2.635858143247325	1.9405873907534246	-0.5300911455233075	0.5355982295471586	1.0589686175843511	-0.44652857509162736	-1.4727857264903776	-1.5308326362781923	-0.09715974588759468	-1.092179549480333	-0.3832125976749814	0.9000703822750982	-1.4968964503418116	0.5723908369281198	-2.0383407839364587	-0.22728869495031828	-1.518892061065752	-0.8884522145821012	-2.81073612055392	1.2350087664439033	0.7944052945599531	-0.4838973831933299	-0.27567078757396013	-1.2780569920694118	0.6204103573899615	-0.247176907664098	-1.005873055135253	-0.8869087303042416	1.3781804652152108	-0.8303654957941697	0.6179484079476634	2.5667996874038153	0.07549483592007356	-0.985135889525687	2.3282518686774965	-2.5873978100576718	0.7336990020289347	-2.0641038265781573	-2.3164736878392995	-0.7700402543705495
611.1	-0.6585403128104814	0.7465054618105553	-1.137108326612992	2.126416224476238	-2.6903201736790177	0.4448629876721373	2.3017664224548544	-3.129263127085923	-1.1666481595496527	-1.4954091237175202	1.9476487852627553	0.4212593339839966	-2.7833286429975685	-2.6919890764970984	-3.153547086989892	1.2164633750955982	1.5165622481068808	1.3479213881167635	-1.3988841059408463	0.7682274380829084	-0.669013938239454	0.07019958501166688	0.6940932100618182	-1.0882800581172611	-2.0869449068179637	-1.3505140061869205	-2.2786224569717857	1.7022520506281262	0.964261090183619	1.603633138214195	-1.2704405019193652	-1.306147350865414	0.3391712877642571	-0.21482471616462284	0.2911321327941619	0.9778652733289792	-0.3479153220314837	-1.7462379427203034	0.008478063979069361	1.201198619567474	0.9098241149562689	1.7834842723446487	-0.21400863503121048	2.578548916456437	-1.0382179508902727	0.18240574470173954	-2.198780348468741	0.06165735004816231	0.06007715169706351
611.	0.3596518314129777	1.1004447335738847	2.079459492919045	3.1171979216139767	0.7572411539144929	0.0013275075953598087	0.31835993508948346	-2.596822303047012	0.6613292015001369	-2.2877841429312507	1.2702766191895694	-0.3415817780444824	-2.0374016166539484	1.6935890801294513	0.3266543070965211	2.4457299695244146	0.25771679689856153	0.4070379142002417	-1.294870732632179	-0.40404794472222383	0.7605910414863326	1.134445698209196	2.1242753705647437	-0.4801695963863488	-0.23831695721006663	-1.4195035258943047	-0.6324032553929146	1.3677291666470115	0.583621610757692	-1.4344696023448296	-1.8849310439739593	-2.2490862536499296	1.4830793478682371	-1.7020083762892257	-0.15162100781474125	0.4467300664107251	-0.44242549932205577	2.453851749860295	-1.7605676787168132	1.5508378694137142	0.03204754958009626	-2.662496752467147	-0.34809809010328197	-0.5827885803707064	2.5856069210231407	2.906261215980798	-1.002045449398067	0.9668101055490914	0.37309078743282503
610.9	-0.866052186924623	0.9741577260277479	0.5105050829410467	1.247915373491115	1.5229816856907488	-0.5551858277285613	-0.6313685044005766	-1.017359247128384	0.38966657199536625	-3.005927941096735	2.4537331062912795	0.9023626818646415	-0.20694525577573447	3.3451442399777593	1.7907636662799513	0.397038429566107	-1.5502630043088428	-0.5783641407675931	-1.8491629475780487	1.686354985935653	-0.4882874085996446	-1.3733120976516302	-1.1409678428410062	0.10964148218033842	-1.006488151038001	-1.2948032470566013	1.035877914178777	1.6128881888802475	0.11093750546739083	-1.459371753222934	-0.44158307007876607	-0.85047079972703	2.0800456964574954	0.5586422218995367	-0.5403050532052208	0.28150594075296914	0.9226834722163182	-0.07820220664004596	-0.6741389929562626	0.7769272737658148	-0.41888970067816755	-2.0037015447458986	-2.779327112056242	-0.3960884797462414	0.15772979905146112	2.6307838666949146	-0.7706383202026652	-0.985569430598903	-0.6451878418006525
610.8000000000001	0.1262291969770056	-0.09760820954421978	-0.8859648020668625	1.1882389575334045	-1.8075785554979455	0.21850877379799738	-0.774402415215691	-1.3584780645942829	-1.2275075891658382	-1.9363266090411382	0.2868194781007125	-0.8755792311838594	-1.6630338855675464	-0.7704570819374842	-0.9599398778039994	-1.1022709409179452	-2.0999411916380906	-1.165995581950569	-2.633944665204009	-0.07401289145385137	-0.7515494283452981	0.23401359187310877	0.47057195908600535	-0.6514003921597731	-2.930135059679261	0.007197447085388942	1.449406810869219	1.9144926671923281	-0.9230991689327642	1.5993404873909316	-0.5143395169922974	-2.107038286665822	0.27200598577804636	-0.4664773505173905	-0.5110192639000987	-0.5484247519950878	-0.04729921391988362	-0.716271192121066	0.11218268876794213	0.6531544623538809	-2.589917615989835	-1.023724407486387	-0.37975483970009294	0.437289590233209	-0.25964899277451525	-0.45434471125044884	-1.1315616648085576	0.29312080924221484	-0.9257232863007712
610.7	-2.048442535599322	-0.36817831966324754	0.5399625933323573	0.861130081565582	-0.9091075188050909	2.1476035487629885	-1.3178335885138965	-0.5385565323597143	-3.1828602712933223	-1.9544949761307921	0.7168416352849711	-2.2067795899472635	-1.8252002481035132	0.2362382141537566	1.7743564608227445	-1.5081495974625996	0.5414737716664895	0.27150238219011147	-2.3818721207370346	-0.23095369685770395	0.6571055827274251	-1.1801399052618402	1.5031918862215112	-0.6808305732846623	0.20002841955307893	0.6287313875261087	0.20795635301748494	1.0465946251350025	-0.5268407909893945	0.5699060594866734	-0.23317162184560597	-0.6640505036653072	-0.29096050952533303	-1.0746843714828582	-1.4673155365837602	-1.5596677827314316	0.10305000564402	-1.7891785766268522	-0.9917179618939402	-0.4082809636803868	-1.093448744896811	1.901250101864231	-1.0870091308710703	-1.3310822507354585	-1.1866593279408297	0.9435095457563616	-0.8883839229840048	0.4951703609174194	0.5352611380995038
610.6	-0.03641589370148468	-1.8729658523364812	-1.1816532761857683	1.007102513821793	-0.4237626069905283	-0.26760874160972303	-1.3057087998376349	-0.6804036132992022	-2.9252179886398397	-2.892765540051554	0.2446598166862728	-2.078763475961314	-1.7330559228698383	-0.3123697192799094	-0.8274954516642847	-0.37793449308875576	0.3279175490524339	-0.007644336634925808	3.6695167427422604	2.1869670208581216	-0.5846418572879774	-0.484757831946119	-0.17593785064845108	-0.43224428293097666	1.8093531272702756	-0.35326029617114607	0.6915500899140306	3.167057432942484	2.9389061749084453	-1.0365081270545944	-0.33394713337348725	-0.7882813816080514	-0.5935226239054212	-1.2098772542042509	-0.33907780321631376	-1.3675443009966537	-2.2258245752424006	0.3234230341130071	-2.156378325517978	-0.2816425383920592	-0.5122659310641431	-2.4422057889837387	-3.104814854645607	-1.454881342002643	-1.3501155819913313	3.0180817531089073	-0.7522630588813581	-0.5977541313221388	-0.9580171691043522
610.5	1.497189550085748	-1.3477717791921444	-3.4343119000168847	-2.9024746386781395	-0.8617103672948061	-0.05427811902859281	0.36610331140413876	-2.6739160491616234	0.12925977524057464	-1.3717897338450136	-1.462644953485525	-0.4311817935158998	-2.14169979941786	3.6787000294821635	-2.3866521776669565	1.3071296188670107	-0.09643481413049922	0.5107449396299164	1.06404720113324	0.6343118804342109	-1.9168552024786947	-0.5348064444102161	-0.981424757832937	-2.214767509688684	-0.47962815413945625	-0.052505925041961554	0.22324419754763092	-0.6745889856298396	-0.5148902305089009	-0.5289445455670095	-0.9124012299725122	-1.4290669618278762	0.29548101027914453	0.23647187554252413	0.47920404586985177	-0.24609331220710126	-1.047109748413395	-0.008736602464915144	-0.286367070788915	0.14609356551042707	-0.5612510836015322	-2.0852522982435926	0.9246687295328748	0.26531038547107055	-1.6089144871309258	2.6970580695319324	-0.38948354752896996	-0.8362866823780337	-0.7032831468390945
610.4	-1.2998549165104971	-0.49094579202154176	-1.5848630167657993	2.212115762020067	1.1149912126857138	1.7293168783619468	1.2032905485787355	-4.301985149180004	-1.035781650135954	-0.5035986342228984	0.7668794122025717	0.7945180176293744	-0.36561409497032343	0.39836098771118955	-1.6552501683114769	-0.32076580442616753	1.3877850716183775	-0.46934872637447467	0.9224123614158173	-1.025007398338313	-2.556800049557609	0.7370457218373123	0.026375866823573083	-2.6204236864224786	-0.7532245960403149	-0.09551647947646136	1.2685946557792782	3.240585392677837	-2.267373473346285	0.3784172838870738	-2.059116367792425	-0.49677648981493316	-0.7354529919003294	-2.1612224678241754	0.6261287853718611	-0.3394422911988688	1.52833359368831	-1.8643135077264006	1.2006318940326883	-0.202350599544803	0.370877748103825	-1.66153673626977	-2.3830932896896497	1.4040975409210104	0.03347470490078419	0.9509365666944296	-2.1576537667504088	-1.2625345920202133	-0.5566856900851275
610.3000000000001	-1.299578145455097	-0.02856463138095408	-2.5451038598958386	0.14907210290690853	-0.4987798180080663	1.3801129547493134	-1.006765042679115	-4.198421536128986	-1.7667416313504294	-0.11598148598907398	1.143510828409779	-1.263479948613082	1.0872551015769483	0.21640475592104044	1.7929879272918363	-0.6481113737990514	-1.674969230379725	1.1723900327857921	-2.6023456717032785	-1.1341344581498383	0.20566905256926468	-3.1127717682151013	1.4480539011776132	-0.5602503541426633	-2.52248471999911	1.5130303260519171	0.9694171421007415	2.549525289660921	-0.5351161316675582	1.7352951619926498	-2.8944804264772324	-0.6986873109203466	-1.7253245735618585	-0.9611567030344487	0.44871189351851104	0.10847294772232026	-0.2562268447350109	0.5269542719795337	-1.2769237065551287	0.07366586379102165	1.523089639343425	-2.3763634478767974	-0.7879234900237663	1.1974661248704237	-0.9606714447325775	-1.9999049833691736	-1.7982071604979435	0.1814679493340654	-0.6533215513449835
610.2	-0.35510756968966856	-0.6719481592124958	-1.0826686742288891	-0.5392958193818668	-1.5901604387894366	0.2900911975827758	-2.494388137912473	-2.3197839743032844	-0.37047196735209253	-1.0933001566146157	-0.1573141276670318	-0.9003257999963359	2.3994932666106523	-4.2270275001857485	-0.6774902478876599	-0.8221493000743518	-1.9666921174145946	-0.5302725442240617	-0.7229759693787525	0.8245654424866906	1.8172609546365885	0.22414872226584423	1.6500939803685422	-1.0592509106546255	0.3295148284594688	-0.17957560875605227	0.9460602436470872	2.2422775055814936	-2.449949825941784	0.6948495850699722	-1.1282221757311808	-0.2955069184937449	0.21341705480199957	-0.329994314954534	1.7818649130476798	-1.037883971418882	-0.8429669240990051	-0.7719402271948512	-0.41565195590878545	-0.8000099668992617	0.6341141158650698	1.0981957808950389	-1.0648793294107872	-1.6649880104285946	0.7009404066185301	2.6215059735264044	-0.3590840332490821	0.6341285948375658	-0.5670049048754672
610.1	0.37146853350863596	-1.460134669279179	0.1953912853025078	-0.039941445009594304	-2.0900212950778254	-1.1115948540174772	-0.7075584160560513	-1.151661322358037	-0.13218362777352344	-0.4685880808110202	1.6254933647201621	0.21753387349136008	-1.8234663024447744	0.18965324494500305	-2.5714382219213783	-1.6546504455258888	-0.7171106583725771	-0.9873954607316525	0.5345341611948209	2.4946681304078693	-2.1330979949965863	-0.7344565919897267	-0.6116412658525725	-1.321707723527827	1.1351774573288382	0.6886474350056186	0.9456467232404022	1.2628227165228414	-1.4982360834225963	-0.15346443760718764	-0.9677835249019581	0.656817671023211	0.6324776977329951	-1.1112675413265671	1.6444808832502789	-0.39873971378682355	0.4744297472599788	1.1985495464035771	2.0581011916209135	-1.3415970809868338	-0.4207463486050589	-0.06855790215901636	-0.3989659165585933	0.4982238914843484	-0.5058249458292406	1.1515419001752303	-1.7207927834777028	-0.5878649834890624	-0.3007739329335005
610.	-0.8072111891753574	-1.9341245656317592	2.8916699761380937	-0.22090857593897084	0.03067392517243761	0.578747995744298	-0.8343004094024304	-1.0579406488166296	0.2157955716190445	-0.19455991953546414	1.18180974837352	0.07317380888953344	-1.0297733367184958	-0.24831228598008023	-1.6681870811505501	0.8807190607673385	-4.369775831850577	-2.5239468282329804	-1.026084234392468	-1.9148177059626006	0.6982181992712062	-4.2339329902345675	-0.9608676904509292	-1.362357968134921	-1.009294486095722	0.6530383916162683	2.967382254337841	3.753172508615634	-0.13773876816362945	-0.5828648649608801	-0.992708043316707	-0.131647977853818	-0.9029676774376876	-0.46871062023716337	-0.052460383477580974	-2.3221631316926277	-1.3313361559899226	0.1173221354633805	0.4292668673101341	-0.11985216455889136	-0.5790881210955399	0.6793486614681291	-1.5987636679129495	-1.1097866802013936	0.02822533518134096	-1.448426362884436	-1.241256315601964	-1.6020504433311187	-0.839453987282182
609.9	-1.996199000751361	-1.9043069870610647	-1.2131132984910815	1.6357552945056213	0.21485425707376565	-1.1313798867157403	-1.508185770694615	-0.09909649895068529	0.47678953461446794	-0.5274613357658271	1.4686134074491548	0.5953946063119017	-0.6573281002303717	1.899730884653197	-1.2102650718910601	1.018949081292796	-0.8929549753803914	-2.7509105437606833	-3.2287745972146618	-0.15316417014286443	1.1557191061236822	-1.9024203582544654	-1.860183842744544	0.6022263350817705	0.389386969852896	-1.020979005129853	1.0629036152430387	0.34029822447353564	0.731419903507333	0.017648536413547328	-1.7185474545593031	0.9269278775527501	-0.40251651325157667	1.1282204654098722	-1.3148296769975365	-1.6984472578987728	-1.0519348072807757	-0.1271389193698741	-1.7393093351369369	0.4460468512309554	-0.5832152515631741	0.09016067912280823	-5.307627777787184	0.8691108022576088	-0.5795690627821597	-0.15471966880955212	-0.2614686947557545	-0.6928370702279996	-1.0030703769838232
609.8000000000001	-2.4758684241018307	-1.9163089494933216	-1.3013216159561272	0.13399918742597444	0.4889106248585427	-1.570116667746381	-0.39957531506736643	1.200813944040306	-1.5820195894545541	-0.9293939736145891	3.2239609287790136	1.27959004816912	0.7545393391533849	2.149311754220181	0.5249427549920291	1.705755399368595	0.8481886397066121	-3.346744362074972	-0.7920096026128571	-0.5242045357217311	-2.6767926628798757	2.655744648204478	-2.5592624998886726	-0.04228619553975821	-0.24291694057356267	-0.9341916568687685	-1.4962229981928716	-0.3121804531997936	0.8489033273062008	-0.5352067466188158	-0.7070229822762248	-0.8090599901630351	-0.3724821698986194	-0.47432625263098843	-1.1034702986335783	-0.16391000080966056	-0.6996178533453161	0.4486034281833183	-1.5935666596190068	-0.03681156091871779	-0.2999114317570799	1.836602150047824	-0.7975102838152475	-2.0638382726941487	-1.7510021838789402	-1.0050373676027013	-2.5224183204525503	-1.358282142195407	-0.8705149082930205
609.7	-0.7784656803435385	0.27157427178861404	-0.3347029365944897	4.292781828755901	-4.173352400763375	0.1790633389403543	-0.4476151521626877	0.3532179304080729	-0.9490949059942113	-1.7811241813054064	1.7522632955898794	-0.40424319243834234	-0.6708148502986223	-1.5209083103091063	-0.41603064481133767	-0.11420921668883743	-0.7923907515671293	-0.8864481664820236	-1.2437231482703703	0.2859271664680668	-0.6739067236726498	2.4941549366073286	-0.013140599383069107	-1.4450739599992823	1.80741284537662	-2.082177187639379	0.6244895525151533	-2.0541324547049107	-0.4920479993308397	-0.7793596685538068	-1.9632848982572426	-1.6878542743704577	-0.4551016647125069	-0.528447401284518	0.12459876431580519	-0.8879937040327818	-0.8919142733508709	0.570421262365199	-1.2330895295604205	-0.03650304942982052	-1.973854866061264	-0.8343015413937112	-2.5860120426621407	-0.7762076878205595	1.583715275333826	-0.044819296285040444	-1.5228499231644688	0.7686940214994058	-1.020507253177608
609.6	-0.35409423453003014	-0.12256588279117275	-3.982153550359886	1.4975149127801037	-0.7490735313488185	0.09674844112266928	-1.0891588556521985	0.4022345041914077	-2.440707333593375	-0.7835932774668031	0.7319278835812326	-3.5130928551287894	-1.5235092167215958	-0.19047267841031928	-0.7813380568373118	-2.634338907634533	-3.1444999853100897	1.5822498133012735	-1.627371594874628	0.7952814159074928	0.29456513422811914	-0.6431563164558673	2.6141238730730136	-2.4100184196003567	2.661985756161486	-2.58224721990504	2.9791134414891713	2.363132931425003	-0.2262743995625089	0.1996393461681391	-0.6916349968451918	-1.337534245637976	0.8413319669748853	-2.3204812423493135	-0.16706338263793746	-0.3213163871660719	-0.6408497445938743	-1.4497621142262411	0.004343264619183773	0.4116381156907163	-1.2023301046322334	-5.082532628871128	-0.5114962646437672	-0.3327404870848074	0.29027223081286957	2.1804099559974968	-0.32515686908901975	-0.7177087186602709	-0.7947989986239093
609.5	-0.6197618344426428	-1.4419421877621503	0.35833979342444255	-1.4043370924034648	-2.0560596038843064	0.2977853935488874	-1.247725426743501	-0.035774927842414206	-0.6092847195484357	-0.6621445270990016	-1.5457873945404699	-2.028321994865959	-1.5657058133487862	1.4548778935905187	-1.9681005196507513	-0.7011128783452973	-0.6035475122992999	0.3487500258251631	-1.079233950092047	1.4512290989436505	-1.6772167017171955	-0.7021174736921533	0.7655695853577741	-2.182520630975796	-0.1913116344741308	-2.154218128763147	2.5181103913189085	-0.14536875501950536	0.9937185145083054	1.5546580571810873	-2.55619545034436	-1.5578917506941512	0.822830041165354	-0.39391958516935077	-0.5180804482339693	0.48265044510062033	0.7052457481287263	-0.29765404966478637	-0.41208630756904246	0.7218000500896626	-0.7995010892196253	-1.6291761576560364	-0.7133646885074226	0.7779896860104496	-1.005507719293127	0.39547867983400975	0.04527510713492583	-1.7949454279997643	-1.2236438859857566
609.4	-0.9152224686334228	-1.227961913103647	-2.3136011012305877	2.228898862809087	1.018889084053042	1.1657536850290984	-0.12621959781344927	-1.6147965204026897	-2.1478580045022158	-1.8247452979554462	-0.39322353909434504	-0.139837863233375	-1.7812273141373713	-0.874830931802201	0.45153513128030576	-0.5117755665527108	0.767895197970028	-1.253456460974089	-1.6810891254928229	1.122156457189421	-0.9975562901449577	-1.9361338637904473	1.890163155475167	-1.8711860790788504	-3.037570095475083	-3.133272349616135	0.07625161624202836	1.271744426426251	-1.9306606837406388	0.2386869997290545	-1.118177396155953	-0.2508616293377175	0.31261983792103465	-1.1199373286966199	-1.040077550775421	-0.8197134687186634	-0.5867050408617683	0.34946538992302045	-0.7856312916198124	0.6940062940141976	-2.6629434364178404	1.1782975551431671	-3.242703591480544	-0.5490773345343396	1.8445182805345315	3.53645358994646	-0.22936154947801135	0.7635547089860364	-0.06888925861655276
609.3000000000001	-1.1689589414266544	-1.6899856003747835	0.7109292641254032	1.72205502770534	-0.5609788581714082	0.5627979515882187	0.37118461555592125	-2.6257283060823187	-1.4232140057283775	-2.5207402230915315	2.1027119147335838	-1.9727495148763725	-2.1983148441421583	-2.6121748143373953	0.5828549035240995	-0.2546848920137821	0.7354476312994526	-1.0785609360661916	-0.7085026556280059	0.25802808253607035	0.06940515174624617	-0.34697908755025236	1.7357466387862257	-1.7630158783479022	-1.7039505498312781	-1.0639038784579264	-0.8256290364713388	3.816552502420565	-1.8452935495099616	-0.6561257089831666	-1.215212045933081	1.419504149603601	0.3804286349829389	-0.49239559464753535	-0.6146573796075099	-1.7850993316437944	-1.321647000585215	-1.8825790449213184	-1.7646133221860734	0.24807993340417198	-0.9536805159779882	0.6347352768192276	-1.6582641034824255	-0.2801193911821587	1.1341914414267424	2.5942674730438244	-0.2236805753752981	-1.3981358267848973	-0.37204111909224674
609.2	0.09909056653482048	-1.273064011583367	-1.6035032348317848	-0.11881064534633964	0.27334228340347416	-1.6486747629203635	0.09950055267044414	-2.83426893421108	-2.3404627478235227	-1.2438969160937798	1.07903018721491	-1.5452065696411568	-3.1162550484163347	-0.08989742713729862	1.6187188221958295	-1.8211502335170402	-0.974735617435411	0.11392214592000582	2.881556251688958	-0.23810157494259498	-1.1759960846173487	-1.5162659296304817	1.090476350542506	-1.4144533784823963	1.0030248966684154	-1.2105329576055999	0.701891773766488	0.39014116052812964	0.5843073200805289	-1.6100189135355878	-0.8726442052448213	-0.05603651780387897	0.00851696471476604	-0.6000921988277095	-1.3195115047099075	-2.39698333604941	-1.2277016126514089	-0.8462391442235289	-0.7494431941183071	-0.011660402836572159	0.9533059936598001	-0.2622965293159044	0.177295804713724	1.5317055134507738	0.0190133113431617	1.8705006163254594	-1.6803010078697294	-2.563671359649385	-0.8844675130455412
609.1	-1.797572508331172	-0.06308578668121084	-0.3956874274307532	-0.5675326928976235	-2.4322614917998626	0.5232209468839786	-1.3751385668422003	-2.299942319716731	-0.8907906751874899	0.4124608646098613	0.09922916760546219	1.0917875861846391	-0.5584040405949551	-2.88288982833725	0.8138884192480482	-1.378791658018631	1.2116215813153262	2.2291152205103626	0.4665882102352721	0.11716701306330224	-1.059328690596937	-3.427721919291328	-1.9113899633305669	-0.20251020279401596	0.723747184850475	-2.195110133573255	0.8765815546240905	-0.8302949041107704	-0.1756052960745776	-1.0499818279763833	-1.366682201076098	0.4554693138707404	-0.8782107916506858	-1.0902928954238809	-0.24519934241086683	-0.7770283765814598	-0.5936901701513105	1.3810953114725675	1.068287931632728	-0.3804060742230351	1.1917071651499311	0.5630720158254717	-1.0311799487433213	0.3408345038687939	0.19162856573877707	-0.026837544655427648	-1.9964608918386246	-1.3303465474153415	-2.0096568904873844
609.	-1.4421331385780427	-0.9127955158272207	-0.08926194597002815	-0.20824590292046685	-0.24165399285062517	2.439132941899933	-2.7804262512363103	-1.5972666407622276	0.44489784742223204	0.5641566237230848	1.3310315382044176	-1.9592365209918214	-1.5076024010909705	1.098210652319852	-0.15575951346035083	-3.087609416874392	0.03786890387650932	0.20664922807209618	-0.8194604466381674	-0.8068659779887066	-1.2582981644517013	0.39467113385015823	-2.183939104644901	-1.1203519348567645	-0.9603692369560567	-1.1852648307994404	-1.307571957923996	0.9429450590728128	-1.382300682970278	0.6381637093544374	-1.0514695145559538	-0.9237233282958975	-1.067364346654777	0.17406541556139965	0.29897159524209005	-0.5527650836729651	-1.2442371180779335	-0.7359916953665377	1.1105589601738173	-1.8824784101073333	2.267234996208837	0.9334391517831921	-0.36681325286519656	1.218978904914993	-1.2651813697830212	1.5228175134000288	-0.5695175284282055	0.04292144909491863	-1.7279455483614763
608.9	-0.23668840849262174	-1.8982613259421994	0.20607828045116613	0.2379670245843551	-1.0431570438612279	0.971302390778644	-2.441535992296197	-0.23798886489550752	-1.106771383016235	-0.19888394190821984	-0.4148101192347046	0.3083868254669123	-0.22956239565697234	1.8813463621562865	-1.5427568218431384	-0.07632175674527253	-0.46693645093780967	-0.7355767006984705	0.45511580068228086	1.2050820385027987	-0.6861841506711203	-0.3949981172578725	0.49708016623463125	-2.1326678580672946	0.26674697090976285	0.8827032498138567	-0.05290324356520659	2.145069385613472	0.8227436284723322	0.6403209425634151	-1.246702962992913	-1.2228979852713475	-0.6788892442564258	-0.5065134289187725	0.881330989830916	-0.8461945729828506	0.19886574767218557	-1.4095091523869634	0.1976497584886563	-1.8792493631402647	1.412020046255215	-2.400423116064125	-0.33449899629936003	-0.973902196936008	-1.1788433581645972	0.009369309926488656	-3.041432158171233	0.5352787350416914	-1.2855348712194035
608.8000000000001	-1.6425567997194042	-0.33637171777326835	0.3960889691762143	-1.4515065085458885	-0.6542230044893573	0.6920422278930212	-0.09202550017069111	0.9186703559665848	0.924238770637577	-0.23215962894598552	-0.39415004747999727	1.532143951152077	-0.511038125477322	0.6193863889429352	-2.0849774204147353	-2.8508953312917784	-0.3563607990242486	-0.2522600302382755	-0.5295662191021786	-0.7711962231537237	0.017937048778698284	-1.4456531749693617	1.5440601226209187	-2.692391669017124	0.19759831055466867	-0.3736582436111755	-0.82880384429199	-0.29181559599324636	-3.1010555027798365	0.2166167178134859	-0.5230578381699329	-1.925562099059153	-1.4423609953674599	-1.1206872116648947	-1.0425574157779631	0.20450222967040976	1.2660368976092493	-0.3314857193921872	-0.619857182551345	1.6916044835505615	0.7829581525055072	-0.10814285175064997	-1.301425452342584	-0.5232031113152753	0.8170111662969193	1.9012571691983993	-1.2521540795212367	1.0572410568721535	-1.6589032149364424
608.7	-2.151822430396254	-0.7499721664691792	-1.0188037862033599	-3.062421668576151	0.16403094567721643	1.0331620015011294	-1.5509628495580476	0.21896904873464607	-0.3142230402028685	-0.39152185815857554	0.23888202174635031	1.0870188432480152	-1.9949451651215013	0.21434294659010256	-0.5628601139212358	0.10922637633881838	-0.4370502032699713	-0.3443974724359005	1.0745100939300047	-1.2473941483268067	-2.9534053411208876	-0.45609829937528457	-0.6321511305164818	-2.5140439595142277	-0.45346974518834526	-3.233838134317147	0.5520747290165886	-2.2810885056962005	-2.356021449868556	0.2221572080960516	-1.0382857100098992	-1.6565883801901915	-1.3547029106378923	-1.4439578917072073	-2.102566795304529	-1.1603462727314047	-0.6059882458843402	-0.27148938490293695	0.0897154118190654	2.501190291619118	-0.2577285876690669	0.40205506558251214	0.39357052908377094	-1.0787424519803692	2.3930342347222675	1.7219669237003932	-0.6955251559161355	0.9054873900613332	-0.2685392673015141
608.6	0.1859896990233711	-0.3094253209531752	-0.09279566667037512	-0.8157870234276428	-0.721162982303572	1.301292440627325	-2.00736068820751	-0.9596645523072292	-1.874055751644537	0.6486908779640653	-0.3057750828646941	-0.832307101626825	-1.8102542905538632	-0.754737826142396	-2.1816380227780092	0.45339984615568074	-2.139599051477024	-0.020605692110005597	-1.921142331887435	2.833866826573355	-1.9497644154759681	-0.4513088653343723	1.1021650681762598	-0.022466648690620983	2.931042378128443	-0.869262659982049	1.2529416929968527	0.8001268576912679	-1.106826746529796	-1.0464344197934894	-2.3312900495776083	-2.242735900779063	0.35618209901036346	0.4187925295648635	0.03358456122845155	-1.9723416721613	-1.0912063063461714	1.4968331052539696	-0.5604935655603769	1.8480737211305425	-2.1953439237803374	-3.2991284445675175	2.39044902750884	1.3254304360294364	-1.1175723000099724	1.7420051469643985	-1.533242670927206	0.5936289048045305	0.5085858934751314
608.5	-2.8168647191756144	-0.3231302695937936	0.7023344547806324	0.39639381241196314	-0.08222528218351667	1.5750952857024882	-0.18980788013737826	-0.16089424322477042	-0.9679590404495779	-0.050622438611500176	0.6685547945288808	0.6891641795625012	-1.5434294284602565	0.09120566065078216	-1.0988304758277643	-0.2629188388461091	1.9891767065851012	0.7266482191726207	0.45306106378101463	1.1443303050832694	-1.127443795010766	2.56286300945799	0.1700074302389428	-0.31065163631754844	0.38838019180633854	1.7624326167990372	-1.0939259254607088	2.2907513453863118	1.1217141416568777	-1.2384536842430136	-0.6439061433911513	-1.1743650841670914	0.7789474752598988	-0.1850777193994948	-0.7896881397581639	0.2839317667816774	-0.37640484669234886	2.26170888967971	0.21862287636041405	1.5263004941148173	-1.2747028339477593	-1.9947500437501455	1.406694688086158	-0.8983417549862305	-0.8688730806621623	0.41362625952346144	-2.0016320197585173	0.6343601368649915	-0.814657194407763
608.4	-1.4253400852064275	0.031036156078861787	0.31859286523322483	-2.1973497362187366	0.3478668669177161	0.8584543826962846	1.6387523152865224	-1.3164674105704606	-1.8511993086274454	-0.6733969668960484	0.8070074347636595	-0.5045339639413051	-1.6806943427386516	-1.7141694877415647	-0.7759168507733831	-1.603763377677519	-0.00687837946949682	1.2024705110014815	-0.94467111302513	-1.2521571998464054	1.7557647725815095	1.841866858930799	0.3568239382880043	-1.6201596922713435	-2.027889952027213	-1.5745597116270904	-0.6936055069384413	-1.8346286795907611	1.1710047216584205	0.18965598651552495	-0.7203112515764187	-1.513582097758655	-0.6660785030033106	-2.1134939171971805	-0.9829009189789073	0.57414871645918	0.5327317573692198	1.1871731464062276	-0.0729006380823769	-0.9645736875936366	-0.35143351867701444	0.7620893056019953	0.27085127072187914	-0.7427856226330187	-1.088768507304256	1.714336297362335	-0.7496892123537624	0.06383299600235026	-0.2552003904277253
608.3000000000001	0.6269310597454546	0.7794712858211249	1.7190755521385352	-0.3123156215674765	0.5014032435277664	0.548498488881483	2.0384116958783682	-3.4512314148057266	-2.34422671557716	0.18743364862108342	-1.3380022984287543	-0.014335983925719803	-0.05435889390698201	-0.796666816468867	-0.9919942053499989	-1.8960553086747276	1.116709157923872	0.7134283643916435	-2.435195185365545	-0.7743224449353548	1.2065738427278063	1.6427062952380276	-0.8203706238580137	-1.093867891926198	-1.023659968787995	-3.5668849136683782	2.0962846844506124	0.21266288521415747	-0.3139087239496344	-0.27005363965318196	-0.15659417065469633	-0.5720948770222963	-0.49600139976759927	-0.9404606174616121	0.20892530201798248	-0.002248674124074715	-1.5177478151533765	-1.0760063630088177	-0.7559925848362266	-1.4447580537484155	-0.6917334573058336	-0.4555308979732229	0.15098979450597733	-0.8512473252806437	-2.7500054134911847	-0.11052694279911246	-0.9187286647108572	-0.9119615062167219	-0.6268444176819168
608.2	0.086990402006508	-1.4019780857290747	-2.2660722863880625	0.9267027303738911	-1.4628625362732437	0.1210361143784261	-0.3940789819470678	-3.3154430333314715	-0.1216814897493188	-1.6852970838081762	-1.7385793558145661	-0.6054198933800083	0.8918707202553449	-0.019137858966048076	-1.6483798856175373	1.0736358737129559	-1.0304923336095881	0.5345704481008712	-1.1892480771290574	-1.3967306433873174	-1.291615282846752	-1.7116033777096973	0.3276295918460983	-1.218425484348454	0.032554947616084684	-3.321824448565746	2.0437489907841737	3.6018302467972845	-0.16036580696883965	0.10338049550136108	0.9340124453089196	-1.0065251339871637	0.3942882757438523	-2.6792663232719036	0.3277553231827297	0.4226403031435254	-2.576433895396927	-1.8118573622487812	0.8727093960543154	0.7801028528037998	0.06642717203485371	2.513918386048608	-4.482876799240115	-2.032820426155375	0.5027224788150289	1.4842227115347184	0.9193678656491586	-0.6222604362696864	-0.09607778799913286
608.1	-1.2688691453786354	-2.0816597481520436	0.021810629112166524	-2.078658741939567	1.226483543706712	-1.4969185758439643	-0.7615259021917373	-1.3520276228843273	-1.2017969766355123	-1.9275008322664458	-1.8658562921226016	-0.6478255659471471	0.125520171834078	-2.217659147107438	-1.8584184569204023	3.1557555271807507	2.0417598108734425	-0.4810940839674436	1.1764336278432408	-1.4087273745460918	-1.8090863027360256	-0.6376343944526257	0.416329764231414	-2.567200821853022	-0.6317660306661385	-2.6685442058081286	1.0724611814971308	-0.1398564042453538	0.14306438792732903	-0.26133030388254597	-0.8703328629244613	-0.08089133631690915	0.48740660374332817	-1.644939360996203	0.6078138485909086	-0.8393099596651926	0.6763754153214965	-1.921033131428611	1.0492667534593711	1.187217530054647	-0.38986535068364137	-0.4507863648106989	-0.5525240822804988	-3.242357241964985	-2.2287629076277433	1.5041343326307621	-0.6721747768384343	-0.01743581415215334	-1.0182714874441783
608.	-2.20308892383881	-0.4841695650733716	-0.3675004558551286	0.7470136199826836	-1.2009728058474507	-1.163772022146275	-0.18279705657949477	-2.5635075654274506	-0.47598377609209064	0.6458834445529865	-0.47714050589726753	2.196621077387767	-0.6244296401782787	-2.315075378816164	0.5137438776378276	-2.129168700951938	0.10239631876917643	-0.8027032249568169	-4.4871764699134555	-0.49349174208013513	-1.9875404247971544	-0.8186134037530445	1.6036065352633364	-2.695096587578708	-1.6412387478794603	0.5912354523891281	0.007671715799223211	-1.154224666374145	-0.4871543446535136	-0.5169480703160138	-0.9369185701485461	0.12150347908891113	0.1190584573991953	-1.7231562775951001	-0.6438664401461823	-1.246913129283363	-1.0956886584820367	-0.8544356510863511	-0.25536204457554634	0.7263349335814093	0.3071392790051528	1.0685859448860988	-1.8394338165431159	-0.41844217159832137	1.027764203775798	-1.0447975270824186	-0.47056514258692506	-0.7331044915139975	-0.7055011278168859
607.9	-0.4660799040429898	-0.27622848950649714	0.5253187055874107	1.7791753236218444	-1.6864071638286269	-0.6804228135079468	0.05955685966336602	-1.2429159041468343	-1.6199544226808769	0.5816719602405555	1.4467813897480113	1.4854771742790458	0.22399750482490538	0.09741096015011308	0.7811272257362201	-0.3664966531884193	1.1579778473289186	1.2295234483766713	-1.5046714040534728	-0.207849172226648	0.1626549144629324	-3.344587286845129	-1.035172515440551	-1.4027748165692522	-0.389047231519921	-0.8018679808270835	0.5258888369695911	2.460696685466084	0.9377027965142931	-1.5338612319730136	-0.9755577829344974	1.364112650095352	0.8578693772722922	0.724559152946276	-0.47229518209667276	0.03737155492356664	-1.4924801856799663	0.870999283544946	-0.9069058515312902	0.5695931203118721	1.5760430767359073	-3.692885722912761	-2.522794097505179	-0.25643086579301855	0.41246746230507236	-0.31775735634054736	-1.6502581815618753	-1.2897390778513107	-1.006998625703458
607.8000000000001	0.19474973894683179	-1.165572739621648	-2.09942988774712	-0.259722685799316	0.6000874965330415	0.44842857757163723	1.1282978381462563	-0.5615012449833019	-2.009889426380728	-0.4810892688282522	-1.1609906451765508	-1.196064217527187	-0.6284126596206273	2.700634343469696	1.5201675686752545	-0.8669331985363524	1.1560154802488074	-0.526696475193549	-1.3722132670413063	-0.398468736225873	-0.6604601326795965	-2.8541175011969964	1.7143192787781159	-1.4901144120788707	0.25336903388821125	-1.7302994480803693	-0.15965974491465995	0.6035392559989947	-0.5069373290379262	-0.4777508775205717	-1.5215932855506136	-0.4338176189375009	0.05183552958025617	-0.8577814757325866	-0.35404472087792965	-1.9366877358507617	-2.006690460873987	-1.349780152701743	-1.1450966844326498	1.9155176312651878	0.9007041134526182	0.49801698847491505	-1.681297959132697	2.223597346075799	-0.42692586253810116	0.41804657957478897	-0.3740591660923551	-2.1128506156524223	-1.1479292737764937
607.7	0.2657494660882822	-2.0820302619228115	0.7908664080511285	-0.7055488009841892	0.714914004588082	1.5155961476297248	1.5123365192305387	-2.3327274249508183	-2.095928604324908	-2.1532763416001632	0.7030498968122674	-2.062477140185744	-0.19030064649177425	-2.397692949995204	0.6955036390688929	1.5360375933161503	0.07685295849811172	0.683716304507956	-1.7174477764229992	1.0947231015684116	-0.5342737966334232	-2.1738395114699465	0.7223079024029806	-1.4380197164711097	1.2668780688475259	-1.667283782145152	1.0584792805064536	3.0143388904639874	-0.5960860090042207	0.42246295782151677	-1.3557770368852815	-0.9014951590790596	0.08491306063850423	0.5986812508308219	-0.10891595636413878	0.3639530203275616	-1.8980704854803976	-0.22458063695526187	-1.84509274284597	2.550458029091292	0.5267322437587569	-2.9567918086096565	0.4012083182602684	-0.8174079946499339	-1.1047871847565909	-1.8548241179357423	-2.0092144736366757	0.1573247481857405	-0.41219312609105346
607.6	-0.6612927805098572	-1.6351150702490234	-1.6281465095363834	-0.5950040514535854	-1.631287991658943	1.2366541049547646	-0.656805915607034	-0.5890977242091842	-0.9326729819647586	-1.556252500947638	-0.12122533526163703	0.16558104571337318	-1.4868188196728294	-1.2466220062062718	0.2948546409131717	0.48397807227580303	-0.7996989474059083	0.5079553008068134	1.652123801101491	-0.7202559395090529	-5.0416867273547314	-1.7180714155045518	-0.16641249483004944	0.6598710883327727	0.31732686431210466	1.7033938772487214	-0.33885124214622264	0.8372302950880635	1.0280199568499966	0.07254140754226363	-3.108704171170772	0.044618156574372625	0.49535021832308546	-1.4196611599233393	-0.11708535248222529	-1.647165853380847	-1.1553342612631288	0.5396571733583054	0.47704865559687404	0.6566129574069512	0.8382847029078115	-3.3043185538026743	0.3173288249381818	-1.3287172496073296	0.5707177414611542	1.686259158386496	-2.570589878666034	-0.871498057425931	-0.6170307044099016
607.5	-0.9428149698488806	-0.5871182444870531	1.2550190082851793	-2.8164638321568916	0.18512266215793205	0.43408656463620376	-2.0102655965747553	-0.6038242000231979	1.307196779148422	-0.6582074241097168	1.2850162480493386	-2.4770967640722135	1.732779036152379	-1.454628880804994	-0.4274659537725081	-0.7698139589515208	-4.836650176836189	-1.2140727451432811	-1.109191921328567	1.1805760592947752	-1.9103221592845552	-0.41546999786119565	-1.800612544134474	0.5455166844201063	-0.6598154298975577	-1.6931119403512815	2.20947820466544	1.8910898316668039	-0.6453067126026261	-0.28876851206087384	-1.8497843653177704	1.411229678486006	0.2657024617382652	-1.155804793664314	0.2021179013718079	-1.4436910419334166	-0.18271759048233127	0.9674870449205635	1.5885438359225246	0.44047293574659946	0.3778738249167941	-1.4646645047347064	-3.3436734327388775	-0.8094658947307707	-0.20730568365248692	1.993747777500081	-2.7456393739351532	-2.427190435855426	-1.183944284055872
607.4	-0.2536234649955098	-1.1016359627533072	1.4131045462937109	0.06345690762786334	-1.8649444723728852	-0.7969468913703679	-0.5868787926567373	-0.14106734526566367	-1.8263507426340748	0.07796307439137251	1.4121834989779938	-2.2482634301713187	1.807162338359073	0.5503177253469264	-1.18594388157319	1.508886688381661	-1.555727915938927	-2.6186917467251574	-1.164407828017938	0.5782207106001409	0.8791118876683975	-2.512291649928371	1.434874203831819	-0.20521551151577744	-1.2670719284793979	-1.7433024109720539	1.8073000438771918	0.2856059176133922	-0.1046652514518071	-1.1842320556817556	-0.38310395797798935	0.8151470762038784	0.6146123154074334	-0.33692206053976315	-0.4285908200186769	-0.10681846723446006	-1.664553058933637	-3.510255113588486	0.3335238236024276	0.9117129503125152	-0.31360575556378834	-1.7027159446436444	-0.0819385219363977	-2.5739881060082244	1.7160570216592985	0.44461410434861437	-2.376344824928086	-1.1346111482965087	-0.7312083541414829
607.3000000000001	-1.8135687664224893	-1.4920767983139045	0.21447168980866066	0.8924968527868198	-1.6662232635022032	-0.8311490449416371	1.5183887372599951	1.0268473748868627	0.03918938754680634	-0.36823868875729215	3.8199628224882987	-0.17854857265376683	0.7243057410530316	2.3674551899515404	-0.8396781527658093	0.7460221734487124	-0.8411988446318478	-3.3014269988169658	-1.9529893932315363	-2.2104838956290815	1.948410576163101	-0.2082071026101573	0.05375658668406136	-0.8555732305269713	-3.460631746553573	-1.6168486193271534	1.6225246299263123	1.9442552788983432	-1.8244916139384453	-1.3386858254185126	-1.036975446191502	-2.0611856118772143	-0.6134816399281013	-0.4554840661187434	-0.15570750576441306	0.39360371665709093	-1.7024289499371958	-0.14305399591619983	-1.4659014574153928	1.383712112305943	-0.4433826312576259	-0.7411708709629639	-1.8293958226058682	0.018263783681316648	-0.3859284194240685	0.8509190714287005	-1.912997590411761	-1.7629765310870578	-0.15575623696652668
607.2	0.05291289501637414	-1.1391216322685773	-0.4717100164427779	1.324925163507306	-0.9467405497174785	0.23074447608002258	1.1288883586440863	0.657424720695046	1.1528189317046929	-1.7575956939406001	2.1785453049059496	0.4917643903785507	-0.3760189326675948	1.4711222730577096	-0.9344949250902415	-0.455472961779465	0.0012790550434360615	0.04271233499871707	-0.13764119115715512	-0.4753587382912299	-1.2259503537916139	2.4143264850281727	-0.01779594369549823	-0.5939081683019308	-0.7651925947974356	-1.688663260085575	-1.0142595902152098	1.4795575174059714	-3.607994973133514	0.3488935371390578	-1.2970624038574288	-0.6201727447550393	-0.36996389162175525	-0.45509127434204055	-0.7700650509412214	0.44937461467927187	-2.4764633735884485	-1.7298258125753936	-0.47648604738751565	0.8519798803107796	-0.7094947795800919	-1.8388961956211125	-0.01775613230489665	0.7270377406206567	-0.18342454736673064	0.21331429027079896	-1.8053187108197482	-1.7784101282918552	0.2359382216530302
607.1	-1.194701880766316	0.30560497952472643	0.334881349190186	2.7418751242440225	2.411426574429604	0.6775218777383147	-0.5163887029378886	-0.6481002220251877	0.17571258462010425	-2.1540207228221777	-0.8699799089303284	1.916668582033019	0.6146140307631293	-2.9287480777372936	1.712462755362991	0.31374329529550404	1.8857267381197376	1.0961277278288626	1.4953252128393357	-1.7674382794466652	-0.03778325931352534	0.4473947719472173	-0.4110541749834628	-1.1459654049357764	-1.623702162854629	-2.9499986889788232	-0.3459641939752709	-0.7309217003631361	-1.1630963896379765	1.1104370042062452	-2.1863300007166275	-0.2962270555779155	-0.6021179888403102	-1.4737806661279902	-0.6243255912967252	-0.10803419033217002	-1.5954051509973095	-0.036792185353331064	0.6076720412288569	0.4870485270414193	0.37536760297924626	-0.47874555833637134	-0.3502042745131197	-0.09573658272527852	-0.8362243206629858	2.0637130337691074	-1.895673855761832	-0.6664756702630701	-0.08115816086855486
607.	-0.700208927522993	-0.8724815430912735	-2.1287736726575406	-0.0264879446727294	-3.99642750794594	-0.5578625182916832	-1.5495362665024164	-1.765073948144738	-1.4029393161934043	-2.208557330953452	0.10850923941118379	0.7071093392419063	-0.9553438784644002	-2.22469464501777	-1.705445519352391	-0.6723823989971633	0.2276256830488208	-0.2603838330664917	-1.3662560171531846	-1.303093251218269	-1.6520042551694345	0.8613648660333766	-1.0808047374140415	-0.5877519389393068	-0.3047203150986587	0.9218928698169753	1.777834435821203	1.5001054932739553	1.3921479246475323	0.6804948143054116	-1.7329232903184848	-0.23892614897717196	-0.6908998541519094	1.1564126046402365	-1.4056126366610775	-1.990948509206648	-0.477228180747328	-2.362289786738514	-0.7834307289248206	1.0161643371578615	-1.2474776942655565	-1.883616989709583	-3.176936180391269	1.0973576132124991	0.9924256873186968	-0.001219139445464812	0.9472594293944648	-1.873583167510175	-1.0857255702673665
606.9	0.5498767983271738	-1.2146143468127448	0.7722974939003315	-1.8408659043144369	-1.6938385730977263	-0.5115995900851865	0.8365401285836787	-2.2210968874895807	-4.108206694890457	-0.993169232738167	-0.2436070242392187	-2.1971882279470063	-1.0420200215857263	-1.6055523928855464	-2.16878113914968	-2.641460369452594	-1.480405000901216	-1.8215935117838504	-0.7241672980272995	1.0063066778687166	-1.114184646728851	1.4196118546459682	0.49489583955968236	-0.5805167140117731	0.7871317531853027	2.3348602050597362	0.5585744057920996	-1.0301679689860237	-0.40667373257197437	-0.06721820682906832	-0.2627426852617845	-0.26152131570672327	-0.23561557125515947	-0.565535032782016	-1.2274743542448943	-1.7044438755645395	0.8923308757360561	-1.347045549964636	-2.7076788441646946	0.36944093161089525	-1.949073631964577	-0.2153323781557362	-1.5696522981400607	1.559922721400549	0.44571145650806265	1.2053575119335014	-0.31073308287808743	-2.413907631039274	-1.3832200773732164
606.8000000000001	-0.3773075432135722	0.03782130672657569	-2.1839495595254945	-0.04828193725673906	-0.3115916818069631	0.833568834643384	0.34341538854238385	-4.628212275325331	-2.3760300296763925	-0.9764612135972303	-0.014653231711332482	-2.2501040576281612	-0.3435369115820783	-0.6824353396751853	-0.4086453756924274	-0.7937440491894306	-1.4751583991578894	0.05609588814867372	-2.1018421985599254	1.3459969047248141	0.256120356777302	-1.1198705846441674	0.8047988038081841	-1.1782286826723267	-1.8737701868048275	-0.7747473101905009	4.880255623233124	-2.135122916421225	-1.4041115013633838	0.7444934734169721	-0.7849378748101195	-0.9181518299042831	-0.3239737417558984	-1.1762816599441446	-0.990706375090656	-4.361590949823168	0.7509028778056406	0.4946503668883888	-2.0676048295443774	1.6921485765373663	-0.7940365091421275	-0.2757330628240994	-0.2777659162662165	1.4083404654224543	0.705328474690242	-0.1765350666163552	-2.7565173642313887	-0.09779217123520678	-0.4367161909166886
606.7	-0.4640698205172172	-0.04369689541015159	0.9225191350362254	0.20128161652813312	-2.0249182566621937	0.2543573157759671	-1.3251895032954417	-4.211895040895766	-0.12989175631429295	-0.964249668852355	0.48778913716036315	1.4964516167274386	-0.8780436031266738	1.5647353561111126	0.12194642485992942	2.6925106986051643	1.114902369547538	3.0470881973738124	0.48188635230632615	-1.5275508248990968	0.8406379513319542	-2.089013658580539	0.4587321245813733	-0.5322165086056272	0.8568200448997771	-2.395076443103569	0.33758897848749564	0.8523648790964208	-0.19135769771643185	2.053719152635643	-0.27029344293878493	-0.9915867261551441	-0.13682696832514504	0.08894176405360929	-0.13566399211602398	-0.8368164649132996	-1.912087450763339	-0.027249696496797815	-1.4666421247115728	1.4421068962243182	-0.5603776805119127	-0.6905407406634545	-2.267110274206796	-1.9557001161482672	0.2001185465991473	0.3530285241334603	-1.5090862331675763	0.5732810005417972	-0.146335844817295
606.6	-0.7789363616076358	-1.5399104908280954	1.0979935650704304	0.5955840570285307	0.6373188123540487	-1.8286310428476737	-0.441986652729762	-2.8549860070630966	-1.420026951812783	-2.4663242902428832	-0.2943330043731156	-1.3146754685191535	-0.3838746145290872	0.5503203419956726	0.8398876361453638	2.6884253312395465	-1.675219936661143	0.7496871642473171	-2.08654104208104	-0.3311094538665793	-0.9881913834150052	-2.272086629481468	0.7307207709159937	-1.50066233945759	-0.5139560639654247	-0.25101217630670647	0.6553237589340362	0.06491061640617239	-0.4928727199492645	1.8119906044921759	-0.4112410501383569	0.4473841976668361	0.40965038281355276	-0.11959140387194223	0.46713578297825065	-1.8412929020853204	-1.4783058727211713	-0.4351285099313791	-1.9423880228224617	0.614853474009589	-0.9550759305211856	0.6548065643713894	-0.8581062818554084	-1.6879890289388317	-0.6936197025599	2.564963332720714	0.6432274583948691	-0.45836490377501904	-1.0934460218561854
606.5	-1.1146203678700985	-0.8426198840851185	0.3752285211420985	3.9295039966169947	1.4001224783139907	-2.001957345255667	-1.3482200524354653	-2.9824476794795634	-0.4761057927399026	-1.4294376014023733	-1.924568082450735	-0.14902397093900965	-3.396095378356298	-0.14345581500951793	0.37347972224120607	-0.3576531840842183	-2.7594211276935376	0.04138639105667663	-2.080712069795071	-1.1098401011397336	-0.9291162159954554	-2.0697588341898174	-0.15756490961550054	-1.0947879980780426	-0.466231576807014	0.11878988117583678	2.2304501990399688	-1.9732295745514206	0.11215350551597425	1.449449442055141	-0.8757434809249929	-0.07729107921397738	0.20728636038875548	-0.0017952951020748231	-1.4276675513731307	-1.5762225406453654	-1.8053277103881817	-0.026446255416277875	-1.137577830109879	2.18334014542015	-0.4495345730456579	-3.073330599125729	3.415678808812665	-0.7949599575686617	-1.6753522145641504	-0.4366735058052429	-0.14869469710074834	-0.5856111932209492	-1.4721924128748765
606.4	-1.195825887790606	0.342827711268031	0.3816129102071401	-0.9412792915704095	1.3049476157873376	-0.6704115781264547	-1.1524973959011697	-1.44141621174168	-2.4975811886749826	-0.2923729188283293	-0.7534997478071485	-0.5052675938630853	0.3973426474667543	-0.6183433796096821	0.33037406569946237	1.5661758568709454	-5.580035929606742	0.10021595473119593	-3.26697238116758	-0.4017737686979628	-1.906798530268602	-1.3764494417255126	0.5670530882991337	0.637453470743895	-1.171472770412262	-2.9857891947817268	3.0831473661385735	-2.1818699178734575	0.6491314071747671	0.5356147018056874	-0.8428015381366324	-0.7049135748686646	0.5107763581732602	-0.3709101552687294	-2.1662906075583273	-0.869273447565776	-1.4798308076035596	-3.595277344761085	-0.6621241255147562	1.381600430052266	0.30464515430905337	0.07988956266259017	-1.2904930489619801	2.321529332569572	-1.1610726801484654	0.16423569711361835	-1.5989805945672593	-0.9507801694760509	-1.4988181735634376
606.3000000000001	0.012524940579156485	1.2944363588197685	-0.01330738306145017	1.6924130846299943	-2.298112200479837	-0.0041148789620037984	-2.148828916966381	-1.539713867976047	-1.9828757761550566	-1.371792280158961	-0.4348842766907417	2.7868524762745297	-1.111797542676804	1.7683398163538737	-0.22931404976335573	-0.18139598813888314	1.4423982440970657	-0.3622445933386955	0.8904387642303822	-0.6363064810393677	0.0895378730874463	-3.1133851781772166	1.1943909611884012	0.7244377071482511	-1.2790391385173325	0.5756841148697684	-0.08060582818675788	-1.2075337548404725	-1.0189678655716117	-0.827399365476396	0.2621055684096034	-0.09543264945259322	-0.2090369195188554	-0.6170147914902053	-0.9590714161896521	0.37742140547230835	-0.15397202682252165	-2.7895911880730386	-1.586603489729322	0.6463151324092873	1.6746160320060643	1.260259970428121	-1.7364458456213074	0.5465161131941474	1.613154192333532	0.2430399893979973	-1.5144006340586282	-0.9320745797752694	-2.1308720022915266
606.2	0.6458194076879787	-1.2864194456023688	2.067012950681478	-1.110116514158017	-1.9545351256442918	0.851499024003471	-1.58998142997502	-0.7394270809353471	-0.6966204187795859	-0.41083123688359935	-0.12682370732016723	0.03284476592874408	-3.22093319687343	0.9881290678573329	0.833217276013697	1.6238961791890343	0.7247803742664729	1.2654133314838791	-1.942206287675289	1.3428790609953576	0.43716840707054905	0.275021156183478	0.88651413441167	-1.0293586440117086	-0.5593063691022079	0.8356934177946869	1.6709309801988939	0.5458225629633696	-0.22002590930532806	1.4137614725613772	-0.05833929511492683	-1.4694282214389025	-0.9811456414451548	-1.9581935048796724	-0.07776504612545707	-0.6779499369629307	0.23731628302696417	1.791101198860231	-1.7016206797488733	0.2552220558444902	0.9367250773449403	-1.7164043908248972	-2.0338690136763793	-1.6542925344384205	-0.8314142767269261	-1.7466647100546564	-2.017617688934946	-0.8973278350172171	-2.145815864460825
606.1	0.09317071958199687	-2.6324280537486313	-1.3169316267832571	-0.2631020163791482	-2.572596680324149	2.2024759871344854	-1.581920272919734	-0.33233378319451834	1.0297334485151586	-2.3661595903993966	1.180562859901827	-0.48693939032639155	-3.6575047848356577	-0.4798345665631983	0.6618414729853299	0.6397569509702868	-1.4430753313329867	1.7341119105242844	0.205393734681942	-1.2220772425900002	-1.857132173125137	-1.448323416397188	-0.2832061451406128	0.22469264532372546	-2.2360511653232122	-3.635872010711066	0.8060603376735216	0.8877108639368888	0.5978209867295272	0.39183812383141536	-1.1873757798855338	-0.08128340947365142	-1.2398853260913016	-1.4045708700364192	-1.2122632937056004	-0.5476082906056701	-1.0634963678445861	2.085549301202178	-0.3967974095775104	-2.3725115359315416	-1.6402398235292333	-1.779069549155471	2.649159458286555	-1.2812715654371112	0.020331069341221975	1.14730731858522	-0.5541750336827054	-0.4929644537499094	-1.3858499270875941
606.	0.5179509903451414	-1.8072242439011732	1.667642542989745	1.6063227816931178	-1.5642318375730038	2.689848608782114	-2.0459966936452516	-2.520285892946343	-1.7823232911075013	-3.2377228646272087	-0.4672378514753639	0.23390990822039534	-2.6596550566250112	0.22848284133168978	0.9703692237837735	-2.1083469731530107	0.9224423899077308	1.0129801902623108	-0.42684703677660074	-1.1952557205197318	1.6432857222214858	-0.30821925039781095	0.6290057097685684	0.6885574507231855	-1.4063444336853443	-0.2859498111345772	2.964247530986248	1.2120204629002274	-0.934735010711115	-0.007668234478313565	-0.10003788123869656	-1.0414868829611856	-0.5031922647943665	-1.2564853908438056	-1.5967629118180393	-1.1257582984974126	-1.366679284273053	1.2844344791412015	0.35881649662952286	-3.1631201896805905	-0.14364831769718944	-2.437307119936033	-1.9026399044307807	-0.7479817341467722	-1.4818439540828865	-1.8022557039244704	-0.978264412338524	-2.4752178025044533	-2.426639277118721
605.9	-1.3305380411244248	-0.4170197645474329	1.8223616893662828	-3.188409617607735	-0.45245466206217705	-0.053483123471059546	-1.453280426486487	-2.4707690918460843	-2.1852520410628204	-1.7488278224163079	-1.9075308640144861	-0.14529867002484986	-2.6986885450167084	-0.623243380077233	0.13005101649126377	-0.3128265965976085	0.8462118722343618	1.844375974160861	-0.21517319085262843	-0.7888821067065948	-0.3168822506900306	-0.36163547330123147	2.136689734872063	-0.11192551912075954	-2.3682460310006053	-0.17779095203293727	0.49640523863159325	-1.2538169929366203	-2.7958004154405924	0.7660288717574377	-0.044909039341904544	-0.09831622862179565	0.07383188621070916	-1.5501715469913275	-1.220067233877606	-0.8600845151791962	-1.1293402529180199	0.35823961034189766	-0.2392129691818734	-0.37302062121065327	0.33002743044391314	-3.4486659736649297	1.766868656397259	0.08040510492727185	0.6657595224579871	2.886232658354368	0.4121054481845837	-2.7731285532278087	-0.32265886498658625
605.8000000000001	-1.0735086116848405	2.0349109998544117	-0.3362568297748155	-2.9748607580511695	-0.9165410881254328	-2.517774491383992	-1.4593744647903044	-0.5724824080070098	0.05989937665888245	-1.033170602524208	-1.066476861323189	-2.099061195817517	-4.539473990873321	-0.8369119631461485	-1.8831196763732745	-0.8920106071299144	-0.5675396892826404	0.058885973282823745	2.4326862891865377	-0.8770761872907098	0.31936833070419723	-0.3194825300262361	1.3263526309592133	-0.9738171140062128	-1.9402230164648333	-3.5506426504848054	0.16391307802616994	-0.2304350866829198	-0.20248971528661897	0.3002116959892992	-1.1420191153852648	-0.44597927622798306	-1.1047780805470653	-1.0550359319024536	-0.7718703080158822	-0.203408255036025	-2.0448575026665283	-1.688457842769313	-0.673591541678209	-0.5862221571880155	0.3632349638512779	-0.181474988392677	-0.838954127982821	-0.038508946375039654	-1.7451417464183276	1.2310535983041435	-0.7841959985108433	-2.014560651199592	-0.22739387093626523
605.7	0.26142804350768645	0.03350212077447856	1.413923913443383	0.8797635019016865	-0.40958656914650593	-1.8315875590909332	-2.9375140111964706	-0.43999311237858973	-1.782541807758201	-0.2547526599751296	-1.9037956721118445	0.8730869620747802	-3.8092251047402526	-1.7202073518234338	-0.6261501937267845	-1.5627430711187005	1.335373752060927	-1.2854225220927333	-0.345961084552199	1.059488535655551	-1.963178657075916	-0.7219151230349549	0.48508633599829587	-2.4079976210132656	-1.5284737320796864	-3.6515970518452043	2.0514832855346348	0.8741136769321861	-1.3790632707415331	-0.015176902278335631	-0.51402370826792	-1.5269970421065953	-0.5671947998459314	-2.691526230326281	0.9638852353170259	-0.8718477607692485	-1.9560207609463527	-0.5406185256496159	-2.8484204589940236	-1.1702592893436252	1.6192693219579692	0.15488715902368605	-4.018788966333028	-0.9712838673478874	0.26853172284497706	-0.06535823782850236	-3.686626230633813	-1.0230564287260648	-0.30107926778802735
605.6	-0.6392850269821837	0.0589246116931853	1.6459442266060706	2.7299313060264647	-0.9279160498848474	-0.17203645286818903	-1.1769887166571293	-0.5455666536374775	-0.049697597252206904	-0.3857578820527833	-1.001630136782879	0.3814199765565895	-0.9051882508474138	-0.4193139469830364	0.45790333154157503	-0.3749562679350639	1.1968323509768701	-0.5774442915264509	0.7076826166894197	-0.3706810291943494	-0.103447922869638	-3.8454484646778258	0.7158117590718096	-0.5017874689227072	-0.47636752039226316	-0.9868595367506505	1.9384514603989742	2.8883275258271777	-0.20344922380801167	0.9706757085609403	-2.3569517346582654	-0.5958058469690033	0.7108761571934149	-3.027029898394886	0.31863420204696513	-0.3581484922717042	-1.450649674687924	-2.008207866443401	-0.541089941061027	-0.4925449971601572	2.4190886331709955	0.33232410226228604	-1.9962025252472713	-1.3289842582133966	-3.5111624512004243	0.5892301377932314	-2.2142716596176895	-0.897520557271606	-1.488631267995552
605.5	-0.9140952626289248	0.1487481484319556	1.5242365760179089	1.7348976407161487	-0.1463797190546918	1.0950739164511498	-1.3734379155623913	-1.4205270287520129	0.5022262332568184	-0.24553837305255943	-0.5797058549016101	0.8750597038142814	-0.12462585375964046	1.8186282703830958	0.06272671392144866	-2.123764901452164	4.181003807394197	-0.6019151357208788	-3.7249911885431555	-1.486006807967158	2.510689498210156	0.051132475195666216	-0.18165103784074857	-0.17022315351995143	1.177992098632767	-1.8737844327529487	1.8061359679047833	3.0943870801921207	-0.24611273955377017	-0.5449658307120566	-3.1410456339260855	0.8424341609890047	0.8773066141821232	-0.7626970817541305	-0.8094788897091891	-1.5487906904594877	0.202793269574817	-0.5677250108545215	-1.4251839779946243	-0.6693865085065204	0.20815007869389057	-1.0808775972074482	-1.9527206051862882	-0.0220576004098767	0.6583496981647827	-0.1486229563117969	-0.2333860544613865	-0.7896637389249628	-2.5121596251874885
605.4	-0.30483657600887026	-0.3185348790891196	-1.9171340055129595	0.9625516702035601	-1.950368233862212	-0.5357311335216759	-2.9960097725741157	-1.0625956048440133	-0.04303113698317851	1.1903049070787717	0.3226606512936358	-0.9071197459058945	-3.797957580662736	0.45935306853052693	0.5350602798722046	-0.747539620965741	-0.21949611164550176	-0.40970664291301495	2.7976758244090236	-0.5166087299030506	-1.6035657849317388	0.5524477635827485	3.0597757953565945	-1.2197630378730362	0.6047352370729674	0.9881842179814369	-1.43841524912303	3.397416670195748	-0.5661576169228587	0.0862499925938528	-1.8979858373939789	-1.0259910303394653	0.38950654151811087	-0.05844585802964275	-1.0702234798023484	-0.9088116448156118	0.2307255329568556	2.0452802452874	-1.5103663791467716	1.1141339226097287	-0.6398682562876588	-2.108049390525422	-0.23906906551265744	2.3845426436381776	0.10363791193014282	1.7405966383006417	-0.20135592100593902	-1.6271604959539054	-0.8145895481372737
605.3000000000001	-0.3820691105482878	1.6074452397663368	0.026702311155342245	3.283103795922453	1.5074874715187363	-0.2878174801776403	-0.538503539347083	-0.7458637514705126	-0.2890491796708008	2.0105301038603516	-0.29521230433312373	-1.4253293295943807	-1.9729090650096468	1.383861648695699	-0.7167192788768779	1.3824778687946038	2.3247671819679443	0.13666229886590164	-4.204445335710317	-1.3323564592092105	-2.084015755400792	-1.7814654770404421	2.1556928905257013	-2.0066390166082106	-1.2663230414003974	-1.8650454457860508	2.186914662325057	1.1989088125560834	-1.4670813004105714	-0.07007657250624488	-1.5771051258972975	0.01038858325000494	-0.2782170658895298	-2.4134082336263876	0.11750170458963327	-1.6075143043705835	-0.27281703697038284	-1.0120114742372293	0.3121836486730275	0.6047282112227412	0.23903131908905034	-3.460147813742661	-2.0492316527363204	1.9121680873369296	-0.17463787266150899	-2.7424541625149392	-1.9792881960770337	-2.36310693237246	-0.7646655913056268
605.2	-0.9137743521851365	0.6985403347589775	0.9588184924830081	-0.5152792629738477	1.681481562476813	0.04359271009368593	-0.2750152443020082	-1.5205202108555524	0.9183348162106048	0.53461630724966	-0.1181087265087335	-0.3769897127664111	-0.8185590594422183	-2.4356386064815667	-1.2895973142419632	-0.8617221652280711	0.5095066709618905	-1.4308480510404462	1.5734754137411326	0.8654994602631285	-2.7841943925054817	-1.2220543960725407	0.982103969280567	-0.24566015739652558	0.09555562533283479	-1.1914776639086504	3.5178679039750382	1.8180068410938828	-1.417079265898938	0.2670999844284996	-2.1525589311595374	0.16308673387706035	-0.03829585866270624	-1.5213192234457302	0.23660562781581174	-0.39671253592534794	-1.397213321403552	2.5871352397117953	0.033436569658711834	-1.464429423896739	0.0977485775850442	-1.738481825141374	-0.5088237869405258	-1.5543572318350867	-1.785042243343777	-1.630137770136693	-1.8819501911596532	0.10643461849352853	-0.8266386421479662
605.1	1.464001492814733	-0.10703256955980517	0.5303919509650475	0.4926442543985965	-0.48566877509655526	-0.7815825308614894	0.4366910597668461	-1.1909211318365394	0.5713237770143893	-0.9167996731876693	0.7637857775428698	2.004004681774874	1.6674021214557166	-0.08785557679924716	-2.131848317345939	1.490744360604647	-2.529606993111889	-0.32259461770336273	-0.5886047467494164	0.26174973967608417	1.9450762313618144	0.3186171118683266	-0.39004021331652144	-0.530778148639924	1.2532989164722563	-0.2024608556534795	-0.47595337800880966	0.27515963324789217	-1.2478636316496725	1.8159655065267715	-1.7109833922605724	1.2356546658353889	0.46384345053535136	-1.1545334843362518	-0.17514133600698953	-0.3854709313771979	0.30921928939418053	-3.232850459717171	-0.6008154450891952	-0.3274091887114777	-0.4044602225631473	-0.6580775518111697	1.6312291351986044	0.263066099255851	0.26478579309685024	-2.383633666742129	-0.8030367494409163	-2.046066412145894	-0.5384217127061455
605.	-1.2207193968178105	-0.09791637099695549	3.966561862996404	1.6916000282777643	1.7816865914983777	1.7968191066551382	-0.5141137915162339	-0.5909178233806209	-0.5601842141819605	-2.20873286489702	0.4839965150442185	2.1990834374629595	0.9266903129402316	0.8537955599986944	-0.9564488631709902	-1.298891802922348	-0.9877055493743172	-0.42746978864504404	1.9067676802632225	0.9501121687127426	0.0053722446850307665	-2.4322362229107237	3.051530100499486	0.20663972725169283	0.7147342021608498	-3.055380152970382	-1.1281976668992861	-1.073618198046913	-0.7956643870310838	0.02808830589218958	-1.2813666992338477	2.1630582892156798	1.6468711360134827	1.5793533514565081	-0.9100013282977875	-1.5467469684016728	0.9860664671594708	-0.36142941453137256	-1.0209474845652777	-0.8997170000689826	-0.35926858745482715	-3.9135845082315184	-2.011065189059537	-0.4919876355565427	-2.0018999312224843	-0.017342389384764317	-2.365431546458249	-0.9277953556027418	-2.0542007570643164
604.9	-0.9829896254660586	0.7384954060628195	1.3463799686145181	3.4882071899062437	-0.9747444892615541	1.82531778261128	-2.2230320692390793	-0.4734427845753292	-0.14247076454034113	-0.3229850363706892	1.5713428606105377	4.1062387657064665	-0.035365231373067366	1.6912396525265305	1.0028638573636326	-0.4680172277652155	1.087025171798318	0.03416534438493657	1.5685641337562226	0.14425557579179982	0.5647200728939172	-3.075206731013374	-0.4390592212175721	0.5322494282952046	1.396848215618081	-2.9111036950937894	-2.0380268043811265	-1.303094228767629	-2.4943414980854417	-0.8759963003775377	-1.195474252100804	-1.3347146492273287	1.2383060599091602	0.4222285666248129	0.10365856596049439	-1.1365036818049767	-0.9454074705894941	-1.6565824418896513	-0.8606666598846018	-0.6913309969157018	0.526056664820878	-2.475885663501244	-1.3563535744349264	-0.7725470573126763	-2.658518507315427	-0.3905162840921168	-1.7018008237388726	-0.40507587460344185	-1.1583382241217473
604.8000000000001	0.21484910095596965	0.37103518117536355	1.2831190817096467	1.46048580385968	0.1788310342409931	0.4346794755255239	-1.3439806975535575	-2.141102145432108	2.656449569981592	1.5778963663809422	0.28193658694377477	2.7281456879436337	0.5255347483193273	-0.5307310850215723	-2.732600973055256	-3.0290925766275962	-1.733537129915932	-0.272202446445601	0.12297824423546277	-0.7355825724514635	-0.778898151072729	0.4808114985285059	-0.386930817398693	0.4824954716231988	-2.1684684342575933	-0.9616896006574076	2.1470556937397656	-0.6651849750448827	-0.4212747107698769	-0.33011924422547007	-0.025772291467254738	-1.7094138182946017	-0.11627437056061118	-1.578238425338905	-0.5020398229530624	-0.828407581061905	0.07661440095517114	-3.6411970614221127	-2.4440644314245215	-0.1048486593837692	0.13657830532967152	-3.9269743997008972	-1.197042113358346	-0.31714045736213947	0.5550241134380998	-2.3030480883826066	-1.6669991826925734	-0.7822143556882831	-0.9086182170851805
604.7	1.5555837590519996	0.7902983892307259	3.096133245077399	3.9643452296773667	1.6071575249124548	1.2508201033349966	-0.22201568414931594	-2.388200077134715	0.8211850766987152	1.1156003967989419	1.491313269365744	0.6824872281725513	-0.49161865246825387	0.6930374936371985	-3.3189552011731562	-1.857226550929174	-1.2580415746599753	0.2611363333320563	-4.047747711739993	0.9213424180547053	-0.6739619439293493	0.8112234958790885	-0.49894922565758404	0.887086708243872	0.8125144523769059	-1.1923749142248696	2.4945750373749993	0.3617369561370525	1.0107467878546144	-1.0834736889046452	-0.4593326310752199	0.37439085929097765	0.7256463936654508	-1.403833709333039	-1.163712724585793	-1.6389869105220396	-0.4254407279008212	-0.3262824866712646	-3.8692381950777204	-0.07620902757698861	-1.1228773835773236	-1.0552188160566567	-0.9088659721682633	1.730997075004257	-2.1232556046984215	0.08100915677652831	-2.5906555301326315	-1.3350254254021656	-1.710182460546568
604.6	2.3493359486843364	2.3242798110268175	1.4531900586929145	2.5584000745855553	3.4122700941460873	1.3218158832115345	1.5355097898491867	-2.718553225951518	2.0335169792198204	1.1181694554052686	2.9861831760831286	1.0929165633719253	1.1361558350814618	1.8152693844958816	-0.43035756186132756	1.1389961484747695	-0.05456358829651284	0.45223023366218496	-0.8727277749225462	0.4483182062107589	-1.1746291949079224	-1.9133358608134576	0.07054622240170097	0.09446590347920436	1.6523529572607345	-0.698078202395154	1.0457890534305578	-1.977119906684947	2.2052413791903045	0.8632752426478775	-1.275107193574016	-0.4915490349173761	0.1268220786876566	-0.9825916927421441	-1.0513193041745894	0.8252790672626373	0.699919815730174	-3.037686920198746	-3.31123162542778	0.02822131362714264	-1.8500606976337197	-0.7974064552934805	0.15921487441523186	-0.41165116334570895	-0.24679732811927724	0.8072170842144692	-1.7906005040417805	0.0914950300307753	-2.1593112143091884
604.5	4.1541873035219785	1.0960768329770216	5.326996130488251	2.9019260712994375	2.34012993805981	1.7567700555753565	1.4226130736140112	-2.9949346978267046	0.8323748311160375	0.7547052805968686	2.6624260989618045	2.242510422225479	1.5532742955166519	1.148587014129153	2.590349093517312	-0.6071704748556226	-0.2481610370634646	2.8802677583414162	-0.5079450203463485	1.0907550077174983	-0.739957158910276	0.5704397689871199	1.1805603883639695	-1.9476773668686005	-0.2822178448959187	1.2578891299377344	0.8994274457976434	1.0268648494190047	-0.37571137184083003	1.048102038986884	-1.8492032375094931	-2.9082436457553333	-1.7132200380885159	-1.3653405313278097	-1.5553502771926588	-2.2245572988831332	-1.3167896077639334	-0.4930725159814016	-2.694721807753517	-0.2028951512981212	-1.4265785791772438	-0.024137835809737496	-4.097803811606114	-1.5206743954889412	0.645971390158047	2.0565677280804193	-1.631855204880582	0.43525586494813995	-1.9656958018052415
604.4	3.527951231793844	3.4571381824500507	4.49231564285051	4.563943961523391	1.6085713113979538	2.8265243760765832	0.633909065731869	-1.8556673566192952	2.95813430685783	1.8864752300729752	3.684574306414272	2.4690181452514137	1.2338295957898178	1.1489542549560678	0.759282797513199	-0.5274652415668983	0.5503452539949683	4.979944777475501	3.138474931146485	2.4357800284963704	-0.6432189482639658	-0.13350346116594053	1.4566765893484406	0.32726465038105323	3.0403916278736367	1.6542444521580153	-0.9855066433877868	-0.13668247921280552	0.041482919887534386	-0.6088462216101497	-0.9945912885838735	-1.0717289473333118	-2.0896672625118042	-1.287041718518918	-1.5935375239948435	-2.2143947264594974	2.714570801520855	-0.7369931916340366	-2.031625889346213	-0.33895577229837004	-0.527361139570508	-1.309764018814728	-3.3607371836516498	0.9834109257526574	-0.5394280443730906	-2.1847796662345877	-1.6445794492707209	-2.592231142795022	-1.5545012318903149
604.3000000000001	3.6282317553436823	4.179557175503286	6.873045789896178	5.017944313273758	4.38513164632236	4.012115279573422	2.2769381839170966	-3.671774079503099	3.094493311353389	3.9481785500207236	3.2675331887633514	2.8977578584820654	1.6467518318618912	3.4206471621593684	-0.5098206407540609	0.17915945061507071	0.9417853001604618	2.7541949649163686	-0.20427979579786149	1.8738086937780765	-0.39470638088434296	-0.7125384997450104	2.0633616239819492	0.6425552998435594	0.9782301615186162	2.079520814535726	1.267546163601721	0.6685726367082864	0.08825380553372308	-0.899635159572297	-1.4352488745762861	-1.5107226156496094	-0.7750304434878413	-0.6358428334150648	-0.528532490982923	-1.0654347710397531	-1.723792952401944	-1.4139141845955785	-4.575570806140481	-0.14515265970170166	-2.1347912524128168	-0.5075397624261506	-0.8420275380011512	1.257454850377465	-0.8300174233321509	1.3457101169286514	-2.37344779775311	-3.383595421250533	-1.6865541583922579
604.2	6.558888553160002	4.780894208379926	5.43893466944795	8.245239449243574	4.931173088021108	5.341882779357609	3.2873204112928995	-4.174130455634687	5.722166770952558	5.155647120387512	5.5109073800413535	3.386286816582795	5.150629512417607	0.5413937586420929	2.5110226059240213	1.460895186380037	3.6479614349806186	3.74034033446241	2.0371343393087162	1.299676515093052	-2.5162489003930917	-0.5364263434583291	1.6530471512138014	1.0431398814153825	1.8841203253589556	2.2824877361540703	3.3178476099547307	2.4341322942073207	-1.428564618465988	-0.6435664762075247	-1.6612689230363034	-0.24652936716523588	-0.5666546219810249	-0.6179882217734495	0.2884069367888007	0.6369432375760233	-0.7448135805218842	-0.541053274069655	-2.9485291335137687	-2.574793009425182	-2.968365627059428	-1.5828142108042091	-4.028424092401849	0.2912047498122625	-1.791058376069354	-0.22569246144774047	-2.5528819619062015	-5.218577952523768	-1.9007726600171486
604.1	7.091455215774588	8.17900130808569	7.92089570367403	9.548357127006854	8.739264080464178	8.292597583898388	6.018287338453335	-1.6470185004866866	6.537354058271623	6.795854621689211	9.998693918251353	8.068764255639307	8.338935110325679	3.029871138510585	2.2221525991977393	-0.9585008283677723	2.463125850529252	4.796642464374893	5.647498269893001	3.038782215215556	1.7558768742619542	-1.130061060276599	1.9825279525266843	1.2119267818296025	1.9698275559950758	-2.1348494727514233	3.834304575820515	3.0411622310582316	0.33299026154504074	-0.41193485836260474	-0.40374915627201724	-0.38422059591099833	-1.7215364825465416	-0.6583566836655321	-0.7146249449834345	-0.26568531133557594	0.19915296592642884	0.052798703452552775	-2.7891034577770553	-2.8090344727051972	-1.3917416022420026	-3.8451946263738943	-0.7594626972259118	-2.3607174700465383	-4.456064547378231	2.0877197769532407	-3.667502870117699	-4.5408350731747475	-2.6744218751679525
604.	11.49447175831676	10.17234499532918	12.034598400090958	11.219918079875493	11.159066015179024	12.068188559165101	9.183360813417663	-0.849695653814595	8.632649641434142	10.178628934659184	9.726616072036624	10.701055337971138	6.347856530352201	9.032675142959055	4.669440275620825	0.21392941840959523	9.830602053789663	6.223918305231448	8.510118010583668	3.8502869339698753	5.522814734896917	0.9254107123484342	5.16176219129937	1.035313078520262	2.931074643865583	1.5181290276224297	1.3708492030605166	3.427650012015816	0.1500725192546683	1.0397159285232287	0.5974409920242225	-0.46954645235952785	0.025601625545347284	-3.2138064108631235	-1.1389583580143199	-0.7843317813161559	1.9210647176252456	0.6104724336903836	-1.8948201159897156	-2.049720245474944	-1.6194301748884534	-2.0866039893981108	-3.89344737145357	0.12412804855356119	-1.8709551805918436	2.1958270447561787	-3.8102798818729724	-3.5003484014699504	-3.280362233453458
603.9	14.552160072404241	13.438888512655032	14.75287936072202	14.730675863537659	15.110441660497669	13.857930734681613	7.668985725097074	-0.4201315846953404	11.454768344430477	11.846661827780405	12.45471285947659	11.676888406058795	8.957971488357057	7.6643767213036025	3.7053238059655906	0.7819832127502697	9.712428151811444	9.283629563590873	6.31806967756159	6.644271228359402	1.4791259329265973	-0.4848879492983294	6.287402520933892	3.7082580815741597	4.275157068816915	3.972986670232307	0.8628693826016107	2.532090620240008	1.4025564020401173	0.9526333581549447	0.7665895973167083	-0.8937979895270975	0.6048988381104919	0.18387232716628032	-1.0110086966783844	-1.110406288172593	-0.07398235281936594	0.690962805068476	-0.3942867130816403	-2.363123642357551	-1.2459255897896604	-2.1658606505822693	-2.5205300510554327	-0.5407706596419577	-2.5448881077292196	1.9530742153944054	-4.851009787942662	-1.9189241128468915	-2.8389971958237252
603.8000000000001	14.371954806016847	15.354945366958948	15.825636253746305	20.062487085962907	15.526335383944865	15.273359559189021	8.497388602886288	-0.583663664753348	16.996731055534045	13.512955980432936	14.005016025889573	16.14310063111682	12.573223437145188	10.153107288046698	4.631571718575059	-2.9711015867340267	9.660636001922745	11.371723482690339	8.105373929036208	10.502797941301306	5.06466017396547	-0.33351360833830207	9.563319738030254	7.364145733838845	5.480933825500222	4.216871275702882	5.54303882777623	3.8860890186669836	2.0604901207821635	-0.4527058342223738	1.7029674172869533	0.16939479938017765	0.8851014503924912	1.400740674646411	0.3884357260488085	0.2705989794312816	-1.5534837627868763	1.9705241485682405	-1.8349338431653468	-1.0768375424986656	-0.2274883301667685	-1.90208545517841	-3.7808825465924865	1.7574253363068921	-2.5056743056997215	0.3802490049432218	-3.8133883888611004	0.10898021237899602	-2.3343233119907945
603.7	17.789577017482586	19.306776210913956	21.069699734211948	20.854127043733904	18.54131423899797	16.946639597081955	11.605938548420566	-1.757026589763698	20.139212056251342	18.1104857113077	17.17818945928368	18.77189835686689	14.019044594878649	12.609685128071138	6.186001596288606	-3.1314638190910307	13.37858123741898	14.768614037359036	13.405514460222564	12.453812337804308	7.061113583673363	-0.42883310134858044	11.160559603734967	7.678114103037296	5.63948482232771	7.02112874072292	5.777406222971157	4.387171813202885	0.14306348385990153	-1.2499506744793973	3.1083962224602395	2.843193405917998	3.3898970512090605	2.634506206950669	0.8361962142453276	0.07887131818862557	-0.8298847601681971	-1.148353738223086	-1.392107169081751	1.217643286083424	0.3943278107125764	-0.6721174079453149	-1.7033274472863988	-2.130578932975725	2.076016329590395	-0.02679996786108063	-0.40433235386813693	0.8526746756806123	-2.2159621987667673
603.6	21.38400996481912	21.770821271718805	22.782838072654634	23.900460372125156	22.247627888413664	18.807002354924368	13.701971030777171	-1.8962451393214104	22.99858344030083	21.044939495136592	19.521194965107	20.420302332357664	15.60098416704827	15.036212550680359	7.071442168652287	0.6810900235107598	17.637963992616765	17.410981507847477	14.57857427237492	14.527665774506694	9.872552253963702	-2.3093729117644903	13.162193764908185	10.527035498673873	11.076868090068373	6.211750958044462	10.323473492024467	6.48353630287027	1.187921022712023	-1.2215817948354069	4.792010602503314	3.9842391908956376	5.222775011934789	1.1913169682809688	1.2500142557055383	0.7456931501187096	-0.005242671707743729	2.4666001291466317	-0.2587165029360907	4.018077956447849	0.5679664582162921	1.4060276495617687	-0.6487566890161056	-0.3040782063618188	-2.6420794141819712	1.4154808910354504	0.3768004324956278	0.7897196237004575	-0.5297102619250433
603.5	25.129040419376274	24.84335809406904	26.56659753292171	26.686357312692937	22.6682397379858	20.656872027941134	12.947859782780636	-2.8892207419481197	24.935778312212005	22.597368626819886	25.671774311816268	24.164831609285507	23.064440583472784	17.255875371597213	10.03525209714823	1.2565482794780758	19.767256122414796	18.710157095659795	16.021337887898916	14.944338650926733	10.612526926936534	-2.0827302394926672	15.719459860309067	13.274946036523321	14.815782083000922	9.127861711272773	8.685467308136017	6.23443991030435	-0.5451415046736505	0.43034313915084044	6.686917579943087	6.408583906097925	6.205420121040571	5.862848942139912	4.961077797817788	0.9415407809840342	-0.21110165778473222	0.17646534815945136	4.351067669031563	4.106475111160871	2.48148150840272	1.2484239750174164	1.6883768806430675	4.347619594082587	2.5922235095451915	-0.08957964032265675	2.336825275715268	1.1622188125605564	0.834972652893109
603.4	28.370892667364902	27.65418353003058	28.29834540708568	27.1962701479993	26.33418412027749	22.765164711997297	12.827265699738573	-4.413323412471281	26.64135221704231	27.24239774219145	27.00511154484154	24.767621624366996	21.639304341836876	16.606158729827847	9.12545527685168	0.7437678142926452	22.263901449643285	21.79083235668551	17.281494509373502	17.159017765113955	11.643736591594395	-1.9449154321525912	18.18527080467729	14.700126724486779	14.25656866253875	7.72286435854345	11.690214247083144	7.116320135956735	0.7029123449018384	-0.4167029489124757	8.951603034190088	8.043981358282117	7.385199281848439	6.643129436689481	5.498525015593842	2.257028642128223	2.7709134107444386	-0.8659537515456806	5.868543736674973	4.065826020231874	4.348740740982936	-0.4912449526539211	1.2785353423096908	1.6752377471529725	3.0776678417309977	1.0071868139058688	3.575314795682896	4.211034007270653	2.7449287961107824
603.3000000000001	29.64423409174601	28.649082954089405	28.156594279882672	27.367436608666168	22.4938744342797	22.746346495406875	14.612029001461698	-3.069189879655114	28.630071833242297	27.358942657706805	27.67989305844723	27.095851953827733	21.247743881229788	15.963126291557165	8.815570857256876	1.960886466767878	24.35616789444061	23.276088197343043	19.996241496661845	18.041766453475486	8.258095313664379	-1.6632651719025553	19.036209062129274	17.351544301089437	17.270202842682334	11.869374145590553	12.460920717917638	8.910729242231946	1.8575984921903934	-0.6705857537738722	8.442190513115355	9.708075031853848	8.221067018613157	7.528054245929689	4.207398376838377	2.8102557419548195	0.5473504786494545	-3.873200732826276	7.2461977741712476	7.541896443819977	5.333836608861337	4.272199580493043	0.5789602092639722	0.9127279468585133	3.1486021682148184	-0.45010902420843224	4.329801879856015	4.368856260066945	2.0170790793887354
603.2	28.380196078018795	28.721236901258873	29.650813091650676	27.10560475127077	25.73263965632402	21.46724363087091	14.208487790973935	-1.2566312599040765	28.052137457203173	28.784670454564203	28.278431680344767	26.877046850707732	23.17661973054686	17.63782691719473	9.788058595460924	-0.014383113167264483	23.501610877142255	22.868826883592693	18.65587807050439	17.18211446290277	9.282746909033314	1.0376726323337655	20.994266944585608	18.355829844946463	17.574118958805034	12.387326744540566	9.797876563107039	8.606910461098007	2.3960450424759285	-1.4620741046943806	9.052212171718125	10.950858933410586	9.84692466300898	9.024792015592523	4.767345866441907	-0.24036131592548352	-0.1400335895579065	1.2032171282670334	8.081886939731062	9.51920445920578	5.911059958172793	6.7027615184624185	3.8269553079780363	1.9439090653465918	-0.4407820576948189	0.14809177004001617	4.99077147381797	4.923558876650745	3.251196592128296
603.1	29.123789075898245	26.963669719799228	25.83966220259495	25.607301077224214	25.629997474907483	20.997585619047648	13.69993075283893	0.5711243485825046	25.63034244960616	28.484575689287333	26.4896791499879	23.791032773619808	21.17932564654916	16.151901183513882	9.314630152750148	0.06474267098286313	24.51779068391772	22.113059050143992	18.25762417447161	13.914477538057898	11.128116261509179	1.1569748649033254	19.867467458345914	14.75882832857455	16.05912989323616	13.105529037811575	11.010985079118893	8.740336063076239	2.063079419426368	-0.41491807165165007	12.293953035766243	11.33920614062027	10.185203030128985	7.628941024382174	5.460870837934973	3.6832183450495517	0.01628648111954334	-0.49602300895730256	9.989752225683024	10.388399726483708	5.515770591459566	4.831623869906242	2.533840243871814	3.2210628690033234	0.2627535738942721	3.2564172902068074	5.975353458884671	5.362737605928773	3.3658712206923163
603.	28.2852024944167	25.451648324674554	25.717082104891052	27.51433970813045	21.767274850712997	19.63665013233332	13.52836968456617	1.6056416868482841	28.340289716712615	25.678437858180498	23.96123246617449	22.015977972198517	17.849301872197078	14.916592721273279	8.666151761782283	0.37433586627603466	22.123586221618925	21.76735544699375	19.188954043140704	14.632053449508488	9.867208850685914	-1.7813488945621563	20.254108635989798	14.039425486691986	16.63386339551617	13.3731234549644	12.561667158926301	8.80796651245962	1.712549690310504	-0.6625913239209575	12.833602977396309	11.994049885253503	10.011935327857577	8.0867458989922	6.959687412297777	1.0661421048710404	1.8168963514615415	-2.2588317207279323	10.938129996171067	10.618226496111692	7.4651081729653095	3.6025786334742307	2.7234063215398354	3.078032105081741	2.694637424692659	-0.08145795673108402	5.563088801510045	6.583334576330378	4.340655703583671
602.9	25.207603025946963	25.295142687283885	29.46277171194791	23.606424029069757	20.184896224269277	16.923418461765785	12.60340937642672	-1.7718188926324165	25.642028042341966	24.534769945187527	21.867604319236214	22.275709257481466	17.815691928682647	15.209864062619143	8.976414326596052	1.2707232852444585	23.750846259350787	20.42893758532282	17.514162622351925	14.37732823531066	7.555757892599385	-1.0389855442902818	18.035460179435137	15.347777152896288	13.570148498488138	12.88100867557046	7.0424863859153275	10.345454613656443	1.9319960254529724	-0.39435701140972157	11.302726206876308	9.883282027834339	10.206952044929235	7.957650912284468	6.065273901876282	1.1487014623923766	-0.1733460538635212	-1.8397328983258956	8.484770424345648	8.759654776189294	7.255574362526608	4.282599979938173	3.238153806691188	5.432452189452943	1.1559939924794995	1.7357467018730959	7.319231464225513	8.424779484742865	2.743382214131853
602.8000000000001	22.21865939088076	22.63525164446662	21.462879112802465	22.52934770073029	20.159766749762014	16.33702210911021	10.682365260607872	-3.3389072100355754	24.346206676679298	22.928590731812584	21.278438758300517	21.980521295792034	16.688783435537417	12.016445887363822	7.549606369193075	-0.6757442895693293	20.454354274485034	18.106989207848933	14.984350882950283	11.008655124377384	6.241317182702853	2.5105572348077243	15.973952675014898	14.575744744759442	13.589884357208607	9.80874702635622	7.764239299728779	5.265333391303048	4.163505400397281	-0.7567274749526449	10.92378599717024	7.945061724043675	8.786933768527044	7.148135620389382	4.215757172673491	4.47599928602844	1.4628929951767957	-1.9936306917377067	7.952219930361186	5.446406869410375	4.529274397322062	2.555962400284978	2.1388531823361694	1.494489504214045	0.7798446139953401	-1.7151392413051352	9.232131417376387	7.190012616750112	3.248169955779289
602.7	22.942708962999223	19.609403472761183	19.94025373625104	19.376860989336386	14.920691225933945	16.461432077845686	9.452591240084598	-0.6083317536162367	24.122004410430897	20.54497075204524	18.57454670613561	18.523009893626384	15.220999732564906	11.011018623023212	5.983646364440774	0.03814398310796563	17.761435679269134	18.074880805442305	17.792024590129806	10.64066623829921	8.684760344763742	1.2777245096438543	15.684199634180704	13.319692517399359	12.066156925966215	7.779389337571704	9.224593361487255	6.777191134588304	4.606164429970183	-1.772784888197413	10.322485235196682	8.065767110138836	6.2068303658658515	6.185147779450845	4.583042899254212	4.3412949949649375	1.573378221436931	0.39067538815389613	5.6056644304426655	4.879744482388507	4.052525051947452	4.392729189547463	1.566210381082658	3.1890335932750835	2.700050130539169	-0.4272374498002458	4.880441197816849	6.6863556759071505	3.0377351923821587
602.6	20.094819349696365	19.41935501783106	19.04265393936183	20.552631799599602	15.96732317363151	14.334680748570355	8.267316594708664	-0.10566480809859868	19.189130998344623	17.798204663378513	17.201747324056335	16.99591703578741	12.905337754753216	9.572326786290532	3.6255841861481874	1.0495279285551231	14.792988307692935	13.693858281455723	13.454187673843462	10.932625140198361	5.821871465883142	-2.128009863846721	12.888528913685548	11.590061632387114	9.222674418596547	8.301927492713293	8.596722019050926	4.6167567672185195	1.9000330580088023	-0.44088651181803484	8.62317382331201	7.4526119394052905	6.18575286915729	6.701392622327727	3.652012284568714	2.3168073626482935	0.18392964482446283	0.5959432333955146	6.8607471596516465	4.311685455082238	5.922896501251785	2.130818212292489	2.877008422347363	2.809082444503218	0.5242618086496437	1.7841378758072421	4.277629208261541	5.4825090750523895	2.74370680742432
602.5	16.001136755258383	17.24207382851256	15.479704272468622	15.514258997130156	11.675300629166756	11.843109242469641	7.4333328493696005	-0.6669602187914666	17.13963991819947	14.655950502570946	15.321971272346895	12.798904323867811	10.062876780175415	9.223247181848057	2.883952235657481	0.454918865631941	14.112664910075939	11.131424829870113	9.254814619498529	10.241201214547374	4.053262511083054	3.9598518386940973	11.984387558324036	9.083157318164979	8.511874101264127	4.83989020761513	8.100772967321829	2.815196068401018	2.317821987632484	-0.31655432437407155	7.687927398590901	7.151147408976653	6.0980626659047985	5.7062376025930135	2.9601241122692596	4.274438612775465	1.0963498835586853	-1.7135254861179976	7.106586637860131	4.562542051969514	5.467457856849448	3.5504892516888438	0.5808845802388385	1.795569501122995	1.1110837666970401	-1.3688125406649745	2.890426879573942	4.462994479690272	3.2309518839994396
602.4	15.440884485720353	15.140957026023845	13.523333047129508	15.361631195852137	14.311079567933485	10.244747546113206	5.611832519136277	-0.5931058198463061	15.781566233718301	12.263280092787902	12.347724242995882	10.823337374624325	9.913203259656479	5.660590912966191	2.8611718882506816	-1.1345660949398022	10.652297202515514	10.489105300277798	10.905476061385734	8.866388645441532	5.346850582287194	1.3722622352571103	8.946297347518508	8.877533016176105	8.915400047331294	5.4148342993216305	6.134647565468489	3.35548927912286	1.7334784338872153	0.8094601988108323	8.235395900542196	5.5376545281879315	5.890365464365124	4.250206594560996	3.2904371721245065	3.1062595222999203	1.3493529636649735	-1.5726282503787772	6.577689297784052	6.173262642951637	1.3868050537327283	1.730357600141395	0.6803503615799719	-0.08666362022604268	2.3455743226508705	0.037923869457439974	0.955599871554107	4.6450275602395665	3.2291474263429834
602.3000000000001	17.006521623615843	14.055420591053446	12.84891783086248	12.596562787158541	11.663736444151583	9.851152964756187	3.35636313855889	-0.8686476958776405	10.940015567725055	10.407519011704778	11.100366745353863	8.457746827947034	6.423972694442883	4.133814971756854	3.7339214431131533	-1.9672417244467812	7.991880743206067	10.302133376237132	6.970311435984714	6.676254730624783	4.728743786561121	0.041084939161367656	10.722011301768337	8.393331166110272	7.055606602648556	6.101443323257536	4.715891687298186	2.8513520469501956	-0.10058395107845941	0.8690125543118541	7.249200222857631	6.010648255283638	4.096614857467474	3.260490121568311	3.744959182425099	1.8029889765884557	0.7843783634771568	1.4105121807433325	4.571727838726685	5.999669513606911	0.45966015758934997	0.228639916460176	-0.38723966126274467	3.3240350579316775	1.3819640373336417	0.7350758526908306	2.0485201807403257	4.950363110877335	2.2086063106874394
602.2	11.701697184488301	12.01388258290648	13.145776572258429	9.771447465528105	9.661783895504202	8.44530978460473	5.471921989266351	-2.5506168192292273	11.197366665264738	11.75343288690154	10.207607019741726	10.183509418714133	6.28281616820726	6.401474626561943	2.3860384879450502	0.973240038329841	9.044313532724194	8.287176553873506	7.8835389961020965	5.394709509742775	4.025518633265347	-0.2157567020661583	9.973008771036886	8.450738608458202	5.773116874141801	4.175923787134486	3.1816183399225473	3.697930627531648	0.8182996537606076	0.2624403006222379	5.224415724019624	5.513900341636379	4.470398948653383	3.2771121731526685	2.868653214339764	1.0245574600676874	0.5966794955138018	-1.922717177876168	1.212559272270055	6.133771356211258	2.095711975560746	2.3874742475534814	-1.7993487727232709	-0.530375624960941	-0.19948240806702533	0.5709910999362595	1.5877087199331608	6.021748267799101	-0.2430515208729641
602.1	10.031123784269948	9.133706268572636	10.951826451085127	7.869361489773428	10.971841883380176	6.336072475335785	6.339606644209691	-2.0508023681094603	13.187743123465719	9.857661367932266	8.314466839684222	9.165916314237242	6.887200635904239	4.751426578858583	3.014120998989368	-0.18210799583740545	7.526053030022111	4.343340738631186	1.589114169209644	7.349070000629741	2.438084715654261	0.5087441776656443	9.010876766607897	5.192838230129796	5.07156224960085	2.847716449869836	4.134113956364992	1.9145693076531614	-0.4790048391913405	-0.1580977638341463	5.855677782718182	3.0876577375527114	4.788689128689745	2.9914838580998455	1.1889035679297044	1.366683594698431	0.32502549001131487	-0.4954077748484109	1.763251453046868	3.430284665743386	2.4273763247977738	1.608780201125961	-0.3007380309006253	0.9692332519169695	-0.03778342842331961	-0.3478127389875554	4.39949716783988	4.026435813879522	-0.17831668942937348
602.	10.283824918776949	7.734044607320703	9.709685053135605	8.2108914368489	6.613592884694399	5.543053094586846	2.6670632192416246	-0.510834710028228	8.504358374861667	8.768251162839583	7.4990351219683165	5.850773805923759	4.7783921678117505	4.656051868391493	1.5096818446330729	-0.9634860681520447	6.391690043479359	4.366388054587604	2.8728915087608877	3.4367492966645274	4.850155843804109	0.9210881548398885	8.396242811619716	4.746676426628808	5.942148215838748	4.981881154267524	1.7957891257003005	4.873827451847216	-1.0578603013932146	0.5224934036958917	4.136000233643723	3.749422050787436	4.123771834595779	2.708225795709553	1.4314309105887548	0.1377918822310188	-0.3621548798478103	2.4574180467157785	3.7013557074539127	1.67206501951109	2.793037403504779	-1.1914147126092298	-0.5282019941854543	2.0558756929024584	-0.8620279320319153	0.7515446106376353	4.320298764176535	1.7841025501397372	0.006528434211805281
601.9	8.065704998036427	7.293711055176892	7.152889073990648	8.590143772862259	1.7757036442018292	4.145183366117805	0.5737301735594766	0.20970205502519845	10.083295171120012	7.241438039582269	6.582906938703479	2.895976857046395	4.132883495600135	3.7068239318155864	0.16370035960296853	-1.1170994006171129	3.493785550009444	5.289929945431689	2.7674724230248517	2.6942477840782937	1.3200806865365935	-4.0098695114207406	6.516475160151089	4.544391980429323	4.25656777055192	2.2122465937238975	3.993290367914769	1.0493691749675926	-1.647511099297133	1.2026392424739907	3.3213158293558753	4.15271448365712	3.031391100833271	1.447350771160285	2.816706386752294	0.517562669232793	0.0035910330523979406	1.813860132576514	2.2603944749216147	3.95457473791779	3.154318814138631	0.3721074384163261	-0.8630198461733407	-1.574236633013752	-2.2716721157187076	-0.628522449950438	2.4152084063623	1.5989569805377752	-0.53843705476629
601.8000000000001	5.984475776923869	4.830205984410797	8.706250795019574	5.6902005362981045	2.0761052839550147	3.2130029480434383	0.9076265260851779	-0.24076569674047954	4.98033895307467	4.0335783278518536	7.164979276724383	5.184867783770533	3.73539482265974	4.416312616247706	-2.040483240523212	-1.858489751387237	3.6529088803088334	5.49104323958471	-0.1953059111197759	4.710163093380704	1.2059893762571114	-0.37966283220566094	5.353578185139684	3.2866502327042224	1.044916682963136	1.1249349019822836	1.0339110726583556	1.7673250498598625	-0.8310006578947631	1.3503846889181976	2.368091273196061	4.084635746745978	2.400729525196862	1.4075317777775171	1.1242859208738043	-0.551170972244795	-0.49448655763941995	0.8949055034671082	2.159650606156271	4.00022761155685	3.5380623842879513	0.9449211830559023	-2.1049622800944876	-1.5104401858013605	0.5020890711974785	1.8259762156012302	0.9587097476226619	-0.08279226000692042	-0.30085557117054706
601.7	4.9678156659293835	4.953869717695118	2.5929849315986417	5.758000431532219	2.9511315217471696	1.8020058509910817	0.12163752660269744	-0.6151925176439175	4.017612313824657	3.866596560348035	6.011178771789205	4.761720438472811	2.3863564097979015	0.2385808880116873	0.7812190227058109	0.5526961814299378	3.444247685135704	5.1773367178175835	1.4245506188858246	4.338156585482858	-0.15163098398522018	-0.27803892205151154	4.602894265243068	4.636496156187369	2.659805910360165	1.3629865077657186	0.8606454064113822	-0.18715655705814033	-2.019793780108601	-0.013265794658032348	2.2970476810676375	2.5821255416598516	1.7985738353840033	-1.7103891107442655	0.9471794199337467	0.2782198510652567	0.627512326692499	0.788294121763699	1.2917532192932604	3.3408705755723305	2.135490515944139	0.0009574359889760742	-0.3687820479247293	-0.08180517416295485	1.1513745451810602	2.122369573492905	0.7034848324938281	-1.7814420306179972	-1.0704759576275675
601.6	4.8313691096406055	1.7309708206306973	2.048018731563231	2.4259501739640346	3.195109595903307	2.7246287828313456	0.5965956590663157	-0.9013178735074099	5.236523853597528	3.455219222416603	4.507203995620947	4.160534227268138	1.4275573836181008	-2.2771430162843096	0.7217936133279184	0.19754556436023574	2.582675065072215	3.7533613525640224	0.17987360386593187	1.3838969862605035	-1.6599061820628898	-1.4171738114280632	6.038579940300889	2.986004200119937	0.18730035783557275	-0.6082785279531673	-0.02154938001103668	-1.8131290095963888	1.187360514909968	-0.24293373425220946	1.9935090763251666	1.497156016847489	0.6309727598520665	-0.7500221963459497	-0.007695507795303369	-2.035527511871255	-0.05928224272575855	0.072882582338337	2.60207253629876	1.688958757276838	1.0313244948208344	0.11223724624483644	-2.1922375851743716	1.3928870832104945	-0.21939807618595364	-1.5418181370630335	-0.2958489683391765	0.16127316781926782	-0.09978049706392883
601.5	3.8406000378028877	2.891620802551176	1.5826991026769823	2.3185928814144128	2.323003715305337	3.336923152847569	0.8279029412673293	-1.1359882716863514	1.4487143814410102	1.9475978587357943	3.5430272075036147	0.972169744577555	0.009097285793027543	2.5276786485489255	-0.89791630311103	0.33392377261241557	2.0681270128295477	4.226623166504197	-1.0216404066943614	-0.31900643350292196	0.8911298163994109	1.427120899504885	3.511555231737133	0.9494267500427768	1.4170085718669843	1.8181035859985373	0.8017075497380688	2.3428695323440265	-0.2727883440216534	1.0507913938425224	0.6551623362069736	1.578423789267359	1.8036123409575784	1.117364352582641	-0.8867248062883746	-0.2507577010754475	-1.0200546336919873	1.9743452582803254	1.3238062749005115	2.6146737101901336	1.629940782130214	-1.1696422919136822	-0.6699119281824268	-0.0006209405731581463	0.8419315867350246	0.3181998436216236	0.07602632269996468	1.9466797820649868	-0.3137158437119232
601.4	3.186265026204474	3.6834365582474122	-0.5175696576722587	4.331252301230136	2.9593378820746503	1.0665161091222508	1.5140715403975453	-2.2900784254539492	2.7164513187020822	-0.40878112806050515	2.5895243976418656	3.6268601702155188	-0.8121415025130129	2.699053613433522	0.965266213137169	-0.7282223762329316	0.14216140080983475	1.4777313422705824	0.005695698963842588	-0.2654193616587965	2.244326948979448	-1.68518437108101	2.1484712436424673	1.9613894144853696	0.4067491222118872	-0.74001801712017	2.4049305881975664	-0.2082280647982348	-0.9875195987232017	-0.18077491061933104	0.8880182960191845	1.7053554567779035	1.3662944586164747	0.2812977213339416	0.18513631236198247	-0.32692432297125035	0.14815342812687682	1.2392452463533852	0.16420012809747284	2.3162932654149024	1.9686360496240154	-2.1918918368307034	-2.4323309785199227	0.33811086439896165	0.2732224396709356	-0.09013640557891422	2.7396356542295908	1.364552475300464	-0.9984062858979621
601.3000000000001	-0.3905774159381826	2.3530228972178624	-0.5134382570632795	1.063922042727976	-0.6028070738468853	2.0828550773576717	0.17586182563612418	-4.144702437316599	1.2278358993256724	-0.6746415730398552	2.1309059352136845	2.067575875405004	-2.817976150467069	1.0320917393592517	0.530765517491792	-0.7043019832987613	1.0091793882402171	2.783114245070416	-2.0132508313671824	0.1390784610152823	-0.5748225770262673	-1.3690868483940173	1.281376450431413	1.620610983758771	2.2142045989163623	0.13548450938396775	2.871052910455819	2.438542871031376	-1.0730606577758395	-0.2387874162089355	1.3620514664093886	0.038135673961880334	-0.5097456292130697	0.7152802874705348	1.6361876730959655	-0.46043581410323353	-1.1175878769402119	1.4405030916197514	0.3352605694493459	2.4341557649212815	-0.14116226513698082	-1.4209329071147367	-0.6998800884112027	-0.08162618917107567	0.9299594007323564	-1.1225256700495074	-0.3509112021202778	0.5921187422378873	-0.4386887149596449
601.2	-0.13369898768096053	1.6150699259109085	-1.3634347117648018	-0.8758419431043549	0.38805780844117743	1.9526805553574125	-1.1488564419464735	-3.088038006344169	1.6329668503889847	0.4510577186059033	2.376969079607896	-1.7064838129240374	-1.088977617078506	-0.6065132966018755	0.6118486428866436	-0.973980922103469	0.7934303765353832	2.6069006429721404	-1.0217562354211143	-0.1975851073640319	-1.3828483720092415	-0.7781019153844686	-0.6571455121690841	-1.3529338674139133	-0.3614370041020911	0.09745495979762153	-1.998512734341611	5.451768239049274	-0.37964967590408877	-0.6867116003278739	0.2930243970683622	-0.9720931197601669	-0.35482216539294875	-1.7907135004375996	-0.5146903703587533	-1.0975704314568153	0.9238774429682837	-3.891877685767825	-0.2211949417442991	1.8368072833932456	-1.139763807729222	-1.8584152730953476	-0.18633662088517997	0.5642426992848639	-0.8636047578130962	1.525488561538085	0.07374066696837245	-2.021202875049862	-1.1868068641776675
601.1	2.7983547515184872	-0.5942488619239065	1.030606300329707	-0.35771354973092984	-1.082662831821398	0.027707638250855537	-0.590928426428682	-2.106749410502289	0.11870722437018255	0.46829504241064557	0.35240199743738787	-1.1843158909077465	-0.11463027664434472	3.075161056013847	0.9598238458205303	-2.014483325908154	2.935108595475242	0.7340872148503023	1.74882522781569	-0.5340995485053548	-2.200562456608472	-3.2222526178336155	0.29545859844135725	-0.7730097871950325	-0.12897517899212108	1.9524046044562866	-1.5499859318580353	0.1204655007578217	-0.2908427213287873	-1.9784116425727072	-1.292762773815931	-1.2185360912832697	-0.15159174075595006	-1.0201870342010109	-0.6299093013719277	-0.24996452590620263	-1.0764048599603753	0.8593192043100881	-1.1727492643933544	-0.4232710741844905	0.2636896671537328	-2.9193387770061365	-0.08823762993494597	-2.3370060424567063	0.06304159113748087	1.656316615361257	0.09570461582244683	-1.1591809546530436	-0.7235968323509178
601.	0.6850200304270058	-0.9927474900047444	0.5653718304115563	1.558747166356536	-0.095275528830615	0.9822207295422651	1.2676463191833736	-0.8824338092308965	-2.703116797764402	0.8306005147538988	0.07588896863460426	0.9730989882284258	0.47661044359594495	-0.8225587917700006	-0.7548987115888981	-0.5271404146466592	-0.2667515904015543	1.3757282153649968	-2.5285097036073987	-0.18050023944938332	-2.998747318876145	0.2961996755946118	1.8392727855205333	-0.22281223130276695	-0.08182095617336446	0.9887020515847094	0.9084604438189865	1.4099866078861782	-1.863385006381469	0.43747348170749056	1.0967563701611043	-0.42791071043290096	-0.5505827721112198	-0.62920432410231	-0.8899649333441061	-1.6271261316434957	-0.8689366668680996	-1.9553653319775404	-0.8164064687585533	-1.8067640406897258	0.8559840199428759	2.0916486332641524	-1.5917816564758933	-1.2967611667003087	-0.9181489012825217	2.5132321615443907	0.39944436224181157	-2.6303505813225936	-1.2337895040967095
600.9	-0.29194096896215443	-0.5307801454430177	1.5572715230860374	2.189170041961789	-0.18987214559760046	0.9106470618614257	2.760596085446228	-0.39026741341220583	-0.6002627650126314	0.17763065520179167	-1.3857527922941588	0.837288239183558	-0.5713552766627112	0.7369251222734634	-1.43951663609505	-1.0837025643063662	-3.1376040349969716	0.3091996462225639	-1.228517718494834	-1.4801030048698915	-2.0373410791543023	0.4213695587285648	2.897141578493322	-1.8615354195690088	-2.142292573426288	1.1137411680242328	-1.03345063387887	0.2795868379967235	-0.14089030403650593	1.5723133516551133	-0.09265645551890977	1.4432831029444997	-0.38291337737441755	-1.0829543730414715	-0.06107779680626635	-1.0096512742140065	0.6715790221049898	-1.031552752264805	-1.0973969428146777	0.35916011107246915	1.4925973518518718	-3.2159853224603983	-3.3019808128233876	1.0598955592456463	-0.2312139100755939	2.049363638141836	-2.6504467909214724	-1.9891091238126053	-0.47700668588219947
600.8000000000001	-2.2552085322782367	-0.5776750386372488	-0.02690736445099358	1.1576284708500941	2.428360654349578	0.3091451352318818	0.396721876802798	-1.1719237408685095	-0.8119462461745767	-1.9980175701809055	-1.1965544004317548	0.5701816528875999	-0.20355751338414635	2.3701786606732336	-3.5579932462951347	-1.3462678238042207	1.5024148742469796	-0.4315610945430287	-0.7630628071876169	0.4882439643583174	-2.6911208510052442	-0.7827892394818795	1.9729811544282212	-3.9048960908017794	-1.8813284892567859	0.2724753872575769	-0.704336623991069	2.676513662657433	-0.8864232814104513	1.241632041798812	-0.9369955495250601	0.5442265926819928	0.43606232414151475	0.8455238952572399	0.3930453451752771	0.22642992565000117	0.11815513241051301	0.3769631999218739	-2.716966870307591	0.532481355945134	0.40885120093569816	-2.7321351624334658	-1.6627131685027257	-2.6553186463157177	-3.502634385346811	-2.0988936163532896	-1.3961837229418574	0.3954267027482741	-0.5964629340439913
600.7	-0.5725344018338573	-0.9353334739627983	-1.1679856230573986	-0.0031197547737604747	1.7737768885994551	1.5424520752045217	-0.5704213709970407	-2.60168299589842	-0.9103545436345072	-1.2071628594709591	0.45444599737946567	-1.298822275064305	0.2760488544062926	-1.2524046458185107	-0.09619044377433905	-0.29751901464325464	-0.3771146476696955	-0.7079208725917094	-0.6815317687617741	1.5656450260140293	-2.9250465170652564	-0.7698249162021733	-0.5282997343465023	-1.7570179152666705	-0.7942758553757394	1.7434143713737553	-0.14787112974392524	0.7622677795683345	-1.6434714976873992	0.24022103455128074	-0.6721435248849474	0.3336706511976363	0.22734551371264622	-0.9159415943666653	0.5224629573249151	-1.2365876940074636	-1.7207622251116792	-0.751709794727062	-1.1586235286938527	-1.1477704222708116	0.008171608292121046	-0.6143497957076116	-1.3218917950629252	1.0603695314576354	2.0383052079959594	-0.19813672233389257	-0.5990578611742208	1.4569127663487358	-1.214560305699775
600.6	-0.13431013766030203	-0.5933854701180177	-0.724723393670517	0.5635731485191249	-2.1021937116297504	0.3509099934112201	0.27202936795454996	-3.208163510659325	-1.3801038008467865	0.2574487614612786	-0.342740539772757	-2.3498120095636037	-0.12326418234226794	-4.209636622093244	0.4605593057473144	1.8898904953511835	-0.08530145020428914	-2.0496924644811205	-2.503488931324987	0.12902083103541356	-1.369837372173622	0.33776591597720734	1.4117790869702802	-0.720424598975814	0.8051397509870096	-2.31940789008091	-0.9887895506188553	-1.2692631603537177	-2.2521707499112544	0.9815219338639026	-0.6318374530721772	-1.0464520440200473	0.9960049489337954	-0.040004464692997344	-0.8570945700725907	0.18122323277386526	-0.7522925107381708	-0.06147271736517501	-0.30168304254767886	1.1659404630542922	0.9349560123516626	-1.7211422681327395	-0.10330389496746425	-0.963890507700941	3.3242383464982237	1.5753220369087533	-0.8525325168165631	-0.40381130868484205	-1.5879195801938288
600.5	-0.7812519840750289	0.5445453810371025	-3.122681507779624	-0.8867413145979405	-0.7201353798966215	-1.40724632447716	-0.901843291549496	-2.29084033357156	-0.740159816666283	-2.0513303053772294	0.22223635013052823	0.5766676105524503	-1.3722638695220262	1.4562053961865677	-0.17802470278294316	-0.3533801510701444	-2.4519751147226803	-1.34820736247508	1.6599826551810142	0.2186842637719144	-1.0054836424184987	3.783160620049931	-0.020291934299125014	-0.8063071012459124	1.1447224788622752	-0.23714432575815847	-0.46050858127326255	0.5279656498870406	-2.6002157846034604	0.03892098267052213	-0.22131244710795767	-2.188565108110332	0.7321742158509305	-0.5941273160406919	-0.6238304787003324	0.9200259368452458	-1.0431348007760841	2.431871555853145	-1.4815016860400299	0.3547096899986774	-0.9327086728433829	-1.1601797652392722	-2.5986806748367965	1.0983186555295845	-2.0027842743530653	0.1924495552327894	-0.1489581983538637	-1.1208071802286417	-1.2105855748719012
600.4	-1.1531874506035251	0.4494396503258389	-1.0084088133194802	-0.00836047141489571	-0.14160580884603036	-1.118856993783964	-2.2975052972325622	-2.3524603739125234	-0.3894106981349622	-1.63735675247076	-2.6060946840289456	1.1490532453697833	-1.485061767911942	-3.0409757603269907	-1.3894626207460792	0.06910811807163664	-0.9246925466647145	0.4009407922985475	-1.626663312559798	-0.43904391644885227	0.5068695263911658	-0.34135848201730273	-1.006422390112862	-1.3565079742444253	0.6962091030264028	-0.7678864695653118	1.3070703180939338	-0.2347530028303585	-1.5130968454880591	0.11955395992945217	-0.40686819539766417	-0.641992904131208	0.33112658695506453	-0.9529418716222107	-1.1774713538584562	-1.1586754890058222	-1.050527174765819	-2.9134961737767755	-0.875214697690517	-0.117509406665111	-1.3898281624568636	-2.1844871242876676	0.3487692580810015	-0.0788119190222345	-0.5864551181434552	2.31773343555328	1.2773262303028023	-1.4173444634165346	-1.5951335366624848
600.3000000000001	-2.440196724751071	-1.3217796276266682	-1.9137218253806159	-0.9821932133955955	-3.041094688371702	-0.24809837870314122	-3.109285631814103	-1.0143918535615248	-0.8691124889734827	-0.6908860352802857	-1.662356758339624	-0.8023215154274417	-0.998136335645213	0.6969682863981795	-0.37685399412056786	0.6858458136424039	-2.4728460131586836	-0.8042713190620511	-3.266713318253518	-1.0957730447267546	-1.2832955674165127	-0.8055353075356911	-2.918195442148617	0.8646576068493372	1.2754842126086414	-1.3077891347623922	1.8626924038928523	0.36336782054163835	0.9001634661482701	-0.006418926072670916	-1.8823642042110793	-0.09985373059382718	1.2109216064946422	-0.552053881692272	0.458491569767272	0.07412373014998927	0.02398079877888737	-0.2752040936221222	-1.2553769625532891	0.2646470574586721	1.569203025252556	-0.7179625768724778	-2.0224642114766147	0.10803613581659377	-0.7360053263714166	2.5188611453157366	0.9603374662793042	-1.0875328720266666	-1.2215544901680278
600.2	-2.9231155597858165	0.07697578938763683	-4.621057670463959	1.0748529954282482	-3.823294420789149	-0.5606520270908264	-1.4824266987542567	-0.11012274807652406	-2.2646500684885185	-1.2512870844959934	0.4268776122243847	-1.0605035468584412	-2.3978841843190275	-1.0709308590997968	0.33465001620926665	-1.5175294057813473	-2.172304797160359	-1.2836164889469357	-3.2165868680416025	-1.859604146092668	-1.6741927663880327	0.270115043762286	-1.2816502922972153	-2.874241834201964	-1.6228671859777097	0.9060337436526547	-0.1299794734902182	0.6049589828868943	0.3429857652981977	0.8417993536027536	0.6393303496196073	-0.2757124174417873	0.3100676395359705	1.280953834943614	-0.6402693334836419	-2.6208037621504743	-0.5264418177288013	-0.628926128532326	0.23542265811711083	1.3899524423766745	2.2101243894903675	-0.9543376935593901	-1.362545457398326	-0.875143964941604	-4.001153985526942	1.261899447175603	0.05416988723942229	-0.35420053490176695	-1.2732818517470328
600.1	-2.914230149161681	-1.7534887270011281	-0.15554284752129627	-2.42787125879838	-4.7030092803870005	-1.4028171331507182	-0.7414810433843065	-1.7891630069773337	-1.1844318429797562	-1.0789438682699668	-1.5339847475798813	0.22192773562525903	-4.956119680886175	-5.986332451726742	-0.25035901736823307	-0.99637597917198	-1.6074768492625866	-0.5515922686164876	-1.4722508793741729	-2.026368847479444	0.6607175984084046	-1.7164608836328474	-0.4815777549144569	-3.8543625639419954	-4.149084917604092	0.40567122985613135	-0.11887458474947588	2.8646785060582505	0.7642700867822636	0.856799873858697	-1.2807361606372227	2.005879992987391	-0.08488841607302922	-1.5187962729330637	-0.23238065278562375	1.760676196221109	0.6452468100551396	0.1310082790417424	2.091331185166534	1.319903872765882	0.8533579116827976	0.8073521250597575	-1.5809844417011425	2.452671182439587	0.3435092999427932	1.9189217907308453	-1.325147895739033	1.6267741591583667	-1.2328684548901565
600.	-2.2345368094000753	-2.4127456420072493	-4.894859704180278	-0.7283182619632946	-1.1756469416291706	-3.7454078187011666	-0.6280208887245088	-2.757163261219119	-2.4836176908363172	-2.848526817438153	-2.8692215567575943	-3.4409580962937585	-6.260815738143261	-3.087170856543842	-1.0161154662788492	-1.4646507687551644	-2.899145780497025	-0.3869845650102921	-5.081196015999935	-2.639856061281189	1.275338154798924	-0.31533267643753654	-0.273817179134879	-1.8049272912013148	-3.2752664508413027	-2.39520270027793	0.8257711190281163	0.7049897547950217	-0.07422157280768815	-0.037578660339860404	-1.926077146197738	-0.3732561075146384	-0.1299438564893811	0.13823061225280897	0.7812534861335316	0.13246309831741027	-0.5362770093742448	2.006067570181285	1.026229971139092	2.0115634927284267	0.22860729892565174	-1.3315825086429254	-2.31780660312339	-1.0168001444034331	1.0394143299616314	-1.0382450684194553	-1.2109155521852362	2.357541372673113	-0.7208252021201762
599.9	-0.568997091222183	-4.5880913939583525	-1.9684456088349096	-0.9844309553808807	-3.004631236949832	-2.5724217516277275	-1.3884776442299267	-3.341453942479075	-0.8781776081052977	-1.9926026907111587	-2.9660449386953456	-4.302926764610443	-4.704606464395428	-0.9991552522580728	-1.7756498735691262	0.6157833613434609	-5.218406633932957	-0.9425328040008987	-2.085137030855196	-2.5948527853889267	2.0002940876562993	0.5827658006709439	-0.25735214521213634	-2.0505471254496324	-2.442565921426337	-1.5285103742568358	1.214886701633168	0.38672268980548347	-0.8699084964628853	0.16356037745053142	-1.2024549705630885	-0.6527180441443257	-0.1731982583026256	-2.1072766396696134	0.28810300910689113	0.09037315229399166	0.7700114467146808	-0.5359788048975062	-0.3487314129182134	1.1446337083620761	1.0055586558220095	-0.3203664939359028	-0.9978146780793603	-1.743628568945486	-0.2104284179776963	1.654072000513887	0.668624572262325	1.4929870992871814	0.744450052253347
599.8000000000001	-4.110593103125895	-6.078626576356604	-4.493547396193939	-2.1523881852078164	-4.483162809404706	-1.230734917508158	-2.196558369738807	-3.5255768904717137	-5.124541182137441	-1.5862991217085554	-2.2292183300226447	-3.619922759837419	-4.869313963029897	-0.8161733318952014	-1.8133442931314792	0.2664036349745105	-4.818908313056419	-3.3024101526436125	-3.472425065984785	-1.7837439094932979	-4.128466407558944	-0.5337888478346754	-1.4806761223326619	-1.5209415908124917	-2.981203770275426	-0.4791892378347966	-0.9495796180497721	1.9403766580486201	-0.6361405223385856	1.3120594629442048	-0.7212043798745509	-1.382846140672895	-0.9262698680272425	-3.267208717952782	-0.5514448978549182	-0.4466683056043424	-1.589235995009444	-0.0066254210051265305	-0.5346835237902596	0.24354017847525178	0.44561001068305717	2.5779462727390925	1.1895630625321683	-1.3062527029904571	-2.445622629048778	1.1779801321040317	-0.2464906697769016	1.3621306659290306	0.20598640007221036
599.7	-5.059034638662925	-6.5154795280553195	-4.295740220706109	-6.330010327980206	-2.9682195570180356	-3.4728457825412278	-0.8537722036984496	-2.005906857216293	-3.926158514570287	-3.3748795745326508	-4.553215162222777	-3.0154295731065663	-6.874358480153134	-2.3027212223970532	-2.3908867768559428	-0.1348927188430566	-5.5120207194022806	-3.224267894588121	-1.7420156847941928	-2.9848652551912727	-2.1081807720556456	0.8816748059705756	0.38551347552660575	-1.28206449068949	-3.90426896887987	-3.065512391916193	-0.30892723118287935	-3.2415122307427016	-0.6752008734557569	0.5428450697589557	0.43177613097163065	0.2440160382687397	-1.6292159376537987	-0.2331838195453568	-0.3381554405740355	-0.48251151363923017	-1.9577377172377866	-0.3268005321406263	0.712146573974282	0.06825166884928247	-0.8707395317592701	-0.2524698731610274	-0.1994812669243021	0.12083013960487721	-0.31359860443917165	-0.5840324486535335	1.9166921825613428	2.968588599505215	-0.5198139860896165
599.6	-5.458536995974327	-5.631011368172549	-5.495875927976205	-6.244095059867681	-8.139610703004069	-4.719752892596264	-1.6562897986381118	-3.0500154105547983	-4.593130469325399	-5.550159281987449	-3.200467240551627	-2.908197099999835	-5.272109148259599	-1.6966905520736375	-1.8230326757684039	0.5292145519049011	-3.2196294772888825	-2.2297282231318833	-3.817854340881497	-3.2530120709010575	-5.388827424182613	0.14609150581551764	-1.2063251508318098	-1.1028738423073545	-2.0505299139430733	-1.3167647693169962	-1.0620831351391122	-1.2922513031699479	-0.6192897820218737	-0.5305581267566492	-0.8618810147023044	0.10180430708049526	-0.04874352848509156	-0.33218007663202087	-0.9973749509221965	-0.5662893323423009	-1.9166616124815223	0.40138248267362875	0.7344648862016256	0.6523169043069084	-0.7294946931122547	-0.9015317599050892	0.8313966744359521	-1.9386931253586899	1.6290296424577422	-2.57909684619712	2.23850542633566	-0.23472533280441144	-0.8788139009372669
599.5	-7.8314134143393614	-6.367733348646019	-5.588766976801835	-6.85098603274517	-6.170726359613132	-5.968901228952147	-4.39041535962284	-2.23305439370607	-5.3316199834716835	-6.5026990542652205	-3.9207332983946714	-4.943839437037621	-7.734616413481358	-4.653066689213339	-1.2377933452783272	-0.6541507126023394	-3.0283476608217805	-4.592695646585348	-6.495234198054963	-3.033572443250865	-1.7071250997234344	-2.1866782844422676	-1.3268595141795105	-1.5927122701388023	-2.4339819594243703	-1.2122997252166026	-1.484215739852629	0.2704839948498906	1.5414544730110922	-1.2938827415903753	-1.3052788251328469	-0.9118306025555307	0.053445536194682786	-0.46917108831446064	-1.0227408585164124	-1.9845756920507727	-1.462403203253145	-1.1883643695511896	-0.1616723570792506	0.03653390192482431	-1.1785005905148465	-1.8731479434697123	-0.8042179268806032	0.34194416648522796	1.8165873964264403	3.5588481463390993	1.195187304629525	0.05432734526855931	-1.1171715893851355
599.4	-6.473044315649287	-6.458256211746731	-8.02172135121439	-5.876933140734718	-5.6927836691616776	-6.570293883136081	-4.304614998398531	-1.745104961612908	-8.99162720643426	-5.620404713492496	-6.24859752123686	-6.39067225620356	-6.498188588143276	-4.571226081701696	-2.1814955639603157	-0.4158997419149768	-2.7648241292270885	-4.097434057709226	-4.513701306692054	-5.101426946373907	-1.2419697933957807	1.0523119457420786	-2.1039936961645926	-1.0000243682501062	-1.498108462573029	-5.028317937194929	-2.8652379036177367	-0.4899436304038643	-0.8963076479326326	-1.1106515908915129	-0.7818369085831606	-0.8305581766142492	-0.4759442455824415	0.3330997266578561	-0.396783204201835	-1.7248211512952216	-0.09083854980454631	0.8097673902679892	-0.39618455380311013	0.7744110094587919	-0.7914310408748576	-2.2220289320798674	-2.170802300237268	0.07611947450618706	-2.879653856401064	0.6992402021023572	0.31150250602418283	2.3053897354632933	-0.9823476026387487
599.3000000000001	-5.127870754847468	-7.312381796032718	-7.354656590495696	-10.246626809905576	-7.095257944915671	-7.09857716830554	-4.836713524831267	-3.078525250348	-7.605933305383493	-8.278886200220889	-9.267852441052964	-5.8214296230928335	-7.60501048402293	-5.1340888640914155	-2.2423902128295943	-0.927721572735522	-6.596892526854306	-4.78212942153673	-6.788085671064771	-2.551480101649653	-3.290028933095174	-0.5963684363128581	-2.257888144862803	-4.026260997134569	-4.6214017308580395	-2.180668358750764	-5.835376172791123	-2.009177805401846	-1.6428413523691356	-0.9506252452621828	-2.2796733964709257	-1.4924084114122755	-0.37050417014239384	-0.07890628744603045	-1.40238665843931	-2.034605331621032	0.6351343892009784	-0.208332678853884	-1.3053797879196378	0.16709617240120056	1.7357648767736404	-2.0268922397033533	0.20485419048721049	-0.9074019946959189	-1.0859543686506452	-0.6439519655445438	0.34759967776055134	1.2918282186955559	-1.6043362841982576
599.2	-8.042996676593775	-7.042386867272237	-7.491424954365314	-8.62911505006006	-8.412631545444137	-9.35538653674377	-6.952653212700892	-1.3695270371409023	-9.581140679140084	-10.35580556547631	-9.477520139723586	-8.15140682251442	-10.156889906522762	-6.066819211561756	-1.9594305224457187	0.6224281511121725	-4.343003426388162	-6.317000532306854	-7.6053511818608115	-3.8497599034285033	-2.292266114454165	0.5117154946751102	-2.7905964360529274	-5.807568361772139	-5.085061250726805	-2.1462678900947987	-1.8619794045779703	-2.5305130919814194	-3.2870892733293284	1.499506869451602	-0.7619764015348149	-0.8962596672014319	-2.3451945431896615	-1.7541689738460904	-1.5896109171750168	1.2192541850284995	-1.8090687341275318	-0.49093610148748756	-0.03661264624704441	-0.7397151873985697	1.9091733130543087	-2.410635933545154	-3.505409995248556	0.628511560834383	0.963195548061992	1.4069764790206323	0.3631404536658683	-0.09504213399995787	-0.9576192449559451
599.1	-8.91854281937915	-8.047741285233016	-9.49228111197735	-5.587427453411611	-10.402495856491948	-8.629487658672954	-4.967169803410187	-0.9910412368022471	-9.105526824073515	-10.153193835711686	-8.382493663115886	-8.156347653096256	-9.175960774197234	-8.001814283496365	-3.2934097895587215	0.5972849786442093	-7.419594300245591	-7.499009776504965	-8.791065983161868	-5.181431230285325	-4.803315365899884	1.7784570810636704	-5.287624281874419	-3.8740440823904345	-6.052773764505156	-3.2694816053731857	-2.5333455449339	-0.6578370824140265	-2.3374573705348505	0.4073263981146735	-1.991839464606348	-0.8884132589666169	-2.3244973781666136	-2.1385008429816628	-1.21635822154542	-1.7032564743729066	-1.6850419423045806	0.7123800571972168	-2.0520179524746283	-0.046164321964780486	-0.73568392224912	0.6636709399074908	-0.35680500692898875	3.744376410842052	-2.466256998553279	3.4852428269448446	0.6539011483387014	0.24045649624145882	-0.041066913070863936
599.	-11.607132296284444	-9.269552152603094	-11.011288276831944	-6.58117853636597	-10.260070044473341	-7.5474506698602495	-4.884312758823452	-1.381987494235073	-9.097970766212748	-10.146744240874773	-8.351877800791451	-6.427404756638914	-11.006544484356056	-12.168273983762035	-3.5405409574644944	-0.6193838853234348	-5.3944454903914725	-6.921185773576633	-5.950736811212493	-5.853174851561617	-2.311602949591674	-2.266476914272928	-2.7894535589764504	-3.366567294379912	-5.298137754758227	-3.6500396222325104	-2.4324264287349093	-2.9848858049291023	-1.3505692343303126	-0.361376962195549	-2.7381940437370615	-1.4015822333661343	-0.6974484089870149	-2.429471782492901	-1.1553481674159793	-0.19623629037120113	-0.7688503854107203	0.592980660408799	-2.3220394031627327	-0.7069121980816138	-1.3523309078006944	0.68181340192971	-1.3301007279560753	1.6677298737378654	3.3985659893057942	-0.6843429607122768	0.10415268842475811	0.9095185458463082	-0.17817997484106257
598.9	-11.410285944792909	-12.285630160294625	-11.662665829925976	-8.988976258834835	-11.338793021437224	-9.48772449679145	-6.071481149411135	-0.573501589072329	-8.034363123842528	-10.959383147690948	-8.96896051003808	-6.338886282695339	-9.592996438072333	-4.885954841491961	-2.999526263236549	-2.120552302840153	-9.20565453072424	-7.961438835063177	-8.26578257830232	-5.561918982373952	-3.6574924497761643	-2.4485403977214606	-3.8973848898581487	-2.863217672491082	-4.7102900594839365	-5.403981653121832	-1.55947239824744	0.7978478469797214	-0.5894955426262238	1.4481287024422418	-0.5474355045045509	-2.256474375965802	-0.4662513196462923	-2.4794054397511873	0.08287209380030974	-0.6590053967943184	-2.2354205430046497	-1.2860264756842539	-1.3457508495104717	0.9343531170764434	-0.7458999316162696	-3.920781431948753	0.9185073236270282	0.22547449389974486	-0.3528960452424754	-2.4464387406490102	-1.769966900523366	-0.10935057672912185	-0.25185206238917485
598.8000000000001	-12.580843073646305	-14.397504093662912	-14.086443904502385	-10.63805086496022	-12.219201108353758	-10.748605709653743	-5.799760072380317	-2.565912456064348	-12.134810056277951	-13.105656503817022	-9.917290482028317	-8.947969094463426	-12.457689449325807	-5.8076246523589425	-3.0853621067162393	-1.3439780678918722	-9.746656841839071	-11.072557031405823	-5.730480767567467	-5.905371625878219	-7.341505073927389	1.6603430949321012	-6.228844348166791	-4.942661672059899	-4.598430102845866	-5.24921543918412	-1.8726099540575978	-1.0930849320068337	-2.630403197012905	0.46839281665072785	-2.623083417822307	-1.3131395136468234	-1.3995261110210537	-1.6312254353730644	0.0955127775868845	-0.3618648611488454	-2.217212411814169	0.15247001897122558	0.23526988476747235	3.6404505354718344	0.29273955689172915	-3.062192261439079	2.413214356801275	0.525840185194849	-1.5726004210033815	-0.08551680058090527	0.36718378867433143	2.494449027290222	-0.4150766923620209
598.7	-13.667877344665921	-14.62955438187487	-13.634901004956161	-12.472523179797193	-12.087493680473814	-12.793876388692388	-6.136504624926265	-3.4074904916486766	-11.955784637336198	-13.624030948886858	-14.895354992153601	-8.806491860159184	-14.420955579337745	-6.931769494526159	-5.124479472669641	-0.394828084789195	-10.16557161168279	-11.49420435673837	-8.719433036716044	-8.317684157483502	-6.653941288769764	-0.48135074966137287	-5.948914995799925	-6.439593528804545	-4.476638198493923	-3.7676626720114514	-1.1013804224310189	-0.8513705855070325	-1.7522722881132855	0.22568824918330932	-3.2378366168185826	-2.549784147058757	-0.8688724290641401	0.2867811750742244	-0.943636742095393	-0.9122575877977195	-1.2660549919034927	-2.210205574647983	0.4141851921924151	0.5598956642695143	1.456267369059073	1.0597260334290475	-1.9679493243529456	1.1708423778880712	0.7910680501535375	1.9456557052385295	2.298853676450057	3.10042089046571	0.3960990744116582
598.6	-13.761611657835168	-15.516160256192013	-17.441324535145995	-13.030081423377453	-14.347367364440085	-14.594238425609184	-8.477435090205246	-2.1463056920335566	-15.049514331249885	-15.438996976740258	-16.100293273859492	-10.835869491920112	-14.313007909421518	-9.828781100174979	-4.218889914281715	-2.2766736627549173	-8.81021253199683	-10.88184242587785	-4.865516207548546	-8.364129359318394	-3.180322559831775	0.4364268698667637	-4.742778165875705	-5.272285855125318	-5.068864013655154	-5.534078334154844	-2.281303674398044	-4.697319532447678	-2.913153784585453	0.10596837660719255	-2.0643868259927904	-2.9438758845901187	-1.1793382820985179	-1.2316478242352291	-0.24202382717234383	-1.3723168808150732	0.6825622590642002	-2.7803637207544485	-1.6544032740566352	1.4960010793451484	0.9126452023756655	-0.40176989256223106	-0.23923218204049163	1.5511068019479706	1.2367514644896458	0.45089903061778147	2.1601879896791405	1.9311535362391608	0.5453957621046286
598.5	-17.484052885091845	-15.573501036053798	-19.096814365146674	-15.577018151881301	-13.831961831350625	-16.092198139752124	-10.076483340609856	-2.537123217228382	-18.717588220185167	-16.587903444370948	-16.37887803605125	-13.883208986834578	-13.877599981573582	-11.127728069632926	-3.1322883002087876	-1.5665487602792816	-11.171241777930126	-12.801895782278013	-11.598930515873633	-9.193748531247255	-8.711398695689939	-0.04061998864581663	-5.6334636561792255	-5.836514939878364	-7.306286290924331	-5.60904144355789	-5.709447239247442	-5.093297169659131	-4.066856300383453	-0.8534741421954138	-1.6806828020719515	-1.948716252645252	-1.5898912710957325	-0.13942666860211128	-1.1160564037871552	-0.8461991523086403	-1.312900789928218	1.2503308670053344	-0.47046057722564383	3.430364676331352	0.23528955465046075	-1.4021440235302944	0.25753030144080213	1.1350286930668902	-3.7041360067619236	1.2962299423959474	2.6393279823720777	2.487513923674365	0.6217820261641959
598.4	-18.68567740234949	-19.177420937420738	-15.952030521072407	-19.324958677149198	-20.456473002318173	-17.03417224945455	-11.324604153852494	-1.1884458846766164	-15.622802722689805	-18.003277894578233	-14.534935341502461	-16.792753124483664	-15.902595452984707	-10.77441600567484	-4.859510333724717	-0.8732209819056935	-13.537568067562663	-12.883200500375063	-10.372294499180892	-9.557311061086514	-5.219866578009644	1.744873930663284	-7.7058594840258925	-7.4740685425222155	-6.341796956387258	-7.019920012555421	-6.223738872483798	-4.567186215595186	0.11254247980855103	-1.9644612977212297	-4.503425297622364	-1.6323388848222182	-0.5983448265488044	-3.61001745443396	-1.942705563773691	-0.5202546951162366	0.7280947926845509	0.7664576340523661	2.38328446622366	1.810546823547616	1.9974830770140177	-1.2803688717517487	-2.5899189863480605	1.3899630961938716	1.2043789940620324	-0.5054969816049608	3.4731395814273403	4.920933653754468	1.3621983807639209
598.3000000000001	-19.746364705019413	-22.653365897448964	-18.221394319170898	-23.287712293953923	-18.982415413909386	-19.817684220049532	-13.378674012267957	-0.45596685984856855	-20.565018582109214	-17.779959242067992	-17.393656262478544	-17.49473330079204	-16.346428800916577	-13.627519753391644	-7.718789881347901	1.0092460589720047	-17.11804070824752	-14.604354096333257	-13.609432663419579	-11.066994356595318	-7.762956484254509	1.6232540625772194	-9.286326956509459	-8.387147341637895	-8.485265800282962	-4.301191557618452	-3.933136522173437	-3.7625838256438704	-0.2869347311463142	0.4712289409932313	-3.067589218777096	-0.7766401933551434	-1.9029455098372867	-1.927774207023817	-0.7794946404364606	-2.7563571582739783	-2.4947897055970683	-0.5624573176541957	2.660187210395213	2.3619648694104263	4.6571833917738275	-3.628587061817594	0.2647577095804926	0.8805356118705783	0.47498236776096814	0.7241646178482101	5.816651802262635	3.803788960915855	1.5076857365531469
598.2	-23.14302702593672	-25.43479670058947	-24.842702818947107	-23.028791284348426	-21.946154111918112	-23.05800739645298	-13.882330025588539	-1.754074096915193	-24.273144825744982	-21.501168245889062	-19.01788108105374	-19.400387453757336	-21.566590883047407	-16.820323620217522	-8.335202911800007	0.3789983683936544	-18.19124823511547	-18.044095106020546	-14.875957064486744	-10.626510234196502	-8.833204131332858	-1.4744667857160803	-9.611083292025809	-8.881516253656764	-9.36998822146064	-6.7673073807232385	-5.621855711685704	-4.834021176804174	-3.8108504013694278	-0.6863335122384029	-1.1441368669551488	-0.8093809823649196	-2.1018933170787535	-0.7972394326901356	-0.31006992869965383	-1.3986586922716038	-1.4053203550598	-1.4024409823561004	2.3344312629750417	4.574239914377495	4.480781165029477	0.46094821604629055	0.7950539885104538	0.4310955097622571	-3.4461608266419406	-0.027916776930275833	4.422300659893118	4.0849586120374894	0.8759673603644735
598.1	-27.99546863942099	-28.36513775469959	-26.927892667499254	-27.08449810592269	-23.26143244779289	-26.237394035134606	-16.04971270939047	-0.9740613045859696	-25.422698677759346	-26.69354560071503	-22.59295352839998	-23.14486160045163	-25.331155736268737	-14.527949580294122	-10.109294935123593	-0.5304210569623383	-22.45422353660117	-18.016953143404287	-19.342108788733597	-14.289756669397907	-7.44400738359531	-3.613259977338552	-10.668026571464464	-10.00765095753495	-9.39004921816212	-9.270198655025196	-4.3210962924221255	-4.714855063427102	-5.418211168150011	-1.8857417149369937	-0.5640326057644819	-2.4459723550474064	-0.9586309979230279	0.022561292359125684	-1.0411705440895367	-1.398664347647963	0.18783171442490965	2.5149402378225236	3.938194859742043	4.312743166060441	3.482356684102882	-0.9246245870477255	2.1301406456700223	-0.8289419204628148	-0.7873497425762985	-0.9597674870171241	4.232150265064274	4.971849817526511	2.259704268157363
598.	-32.48334274969205	-32.04911466558204	-30.179414335714966	-28.96052091639107	-31.565753840976225	-28.9915146957109	-20.54595719795501	-0.6485240634058448	-30.97695167077049	-30.438758820709115	-27.104796819625104	-29.047416317123442	-26.594456801106578	-19.905288743597517	-11.660330759423449	-1.4363255858818729	-22.527449611198712	-23.030861283062723	-21.7907743084217	-15.234512980906445	-11.056809451384783	-2.7021371495229958	-12.245096719705	-12.315161817853223	-9.609892478710735	-9.158382572632204	-7.786718474257149	-3.6689790781996146	-2.9412143480896646	-0.4255369502826931	-1.5196056839521617	-3.043086652405481	-0.4762836821812946	-0.41910409834763085	-0.3056823152816308	-0.5948783614496929	-0.20083673906746047	0.5226201490312357	3.800450575490436	4.335716416734515	2.0437057490330384	-0.5853792016433015	1.2133367827553458	0.3150802345035695	-1.0853102601820703	-0.2017169639882902	4.024158575065099	4.446341089213387	3.0307120257501734
597.9	-35.369932001424274	-37.78862734844078	-37.64746903794413	-36.684569724151174	-34.90137244357663	-31.022221513256817	-20.8393143312449	-1.6569707389305304	-31.626415486518564	-33.53935941763467	-33.30554134124223	-30.564668914049037	-29.941583890045884	-20.92136308426394	-11.905517977781399	-0.771811526538781	-26.086364377068666	-25.666191485674794	-25.568031469662102	-18.42889948514661	-13.637390059951873	1.9275418277269334	-13.78636297056901	-14.117487073162499	-11.627875516598994	-8.331911621934257	-8.795397093504626	-3.1050347573330734	-1.4253463449230086	1.2519763371667172	-3.4921872679654395	-1.7764452900460166	0.14512292236371088	-3.059885091354923	0.10966093020019152	1.5279628626824446	-0.6512790280168531	1.0244978851160593	2.7387708094093854	3.8352529063843104	3.071094015833287	0.759044884993048	-0.017474071066334647	3.6882561905810616	-0.5279968524839229	0.20086282713769643	8.075926317067413	6.0413976891426495	2.74037951971666
597.8000000000001	-41.628712480615086	-42.214134974147264	-42.77143964561564	-43.80042925296449	-38.22370686153517	-36.843032645422504	-23.04270100247719	-1.6179527263431512	-35.82111366068509	-38.87337197546792	-36.74712371195736	-35.00861521935876	-34.89558689298768	-25.3534438890223	-14.681313425427334	-0.5166425996222017	-30.629236328440065	-28.23483608025781	-26.0582943871236	-20.393450990158453	-16.811153719858552	-1.4616693851930318	-13.955233308003152	-18.497213037600552	-15.085299456421305	-9.569734420764988	-7.958569860172774	-6.737393584088688	-2.5207513505343186	0.9005082323278462	-3.2599486890761575	-2.5096839417781975	-0.12288727645234965	-1.0293276509661013	-1.6015600944837847	-0.7531371846417456	-0.35067485895454276	0.49418569204585516	2.7119226606037174	2.9056540400761914	5.725880634140842	0.011899148760580847	1.4250975512840207	-0.06483644630272223	3.4358322910967862	-1.6829497929132082	8.171585988444612	6.843634301801078	2.87414875719351
597.7	-47.410735891676175	-48.79934634488696	-50.27250808729359	-48.7495266381707	-45.66405300598713	-43.3402112132412	-26.715859754929188	-0.849960011731602	-39.07059918840286	-46.61352853477874	-41.507549455531944	-38.61245766360381	-38.08033203313288	-29.909536493469016	-17.509851498002945	-1.0052148562540009	-35.13373402426962	-31.518773802832108	-32.50746449311066	-24.08906055304069	-17.205520389517762	2.0294835029794163	-18.52589779188615	-20.66014455388043	-17.92981888657815	-12.73918562054807	-10.38265972481611	-7.522564438854525	-4.988203432821554	-0.8967806967021469	-3.762102017959048	-4.880873235853367	-2.993768580654222	-2.3409960185033443	-1.0919203847845245	0.9655861795446055	-2.6615856528943453	-1.7792983616349056	4.6649362719227625	1.9917563181890499	3.044171677304674	-1.6499465594080553	1.9286245706919616	1.1969603778183315	-0.4810497924286602	1.6826990121886218	6.442145672819904	7.340279355944037	3.7763295036673554
597.6	-50.8010657658544	-53.192315767406775	-54.41621200687424	-53.05921099618156	-48.801152853288116	-47.789063245622195	-29.09670685800164	-1.966470753457564	-46.6056735072887	-51.423219452088915	-47.12105525023892	-46.23767910840754	-42.124747900116155	-31.68639279256622	-17.823811893648763	-0.8683879236648373	-38.285973443084025	-37.15955664032706	-33.841119475217496	-27.78638693610361	-18.084183210058143	-3.6392358823305155	-21.928956381811034	-23.37285118721164	-20.654782738488	-13.777002213724042	-13.658931989250489	-7.225840642298518	-5.8617651513914915	0.7571624744454706	-5.070503082131316	-6.393805020823685	-3.7949494905418826	-4.07743422240743	-2.1494740137846415	-1.0759297753382797	-1.6728572508966364	-0.03996779545326712	4.600435558299124	2.1910010920151892	1.4929070141937166	0.03409718042833276	4.176502134750779	2.193875319121436	0.30410713891605057	1.3946857156576669	8.341979178997768	8.350640788612392	3.9418263130763753
597.5	-59.70694608596654	-59.670064668997654	-60.78406825020871	-61.21020057029858	-55.62701308895984	-52.5406832138149	-32.079510151294045	-2.2661673691393744	-54.9269428801408	-55.42638265494344	-54.57800622200859	-52.64044270577615	-45.31129824064284	-36.72631481347784	-21.901305329861582	1.0944502679989963	-44.99824241863585	-42.70278902265268	-38.96840100817694	-32.396009159215566	-20.747916511944865	-0.8414714361960014	-24.66331662651556	-26.844868939398808	-21.557529561117445	-17.519219026886578	-16.701291833511334	-10.608005188636316	-7.286938533871452	-0.1031760853981567	-7.1416665789436395	-7.25600649007023	-6.417771719319096	-4.605728220101088	-4.08583649718261	-0.857699606865453	-3.848542750638076	-1.9847251983803331	4.146184424885426	0.20797450291122932	1.817502448260401	1.6732784205638693	0.12876487786322316	0.8053259353291712	-0.9995502357832196	-1.2790733244642576	4.435261283549227	7.4138119382718335	3.659671617701263
597.4	-65.65639114974735	-65.67500909401721	-66.2724935720861	-66.92486158172014	-63.472114221856025	-55.45194162762035	-34.870127936948386	-0.9208624069133152	-57.82182852478132	-60.777653515487025	-61.76554764403059	-56.086112649607	-50.343710347512925	-40.47265627741967	-25.159597223345294	1.0506840311338816	-48.4127422850746	-44.5963131084052	-42.816168007320464	-36.20227070620282	-23.36117057698199	-0.16404067472068617	-29.7113713394792	-29.733439286722785	-24.286505252869212	-21.812597438583335	-15.754348701611635	-9.433293213299063	-8.02273794056877	-0.2507610523324054	-10.248304020166156	-7.825555555587326	-6.589075287082507	-7.355735694929731	-4.390296963640534	-0.6566164563728929	-3.2840739004515425	0.600143107285936	-0.7871613334130294	-0.4438283576216554	1.3685695002143978	-0.9359318172406699	-0.7172718970491019	0.9940822164448686	-2.205519298551856	-0.3503159979564803	5.324437021571761	6.364322092214623	1.760460291321325
597.3000000000001	-70.20186764685207	-70.47584375282634	-70.88020422429243	-69.83733346470545	-66.50922943387248	-57.948216182430386	-39.38987769225939	-2.4157469371985174	-63.77322813509829	-65.19038192843453	-64.77747134361064	-60.1609446853402	-57.06159631465602	-39.90737477364372	-24.567991867340865	0.22742861703594108	-54.147359793669764	-49.97803240678047	-46.24983807019493	-37.30228384762272	-27.36994563555455	-2.071467896776891	-33.325001640430536	-33.12779586028954	-29.683395039496755	-24.14102303358009	-17.387236159120423	-12.050323368605047	-6.4172728650945245	0.04804931290813086	-10.31746792847167	-10.468751518793347	-9.234925878055536	-7.7905182597457845	-4.280919539011208	-4.519739706069246	-3.863333008329864	1.8031268094416575	1.9709554990382867	-0.31649732647152484	0.4196078826566354	0.9879448321009101	-3.6680663647267653	-0.18902063990200046	-1.007503687769629	-0.9693292693735263	3.884624804763279	3.5405017945767274	1.2444132606448561
597.2	-75.8404764090609	-75.90160664966893	-76.15440520101207	-73.0329330065924	-71.68499316889746	-62.98176308726599	-41.31451011610659	-2.094466598293233	-69.37125829398758	-70.33516342342001	-67.65005255407377	-65.17588977482319	-59.48888946240073	-45.350224286171375	-24.160909519526598	-1.4634178254332668	-56.90218502822425	-55.67801131139635	-51.112463010196215	-39.98347136109475	-29.747674158657514	2.236076182704993	-35.22743493119138	-36.07433417116462	-32.02138076613508	-24.643860062220632	-21.10752046382343	-10.331591780586908	-6.198774421303131	-1.0616302227286858	-13.246455451328398	-11.493591077027695	-11.069109576498045	-9.342423180719402	-4.750290658367115	-4.59511863539003	-5.853735676729784	-2.8259337414877206	-0.6757079572010878	-1.1749112667929098	-0.3053468251276995	-0.2618132726386895	-0.8403601422730532	0.8579149495105567	0.19300923354984212	0.20062999117969027	5.315431326915866	0.04761259867530049	1.6744813911152174
597.1	-80.52257381256709	-81.68465389399033	-84.4893116909512	-82.97513376855616	-76.46037954427514	-67.16885797013987	-43.70178191461004	-1.7799741249773349	-75.57648692044523	-75.0483156749967	-72.66706725025138	-70.88203220485656	-64.28353222633363	-49.363731199001336	-26.539548812383234	-1.573646063234165	-60.82746269967638	-57.67351081223809	-53.30483695801144	-42.672410880989105	-29.69549155265488	-0.6264954332357041	-38.818230433613714	-39.775604258572855	-33.62379852907259	-27.333145589062	-20.534707602390906	-11.761373624423461	-8.599662306679162	-0.09298198982267536	-14.200481160201702	-13.179752254633945	-13.18721358218495	-11.630090794600061	-6.497201041987261	-4.946314554080946	-5.282662189707509	-0.6390831114149101	-3.5868150979510887	-3.3526714247605907	-0.8791036473106393	-4.108372872367996	-0.45586938829886936	-0.6679691042729077	-2.523116990700429	0.9646926769364135	3.5256343146307048	1.098620401788386	0.8841876121862464
597.	-87.14606803795883	-85.1297913465824	-89.76806708693465	-87.11477448317092	-80.74841806519272	-70.91980190902451	-46.40141377989061	-2.7710507410099305	-78.39433728505747	-79.138150657429	-78.95883509202646	-74.07583280164384	-69.74254611975705	-53.314673034332934	-28.950421406908635	-0.08398049991520362	-66.68856515526171	-61.643109250943546	-57.895331940184484	-45.95290646856789	-33.10518863605829	-1.3801885454449772	-42.667514898464916	-40.60466870107574	-35.25364583366876	-30.943794107565196	-23.33961779147842	-13.171852787146308	-8.000483314495607	-0.8283223281467818	-17.79304304295785	-15.85346350835517	-14.745535980248183	-11.268888500276457	-7.919896615075477	-5.396925839233223	-2.949821057211598	-0.46033914777033696	-5.023551915589257	-4.173299127480162	-2.382676717115353	-0.46642038827348964	-2.5359123572772804	-0.697871967676298	-0.6126669178491955	1.7773971301857396	3.1941117210084595	3.1338811869779395	-1.318063054430929
596.9	-91.4391150269765	-90.90085558370914	-91.58086588296115	-88.84586847554817	-84.38717113939013	-73.43791733426046	-47.99923050094057	-2.150215561336736	-83.99117664699088	-85.33415035551737	-82.0796760668421	-79.7338137643691	-73.07340201762469	-54.144683866418546	-30.99317043950047	-1.2397959198094357	-68.11524413050726	-66.94559838978444	-64.66904698151976	-50.13992080481446	-33.85199947230307	-0.04739802013092296	-46.63408324147122	-42.87592006725201	-38.455964041749006	-32.435601090405285	-26.015313402186354	-18.460178292788793	-8.14834474280917	-0.863180889342872	-20.639135622060554	-17.10475550391447	-15.59940641609003	-15.06439031498746	-9.369823347422548	-6.973027526029307	-3.886179366187455	-0.3303771721615542	-6.42704503552092	-4.186170858783472	-3.9584341134474457	-2.964050652335427	-4.661855351090612	-1.7524364764971203	-0.9493578937536551	-1.8533960870833006	2.350634517807585	1.3651895838196046	-0.5728798127583209
596.8000000000001	-94.53567229593001	-95.58869809285484	-95.90200380473019	-95.99612646117988	-90.87779494251137	-78.10475261504803	-50.529825234601155	-1.2535855010194341	-86.04063708035781	-91.4377087762624	-85.83174093155242	-82.36009897894968	-76.3658454363919	-61.04974987918209	-33.430580184988486	-0.8169087607355127	-73.27190142205127	-72.01375393282063	-62.80606514996382	-52.443735653071755	-37.630240935365734	-0.7171895209253604	-48.951788771158014	-44.62197434940689	-41.96540164788983	-33.35070232798246	-26.000491119319676	-20.77087973371159	-9.98419946427744	0.1581638017941125	-20.562150747484317	-19.26908476492047	-18.646879804006293	-16.600959522342922	-9.471218616827857	-5.405367187236355	-4.173706653021147	0.16016902446937953	-8.004317762664364	-6.111090878516594	-3.776349714484369	-2.216197102140003	-1.6001706335872854	-3.0054645730513725	-3.0362842360838664	0.41644061850989567	0.23448995439808895	-0.16222276705753602	-0.7056635816769643
596.7	-98.0301215595736	-99.06965646293848	-103.76193920447356	-98.76682912100875	-92.06632823515223	-80.31746774138797	-51.72898578848472	0.9295345864975648	-90.79062640392648	-92.48748203702164	-89.8152601143733	-84.54380898341248	-80.34194136278917	-64.28620033614358	-34.76243544385001	0.4578448507635033	-78.20219189919482	-74.79671690621016	-67.58818622692829	-53.22096088220016	-39.107279893412255	-2.331666944916508	-50.94580162255472	-49.61109916541372	-43.659599016795845	-36.21314315434447	-29.02874612007588	-19.855283995874718	-9.118226997851972	-0.7557379242487184	-25.95286332064941	-19.88763724053969	-17.284873352895545	-16.242113965726755	-11.171049034836228	-5.923199415347862	-4.507380343389279	0.8021440952932863	-8.999621600958529	-8.703881168647095	-4.29496140530956	-5.321112230209661	-4.378547389552247	-4.059266107806134	-3.879170138624832	1.577320329205142	-2.3428553115405535	0.11166650034401104	-1.902994229713042
596.6	-103.68152202749931	-104.53557117249292	-106.32171705793249	-101.07330885538644	-95.72026088418737	-83.54956019820857	-55.098741818219466	-0.3085926733407329	-93.44207442080352	-96.09036841861234	-94.85979880775697	-90.34294982720914	-81.84737158473673	-67.73863046131488	-34.999053144940085	-0.4376265339264046	-79.38814963839395	-77.9205073397648	-70.0381386471734	-54.39381683483816	-40.983250874715004	2.388961340032853	-53.68931043538787	-52.12102743028625	-46.8890056002289	-36.951689910646394	-30.773407413091082	-20.878749692866727	-9.588021783954963	-0.598092338652337	-26.090306227054054	-21.867563055261193	-18.7439945518962	-18.238472401174104	-11.732687016236962	-6.191681737513852	-5.178454570597189	-1.1249230582856957	-10.039858979307937	-10.144661664607385	-6.793088486055924	-6.921540618484675	-5.168678420883846	-3.2241930729093378	-3.1116917925724876	1.7908649833072054	-4.324730009854326	-1.2893119245402063	-3.4951863478544523
596.5	-108.76069754073433	-106.19305901994684	-109.48626742860858	-104.69304761680897	-99.5227370627584	-87.04556714801373	-58.0889362419726	-2.105765725657881	-99.57479066806886	-99.19471334793101	-98.05934962717528	-94.0674931456293	-84.41659781075737	-68.84219524316931	-37.740324079076494	-1.459090468420869	-83.54883628564004	-80.68074382309278	-74.58581707706576	-57.21995209044829	-41.60077464668444	-2.070750144695944	-56.666894787380386	-53.52243311607198	-47.94308854475382	-38.76449089658338	-33.30982268678049	-20.65507329706772	-12.427034352805904	0.7968801996358944	-28.944798418416262	-24.32393453695005	-20.744944103931786	-19.814572500136798	-11.647128224153876	-8.260437933366246	-4.633165316276237	1.0266410717272147	-10.842845779354063	-10.721281679074838	-9.33081079649813	-6.003597152794352	-6.22374785285557	-3.1157168611879267	-2.729915756471953	3.157300090920288	-4.548330419554889	-2.640943969132056	-4.751982158413047
596.4	-112.59575449801564	-110.88890802146184	-111.69995958552722	-108.40871388029564	-102.78859052668886	-89.64898174228337	-58.826760979060936	-2.066796326772144	-105.54260641426269	-104.068080700974	-102.04953057178714	-97.4378894940525	-87.15019694283599	-69.30813949977158	-38.413319190547185	-0.8182432154820497	-87.29914552906607	-82.44952003997027	-74.63958220607127	-60.72686327161884	-44.540256816162525	-1.4815609857864553	-59.586250159137734	-56.35983398155337	-49.99741325788299	-41.532482154926164	-36.0235342150248	-21.403574185535987	-10.424726238053488	0.6752010426953435	-30.47905485074487	-26.57095591272573	-23.080217024333344	-19.830576168473595	-14.681315601343728	-6.455566343165829	-7.873836356728329	1.3022942654681486	-14.896626490103172	-12.377562323907846	-10.956772037447154	-7.503527063213607	-6.044711279203236	-5.105946287851143	1.9730250950514037	2.2719197656167758	-7.363673929826987	-4.883737031040505	-5.480014460505056
596.3000000000001	-117.68459475446664	-115.42294963453335	-115.53966888207187	-112.34421740959867	-105.77347091248195	-91.70762280870454	-61.014922197777615	-2.680158829269583	-107.6557564877099	-107.97627569949918	-104.75944404864612	-98.62856893232096	-90.30428327638742	-70.99139269244527	-38.84575899956566	0.01488880646709162	-91.14799553407211	-86.00962309211423	-75.1642098880507	-62.16303212000786	-45.6018897406758	-2.4298797350686865	-61.91430785857858	-61.33597522526119	-51.622852181688884	-43.58539268694736	-34.74405715567911	-23.8403063113122	-11.98959722593754	1.4715168033722197	-32.9773963208185	-29.52095607189044	-24.46512629440108	-21.940126363624046	-18.33970322479889	-10.124950155393215	-4.060418158615202	-0.8882244459663559	-17.303584890517374	-15.327045584336947	-11.267093328223776	-10.014402922150811	-7.99620467121411	-3.3325740087951905	-1.2478584142988423	2.2140160280066477	-9.350801380555351	-5.95294190881088	-5.27701354293146
596.2	-119.18034342220244	-117.2260591107823	-117.53188159720918	-116.33415273621613	-108.83123576928608	-94.42049806662227	-61.54213144570512	-2.121833447423969	-110.25733282477077	-111.4201737422286	-107.76069657076836	-101.04340773675379	-92.30825469455836	-73.56543386701914	-40.26410763596202	-0.9543311468567925	-93.31285616519976	-90.20359631060859	-75.18966576480256	-63.06389414019827	-47.44639409675234	-0.6371570712638018	-66.83135461337136	-61.703271312687534	-54.11765099169675	-45.94576727317146	-32.448295742504804	-25.01450893828128	-13.850859099705758	1.8834202309436079	-33.30391425467836	-32.16907492149081	-26.856141701691126	-23.262504602386198	-16.983367394631845	-12.14999573464175	-9.587981341074215	-0.27396750457835445	-17.778569849736414	-16.88505617987639	-12.209035492349582	-13.99678360167485	-6.807197037696872	-4.293315805494559	-3.7561441985363953	0.6436046733138004	-10.09108801535068	-6.860949698347889	-6.619164775570619
596.1	-121.65743176693448	-121.04523844433704	-122.99776328304101	-116.56310003090138	-110.95192201011692	-97.65228036419425	-64.01263942555174	-0.06085296034099308	-112.17805129820474	-114.19323752143578	-111.44513828098358	-104.79004351530564	-95.17842015662828	-73.90710318940644	-42.98834112181131	-0.19114113256391496	-93.79924278815017	-91.2069605366617	-77.58931656968173	-67.10898107695475	-47.796795288676414	1.1381116571125782	-69.32093387618899	-64.89428092966025	-55.73881142506254	-49.266973370576316	-35.5233171953742	-26.781533412572625	-12.082636774121127	-0.9197838736804496	-36.373873835293956	-33.35065294959288	-28.19750893089571	-23.4006200695344	-16.192991205810515	-12.177683072597757	-9.65691648161698	-0.7507874740307909	-20.52340688004828	-18.47410877554266	-13.482649558800462	-9.674764846043118	-12.05252930580974	-5.717098646179053	-7.095200643316223	1.3065257747420684	-10.673491903334316	-10.279906978539838	-7.469040402858145
596.	-124.2794927866334	-125.6344904267252	-125.9030643178477	-121.90592090353248	-115.17511416132908	-99.546703203116	-67.80578244291682	-1.4959599646061363	-116.12517185333543	-117.39308213817893	-111.62090031690816	-106.86602068203044	-97.74564347749822	-75.5033420038051	-43.45383902393116	-3.4064159109914116	-95.25617926376384	-89.91961242279315	-79.83728795205232	-68.80282943465568	-48.92640830890598	-1.7791511483756504	-69.97675560567295	-66.89352267079542	-60.625877933756485	-53.5248487651324	-39.66471788117267	-26.967367160982118	-11.255649313520895	-0.7625142326442573	-38.863438538948216	-35.230911842210176	-28.79726199853964	-25.90649711369395	-19.190775688579198	-13.383491960050415	-8.773233789526818	0.7240450240851528	-21.596433104781894	-21.3040127661143	-16.753664928520767	-13.443996279571255	-8.722010416268938	-7.77691869694214	-6.4792195814731555	2.6842532109026047	-12.812168042683329	-12.239782834549237	-8.876442286532003
595.9	-128.96113404092986	-127.93363980864574	-124.97287208074123	-122.09693971608341	-114.62720626442959	-100.52341727769895	-68.66615107866433	-2.2762263154600006	-118.56172449780854	-121.15534686687629	-114.80573711979216	-109.06705928319468	-100.49020305688875	-74.67769341578199	-42.73972126588649	-1.1369430284014839	-99.81444891929773	-94.35149424074466	-84.29843806355443	-69.64689627069794	-51.93403396706665	2.2788675171535413	-73.02801786048884	-67.51547496507467	-63.52428011279124	-50.725669407659545	-39.7051023321982	-27.578986964028786	-13.889847446449746	1.0898630095068202	-40.59501303718751	-38.31196328505119	-30.924368737036506	-28.282516914953224	-20.551558555684508	-13.821167437714957	-7.297686587628305	1.7867725831482073	-25.40093693064391	-21.54922818540478	-18.69215097032859	-18.539226475132548	-11.112254300226871	-6.930768071818302	-2.1493065304181966	-2.378781398446899	-16.312405517617357	-15.19317390330076	-10.71018119968188
595.8000000000001	-132.04117082079523	-130.84213688730932	-130.55278681591932	-124.2067286379792	-118.29217811057457	-102.37800540434975	-67.3936885847948	-2.0341076495248887	-125.28061727141032	-123.50551515646778	-119.71511044910038	-110.25972921176671	-101.4971517264001	-77.57723660097274	-44.03559313203198	-1.8685559206275073	-103.52701450913122	-95.71109659442044	-88.23499463317408	-71.78234206299425	-48.77735438715473	-0.7844057017005487	-76.44695959106213	-73.44135279664467	-63.360625549978174	-51.99449224779827	-41.94451197533835	-29.17952160590721	-14.555845585601908	0.016054450291488	-43.634834929231914	-39.62879997449599	-34.6070701275819	-29.35833487613196	-21.84362480946817	-14.412626392975303	-8.678539319586337	-0.08710875897289339	-24.984361303118227	-22.426823479084362	-18.864881263827183	-15.256979942987446	-14.861784010903733	-8.989684863531838	-6.8645508404886995	0.5312208166663301	-17.68790641023071	-16.89941259019024	-11.333816597172428
595.7	-135.84942002033563	-134.13633548608402	-131.32351507611003	-126.65454294010243	-117.45543886800358	-103.18191597715695	-67.1624856609462	-1.1108193061745286	-128.13593665258134	-125.51326887124978	-122.43656439421993	-110.48118292088829	-103.07654026623531	-81.42721716703424	-43.16644241293199	-1.3901783354033066	-107.11633736688884	-100.13658125860736	-89.07908181423397	-72.80510668174851	-53.80640017228202	-0.6103484765053523	-78.8062823764168	-73.48486003723525	-67.14438775783617	-53.336150304436785	-41.18413606233501	-29.31004073091832	-17.243888276091113	0.3336742448297657	-47.63449818483009	-39.6437313595394	-36.090390719889584	-28.95280674034142	-21.766278669914527	-13.460689865091677	-9.780387090231246	0.48519190422979186	-26.501736294916967	-25.599105749065277	-18.6743672170739	-20.127263589981894	-15.32385938125139	-9.518507369409031	-4.000766439603232	-0.28867855382888896	-19.22595278868539	-15.056782678344156	-13.008992617652448
595.6	-138.69810268345964	-136.6189650337413	-137.2986391236844	-130.1194122575601	-122.27700417599061	-104.83010821075017	-68.80369543077123	-0.9096976397855356	-129.63425362656096	-127.51332131147653	-123.41329474295347	-114.56220639517544	-103.10939842990486	-82.87655430611606	-44.96448294916646	-1.1940288771108514	-108.26574715298675	-103.28695688024702	-90.23856421776877	-74.32650785483727	-53.75035183531194	-1.0495762272404001	-80.99377404955813	-78.34189466603291	-68.35031163269507	-52.44232093981104	-42.06303318585007	-29.247317928184327	-18.687981148531467	0.7235920429346951	-50.38546133514913	-43.13617564052092	-40.07748341174671	-30.757045897030107	-24.272828591459657	-15.85439369179932	-10.418985950542565	-3.4541116580511098	-29.41401906313539	-29.066595044970036	-21.06359172177264	-19.733399445689997	-17.72829678174312	-10.935056653070868	-3.740499861665179	-0.5073645740848493	-20.130928200436923	-17.928877167198262	-13.68872883154109
595.5	-141.77985425635094	-140.24848800412997	-138.6946067538114	-130.01891125505432	-127.8234102967366	-105.56824020446665	-68.96598827575085	-2.301346038679989	-133.8993381459897	-131.06046000338767	-126.03543936868046	-118.02053525455402	-107.32989083205102	-82.14130231387026	-47.40208009278454	-0.5078788592927141	-111.59922489635562	-103.29484608709541	-93.76320538704664	-74.51281009515557	-58.505742500288434	-2.67044020379361	-85.50568638069595	-79.63759930004122	-68.58216629684293	-57.73125910039215	-42.17770239914757	-31.313992819395317	-17.109124362788535	0.5506578071994128	-52.27480231231836	-46.39909496694792	-42.21371331504208	-32.507849161833676	-24.506433325871726	-16.37136276621493	-11.093353410334155	-3.6130466868300237	-31.312671969064297	-30.800921368960655	-24.908247167748602	-19.963982538536236	-13.847827947237645	-8.947977838065823	-3.193434580281271	-0.924835353866492	-23.742019180751623	-21.624311698453976	-15.04872245374996
595.4	-144.0397327338359	-143.0958777160343	-141.18833960826177	-134.64579390644076	-126.31927971466916	-105.17125746132426	-66.70248576910365	-2.548462013492807	-134.0384810658098	-133.44663234338555	-127.73926081267315	-120.82100817124862	-108.9020336854848	-83.7826648958221	-45.12924796440272	-0.2864730078009372	-114.6433061641991	-104.75072896593818	-94.56039660936591	-78.17491364055088	-57.50687526524493	1.8981151879592608	-90.85560828675963	-84.15869308905428	-71.55949890243309	-59.92470749200581	-46.882603637767524	-31.442300098468227	-17.069436337924984	2.1097597958217067	-53.34546617891526	-49.70446386439544	-41.43826853857429	-35.56950840134499	-27.032721071106067	-16.66999519092751	-9.327435016239566	-2.11432049393943	-36.985390279998	-33.15339878105288	-26.84499362299184	-20.214346352290526	-17.130083804600925	-11.475561563001813	-6.035474348277103	1.1195533629527161	-22.661557029272384	-22.74673305163237	-17.40840958792049
595.3000000000001	-146.9092636997659	-144.75885695893086	-141.0055639723946	-132.17703232219557	-123.1244629823379	-106.19618116168353	-68.21477705183655	-1.5439258797607365	-139.728945355981	-134.7589385377529	-128.96729043387901	-121.75416058043099	-109.23399437036421	-83.06098956765392	-45.50787341471094	-0.7589897158009041	-116.56187674315736	-108.25847581588485	-95.24906123312067	-81.06245198765518	-58.53177980852982	-1.2540230974995563	-92.30566118228451	-82.74857451237844	-74.06957450899507	-63.296689864017054	-47.150722433756535	-31.75847259537865	-18.346594093884296	1.656646325691795	-56.59143754872313	-52.11995997947363	-43.46203103229393	-37.47439197435799	-28.57977419760257	-17.63842248783265	-10.893900184793301	-0.21546017777335225	-39.33910069203675	-34.38513901333768	-28.42620250013676	-24.258252785945835	-18.05899869328772	-12.118916745877415	-5.350688177118524	0.263203782161723	-28.209935462562985	-23.771626189049854	-18.398859865862114
595.2	-152.11309840647678	-144.66255994980014	-145.60788010982893	-136.60667440480026	-125.16356045925103	-106.90248929408122	-70.39899551766436	-1.690950732569798	-140.36384917006913	-136.30791088273355	-132.56747440593074	-122.55534167150523	-110.36733204842302	-83.47100301440396	-45.254573997449434	-0.4133834836714767	-117.01222886190726	-110.64523242854472	-96.3996307770488	-82.50553537758579	-57.72531894801786	-0.5145995606377145	-91.98028696824638	-83.5918055070853	-73.51019232340226	-63.11503302016828	-52.16135378795795	-33.337937294480476	-16.729831653598033	0.4943224099313659	-60.57041457941531	-53.653104595797515	-45.469711846985504	-38.83261950733755	-29.965223525821415	-19.556652317808485	-10.45212177484255	-1.0968902679772339	-39.00671259874697	-37.52460915322025	-29.71563990714293	-25.709604943670797	-21.177445226486423	-12.54524788408044	-7.205106684321093	1.7285430666521076	-30.978777004461207	-25.67912738910136	-19.77869437115267
595.1	-149.7630317122173	-146.9662833931716	-142.99280285980817	-138.1404664291048	-125.29984711301779	-105.68953499407988	-69.40458535927897	-4.859631837776583	-141.76932332219408	-138.7709317601624	-133.29308514867324	-121.20159971716276	-109.16637497788352	-84.04089909185332	-45.574853050349965	-2.344324219499881	-117.92895110391154	-109.83666670777485	-93.93304387874426	-82.81726563698611	-58.687838147869925	-2.3592380071986616	-95.73913099802276	-86.6487275414521	-73.49721783331039	-62.294150159035084	-49.81066261406676	-34.191849969368576	-17.78563341131082	-0.2864881891427758	-61.96707369317839	-54.36358999752665	-47.05500395540755	-38.47884526369178	-29.286693292037608	-21.425302035135132	-9.364097736337737	-0.25545490091246625	-43.287658271953475	-39.550734532703395	-31.396280386362267	-28.258459700341458	-21.809022728855503	-13.526004750548683	-8.418172887917207	2.3211674921735437	-34.75513085670338	-27.707765993847392	-21.974138207377933
595.	-149.67071199607972	-147.35072274936877	-141.38010759501924	-134.49177181178698	-126.27136665774819	-102.82959924916551	-67.04021765139072	-5.19456278807481	-144.23956193585056	-140.01230039336298	-132.0616902059443	-121.90860149831683	-108.37646026925138	-87.63411809666073	-48.25873173541366	-2.114333857440213	-123.19074962730149	-108.84741985656947	-98.42956602536611	-82.86725062559216	-61.16654614923383	-0.914973316356078	-97.0461032975781	-88.96657438119709	-76.07169232629332	-61.97337455851786	-48.88053906830609	-32.717806990070194	-16.564046865602553	-1.172141421074983	-63.693639038483965	-57.04105341769966	-47.7325583708993	-38.85537577952964	-29.92134451057802	-20.10680322845332	-10.136246935696233	-3.6487519387804865	-45.1530392115265	-39.794690149384266	-33.54432905090886	-29.289736816349535	-23.83111496789345	-17.059252115972527	-5.984497065288847	0.3613066983307989	-34.140973879069286	-29.12617165551893	-23.119213834589054
594.9	-151.90164844637883	-147.17063636720496	-141.38692770470016	-132.65612147282326	-124.81651816820158	-101.17260584522214	-65.07107160969214	-3.7760931619926783	-145.97483113901768	-139.68358224764378	-130.76414593465887	-118.02434368765036	-106.98198601332817	-85.07338706262237	-46.418436331029135	-0.3901622693567141	-120.98328102839889	-107.31416358678538	-96.15547764950412	-82.51607450565754	-58.46602123128265	1.5239555314212978	-97.01679632228203	-88.42238253870096	-78.05645942011078	-64.73402388158877	-51.38963936521282	-34.86757081279454	-16.079881628547657	-0.2750453431384027	-66.8127212896727	-58.57628574504855	-48.06824222496909	-40.32854017885779	-29.33868268248094	-21.27447112006843	-10.933845333481012	-0.9319710902904741	-46.29481839376999	-41.74906272234111	-34.76212518663461	-27.54211732206195	-22.24401120279012	-12.626499764047113	-10.022594402679557	0.3253854003375276	-33.79585672372197	-31.333974268813442	-22.684955450584123
594.8000000000001	-149.61185020149244	-146.74641547873557	-140.57689594508625	-132.50092968003653	-121.85899870824866	-102.51402710290088	-63.45210912155328	-2.642235926689124	-143.21899862253463	-138.2334355788581	-132.62398233592413	-116.19528028463088	-104.36679657041554	-82.3295303528994	-44.34812507485876	-0.8839671954905073	-118.26149085240033	-107.85784576797656	-98.27336393305204	-79.09863793484583	-57.84843936751067	0.2927658834319735	-97.9185599784105	-87.1778154158652	-76.09810223365034	-64.91678835050764	-47.82990056756827	-35.04374018425143	-18.10895324825236	0.5242788227513414	-67.31740457182032	-59.44041501501849	-50.018357884433925	-40.61783660851918	-31.470476134116932	-23.20372445154468	-10.469104157349893	0.9900518146684025	-47.431616385138064	-41.61975019439175	-34.36777904160314	-29.706079922092055	-20.99687676960746	-12.895254638898074	-8.100677963483081	0.697430778414819	-36.66067113244889	-33.213404488774124	-23.273446986303792
594.7	-148.06361545161994	-143.12773359721382	-137.2129910945552	-129.719658443943	-118.99852603428096	-99.82428756156328	-61.49127778790156	-2.052211034393527	-140.7085969549274	-134.99984242384173	-129.36403865799525	-114.8412998930425	-102.90966764562714	-79.84182177671761	-44.27151791606002	0.30840279113715163	-119.6248424501615	-106.61014947214358	-95.45239871967131	-76.91066619784502	-53.85994064438714	2.563318403298063	-98.65694607149045	-86.773084230183	-75.84557630988465	-64.80943039138103	-45.144086234550926	-33.2523037785238	-18.746959280901304	0.2699183254924291	-67.3063861068922	-58.32912419058278	-49.20779757066213	-39.68684935434074	-32.40422203659641	-21.0270834885594	-11.346862232022904	0.6237641053276608	-49.382835821189076	-42.28381226874801	-35.653285127247436	-30.27825926625329	-22.982078888498467	-15.341568757138095	-6.183172913514749	0.22577174894416752	-38.65112642712711	-33.778513325195036	-24.752775056761234
594.6	-145.35456538353222	-142.3741562040383	-133.82330334417594	-126.84647155793725	-119.28877288632499	-94.26883422007609	-60.49369081180642	-1.953591228235453	-137.78053765857746	-131.2712385375704	-125.28223000410233	-110.23999862238823	-100.01389467462914	-77.45149498474372	-42.00494948169298	0.2295246376895691	-116.37612432999555	-105.62742375561008	-94.17349138005885	-74.89085751597996	-56.1267802762065	-1.9883666475117159	-96.28386444958913	-86.36877063871324	-75.4552154790025	-62.76479179922863	-47.903392448981606	-30.605561784984133	-16.640932346497497	0.1403568629910311	-69.04115962834904	-56.516353074931786	-49.253267313856675	-38.807195517813746	-30.677857909242874	-20.021565167585372	-10.363285657627621	0.9520979773125333	-47.53204417115867	-42.54115404708806	-35.77744409068522	-31.64276169683165	-23.249025408623222	-17.11293625876904	-11.09049865988186	0.6706930202073631	-38.69863339456495	-32.77598810639426	-24.727162233355035
594.5	-140.58425819304932	-138.81930127374906	-129.1125490567518	-122.15597214673754	-112.2631622863312	-91.22790438205702	-56.46022891898307	-2.4870376571089468	-137.37436932457987	-128.78515850176854	-122.06872449143586	-107.40567550662053	-97.70393836910857	-76.11635414519928	-40.57042684834174	-0.5421122616483074	-112.55352084575317	-102.33989272212932	-91.64260862492465	-72.46861710139363	-55.378271476857556	1.956295195844655	-93.72087839566869	-81.60205481621782	-70.92071475411056	-63.459001287556866	-46.6708284729164	-31.30316092821397	-16.450646482305064	-0.8536219305381976	-67.50469098517118	-56.749715983718865	-49.003520302475074	-40.49188253575	-31.08624841428418	-21.634129922925958	-10.95877508236208	-3.5724756029078995	-48.480629723714095	-43.425276239482514	-35.37667011967795	-29.915313832551515	-19.58701972012491	-16.335464058053248	-11.360995881591966	0.18900779638322618	-38.400659736068754	-33.723123994988605	-24.20702808707553
594.4	-135.93173606660278	-133.50486174257802	-124.50152998811487	-117.59331192178846	-109.2866577819115	-89.25450333080451	-53.85295920020596	-3.4586714704081385	-129.19031729596082	-125.34482101043403	-116.79388691120614	-103.87428398266566	-94.96316951409335	-72.02030034761562	-39.64433909875222	-0.6344453372235493	-109.10520414714985	-97.68227701137086	-84.61774181919888	-70.40764808550372	-54.673327736623875	-1.461019035164874	-90.13591688315775	-78.83546590013206	-67.96844635356177	-60.91982950204525	-46.18174750721195	-31.088678190701184	-16.142049618922133	-1.0148661013816513	-66.54782852131446	-56.62445551946565	-47.18126184189464	-38.28436657477501	-30.08191564244689	-21.782265054869185	-12.283563816136287	2.5593981783067346	-47.01138526671122	-42.43354797204027	-34.15821244324248	-30.883974676259985	-22.981942413819638	-13.154268368540794	-8.791847610602954	2.2326717034503307	-38.228557355208366	-33.45773143060722	-22.046889098607576
594.3000000000001	-132.26878321693397	-127.09834903863255	-123.47310676627089	-114.03440650150287	-104.59252850768199	-82.85193823610312	-54.214809997329475	-3.3353369118999625	-123.47091111812061	-118.8722181101293	-111.68187241042602	-101.1552889687519	-89.04753280327498	-66.65131970099775	-38.43125200505071	-0.8498105091004905	-105.43675910720803	-95.87277582879304	-84.05417659070088	-66.5684586323066	-52.825750184879126	1.0312254777077619	-89.25605002344969	-76.30373774483735	-65.97465219761266	-57.943132441565965	-45.01605424040429	-29.81237821379933	-17.266396432230795	-0.4003436340407926	-63.0765500196381	-56.32254117591507	-46.82453478361225	-38.88487326085705	-28.54359379542857	-20.972673900725905	-11.823267739616725	0.7609371359925685	-48.316021958977615	-39.45810743281115	-33.362854610313256	-29.46427188242408	-22.553812807949683	-12.797091738321331	-8.00561084705682	-2.297799253590736	-36.649576735173085	-32.71237998611316	-22.006767133545484
594.2	-126.45184933385505	-120.25946568077107	-116.5783552861895	-110.33206446373546	-98.64168877931466	-79.14995080563195	-51.78538955768404	-3.7444115243339735	-120.72788121050573	-114.12343729782422	-107.76766033219579	-92.38796616067258	-82.3110671276485	-65.74421898249156	-36.5150680064677	-1.3538581162546732	-101.37581466337538	-89.53802746202749	-79.0650925607474	-61.99544498933864	-46.907171870695876	3.2975077099529715	-84.14722749277685	-73.08327782651196	-64.31670798397072	-53.453048640320375	-44.74662596660235	-27.484271119009883	-15.480429328701815	0.30203639537325944	-63.025551793573165	-54.76978639174814	-46.12207084548288	-36.46708405250864	-26.71369027465645	-19.32784864580281	-10.318259667883556	-3.0485438666587408	-47.817422697111574	-36.14705477547004	-33.79557995506497	-27.422089676997032	-21.54481535144343	-12.88281744005682	-4.396349739990709	-0.3603532107156533	-36.13220853936075	-32.802239164971965	-21.76528306977074
594.1	-120.4646740108468	-117.71059079816182	-112.01164678606305	-102.01129249315488	-94.48620154045095	-76.50946362094155	-46.8004092317719	-2.3986018279180628	-114.05363802486505	-107.41550645600518	-99.70335347632606	-88.67464664741897	-78.78938777607888	-62.62354587600644	-35.1373128571377	-0.5600806066886379	-94.22618412405905	-83.52567372142582	-75.364828889413	-61.94154477166565	-44.57695191576841	-2.5877978256186105	-78.84568743402072	-71.06685742967821	-60.26643899559493	-52.277740939644886	-40.54164108073959	-26.266465541807406	-15.096734117581128	-0.2458820058946225	-62.515803008486934	-51.4649732977229	-42.69672077610485	-33.59910851361852	-26.32896572701905	-18.505074446947376	-8.467423258760034	-0.9644563531843838	-42.8063847609787	-34.39289147794477	-31.200897792932423	-25.86183560180681	-21.968443925680663	-13.659590519251346	-6.6145221773805005	2.771182947445875	-34.70583315781089	-32.2680539159574	-21.942893107607897
594.	-114.21531181826757	-110.99705799573624	-103.37479866611481	-93.22066371579311	-88.93042986905274	-70.35256550031501	-43.630523155929076	-2.5464781097202778	-109.0476654337162	-102.43185730314013	-95.69156218040311	-84.26392073692472	-74.1203234685325	-57.28551693103135	-31.980175975083952	-1.181887436907371	-88.33231242764087	-78.47035280900415	-69.4946358948041	-59.68365009253076	-43.42891748597547	1.069370141402596	-74.82787456918481	-67.7647642115175	-57.53622119714254	-51.59525995378668	-35.079970965960314	-23.347529419182965	-12.989930081242681	-0.8948104386269059	-57.695489070569394	-50.19166665996737	-41.27441446291781	-33.458930829806796	-26.529456141248186	-19.247574925903347	-6.060476785777414	-0.6501333336641084	-42.96845099591673	-35.05265643352475	-29.929032973905446	-23.402418514485102	-18.782991624640694	-11.314203411432565	-3.8116178431785186	2.4193597518246293	-37.504092567357226	-31.637012579066365	-21.881797507319092
593.9	-109.03573856469369	-103.74124837088578	-96.20549029788089	-90.9356129653437	-85.10691362326395	-63.882036141867786	-40.94691237450946	-2.738862514477904	-99.89112881171327	-95.95723001629005	-89.25127284891055	-79.10886586366124	-68.21209966431711	-53.74226282115396	-28.036850565845473	-1.3424557443910694	-85.01750755546317	-74.65399536763576	-66.4623995506148	-57.70255543884997	-38.67780917816516	-2.28395997336275	-71.55578853241559	-63.25200001777181	-53.600544390237495	-47.57454173212701	-34.46576956806136	-22.770140284154213	-10.544807551417462	0.3447024095349812	-57.5124077067694	-48.23953595141948	-39.054407563803416	-32.33079326831897	-25.001503372320315	-18.352574142328983	-7.801168663997592	-2.2889467917705177	-41.33000312074029	-34.11518756291008	-28.78598346850209	-24.54217177204848	-17.378175621072188	-8.588023454365533	-6.79912981537199	1.7403701737275714	-33.59129427195971	-29.70162333957691	-19.795266527908545
593.8000000000001	-99.6981955639776	-97.31731203181204	-92.27396411872607	-83.35861838930425	-75.34040881104163	-60.33180267708893	-37.47300382565678	-2.7546452695819763	-96.3694696481738	-90.55258158083954	-84.36612639045337	-72.74291254482276	-64.15513473500151	-49.3096307923285	-25.8079954067315	-0.33734709179967626	-81.2531667850604	-69.8114189673091	-61.85748241214864	-52.13116201657849	-36.05862007328925	-0.006597279081771212	-67.35598566590198	-59.62158897717501	-51.293906024313884	-44.43023137087529	-30.846338425771123	-22.256615391423075	-9.64917340394122	0.19348499737022562	-52.47982228328718	-45.22078746525413	-36.44641102231444	-28.941454109663322	-23.626433408287326	-16.475390423814503	-6.871185042394016	-1.5896894463210156	-39.55858233907851	-31.04809770508816	-25.489990381171136	-22.380638198828834	-17.71071687781349	-9.11594860436806	-4.685154577503139	-0.094984268543019	-30.99601186570348	-27.103122695777763	-18.262989453550183
593.7	-94.88216300594898	-91.2125180967229	-83.23095062325154	-80.99812068671267	-73.19253398429919	-56.288646475302016	-33.780221690159685	-3.125955996988572	-89.11546871194432	-84.05419335082715	-77.24906591573075	-68.53783925817265	-60.996822826779905	-45.365281119229856	-23.9573644685934	2.1584256625141687	-72.4484722215827	-65.77561937409075	-55.84093670877435	-48.6032504570167	-35.530270293448666	-3.522746838840567	-62.73822556890311	-57.52476933062346	-47.240294926139555	-38.86877198421619	-30.863954147121568	-17.91251161998466	-8.341134250186947	0.8396558869641524	-51.237001546071035	-43.09349932010366	-34.41687953788532	-28.353451197319497	-21.266040453589206	-17.206097184964705	-5.916801371239522	-2.1879046560978734	-35.862376654019606	-29.532197613968332	-25.342342659239872	-22.071625575546598	-15.638398537397011	-10.977571419841633	-9.070208624940065	0.17609333809875993	-28.320034107552104	-26.965037873565386	-18.469911649836366
593.6	-87.54901439920208	-84.77289949856882	-79.50634009000136	-71.45860290564065	-66.03328766369093	-53.123121921424584	-31.179670578078913	-2.5392750020174204	-85.83710553000287	-76.57930819341234	-70.68077816542322	-64.07366573016745	-55.16437117051635	-43.398037659394824	-23.38174779206053	0.9078809431433577	-68.0936163445106	-61.422411844799605	-51.83228721859235	-45.25225088122461	-33.460984182664134	-0.41940679187964713	-58.499704070316554	-52.548621098235074	-45.09593692031416	-39.47572031862524	-27.04446310647309	-16.855635931337115	-7.988569806614624	0.42963137009408703	-46.53453538433161	-38.663284915449374	-31.312135473189798	-25.54983302904893	-18.745749126473893	-13.69956489625857	-6.750426989791089	-1.4116506193836154	-34.610658423168395	-26.778380693025134	-25.46489288906613	-22.562487129897473	-17.33909819508679	-10.354939198734582	-5.9384126993991	3.067611346782987	-30.188176547399564	-25.423872161254028	-17.87357110712941
593.5	-81.07436801634881	-78.30466131201	-72.9330419770362	-67.65236440399659	-59.67678593931008	-49.347038248783555	-28.285016586714775	-1.1555724874872775	-75.95800249113842	-70.69001539194487	-66.45413069770338	-57.17499310511264	-52.5406731446109	-41.13345215778046	-20.447316577759608	-0.590643169684405	-64.56141078094886	-56.484324958490014	-49.437799806641266	-40.09139300979483	-31.3394949296759	0.6171286784913108	-54.442904973849416	-47.47275346298548	-40.94469706296616	-34.36912310061925	-24.116287128153598	-15.287408284710917	-6.3666939770475945	-0.32724454396497027	-44.23750473825919	-36.16354643939638	-28.896552008501292	-25.417058663178665	-17.585776598983614	-11.912180285240014	-4.5060796200140825	2.338670843365189	-29.889655654283175	-23.85896534311812	-23.114267358443904	-18.249606263074888	-15.6711909331986	-11.9233873383348	-3.0769886486775935	1.0368266327820717	-28.61268198554732	-23.14791535242911	-17.111452279105272
593.4	-73.0708963127086	-71.23442055026482	-69.902464556693	-61.545187208458096	-55.10921520557024	-45.93274790496111	-27.729418306159964	-0.1818612303483659	-73.16810132344644	-65.52539123415308	-61.72903816148324	-54.21708150851703	-47.72339513139153	-37.036944561368905	-16.23940158483365	0.9850490159319163	-58.928320048350606	-51.630221192139295	-48.23045153879685	-35.27172342485936	-28.971941171623758	-1.4013700569664178	-52.681402752828426	-45.51530722197028	-37.028245958087886	-32.98261187458825	-22.863920979823824	-13.226948520959454	-7.192490502047145	0.201348693336937	-40.9756906520487	-33.35875319392819	-26.56224915128216	-22.232174988234178	-16.83853093292911	-11.306206742050527	-5.560439236186398	-0.014500511784513753	-28.888762484589478	-24.61568664581448	-19.205912604606553	-19.563142089765524	-15.484867572721644	-6.907277101138783	-5.06722371014293	-1.2381302914225358	-25.77958843898802	-24.384267106296928	-15.920502930056248
593.3000000000001	-70.77282917988336	-67.01300375284427	-60.660139460052555	-58.50154752322745	-51.93029780533298	-41.64993718264188	-25.58438436923151	-1.106483328223402	-65.62482473287233	-61.658192286955	-54.45035675965948	-48.84319419931493	-44.72553834640123	-34.1975565833832	-17.457708802800692	0.3589445246504157	-51.50259916530326	-47.22581499188529	-37.722990786387875	-31.878907396555423	-22.970293402448224	2.0417197002473046	-48.63272495394704	-42.18335837631195	-35.63557578462733	-30.7792318241811	-22.45811880751163	-15.964092323259667	-5.767199397071594	1.3160772693643237	-38.119913674453194	-30.10872768521955	-24.15366401598779	-20.07403727544822	-15.385860465332767	-11.469121335030605	-5.597098222860333	0.9333311696913591	-26.710804013184674	-24.996990574027382	-17.666966713392316	-15.143404315653026	-16.411457188403297	-5.199433812025382	1.0244659492761423	3.3036516140742576	-29.04103613478341	-20.77178943825852	-15.08198822287521
593.2	-63.56973964924249	-61.13546379010059	-56.61781846150634	-51.175601213085685	-50.009772095365506	-37.56724752817466	-22.238202426765746	-1.512837803166466	-63.3382806025356	-57.90703764130971	-52.86013467104947	-46.98958212942209	-41.43702207949709	-28.188952826778138	-16.624849360662108	-0.23461190026043077	-46.85883557544582	-42.12086231826467	-37.66994444395098	-29.0692939385947	-22.12191291827156	2.9523880168304775	-44.13779138300845	-36.794504916346256	-31.936706093959636	-27.41669358162175	-21.166950563149925	-13.775285191372593	-3.9897749294839207	0.42864055332771356	-34.820942129490454	-28.30127965209532	-23.47129371890301	-17.97052534430204	-14.817097677057404	-11.06805228630017	-5.992257883622463	0.993137706706478	-24.699982906857873	-23.099270760749025	-17.372892855865008	-15.733921113432139	-13.051551277979605	-5.073713728233117	-3.4074334067127516	2.6588934871758543	-23.906985353845286	-17.860840274737107	-12.890603031288732
593.1	-59.8558493722256	-56.38845734634015	-48.70581688544683	-47.071286909665915	-44.08810055837003	-33.6590209433264	-20.54359048646801	-0.4382789491492006	-57.20148063622252	-51.79923156071746	-48.5284364279242	-44.86895774187974	-36.233514982383085	-30.75055415549914	-15.376027290052212	-0.458806359656023	-43.86718984253438	-39.816012212303754	-34.252604185905334	-26.968321585194662	-15.958669302379171	0.3575805546164412	-40.642292802016534	-34.13903156685553	-27.957853822791957	-27.32556553583193	-17.396605987317347	-11.123710180518652	-4.393472422981855	0.14377317553122382	-33.38018638167316	-26.157987042811556	-22.858926680039097	-18.29902827226279	-13.043760084906399	-12.1228338399543	-3.992640402313961	2.3506232772332925	-22.324020493813094	-20.23985454638961	-15.999638710879914	-17.288860891560688	-9.021294903574905	-5.309750271812307	-0.9580123176521549	-0.23413233845894454	-20.245778412154813	-18.04820526240301	-11.128369231749739
593.	-54.22546048414325	-52.260969303029604	-50.887198735518	-44.492891568241674	-39.650842921005285	-31.542248940718352	-20.331509992716192	-2.3940455154158298	-53.364506108377746	-47.14988856112897	-43.30862335057025	-39.13226193117295	-35.13301105175631	-28.386801731888514	-14.745615956215792	-0.6087395784611102	-41.33030076057326	-35.61579282701437	-30.167802339308484	-26.526058605930906	-18.778881205986647	-2.732718499363946	-36.444024349792535	-34.0134893367476	-27.016892995518223	-23.645816577654152	-17.710834749023117	-11.671264687537585	-4.583405292521627	-0.13414244092179262	-32.97118865657272	-24.007039238304117	-19.747207213790446	-16.5643585385566	-11.242204652241035	-9.336632969306141	-3.388882696568952	-1.8265858985924543	-24.39040532312086	-16.577621805234422	-16.08461348684091	-14.536214934815991	-10.818335215753047	-7.380053443408832	-2.647355154176472	0.32434798852245095	-20.334342410715042	-16.05802112927616	-11.15714614883718
592.9	-50.93892169353118	-48.099442038533695	-42.757032677295676	-39.4595582527711	-35.80670342446595	-28.801753573297063	-18.7486062400448	-3.971774117612206	-50.09750893932147	-44.10096214139208	-42.15069357185838	-33.75754299170335	-33.50451419211892	-23.438140642245802	-10.715710264968966	-1.4866385430161302	-37.668173620400474	-34.164010902165685	-29.097601358160595	-23.494905735936744	-16.509078394648856	-1.3781425471281257	-33.14136781685359	-28.59355848152798	-24.898946909521417	-20.78960869507737	-15.82210611500306	-10.894190123017776	-6.090123135061539	-1.2356005797744425	-27.722133940216608	-21.226259525333017	-18.108716471334656	-15.472616580183331	-11.54722971317207	-8.255135689805456	-3.7692903918759018	-2.362041742049425	-23.894484815312115	-15.263828883315078	-14.614632726323578	-13.736940919557172	-7.5232942007267765	-3.135217811733643	-4.994538378847758	5.719730457058344	-20.66011546851154	-14.699797297005475	-10.363642528141472
592.8000000000001	-44.77171268627575	-44.631088533053436	-40.04655895815233	-35.56786138332018	-33.48319033710411	-26.973140523739232	-16.73904791430053	-2.0688584270785144	-44.179387572611965	-40.25999280145914	-39.514412601127724	-31.08813245973222	-29.54763755382399	-22.50050243823099	-10.234921070676544	-0.8887195691872254	-38.8434732465078	-30.377688003915324	-25.464451280070765	-23.511592340143334	-18.891475716057972	-0.553941084885031	-31.613973251076615	-29.1194173873264	-23.16755928579975	-18.531240199787415	-12.442000626420691	-7.67650885391229	-6.036779186190064	-0.5246010585668136	-25.854213842785757	-19.315052773575054	-15.206083338046659	-13.560729885063878	-10.577649021993688	-6.683581750801878	-4.840241123973941	-0.9301560663521364	-20.27226500774353	-16.036991540302004	-13.217155270430414	-9.406884385498632	-8.33641601809692	-3.890076295942987	-1.7893892174169614	0.8387938424257695	-17.900995627036924	-14.014556233583916	-9.805662866294563
592.7	-40.48009979946232	-41.616962734624366	-38.59538556450279	-31.67452350151446	-32.34354452420263	-26.2726955729693	-15.21196986825273	-2.5903246859901508	-41.05221747555956	-38.67428583851766	-35.923340309447006	-29.323472779188954	-28.718282367673325	-17.918362514307425	-10.899938314400483	-0.4772163548201263	-33.55433914498957	-29.72484408071385	-24.226768003323258	-21.550288830637236	-14.075145204248862	-1.3925977030480508	-27.86700522735636	-25.544226965627963	-20.590862757633737	-17.799581734071197	-15.008334938432196	-7.5157024971434305	-5.684046022338811	0.7135222470428202	-24.11855869333948	-18.86365741372354	-13.794814740859039	-13.280047722804731	-9.762652274368065	-8.11783254078564	-2.9236920906600736	0.7525503172942858	-18.557038003012256	-13.74831991493318	-12.256978265692824	-8.271639425307054	-8.672678761082372	-3.8157203346572235	-1.4463348571987282	0.5253925585034425	-13.657851242760959	-11.318904034129897	-9.753396892834925
592.6	-38.65412850140075	-36.651012987204474	-31.08407306604086	-28.371906326832764	-27.502860208742028	-23.955335686835344	-13.372539013683097	-1.8449138042166948	-38.77411385129506	-36.560180411236374	-31.252858743695157	-26.582879810338763	-28.06482420300645	-18.215469928505378	-9.867193360813062	1.0106083434832425	-30.83473896968236	-26.195307584557355	-23.653198647695824	-18.75991929174319	-14.87376756873125	-1.7973839939827592	-26.60208711857089	-22.789015548704832	-19.54644661182421	-17.828934734149733	-12.407839087515105	-9.654844099146917	-6.816146291042809	0.5505427947146004	-22.558622901171354	-18.873617223783263	-15.1357797014479	-11.85998782914887	-9.557227866898382	-7.79060163530896	-4.108748906554401	0.09131011032159989	-15.258283120593937	-12.644333006016451	-11.613976048224227	-9.40167873485789	-7.263203304738197	-3.773629337849293	-4.177366823159261	-1.069425161739552	-14.47969259181855	-13.483216357107286	-7.73650715628157
592.5	-38.499150190227816	-33.08669439047299	-31.618210772183975	-30.553072117875963	-24.50299221389304	-20.680851117218356	-11.614537079965285	-1.2370346733135373	-33.620814577000274	-31.418658844230485	-27.289928803358276	-24.268070574275	-24.584493993222285	-13.631717921516325	-8.864276146106034	-0.02525152470977976	-27.98373784824992	-24.206931011040897	-22.209305388520015	-16.457109522033228	-12.719367765204959	-1.4251692485060348	-25.433092283042583	-21.18949872291415	-18.50858596062381	-14.099663771074402	-13.114077984277213	-5.321437540281498	-4.094526096309708	1.1619479727580078	-19.517459007446718	-18.490416914674782	-13.119747371838384	-11.469920302134659	-8.353128604996753	-5.5652033232822875	-2.847091769367198	0.8345095229756395	-13.955071541033186	-13.15763456034851	-10.216317307608115	-8.149080788254786	-4.923654328267735	-4.098165685392935	-0.29459823334350865	-1.13982252197119	-14.067067646014106	-12.07995559233095	-7.950570046461817
592.4	-30.143777585288206	-31.36165978779312	-27.842402682362064	-25.190646800554347	-22.789036778042085	-18.315104004967598	-9.42472321997853	-3.0513540404484285	-29.008090038205715	-28.52028803285702	-24.250496027545186	-24.70825343520229	-22.51345305752653	-14.371633918218235	-8.845326819038965	-1.7909329841370654	-26.414341507437484	-23.40713464499427	-17.588773866798853	-15.070797445721865	-13.650056155602718	3.087217615108408	-21.251169744662935	-19.015495438482176	-15.444479711591546	-12.077260818630638	-5.335303878380079	-6.493549182933254	-1.8649016803750929	1.6870992281145993	-18.219349183085882	-17.076032573011446	-11.746754540723174	-10.629511680492318	-6.998912675201882	-6.658572435309724	-1.9278438140631473	1.9655588560499484	-14.925183723753369	-10.9567862722695	-8.009195855706306	-8.932324286550559	-6.021955092083095	-4.555522470802417	-3.0879738266962367	0.09093174392821735	-12.288254982749644	-8.749022114229549	-6.738347770086955
592.3000000000001	-30.746944338035682	-27.92734876115303	-26.160049367673622	-23.140010130476	-22.938150952972684	-18.430589831085367	-8.75807613853381	-1.932105771392483	-27.36579659072917	-27.361972747151476	-23.816999686575457	-22.161912116738534	-20.031966771823946	-13.665607263001922	-8.94375970738925	-0.17413034842909236	-23.300607585379193	-21.9167947140916	-17.98027508788773	-12.813698499011355	-10.83899059397909	2.7080734661648873	-20.53897209926203	-18.32096715357769	-13.825433836386342	-12.483177148761701	-10.02562073360996	-6.743596112010095	-1.7210092248306343	1.2741289071834057	-16.4754204826662	-13.225291146698847	-11.530500846742006	-8.709974004081534	-6.464665974780053	-5.238911642850617	-1.557663313593226	-0.8188456350017028	-13.998548276999838	-9.342483271333574	-8.504998075365886	-8.93144005065918	-9.086374526185969	-4.056645768606865	-2.2979818323940586	-0.7325485489758221	-12.603092090227705	-8.735098606577404	-6.378508107393811
592.2	-28.794114175297434	-25.310613540797526	-24.389456885967864	-21.223760666602775	-19.526821586672327	-15.111403038713455	-10.491298743287022	-2.433737147275467	-26.77440216846265	-23.739805283406287	-21.890860150538625	-17.178827161744476	-15.910854919743716	-12.001185383548084	-8.194268447665676	1.1616515443434106	-25.12768416284821	-18.809905237689552	-17.06601137360901	-13.419525230446764	-10.63934560642745	0.2544376909193762	-19.30684135304803	-15.924316313367552	-12.597275067189862	-12.381620994891335	-7.3292660698889875	-4.947938854297863	-4.318002869906126	1.3041200294731563	-15.390339425673695	-11.731266413455016	-10.021336666699671	-7.497169723978756	-5.48508442671875	-5.840932969251795	-3.5271999524450424	0.1536151208833655	-11.148424488392738	-9.017778466486597	-8.238358229553423	-6.875379365489377	-5.333248581487125	-4.081707496365659	-2.0949116879036076	2.520418488003148	-10.962647445306336	-10.203534447768066	-6.847977049025356
592.1	-25.574942453597963	-24.463983403334186	-22.625862954330906	-19.617688278096352	-18.120596165775165	-13.292588848920524	-9.117523209380645	-3.0488130471673047	-21.497571650243298	-21.540827654548988	-19.56261628068666	-15.930566045195407	-16.168188898072408	-9.493693281787412	-5.497728560535166	1.6623532791002198	-19.89780137529467	-16.862633680913337	-16.091396272261694	-10.982125989771717	-7.719017373668741	2.275080613845782	-15.503855382178	-12.639526126004597	-12.066547900290558	-11.708854697462268	-8.311337215658366	-4.13159421106743	-2.5730424755427133	0.47315969506476274	-14.261803925381352	-10.449958759512986	-9.968414854933602	-7.056230634818656	-4.224280104122243	-5.29494877664782	-1.3252119314518376	2.9814321997479314	-11.708663677344012	-7.865006110262785	-6.917421190781759	-7.457617420788918	-5.6160439246048846	-4.019035885190388	-2.0141323712926162	-1.2919552603935136	-10.013836946897216	-8.955353327658633	-5.4869943718678575
592.	-24.01034246674385	-22.099011709670787	-22.209836787967234	-19.210415619039477	-18.25729016891046	-14.712125975137596	-6.492450267323379	-2.1353640966946297	-20.15247449852939	-20.357363239629095	-20.208852197001214	-16.170404624381884	-14.611002254341459	-14.081801618853572	-5.233611283177457	0.7978158938318995	-16.404089380982786	-14.554898191312189	-14.911790375120416	-10.204628831443165	-8.79070248725479	2.0388431000079983	-12.916858226472913	-13.234900399336269	-10.705265513834956	-8.325785994806942	-6.918158586546648	-4.157320191839208	-0.6392679443992916	-0.0944961295745835	-12.944960355118805	-10.642561501991421	-8.057284963978638	-7.514742584363976	-4.504896343198342	-4.662630869041065	-1.5250285831373191	-0.6168881236662228	-10.584011400749963	-8.827174274003115	-7.159536975836777	-7.404397420291491	-4.0112712861506274	-2.384676853667129	-4.276002206045004	0.7375352425066459	-9.344895829717155	-9.105349762508919	-5.850542995353988
591.9	-20.467944796802797	-20.836184463105358	-17.61156778774805	-19.800924233313815	-19.38977837268658	-13.669823434167537	-6.7067408555528605	-0.5146129193583113	-22.543234194510397	-18.910471887471438	-17.920345856887923	-13.719552511157309	-10.735279251595712	-8.763887048051698	-6.161285864615797	-0.32832834796468136	-15.561257265040561	-14.350534867671778	-14.872853078421139	-10.519825261276571	-10.934781569133534	2.480231423751058	-12.102267813647615	-12.996409828468169	-10.392969072324169	-9.638142506191961	-8.198908111585629	-2.9602489132422405	-0.7103957048529794	0.428256709288514	-10.2855198404746	-8.988240409028109	-7.443156143472432	-5.286965519897272	-5.694886224087492	-1.926758594867315	-4.295149961029933	-1.1416667469814352	-7.735740081444891	-7.563642376688124	-6.840263617322727	-6.017151587071988	-4.345389839275541	-3.054334906187534	-1.3941326005824801	0.9096531418601423	-8.151155906660048	-7.396364947125923	-5.865549707247988
591.8000000000001	-19.380527269669397	-18.083870940639038	-17.14965723829244	-17.519309157458988	-12.113185121202166	-11.917699955885801	-6.837496484896788	-0.9964449900049637	-22.407181905063737	-15.401237638445098	-15.546431423637072	-15.116865573075446	-11.185489186476792	-10.331766591577047	-7.51994415573727	0.36516787156977215	-13.470608540570607	-14.7181609068101	-12.47260355961689	-10.658132554743526	-9.437007510429893	0.9783180527785422	-9.997882255709387	-11.560398196041401	-10.791705357682734	-9.930640415619854	-5.359334680034532	-3.3705961714232373	-1.4430150196208444	-0.6369000508877389	-12.020065131104616	-8.168718590161738	-7.266942175522376	-5.810007902813756	-6.089150026006135	-3.1980668501047775	-1.7300585353311508	0.9184903519495312	-7.751546814967534	-4.565276115174514	-6.923421967485953	-5.157915036069141	-2.367334714628792	-3.400888648410268	-2.5900729628761154	3.9155171152501076	-5.7006728511290845	-5.780063045317509	-5.460800245185765
591.7	-19.728869283868445	-16.734512498397592	-15.178114281672702	-13.040597862146257	-14.355582613723051	-10.792574111459873	-6.414088940821628	-2.3476693455881117	-17.56289961634845	-15.050442009301335	-15.685283976839624	-14.187336217460983	-12.131384990450782	-9.46119473775801	-4.461453409017134	-1.5205397994976293	-12.123911118155027	-13.539259977546008	-11.7314410218755	-10.312396945512983	-6.306102797472871	-2.316986473606784	-9.564846024249	-12.906828373451152	-8.813733332798977	-6.008991345430539	-2.997876125200797	-4.7736475611995255	-2.5069875061701685	0.00388787806678792	-9.13353149785223	-7.936001307970621	-6.634502383627271	-5.168158530407034	-4.102912452215954	-4.421167120376186	-3.71355335487572	1.7266072640866916	-7.5471077723216675	-3.1905560166085	-3.499598916153683	-4.408335551322384	-5.261932730389963	-4.0878815899491565	-2.8361697478949877	1.9586533779417081	-4.253841804354835	-5.142069204287201	-4.755333228389961
591.6	-18.328824056878418	-16.32904927732543	-15.161702346228878	-14.592614332608393	-11.728669823322273	-10.840727122663607	-5.486196093463481	-2.682381749539111	-17.565075852993388	-14.908686199920194	-13.970345714222459	-11.886240642538382	-11.487398831529129	-4.575759594623947	-2.4095904566512005	-1.0602007573692929	-12.416250528342644	-13.19820492402342	-11.182797389765295	-9.132482054591835	-8.07160037726743	-0.7379978839497969	-9.118042890239412	-11.998046761418859	-8.6637975589811	-7.934034553252658	-2.426686582710058	-2.2512561653545884	-1.7521589537984927	1.1311734810744654	-9.636753216910382	-8.708860028137693	-6.894081756692357	-4.7798211127956955	-2.431403992675853	-3.948217086855645	-1.795288700410685	-1.9477518875890452	-7.839610247842561	-4.160284024208597	-3.131183315944096	-3.917333618242642	-7.418995198297936	-3.1522980752188268	-2.1265433776156204	-0.23550062988630316	-9.696505658134173	-3.747323313928855	-4.507335258026192
591.5	-17.42020728372966	-14.734093207447378	-14.364935218365728	-12.19894161244879	-12.718079231226922	-9.601064906935893	-5.012951577943015	-1.1548207761602494	-16.277913172970088	-14.697099594204284	-10.80022612970237	-11.650696768437397	-12.048657075758111	-8.514225291377567	-4.012407820053671	0.5666099696491557	-14.765697874758697	-11.020321603971857	-9.500798279699485	-8.751664593547556	-8.143379872134663	-2.219869253894194	-10.308386905712382	-9.432322001796411	-9.202981474445249	-6.790463601145036	-7.150522113798539	-2.3452188225692834	-3.774331564200638	1.1456886199585363	-7.97092755700624	-7.708548033873069	-5.412307879114907	-4.503340294004946	-3.7546031915140072	-3.6645440013126174	-0.21460783544246084	-0.02132006506644814	-6.4638259494884585	-4.706527974078856	-6.898927935546299	-3.8937740648646666	-5.638849590896088	-1.3342771421675828	-2.8679958559415675	2.729181713788468	-8.319404423258646	-4.763576999312585	-3.392197372413618
591.4	-16.852212233173876	-14.216388157377205	-14.120993720417742	-13.024774457628254	-9.479885858352546	-8.768039718092199	-4.3189900067412506	-0.21682312489966377	-14.304125400912422	-14.155411968640161	-12.60964249970966	-11.9394067957231	-12.627416362267002	-5.947302146018994	-3.3339067094518104	-0.3507233728676963	-12.798159745152212	-9.896247680908989	-7.944830998832819	-9.809524900702442	-4.648515841401836	-0.6392287675917485	-10.809804147046743	-8.66177882139877	-6.922770865456325	-3.3000957151904684	-5.496122949020753	-4.667729374981406	-2.475558218411885	0.7473956403209585	-9.651784492334764	-6.002657730665687	-5.6923930022186235	-6.102194335231337	-4.048536201259115	-2.7087463990746725	-3.2378053089894703	-0.5191146357040247	-3.546297961940772	-6.313985570934754	-4.568867945279706	-2.7693413278835486	-5.366844067606106	-1.7980211511621969	-0.6347385304123412	1.8140354371992495	-5.537746289777208	-5.355454204159514	-4.014064327433469
591.3000000000001	-15.288078305427156	-14.09256963215184	-13.588772417918896	-11.937562222479421	-11.815895576259305	-10.22766635189427	-3.7809204750450864	-2.247252603419878	-13.391995326112172	-13.39850077124923	-11.367867394837118	-10.198746903528527	-9.437952981444596	-5.331103178284622	-2.6140173975984826	-0.05205511091910053	-9.862455565338697	-9.548291833810422	-7.13238369463887	-8.782247650726655	-3.4935015277786925	-2.1196614435617214	-10.46425390757968	-8.817327994946837	-8.83099202513272	-9.030333678939648	-6.886421191980397	-3.2038031451909235	-2.169706858067887	1.4905165384293444	-8.597565457610157	-5.659909318060318	-5.1849827835089775	-5.452658934454704	-3.8488826131029352	-1.7909819733648769	-0.24681382856359074	-1.482901671772663	-6.5976161826643365	-4.888065284855903	-2.3056768138122474	-3.3127564398033904	-4.235783555803838	-0.9319903922855025	0.009878636195977286	0.23868700342609483	-4.027574789971039	-2.460197557302553	-4.2801219208116565
591.2	-13.91566928520204	-14.179976677619345	-12.369028082583162	-10.044127776985071	-8.655016005548195	-8.843777104379809	-3.592627155494051	-1.6555395784254159	-14.921765773644765	-15.473294319824193	-11.351404143675476	-9.572882599889896	-10.21186486618512	-6.434340256514451	-3.4733596053429805	0.20015348339624067	-10.870835411126054	-6.477805295685809	-5.251599263170478	-7.205956278800657	-6.112468120702191	-2.668185940467305	-7.953868435115817	-8.143366392299873	-7.004192261921929	-4.3237519691775415	-5.579568829934335	0.1764635154983425	-1.1769502869197925	1.2890057892358997	-9.410293282052594	-5.222071035462937	-4.036909885840574	-3.929683832346692	-3.171335755452237	-2.2542020171342485	-1.5694070227609416	1.517505486996507	-5.805527972628608	-3.9474777855444048	-2.234651677575332	-3.9159662905298105	-1.9529281050703227	-1.191269893157744	0.11778940989925946	1.3305829069648696	-3.7861448717583723	-3.602108612980442	-5.184492911457338
591.1	-11.99872093567156	-14.600467574974719	-14.382443630887831	-12.135765604461316	-9.774863336701644	-7.349587988415709	-4.438661475702433	-0.046747909714383015	-12.830753032629424	-14.000928358183367	-11.018550822566949	-7.982807080920914	-10.173213111773627	-7.081956709619499	-3.713250571455584	-0.08823547818664887	-9.752955551832564	-8.45308267904037	-7.113419010679221	-6.827910953053887	-3.590787998331197	-0.9195227367936858	-7.468616620900797	-8.570094341256894	-7.482945085557171	-7.073321911999313	-3.7078971307774338	-1.5750046787835068	-0.00213998345132671	-0.0023675472094245587	-5.74471083543793	-4.756180477002888	-4.803815884597223	-3.499250966273875	-3.69896692147526	-2.6835695245475795	-3.048515814692738	-0.05398138140245895	-5.709360190347164	-3.3245975563836057	-3.5648992390107352	-4.50341066974008	-1.613088508898108	-1.6804039974394058	0.8334676660769746	-1.1333621069489355	-7.595594213709436	-2.0293836434393717	-4.277523147711861
591.	-13.801647943603182	-13.255468612972521	-12.805945000583893	-13.915257539622202	-10.158709785139964	-7.754699031157233	-3.9761713648865835	-2.4403211978802135	-14.058602366669621	-11.04232097245173	-9.041681606185431	-6.763463363889821	-9.092430718882401	-5.3058975468585885	-4.779312524984064	0.3857185169016044	-10.418146935434468	-9.987555364035776	-5.292887556108244	-6.541389750826205	-3.0375492164911124	1.7343113070386416	-6.592933603321511	-6.435519825804457	-8.427663399158375	-5.546730391874024	-3.192639311754197	0.15248491561704286	-2.4923026528009062	-0.5911300735296132	-6.3579010580974185	-5.545134518398768	-5.2476861022699195	-3.8008441331254184	-1.2001492778269323	-1.5015549741777034	-1.3035530988196116	-0.13578286548352206	-5.563997853945889	-4.144339539990445	-3.424257376219553	-4.384743497248469	-2.8556197973330586	1.5091828760494495	-2.0004471185570623	0.9057000364298781	-4.555117025583369	-1.8513216631940554	-3.258790912366642
590.9	-11.236696215308939	-12.868680586210132	-11.628023760511669	-10.605943166937912	-9.287638116075355	-6.857148239885253	-5.023922387231809	-3.088802816325107	-11.531732521429907	-12.2727201829762	-7.688588832293204	-8.011710213831293	-7.125424344148367	-6.744943878929478	-4.092674554425811	-1.0592583632541697	-9.916360274714627	-8.533473816817812	-8.244514809803382	-6.619253009836766	-6.602608809380196	0.9936212980206425	-6.348065124539711	-6.23148213852841	-7.286265851475997	-7.528492422054283	-4.5886774466490845	-0.9339925550598618	-2.610355139892648	-0.06043517504177576	-5.3202932181737745	-5.521370806119174	-5.613001963683598	-3.076010991464634	-1.7035297481629552	0.45476001800891774	-2.0901436908694926	-2.9362788013033456	-6.6810448961533755	-4.110447576958199	-1.3142038225140633	-3.89717310118846	-3.7535494984729385	0.8407121522562067	-2.9446704703462365	-0.07284764721635828	-4.791556596648762	-2.7672930532006914	-2.9867364320393404
590.8000000000001	-11.384649033346392	-10.121902227194386	-10.934586731469611	-13.236542322982492	-7.945030134469587	-8.044105926352017	-4.146693336991143	-1.8868973448990745	-9.72737222079034	-13.241086317297526	-10.340828857605803	-9.498368511082864	-7.257140176907455	-6.061808079924242	-3.823048837157387	-0.24481973062477969	-10.551427940640053	-7.953736691576995	-5.177780868095185	-6.397887892179111	-4.341485151969788	0.27392801015792734	-6.7471633714458985	-9.16819421572536	-8.931024062270971	-3.6101198757704127	-2.1922597737777094	-0.7587596937216364	-0.7606376103418605	0.22963532922861113	-6.087809289444268	-4.882764195439474	-4.894113570538385	-3.9941805664701273	-2.8084786309817606	-2.3426730155238458	0.6353357867391475	1.348049121075832	-4.87559036453841	-3.7980188690623393	-3.322687604388507	-3.0628160295364384	-1.7761363061237785	-4.33960892959608	-1.848025891671414	0.44503786254950806	-3.0467742118469667	-3.592255222207373	-2.9476614602240505
590.7	-12.365364523032069	-11.975768290584307	-10.386142833649055	-10.213750540189135	-7.917664168655959	-7.765212689605037	-4.195463680146472	-3.4413447676293556	-11.494440551431916	-11.619178604335477	-11.490560106437897	-7.535227694410378	-8.950494785135119	-5.583062654712148	-3.127883414739544	0.29582956881531486	-10.254951366093625	-8.575054049860736	-9.773952750375312	-7.559896051601884	-3.8733682771481712	-1.006830636610505	-9.067128046452506	-8.65978033614585	-8.246054139888319	-6.988986881392346	-5.200765403341457	-1.7919909912958745	-1.0450864777142947	0.4118574499822832	-6.389185050580515	-5.216620297658022	-3.4889892442244443	-4.033134799770934	-3.6993511357121234	-1.4916781471836005	-0.9876138419406564	-0.04059463885955565	-4.13000011831499	-3.924279284080945	-1.3490747935720626	-3.2512367053308298	0.04788597935826509	-2.3411776268154605	0.058356252315071244	-0.10576045974520132	-1.7558943903949205	-4.570237700343372	-4.47655047999394
590.6	-11.06834171594824	-12.784683257477942	-9.117195846111107	-11.282885512602682	-9.059336908908943	-8.677480641923973	-4.795745225577668	-5.248383274478929	-15.109372235768655	-11.172037600198163	-10.11072912163698	-8.641328479600151	-10.070018006902565	-6.340942527446579	-2.260105351357074	-1.863692968902757	-9.599660876546595	-6.431520123437523	-8.556083664314604	-7.563346106776455	-3.926577282332147	0.8442212483219815	-8.498949209162369	-6.790106473878653	-6.725685679905716	-3.891689812450945	-2.1745959456007498	-1.942509609301475	-2.7383127597627057	-0.4217358931060722	-6.921884974093285	-5.151492401636627	-2.711642872946837	-2.8700681689397713	-4.0934918502637405	-0.26559872548049746	-2.0388745998202373	4.112911197551723	-4.252195305490575	-2.7790618552596613	-1.0026532338307654	-4.066414730496175	-2.646660321425302	0.30997869547985757	0.985230416302807	0.558503040477017	-5.141286402645434	-4.591131093723377	-3.9145275682666374
590.5	-14.612859479878322	-11.985575695222991	-9.582140428037308	-12.308654322506655	-9.717156982554652	-7.983004094982112	-2.7375326474872126	-5.09108694957925	-9.962517297506311	-10.944179291323056	-9.372548674346357	-6.370242921582531	-8.221978422309515	-9.493082362038892	-2.38386428329916	-0.7106132301030528	-10.322373924011941	-5.833077707308714	-7.177852823143869	-6.632930755623174	-7.583627679629496	-0.3632486254002429	-5.632561769617489	-8.425079301282862	-5.971639482960625	-5.058894771236931	-3.121468974757939	-1.1396851353461348	-3.088286934586606	0.1496862905940899	-3.9588682117283818	-5.049801785020233	-3.036024219882269	-5.584099655953794	-3.4577597931038984	-1.557316627735033	-1.9238494807117354	0.03986902632297791	-3.5930215927726934	-3.64180852323394	-3.485390388899164	-5.300538797382761	-5.731586650040846	0.4269058564824082	1.1649169152559198	-0.42819611726110907	-4.909122938800603	-4.3381686570109235	-1.952879336177599
590.4	-12.653302545460452	-12.955074617568657	-13.581097746918317	-7.994265123380822	-8.212318647828752	-5.524448179372359	-1.7890307845090692	-3.100226322604348	-11.384095214969067	-8.729500143972082	-10.783395586855894	-7.116674280767206	-8.066966746067076	-3.710005611970053	-3.7361112272475	1.482581404669829	-9.297506863130886	-4.530124043625924	-6.264987822132669	-6.077601584052265	-5.145353115907502	-0.4722994539749594	-6.9762429413755545	-6.618998076117758	-6.170966819205969	-7.741262946146234	-3.945915615521979	-4.4795842778808925	-2.674771714595185	1.5290474586855087	-4.973667274640432	-4.719233775090376	-3.4899369752940523	-5.412252106561818	-2.6071212471347525	-1.0671141858091922	-1.317598127226159	-1.5091594890200648	-3.2355665501905486	-3.447180456184572	-2.7361730365748604	-2.1254148137045643	-1.7554439341009667	-2.4683144245354764	-2.89799856589612	3.628102758214775	-4.867997998122592	-4.834936492525596	-2.2104115199291607
590.3000000000001	-8.343270397348546	-11.502593346947098	-12.193805679304642	-8.472006091518132	-9.319918240921094	-6.236992149673365	-3.8134006074198403	-3.479153012727092	-11.282165907860005	-9.294407220410372	-12.492117548627345	-8.269660228250537	-7.902661746762847	-5.139458249137646	-4.030104992435296	0.2588532768239131	-9.113009086552331	-6.605697771897638	-7.7112240279151205	-5.814905393436819	-4.264424195249477	1.7741392996758703	-7.173930848770747	-5.12091375926548	-6.529416646298999	-1.0761527919595482	-0.7803173819703688	-2.691729021339786	-1.8855271356183883	1.3602668667873008	-6.310073438475621	-3.535626187695113	-2.8219583776734414	-3.471429474355637	-3.128646047949886	-3.1508620895020716	-3.4157455306600446	1.0032542122876495	-5.203850723735772	-2.2550179965366883	-3.6178858287940834	-2.5845771444380135	-0.6023256355065448	-1.5768891565030345	2.1660603882857017	1.4140124203559772	-5.298148404324989	-6.381301692247254	-2.723762590087468
590.2	-9.950950154574373	-11.08269821022512	-11.769318563580587	-7.4570475283417155	-8.90431951309546	-6.2991940625588505	-6.177338355085098	-1.9362939492178755	-11.908158734177647	-11.113585211874188	-11.578264841070522	-4.960837305635915	-7.705282900462492	-8.105674620574947	-2.293249581609367	-0.7434455899654668	-10.37294167430602	-7.685078209452567	-7.234903571459428	-7.4105556430982125	-2.0671186023501864	-0.523579896549264	-6.4115319839493345	-6.3236333961384705	-7.069280536940283	-6.8261891972419635	-4.126538627881333	-1.0907749653257313	-0.6102504696876497	-0.10532775741413292	-7.630764645536744	-3.065889717094265	-3.281822781060443	-4.011380028559169	-3.372872118515898	-1.320850349042828	-2.9761447091511517	-0.47885449664083174	-3.924561997700338	-3.6584708115683098	-4.364531333507031	-0.5712968384882453	-2.6132209003688405	-1.3763444515047372	-2.4594714380050364	-0.9934029223881385	-4.997029785968572	-2.8737475376007477	-3.008298020836322
590.1	-11.014114516715548	-10.358413004714649	-7.937568371604707	-10.229913958319846	-6.524005153998685	-6.30699401196193	-5.538541990358119	-0.999377397907948	-11.881466795367368	-8.506012621901897	-9.144453323545306	-6.55555421728771	-8.342986535993377	-4.010012435454445	-1.6469083765909303	-0.13414504007083444	-9.115495237683152	-6.802915519613675	-8.260868363634792	-6.114947097295943	-6.583897313493339	1.878490881640317	-6.733479626105204	-7.465974925112607	-6.165385064960821	-6.842329643804	-6.5693687306651505	-1.9528370507880621	-1.4707787047773289	0.3522892839473357	-4.701290727443212	-4.878499917780099	-2.8623762724250894	-4.0592532429519315	-3.9568031308887583	-1.010575498587502	-1.3734769380626262	1.7417219192727786	-5.889428820221724	-4.074524718771854	-3.452793758019532	-3.569266474001778	-0.5233030533748759	-1.035262876659615	-0.2372831215993001	-0.43055422527180814	-4.190966163893217	-2.115669822191485	-2.855044937356511
590.	-9.087610069544333	-9.08997811269625	-6.797924755042482	-7.887496628825943	-5.490365036537151	-6.708760014144071	-4.396572324629383	-1.1957530851519613	-11.213021050646285	-9.115371704377571	-10.961824684143593	-8.133044169184704	-8.85279215740394	-1.167949106389455	-0.8538450592679664	-0.7931630454392969	-8.731044278084221	-5.62521058705386	-4.913635857903701	-5.684759288976355	-2.0675821973891004	-2.025140502016531	-7.6182494195232495	-5.48320530361954	-5.167092625813541	-2.7255466149159813	-2.8253524851763627	-3.4729968000995797	-2.848038900185652	0.7345752708551253	-4.977535635489064	-5.825719379698447	-3.5238048114295206	-4.1013500683085775	-3.5548529006691356	-2.0094208764704513	-1.961676545173762	-3.4038563576673146	-5.827401822903132	-2.239101008429336	-2.792334412671782	-3.061064527050551	0.26132491133504643	-0.8440613592910537	-3.1279966459429422	-0.8129060194568789	-1.2439456832416615	-3.0909308809862477	-2.7412615419839974
589.9	-9.292599014900388	-8.086320040799505	-9.90696450992816	-6.668434800575646	-7.028441383827248	-7.475971388555667	-5.563576535453837	-2.1192509081059843	-9.166212916139852	-8.728244702562819	-9.327544802779315	-5.112674361174886	-8.600973194257586	-4.332980789582578	-1.0970882417269143	-0.5525101292006251	-6.564786660859836	-5.051095158096175	-3.0184793541389245	-5.61278016055658	-4.09166526954288	-1.4669876148418388	-6.095525730104413	-5.999055267164435	-5.785284824952716	-3.4737309874863724	-1.05564510285709	-2.187257084856305	0.12194129683819632	-0.3832174381172781	-6.00946671983452	-4.3205071754521525	-5.0372065505075305	-3.174046375284904	-1.9204995061340733	-3.369684434231155	-0.6272608569152146	1.159992034180692	-5.662699524961731	-2.2190537787893074	-2.7714369915564983	-3.6972862758049194	-4.0829817206704	-0.6837459833047709	-1.6007315311188048	0.9206438444200129	-4.453901769129348	-4.132169798916383	-1.9920903212769565
589.8000000000001	-9.722455869481804	-6.557669209465211	-5.408688355888033	-6.126029973760555	-10.706912736713402	-6.840588818271175	-4.401141607696293	-3.1695517840003786	-11.586583944226101	-7.409119958593563	-8.472573471210485	-2.414942620846122	-6.734439278281022	-6.349820504171998	-1.736939055427795	0.8561814644822876	-7.226642073490501	-4.915330975350152	-8.899281253901002	-6.610910751150715	-5.409420969343118	-2.97840194531854	-3.6244610287747494	-5.543790862545085	-4.774801697056956	-4.876542333302211	-0.10637018888430294	-0.40234039312782216	0.8518937027028117	-0.4803366993189963	-7.307345472506422	-4.44377887681357	-4.0424032971385	-2.064524822146052	-2.8998303937864813	-0.38315591340034144	-0.36084979234129194	-1.7106213134428156	-4.4186511412243705	-2.2685063238026064	-3.3279925063249043	-5.389051205513609	-3.526129288789082	-0.584146401914845	-3.0971752699292114	2.6816065029147236	-3.1201436946926053	-4.162839840663803	-3.402923694954734
589.7	-7.1062127896888985	-7.606441317330445	-7.55268358247143	-7.941575206217002	-8.073592334616237	-4.110035035621477	-0.7846369510108206	-4.056001591572111	-11.190133052623832	-7.197684534843708	-7.628022180372304	-3.994270211059294	-7.565162636392389	-4.2843969418525365	-1.2804295889088115	0.4579519593824971	-7.850172392132557	-5.624775551880004	-1.9351311960019224	-5.258182598553302	-2.6304661876647213	-1.8443383374394464	-4.238859769807525	-4.746869452115067	-5.459439585996988	-3.081103342977949	-3.211342441929495	-1.2053227413737087	-2.3102638186726954	-0.2944973417211097	-4.3864609293763115	-4.844760458821632	-3.1057755856764544	-3.1351297361846218	-3.7036787847981567	-0.7998776878819748	-2.1716731844623456	0.12295561578232332	-3.6894045755829303	-1.68736630094866	-3.058696889284599	-4.559022591760312	-1.0627526195802262	-1.9285622187485352	0.8631271243072929	0.11014030904587546	-3.18482238803634	-3.0219971074947085	-2.7935066415112786
589.6	-8.121681360558373	-10.23439081093752	-9.794723176052258	-8.250752310958474	-9.193709405718812	-3.604616334338979	-1.3999418000560988	-3.181576408008784	-5.5325563554849415	-7.229135634464752	-7.496279124425429	-6.599404039106493	-6.367812955853103	-6.901669163414542	-0.7503231374258932	0.04418173207763412	-6.764606839310459	-2.3247904790883163	-4.592839308567516	-5.8750064719679935	-3.108999127193428	-0.4350532390055418	-2.9349280616122235	-2.8406467773399573	-4.387111026714194	-0.6994489304504135	-3.038119407944476	-3.4523045092658036	-2.538437427075744	-0.19302439123438486	-4.616963099321621	-2.2163937103132625	-2.816655268705127	-3.4060907033449266	-2.96985628937078	-1.3155417540338625	-0.02005418914356674	-1.227861985275691	-4.125900018497001	-1.188936477461641	-2.7332790116805077	-3.4374014165024263	-3.1200033815901276	0.8607072894068457	-5.097228767338384	2.5040305927652904	-5.91402155313626	-1.69009391184525	-1.939568160599069
589.5	-7.929357161108567	-8.575514467575154	-8.778760230570255	-4.8217676907863405	-5.010888975801601	-3.9332418421149113	-1.9841371863587158	-3.0997176959677937	-7.071654269025212	-4.8901225342698975	-7.43319132029354	-5.071416976771481	-4.6566713107444	-4.704671870234575	-2.355954517773923	-0.3103555032875927	-5.291360785239477	-2.810843986320157	-5.375130412802859	-4.149058962745278	-3.4961912034434226	-0.5701153962526988	-2.0671566518821374	-4.703289185332633	-4.8488299059601525	-3.2509247676973816	-1.9876390624730005	-1.1088782280057543	-0.5220711367501516	0.9753119270176867	-5.097708241443046	-1.940760609967624	-3.4645202351812987	-3.316666478521798	-4.25380344136726	-3.4576677007791887	-0.6017780881571808	-1.9420467290150334	-2.4452108196367606	-2.317010094747931	-2.5370103214721342	-3.1522184534434143	-6.174116623751489	-1.3541278070428326	0.9361300972840232	0.39281012087825795	-2.945636180348517	-1.13873343944235	-2.885151041564667
589.4	-7.574565454277516	-6.525131219059441	-8.483910471329395	-4.590197333550458	-4.061220120941105	-4.3151476363175725	-0.8274023088163245	-2.6417618454557044	-9.439153769121187	-5.955683943567143	-9.481061169787877	-4.884101601088484	-3.583189128907272	-3.196128132655815	-1.1980425830722345	-1.5772782048994678	-6.596653936578099	-6.151989081190115	-3.9955291846271552	-1.3509273841166596	-4.1696181302448245	0.5348237213457234	-2.877878464850057	-4.125484135596965	-6.130107791945482	-4.560687439759298	-2.7130920355177435	0.17193051717915736	0.4691700318075399	1.57991721817139	-4.525224247070092	-3.8714249996671057	-3.916471634345749	-3.3652468053056497	-1.367563329335222	-0.247279282005324	-2.166699890872392	2.4095515057766197	-1.0072306099108785	-2.21900639845135	-1.6645011921974806	-4.338353271075675	-2.124796633313099	0.660374595993626	1.3473328874321324	2.791380357610679	-4.839787325557472	-2.198749615282876	-0.6383426269833071
589.3000000000001	-7.956928182954639	-8.154502831244853	-5.335131999034676	-6.62134317171693	-6.739890423380361	-5.652621106897538	-0.44788079818275034	-2.6146920177813007	-10.488256602641368	-6.841888193476568	-6.814466369189381	-4.954736042402325	-5.6488097298619815	-5.17399492660567	-2.9571206060393647	-1.2537501250558738	-6.000975925699909	-4.648371207452141	-7.100045562737938	-1.0206016506536388	-4.613903291987859	-3.032149285976348	-1.2431699712198439	-2.400506477220135	-3.3332988469104956	-1.8643870326826808	0.6004416617218017	1.9196294195033332	-1.2578812063489115	1.04174408155527	-3.9235785673022745	-3.7511145074254317	-3.183952055509199	-1.9570418436880082	-1.8752894155164108	0.12635356477340265	-0.2103370699946322	-1.7802670733469508	0.39953130365700806	-3.519932998146529	-1.9150254185544668	-2.3998958592177555	-4.9852430324717405	-1.352813736778465	0.4589771998594381	0.8123909692132338	-4.625970795280832	-2.9188208253399592	-1.544771113759083
589.2	-8.213530969238779	-8.098836454260109	-7.805216867471447	-5.672754305011983	-6.695103816279282	-6.526752403413755	-0.5342557223899459	-1.6352834892646453	-5.629420420397567	-6.162386872525978	-7.815272848420541	-3.9348834312805776	-6.107778991627713	-2.6995261378951563	-4.49255017378984	0.4779342938219886	-5.54678012695046	-3.8197265956812503	-4.173399873696299	-2.513872497301846	-4.691217078309204	1.9462103546255323	-0.82531220055542	-2.396033282336015	-1.883410290348255	-3.0616863454326495	1.224649810286678	-0.11272962791775198	-0.8456586478502834	0.07165800605127004	-3.0292885067983626	-2.853610924444314	-4.88868324351758	-3.321254400442915	-2.2863499032526153	-1.8626544289262483	-1.1125691939172426	-3.1236672578998155	-2.432798329396023	-4.197128537514894	-0.28920221236953925	-3.164610159002945	-4.622769463016349	-0.059178694625408146	-0.6527877313205388	0.7880563056688622	-5.413446900342427	-3.1846225556121857	-2.6630417807846127
589.1	-7.9221317688244035	-6.303155003689877	-6.390565611677392	-3.7488276875937463	-6.049820640925422	-7.419387973837686	-0.9041150850918719	-2.4846135188492426	-4.816873066052169	-5.790812078560774	-7.246219629498752	-1.836606163204552	-5.18966092455346	-5.295851567623766	-1.8470970215286242	1.5440364122398538	-5.3868341892102585	-5.103405427977096	-5.0428637680409665	-1.9448025746113768	-5.826299095559055	-2.50090431065322	-2.3611035874570994	-2.8277047975104557	-3.928099246282399	-2.094576211371148	-0.4867748753219574	-0.9393633144296099	-0.5972288736693792	0.08575792944791338	-4.2761092229594375	-3.746222592980662	-4.1000225593030315	-2.833214741738108	-1.0355699986487223	-2.627277124199651	0.3222850253143175	-3.131823908906357	-2.589158169549528	-2.732823506439484	0.24153067882000068	-1.42846335698047	-0.6113895921429229	0.8219470837155765	3.5299500007107207	5.02308565819005	-3.677013789434456	-1.4758881642641075	-1.5570675403354948
589.	-6.42162855187968	-6.218771230596149	-6.378640747323478	-3.0942937322462907	-6.641120875467063	-5.98717876427887	-1.7497126514505266	-2.9988542101214803	-8.351375008968326	-3.361112965755779	-5.636624361037471	-1.8818556417212255	-5.037048402599883	-4.720095563021992	-3.2578139191332247	1.2161177375048937	-5.677822777680489	-4.484848640210385	-2.8422065351118286	-2.707084375928013	-1.5549367068323188	-1.8455302389849242	-4.057094090308758	-4.3576636640904765	-2.2387172011046816	-3.6308722408134826	-0.3601697153790353	-1.753549374733384	-1.3516852581347187	0.5260336287267467	-3.9378288867923024	-3.1426443142041602	-3.2334421033657916	-2.915218381833691	-0.12026750080563525	-0.38086277526330126	-0.8663931189362857	1.3359442047437724	-3.369431579550353	-3.6768204171815353	-1.9966723153036685	0.925684533153897	-1.7097780788446624	1.8294074686327255	-4.165779803268527	0.1816403271260708	-2.4119998932386046	-1.2353895438149567	-1.3345443797902636
588.9	-5.304365870593027	-5.2833951395987055	-3.047449873108727	-1.5476306055849562	-2.238380867803072	-3.6677474333726745	-2.631569006443757	-1.857796128609639	-4.811326623132228	-5.042290315957616	-5.284675131468862	-4.3530711128402935	-6.913280827882911	-3.9486448010121737	-2.7063050175565415	-0.7084971145132442	-3.51596072634109	-4.496015154702719	-5.981353350912111	-4.024338225263589	-2.8649076993716327	-1.1455843370998602	-4.620685878603027	-5.14436492608433	-4.820874940506748	-4.1025904181606965	-1.8968708512602512	-0.8133348388920195	-0.9413325025080442	-0.5393500253467957	-4.478475117577919	-2.637747558762318	-3.092659460520034	-2.060532175228963	-0.5438461876783733	-0.3761820146574095	-0.40438222142905417	2.111142073979428	-4.196693096818507	-1.7135623522031234	-1.5328809188329908	-1.5958925646717532	-4.595190430219337	-0.1590344665791602	1.4941947131063236	0.050800085489788746	-4.1560486220186235	-2.164412324378915	-2.0897604549365365
588.8000000000001	-5.501336141343828	-5.458182939794742	-5.438984237824181	-6.24582524489332	-2.783017064034886	-4.38528736395658	-2.079229428668879	-0.7475987683115166	-6.7197969339838615	-5.386573313525845	-4.394359371194631	-2.60269738260616	-5.5029052640598355	-1.8375544824350065	-1.7505653164861663	-1.144719907821015	-3.3051409569413384	-4.1008842374732435	-4.943718222407183	-2.990479785295765	-2.8223953391229797	-1.4141675729078798	-3.2062064723730277	-4.086628867205713	-4.405336060152618	-2.110615946454587	-0.817294575410557	-2.0330195416622594	-0.17917459671523672	-0.3788667550769209	-2.8892803060880534	-3.5466102449922063	-2.875855399463813	-1.3954210999706413	0.5427031050709714	-1.726388074029028	-0.08326841719831306	-0.6758463325622762	-3.144075607665442	-0.657800778235111	-0.2843944935582068	-1.1267080680599322	-1.8630676619946418	-0.9759138516222398	-2.488798817592271	1.2950033197348736	-3.808526403863584	-2.506813806840478	-1.811742165008077
588.7	-5.959383285463735	-4.6436153417839945	-8.946391451977947	-2.812457626985995	-4.3584156078752985	-3.150668080948238	-1.2065935872507372	-0.22455164986244952	-5.399161651909453	-5.940514452634851	-5.083811802523425	-4.552279610829368	-6.190369286085058	-3.7687651875524604	-3.4363884566612555	-0.3414134323038007	-5.634732017901093	-3.8103121558298407	-3.47335408129121	-1.9205141440727223	-2.9433936261171354	1.249574330188497	-3.7392120907547834	-4.594741483621086	-3.483252969810202	-1.2142206514431064	-3.5333955985483385	-0.4364579344288717	-1.620039860791581	0.5196848557699741	-4.880468354086712	-3.405334770915407	-3.2888779300335367	-2.1156119410755654	-1.2029506751006802	-0.04416634865291669	-0.5838760280105875	-1.2989275061860437	-2.713500812386191	-3.1002725890190193	-0.7538126164764954	-1.737701167775067	-4.423121431337639	-0.16830637758268963	-0.27931860257903124	1.2130515241750595	-3.9198162006435795	-3.358266232857062	-2.9034512269582833
588.6	-5.774070190888952	-2.9664466170641868	-5.8336119825115915	-2.9176538586937655	-3.229124271465582	-2.8904617154971763	-1.0519162305291925	-3.765555282379119	-5.745204328177845	-6.0230908447615485	-5.525377804937823	-3.738615707842906	-4.373083285336891	-3.9945503311953168	-2.741927471271252	-0.7553784863136257	-4.401836562445005	-5.290375670461121	-5.615533948184486	-2.923863382210724	-0.9834059598198239	2.3595951240469675	-4.125818126034849	-3.4786425686203533	-3.2331162548303505	-1.1773055954789542	-1.440798668190925	-1.5438739163812778	-2.8736663950171053	0.4778970740049847	-4.050825708909863	-3.4280675138453454	-3.7403745295745576	-2.5891027552754404	-0.4116509144062204	-1.2194254778442484	0.5866628961490452	-0.031697764926546884	-2.797651764928588	-1.9438904776819366	-2.2794910295162314	-2.113496232904739	-1.3232526056296938	-1.2921523512598796	-5.323593398516528	1.822795687303745	-2.060521479362366	-2.1032537051972824	-2.369945045415805
588.5	-6.67856670191778	-6.226327332137803	-6.934898803715303	-2.6310109168049394	-6.797455545367837	-0.9831133402801637	-1.6679387609116367	-4.460113358492546	-2.968237265306452	-3.4067290199160745	-5.169277276606633	-5.758516793464988	-2.5492018853651275	-1.726544599283311	-1.8898406942378037	-1.1881209281508205	-3.42757902226903	-4.219950510071307	-3.600112060509052	-5.072237989180276	-4.1502211889546805	-1.0887833109151632	-4.121228247242556	-4.507798510676204	-1.307431499404959	-1.4721992210145876	0.6421500888900322	0.8439462224678249	-0.6104335956063558	1.2249692080072272	-4.414294663695982	-4.035527527804431	-1.9483047903836428	-3.0389475504974985	-1.5902518956362002	-0.9367127734119798	0.24059879916374996	0.4035262347976943	-4.805198322771432	-1.2742036897528406	-2.0555931470434206	-0.28282420436556865	-0.35235963125794345	-1.4691129706505706	2.0310638937060643	-1.900322283075094	-4.075347113768009	-1.718079212267061	-1.1564919992441998
588.4	-2.1796422190635423	-5.6533688537928475	-7.456839847911355	-0.24414449527654503	0.08820741477616201	-0.41529569779071696	-0.29233856531119184	-1.6074751687723288	-6.0992967021729605	-3.75685080669901	-5.4433106717853	-4.260185647992942	-3.6857727684563155	-0.5537575662762442	-1.7590966716663565	0.3361721404576683	-3.7747884096127344	-3.9153040234422867	-5.903073208942195	-3.7381809707224942	-3.613541238546673	0.14599992961802194	-3.7873019679942264	-2.3321899903512673	-2.5927826162136007	-0.0511287504677167	-5.066610630089753	0.33629069904883047	-0.11716046062775587	0.11052148542874574	-3.247776421637736	-2.940333224956589	0.16850220042634578	-2.0330218222357344	0.07092087707631856	-1.2792917659706038	-1.6140804717796622	-0.646625418067581	-2.3764177706265883	-1.8603510605528615	-1.227639269068412	-6.054593983419792	-3.720187582585731	0.8727229606580601	-1.0443183969749998	-0.9014701646335876	-1.3761501907448581	-0.857111138772224	-2.6567215771468047
588.3000000000001	-5.749058608569705	-6.979765088777675	-8.417564915665944	-2.767445368938609	-3.6187312290474973	-0.9105458890967667	-2.101081742927616	-1.1861412001224816	-1.291366184654081	-5.723019555124139	-6.3453037672463495	-2.8749968212106602	-5.880570374018031	-3.475394069557103	0.1916594148355415	0.4432258508271345	-1.5645590294091773	-3.9294699821278565	-3.2457838785550592	-2.0099813778707767	-0.6128663447722031	0.34201702501570663	-3.420470312498112	-1.2179727278839763	-2.6668037243918237	-2.3574763814936595	0.13499708438871272	-0.5209648535228503	-0.5394806415864296	-0.1155372478318033	-3.710753785290536	-1.5671834920446637	-0.7708571969192007	-1.9565079017629123	-3.0034702425016926	-2.5852983720884204	-2.077162168670869	1.4969472508170742	-1.8880347511719124	0.11952763461866245	-1.4474319474034811	-4.2051712248986775	-2.2715193715148287	0.9378464166249456	-2.981690465234647	-0.3603153954391516	-3.189076820831348	-2.4396034978366563	-1.8584600668749045
588.2	-5.290268092455282	-4.944365865901592	-4.115182119921929	-6.508625143232168	-3.2596661839874734	-0.09036166956049158	-2.745186187386305	-0.30768850488585975	-4.073831136743034	-4.147222830414392	-4.922207159737199	-2.2029863234715843	-3.9676812365651815	-2.372748935719963	1.2290451953175014	1.231598501858627	-5.695551846712035	-3.0182761433104663	-2.20986578274083	-3.30584084536307	0.4661996968314486	-0.5578736628256304	-1.8389520780067525	-2.548352556800429	-2.2152667853041126	-2.6775255314594557	-1.8804867113006907	-1.1698392149610668	-0.1723998164216478	0.16373508289901273	-4.098960570596745	-2.528090501953924	-0.6631109776372553	-1.9432355782216444	-0.6767797677941744	-2.660839958699383	-0.48451164808109615	-1.9288113792473711	-3.708459039940587	-0.7491607211914704	-1.573337185814614	-1.8603426835176453	1.1836004559166573	-1.4725334338489735	-1.2760732591037178	3.9450749797466846	-2.39758573305433	-3.822927268996761	-1.885431958861724
588.1	-4.452166140910009	-4.23917972538929	-6.528101170706774	-2.681698033876734	-2.276579049953216	-1.3027092161429183	-1.5207717043263806	-1.2363373716212842	-6.04175512208314	-2.319835622373486	-6.475934652243075	-2.538666222413062	-4.1222302430571025	-1.7892697657268775	1.5319368811918208	1.5593151045568574	-4.118099751344486	-1.9613797869832852	-0.35300316753403127	-1.7496634688735333	0.28103415125481135	0.07803195357957504	-0.2633007003311196	-3.728526950920974	-3.283855928843651	-3.633187122293454	-3.702864271817136	-2.5991514368379955	0.05736972719922903	-0.08680612638571972	-3.375824574080269	-2.813045048232273	-1.0418605314189329	-1.8864678591676813	0.6152471438850117	-0.9721200549331164	-2.016074851383946	-1.010116939880152	-2.8580081163838047	-3.080735251465517	-0.8199481135928931	-2.78574941149358	-5.7512612841684945	-0.46857536719876364	-1.7945626128796452	1.0634667790182994	-2.897103720402237	-3.052910941610131	-0.9247954143771829
588.	-4.934395959495285	-6.16717602340166	-6.425717579353562	-4.531964215877334	-2.8958271128204336	-1.9248049427368108	-0.9235421483197047	-0.8153972307950066	-1.3829407146588242	-4.45865860424262	-5.462017853967771	-3.3402701558087724	-4.798161342856158	-0.09710968357486163	1.936169189111606	0.30475439762789197	-2.4395198478706157	-1.75729468978594	-5.227763728031277	-1.3062477601064795	-2.497219776179684	-1.1454415448392594	-2.6347055543194284	-1.071272217853347	-0.4503461324667901	-1.6998855009721647	-2.244110105076196	-3.6183010509111395	-0.245000269810001	0.7460924724632664	-4.2084301691589205	-2.3108105436978783	-2.034937051465707	-3.2161996709630953	-0.9818465994233081	-0.1221314901845989	-1.2805383440047269	-0.05089293503547361	-4.358044202227445	-2.0046672137629358	-1.294535622128891	-1.5267247247184876	-0.4823697875541797	0.1746265149622035	-0.20829654059352676	2.556172110824019	-3.5605173878729057	-3.4112652249909723	-1.778690312156861
587.9	-6.056741272568971	-4.729766605450643	-4.02917949052541	-4.545958680535334	-4.289656686138294	-2.2397718011066723	-1.2333935954943183	-0.5475774310864393	-2.348490823567983	-3.17648077715287	-3.314676697935237	-2.3458776315436936	-2.364001161875666	-1.576785031571957	-0.6377216245357027	0.07349708478248583	-5.024378434630627	-1.901145430674111	-2.7158601398516717	-4.028574512054939	-1.5328636705682093	0.0016029254853126458	-3.3506870825974175	-0.20445794889214808	0.6117234868409003	-0.8570975827825854	0.7829482767177491	-1.478208399657619	-1.4492883695121328	1.7954202858327064	-2.1636061048867186	-2.1039389185228217	-1.6295762878828217	-1.7686823631841544	-0.11633253620488038	-1.7467782424247473	-0.7428675208270114	1.099902101682363	-3.7019956619603605	-2.925574366124971	-1.5643099961547933	-2.4795047155795853	-3.6302252117446225	2.440394266643705	-0.9945077384537915	-0.47399657965105246	-4.213212605275205	-2.715596438902494	-3.769064483555887
587.8000000000001	-5.112079969718186	-4.506690396656222	-7.638093460854858	-4.210883117482775	-0.9779950695052626	-2.729040588409428	-2.194271349728723	-3.036014777663971	-3.7262514024814917	-2.7086110579470475	-2.2096907823787517	-2.17423028333799	-2.4141162872312054	-3.0006394224145816	-0.872350087765333	-0.1846656260680576	-2.9229206840127464	-2.8297287578283057	-1.544493884954952	-3.4421308678088636	-3.76032461532647	0.003412260789855015	-1.7161986407852206	2.228580448948583	-3.8954183272073553	-1.742289105350591	0.666103923568873	1.5487864961291775	-0.7766840047987731	1.1781472869168614	-2.8122701629321964	-2.466666260419654	-3.27871518444765	-2.119258218553332	-1.0769009843580144	-1.1107904075209993	-0.7132583970049917	-1.3792886624050036	-2.7169922568037617	-3.7814175998898945	-1.0901467231565851	-3.5498445759747104	-2.628281442868931	1.2415205875584578	-0.9892882053060394	-0.4683168220700309	-1.8212141453184045	-2.3722696446682994	-2.912123825250752
587.7	-4.169607800209258	-2.5622562357575527	-4.306478076165543	-2.381862385068829	-2.6874697476832328	-1.6982477346152636	-1.3896458066549173	-0.2257879415190236	-5.990811176195792	-5.148567900826738	-5.203970914860579	-0.6339784267264895	-2.4001951762255924	-4.1384923300900605	-0.05486215331394051	-0.4629255215732354	-0.879558466973526	-2.6885331138058555	-2.406866181592015	-2.792483623500675	-1.613095718263105	-0.25593707419270806	-1.6149547617735067	-2.504191477434852	-4.667596219567986	-1.199537167781367	-1.625454457571245	1.5471153673617304	-0.4867174974131607	-0.14613780962216513	-3.9293095813960295	-3.074685310403518	-2.5831868181229214	-2.1826201255327415	-1.5873178665711336	-0.19374844147457226	-0.9745599653998827	-0.25393890106315015	-4.002275462134757	-2.449266478647324	-1.9210309391974612	-3.9911125947409474	-2.7589774071779014	-2.4485014291092484	0.19688382787427086	-0.32409771792393843	-1.940994471848461	-2.5278264999910176	-2.639173541722816
587.6	-3.935407670043529	-1.8308824424681853	-2.6057623517926	-1.7740751341611223	-1.3658488805566573	-1.3578560068388905	-2.2549719231492293	1.5169613306623397	-5.869722625764996	-3.7410275312080015	-6.157554860093188	-2.443008641127903	-3.112914346294053	-2.4809234483923612	-0.8878576817996304	-1.017869734850809	-4.084545800965713	-3.913337302155183	-4.334885359372657	-2.5809961647110833	-0.9416621184665597	-1.0126976381243056	-2.3810270397490934	-3.4185205072931253	-2.3762251269407084	-0.28794418356804174	-0.16659214424222307	-1.2891637613950575	-0.8036410862367622	0.3080723340929746	-4.05546474588773	-1.0972181863904398	-0.8123442534077312	-0.7390091069504039	-1.291577273518434	-1.9017026221578774	-0.8990783810615691	-1.121328990733615	-4.000645757346023	-1.2841983118295073	-1.2536910809998558	-3.0633005283614088	-1.6348612642723859	-2.0204874233313785	-0.8461610197738652	2.8454891908940705	-1.5396005038600766	-2.1695360755544235	-2.6645327901786926
587.5	-3.7158424983634686	-3.607466303191969	-4.274643622636428	-3.111347580648052	-2.780513579959337	0.19017961198821087	-1.0012623070777944	-1.8492885445174148	-3.66563700787233	-4.498204780826489	-3.392245369547018	-3.2433585266740472	-5.552430545570306	-2.8301917730014887	-0.704794422314154	-0.08619262275556538	-4.777932187911666	-1.267761536124158	-3.2251254086025245	-2.293876251184607	-1.6345181971647016	-0.4293973274892371	-1.2705104389426738	-2.729099481028351	-2.5767659444551327	0.1302381130293055	-0.768531058072345	-0.5386151218932734	-0.6782945064448735	0.0671638335340739	-4.585240857714788	-0.4677852989653153	-1.3237879027439927	-1.9128670756798019	-1.1350287408723594	-0.15944428198583638	-0.6079327132151722	-0.550674154434156	-4.001257640198334	-2.5713120536293355	-0.1682353689317669	-3.755870364415293	-3.119399745291498	-4.30525988670025	-1.4662880870837938	4.370942317937769	-0.567572682003763	-2.726708145766953	-2.2712255489391615
587.4	-3.459574415967489	-5.002677739365774	-4.695707752889723	-4.062199228044954	-2.0647264498563414	-1.4762975276962187	-0.7308444717746203	-2.2240589624901363	-4.620319533526863	-2.4257032672745815	-3.8796020388543213	-1.6748952740587604	-3.4292075859338906	-0.213046650977534	-0.15404470311888982	0.12743975989295842	-3.8700622316813464	-2.144442605028435	-1.0736938698719924	-1.7962734388006747	-3.4481821429277755	0.07817471414276989	-2.079877616630935	-3.635972441997939	-3.80069968337268	-0.2265881041604385	-4.174223452875825	-0.5250759274875687	-0.25014384072293294	0.4981939122430068	-3.368387228241163	-1.8886645287120944	-2.072088273986443	-0.9982430364500952	0.753847925184584	-0.0939399593301371	-0.7007243208828116	0.6917214975482954	-2.823879866390392	-3.197612239911254	-0.5418543545605599	-1.798850406365013	-2.9277633230245295	1.5416407003472556	1.0274473143197955	1.4370535911136897	0.2984957550666789	-3.384672785798643	-2.7217783486510174
587.3000000000001	-2.7939188070101086	-3.768027994982656	-1.6948250980909192	-2.03247671177341	-2.439711328458687	-2.5655894117133533	-0.25520081273349393	-2.180502181164746	-4.723006900764214	-2.6685413517582877	-4.598722158454585	-0.8371869303338588	-2.1908956671025193	-2.7074426047896765	-0.5907074042926557	-0.9856627862076197	-5.418336815622796	-2.7294262138141816	-2.5353810661762695	-2.077144947055027	-1.9497234100919807	-0.7540567168265628	-2.417008465677018	-3.465033388849019	-3.0839273040479904	-2.093322303198331	-4.342254012303737	-1.1149321685896454	-0.6286664455118047	1.0278767333659802	-3.9549213838474784	-2.6432808148038314	-2.4242803157391366	-1.6014657257912828	-2.4696228231530717	-1.750744270625671	-1.2205748575885305	1.8874275135067626	-1.9985678402105849	-2.2266010421095204	-1.3536704068983594	0.04802301676820342	-2.446729038171283	2.4123170570390604	1.3408699345410848	2.6983403838522246	-3.0339510186825165	-3.5002533224715346	-2.6178653973268955
587.2	-2.3306112766658718	-3.861471904316422	-2.050368302714503	-1.2321737389730418	-2.717459113705755	-1.893822691894078	-2.9359861547132367	-3.0870092164117446	-4.782105243083409	-4.715898879129168	-4.394112238924608	-2.472185466926817	-2.57873404130297	-1.9322551174864775	0.7174303008612719	-0.12930676205124636	-4.334576905836695	-1.7016219641193393	-5.190721574276688	-1.7466256765265076	-2.6954036794922107	-3.180298561136681	-2.5112351617578903	-2.581452789916425	-1.819772658410947	-3.5746522811259585	-0.2210673444586846	-0.29192825252261834	-0.3967443472637666	1.266821236913338	-3.8787697529538128	-2.6134381867270156	-1.7300774198673308	-1.7718999360350918	-2.6119415806304094	-2.4518515270183063	0.42620190429377675	1.201391175329051	-1.186941860408921	-2.1517230561447516	-1.708747940097331	-4.078394457663827	-4.270353080015791	-2.187554959485084	-1.382621812430536	-0.22309786370942547	-5.322312761929401	-2.1031484936283587	-3.108145175759125
587.1	-3.791449131923577	-4.489361299002872	-3.3817616775333703	-2.045954570526824	-1.8481595135780011	-2.0670328473854984	-2.704000368126187	-2.8671620642866236	-8.846324487255103	-4.706955928867142	-5.023181643361738	-1.8947623363619068	-3.029060238933545	-0.3165452731507815	1.2971120845488835	-0.9362968943905536	-2.8274479921537257	-0.8104611197431175	-4.074924204198345	-3.0684749208157083	-2.929500666165456	-0.7036383555494004	-2.7421149865145833	-3.7131950088457053	-2.5265048915699406	-0.7129999854966504	-1.6409506590906122	-2.5697037509313505	0.9562628572500598	1.0481599257776133	-4.0587514565668	-2.4128260440636833	-2.3149550226466307	-1.1105460770835123	-0.442672468675687	0.3136817494668166	0.23496072020575384	-2.2181810822609993	-3.8080074782281845	-3.0108300582451153	-0.6207535826549919	-1.2491649078178941	-1.794266727742495	-1.1250297843402197	-1.8216432191094345	0.7825649324846009	-5.118648353132211	-1.6826757906892955	-2.501000755997466
587.	-4.18369738033905	-4.310770931055998	-1.5153655552928118	-2.116987142081751	-2.7757316101590055	-1.9177207718416591	-1.061472542223412	-2.4507749289160703	-5.047336177197711	-2.509443981037629	-2.5857145767683614	-0.4106771226690283	-3.8319270206426834	-0.464103365187337	-0.6472140610705786	-1.252252479449751	-1.6213532841259248	-2.6029168114462027	-0.865759479982458	0.9047368600387312	-2.948131073286425	1.7116309919075743	-1.564747730721941	-3.7982576797359293	-2.6373848407722544	-2.384890703972878	-1.1616079031752147	1.5024209556351809	-0.815982831245754	0.7369319300449637	-4.428917021772294	-3.9636376870502317	-1.9493438841018857	-3.2523849640238547	-0.0937459524299182	-0.4995376298208454	-1.7301213977260932	-1.234550818272621	-3.9354891049496175	-0.9993596404277514	-1.1137510077074488	-4.895417137565138	-1.1433485584403393	-1.9976720767385556	-2.820432567202142	-0.25118575209537863	-7.391042169524774	-3.520241062960223	-2.852461100602779
586.9	-4.633802096264765	-3.840354599413097	-2.6227574653547654	-5.206283995669343	-4.390022930658528	-2.287449170518436	-1.4161653647178714	-0.37024463748584924	-7.286806178719602	-3.464029836042413	-0.5884346049018613	-1.5479769637550052	-4.1463119116989455	-1.5214782335948667	0.18160338096311257	0.48686131468366445	-4.146697867084355	-4.160351450511408	-2.2037680411880505	-1.595764355314083	-2.954960572501935	-2.6846295167672056	-2.0988417481896646	-1.6635306272567987	-1.348621207854934	0.4097623694447423	1.3213982673217703	1.4959525549439108	-1.4125460185910959	-0.10291676528174287	-2.078979666287348	-4.6835195435910695	-2.788926095269573	-3.4501152679568206	-0.2085817150923433	-1.1825669839769084	0.1240888103922774	1.0679778643355426	-3.1881757258320227	-2.2277810683110446	-1.093743934894753	-3.2202565992075076	-0.9599325741000394	0.924569186936449	-3.393553163260066	1.9968827966214757	0.07783977865299363	-4.322038717864118	-2.9646580717136928
586.8000000000001	-4.377081371731836	-3.9350987276031453	-5.007009669180031	-3.885537246251473	-6.968743939403378	-2.084393960695577	-1.4716507396509573	-1.02046296432601	-5.0966543935423045	-4.897196076711243	-1.2610470084544483	-1.3616739319614675	-4.876861140017596	-4.192121686389578	-0.11827449221168429	-0.5348218893845178	-1.8941167923966935	-5.109441463700412	-3.2925725879498713	-5.5210137945764535	-4.740958163342218	-0.352712189997998	-1.587959660218002	-2.9278736754915364	-3.3274294964215114	-2.5157024819041034	-5.0402717599761395	-0.37987596896415965	-0.409075475129435	-0.8211508661152489	-3.4360887700504	-3.2073867225506705	-2.53160953365272	-1.0230716494627266	-1.9867123454339888	-3.0841972790258145	-1.5056709618645714	-0.20350748807240637	-4.208104545663112	-2.817412508657784	-0.8784669632012299	-3.0945476127789155	-3.9259828348521846	-1.9485104250300411	1.8252367818293511	0.6746801604850496	-4.821465362336998	-2.6873838543245414	-2.6426674263886802
586.7	-5.312528885776825	-4.418121823080638	-3.590592659083853	-3.023497472438253	-3.9331723006027985	-3.312833966366266	-1.3846216059897456	-2.2774306826222936	-6.1775623941283575	-3.9840254844117764	-4.7554234773427115	-3.0577941880325925	-2.559104396144095	-0.6746400600001091	-1.415154058099911	-0.8489015407194361	-2.125040790267399	-4.642972701437878	-3.14234035051943	-3.778402739741582	2.038383529364588	-0.933408199726899	-2.0395650945140997	-3.986317852514331	-4.2584115467392545	-0.8010999643001987	-1.6185171656684811	0.1904625604770351	-0.96003344101711	1.4313135815425733	-4.026407363783384	-2.28926200123958	-2.477052684024694	-2.180926258957196	-3.941009741980412	-2.423313550434568	-2.531213590647273	2.1368665462603866	-4.102277254093651	-3.353810123351908	-2.0996961758879986	-3.097015160263065	-1.701056562005317	-0.14113299817413016	-1.3014253654553183	2.1005665359630776	-5.064173459090035	-1.8361505087806895	-3.0783340121323906
586.6	-7.796789714334915	-5.445741932296623	-4.294986355394131	-1.7452761634589455	-5.021191223690182	-2.4373152936769866	-2.253739081517243	-0.7340691357827474	-6.3200662923748405	-5.147819364896829	-4.978674504903282	-3.3451140330078117	-2.370576407133164	-1.6655242297761053	-1.5457444869206474	-0.5416571153664134	-4.664570136511309	-3.6868995812542655	-3.573133456395694	-3.4809780242126145	-2.826504676084074	1.642968640720854	-3.227605297174278	-4.530168990704758	-1.998425706107428	-1.8166831035005793	-3.285888268574827	0.9420688228344339	-1.485142966404141	0.8964841472381093	-4.164846492530136	-2.808432812533943	-3.127595138332979	-2.627512050339332	-2.3433156735998364	-1.5422920674186258	-3.506010316579052	-1.9158197856071209	-3.4166271888860957	-2.5141005975314408	-3.2674115999923155	-3.7633066039166025	-0.8614095700804332	0.24517220512116378	0.09044857099480572	4.7178368972776195	-5.427163886427508	-3.3251004035109224	-3.2249638116844093
586.5	-7.384171298501499	-3.5867096319880547	-4.437268233141759	-2.6423392835585484	-5.521381991841659	-3.22224310993505	-0.03590402777345103	-1.1412807876218534	-4.640499983882681	-5.688721898977086	-4.8158276311360755	-1.5903445810363521	-2.713166156492721	-0.8925193452751243	-1.3198979363333427	-0.28539286226037075	-4.448884060742456	-4.425558113830749	-6.118312420316294	-6.749440290845791	-1.6019983942649274	-1.3539022246501953	-3.9535440699236153	-4.256171685978697	-1.2960073235943628	-0.34696440789194855	-2.4140665066200455	-3.4100417733421304	-1.4468775925876018	-0.28559508287665025	-4.024634441295241	-3.8462462887279947	-3.9045414258246973	-2.1868058153441257	-1.7737394357439191	-1.8517470465529962	-1.518940134168768	1.2500194847936292	-5.310444532476015	-3.3736063025266234	-2.7984766486070116	-3.629809411776874	-3.4308226702152886	-2.238303076986224	-1.7212149819128626	4.317786916563715	-4.469558369962103	-4.018285161761401	-2.4247135699793247
586.4	-7.274132039134987	-6.27000100073052	-6.524178416046624	-3.414893118124192	-3.516365169988613	-3.9524115921635916	0.3317888303258436	-2.933701234909781	-7.452859178310001	-7.237525400473628	-5.8278779055354555	-1.2387353140067656	-3.5812991529714466	-2.4819410833812237	-0.9072539462158472	0.8714983457876226	-6.2898194114021555	-3.9564008372017447	-5.903157088803039	-5.9698916631414605	-2.079203621102427	-0.7544872473507109	-3.5671674093903745	-5.152236765370342	-2.8321373211737875	-2.7434167910995106	-2.604985766058933	-1.7030991626188285	-2.088656066729458	0.7320182544851481	-4.720964957346672	-4.889638283750831	-2.467696465944387	-3.1048445837033163	-2.893428964950576	-0.7121661844883964	0.1458405726198409	-0.4766859287267374	-4.206005338552899	-4.7048483384216135	-1.4034633502116844	-5.015506927311875	-1.1747181237934412	-3.157342557816194	-2.5577462312932013	1.78471292473688	-4.472027727423637	-3.2345871058744082	-3.1499481289883273
586.3000000000001	-5.595044375296521	-6.287359611691002	-5.000196455755307	-1.389918471751071	-5.389311981449712	-4.77160398570456	-1.4674808181150825	-1.0764457392662727	-8.542923589174448	-7.548410091619441	-5.234496280182358	-3.5815656303605046	-4.392092341329425	-0.635270084533249	-0.6831281576615097	0.342163163162023	-4.825929053416859	-3.670868503034118	-3.4410243871629382	-2.7212972167997194	-3.5776030078450134	0.9211797046173849	-2.626092755075212	-6.403688403878035	-4.020354493547004	-3.7992349323304024	-2.9204908937434726	-1.1404832025668357	-1.0607709060722998	0.7543002136233996	-5.240498397171155	-4.740148131912142	-2.9587848391063645	-2.724378617492256	-2.6326247891463117	-1.2495076882248861	-2.3255131122040145	-0.5277695675093426	-7.2632752063013335	-5.399159400312234	-0.7793802774062977	-4.5255729329402685	-2.5186012413264613	-0.5834026428944751	2.3785567653228075	-0.4006845905223353	-4.900436751326818	-4.339165361339168	-3.8837777925452968
586.2	-8.869769347599046	-6.427406139772895	-5.808475115138052	-3.141757130949153	-4.494665486986662	-4.976731381592812	-0.9789754294885467	-0.08377714978511219	-7.249940294171587	-9.085096631354553	-4.8215169803954625	-3.898027584305479	-6.089377274073327	-1.6198047421091368	-0.9204685715732592	-0.03767732268846807	-5.725800248997145	-4.750533885507383	-5.72526396196816	-4.340320766067942	-2.628454754173316	0.3691418006695958	-3.075789989821987	-8.045576413167618	-6.036127023823967	-5.851852101723292	-2.803548205462031	-0.5080559561624728	0.6626577525776592	1.1172529985987838	-6.377883797623376	-5.103615546058274	-5.85189423923786	-3.1513723442194363	-2.2404370089397463	-1.9770615872857853	-3.117383852974033	1.2873299273742123	-5.900250373175434	-5.922347121943947	-1.4739882637132884	-3.5162531070583087	-1.2265673557444665	-0.7694284800527638	-2.389935720915417	0.8643547246277926	-5.979894802210782	-5.2520943395554935	-5.250511141296019
586.1	-8.780417738063656	-8.09589148162385	-7.568734986966141	-6.2060165544772	-2.491444943000264	-5.87109851515582	-0.7802990069137965	-3.4504627957414686	-8.257475314094197	-9.553413647812539	-7.177150883089751	-3.688349802282044	-5.390963129751933	-3.4681426833707008	-2.9113745351830556	0.8746350279807071	-6.099722574047603	-6.409163380615534	-7.058165491564884	-2.5540569159188498	-0.9851998295820665	-0.1809163047886484	-4.214261975930582	-8.815949367196636	-6.220582671815516	-3.534500607967066	-2.8400901787339516	-1.0658066588773683	-0.70413171098975	1.3810075296302413	-7.672405122895562	-6.24461401523592	-4.029509471998864	-3.9249552923292814	-1.46263447781981	-2.62395078795379	-1.0671217499380952	-0.10087317875428303	-7.591949604212947	-6.616203353194695	-3.2406517235787975	-4.311611272614617	-3.587071408949668	-1.2877124156592332	-0.982967151965039	-2.431765344983596	-8.431964170996467	-6.380445933601418	-5.488688661770299
586.	-8.325041413589451	-8.481844437935402	-7.85970034718142	-1.4480110188906696	-7.043022959976527	-4.480622260109157	-2.3580181022889386	-4.234537873074082	-9.113379823898372	-8.71389606078671	-9.364757657496575	-6.79701865950899	-5.2574844909078715	-4.478123122491783	-3.082706721980831	-1.3526537658996447	-7.58279215535144	-7.065174476124308	-8.201786922722867	-4.1560125269245365	-2.283355797342162	-4.212525561480728	-5.074451961424991	-7.991437540274339	-5.426091515594892	-4.56634825387683	-0.5816546541445771	-0.748206249510275	-2.239759070889366	-0.8041136306261478	-8.758907423553953	-6.3781024544571325	-4.97684246033512	-4.8608500780269255	-3.2847302461538788	-2.44932372696955	-0.7013611155020614	1.518157036362537	-8.31903220175991	-8.52387843267154	-3.213388314720971	-5.462129243693065	-1.174969799737268	-1.3376485429128495	-1.4440154833850105	1.1745663888454327	-7.6202176356098095	-7.134276531959566	-5.249645575551678
585.9	-11.66028051971382	-8.987982824033704	-9.779133581872127	-5.962217067239451	-4.986218475952808	-4.35146146303972	-3.0341029080645607	-3.2916767333321153	-11.43830469344914	-9.491184182416628	-11.905243175721441	-7.520580319441946	-5.994093280980906	-3.9421901693058845	-4.495389898084704	-1.9045168255238285	-8.844590566297128	-8.103161334002415	-8.80212918073611	-4.774153812353143	-4.034348492424986	-2.0494339350579502	-6.840778198864791	-9.460322934139974	-5.878751491910985	-7.05269979510048	-4.894555043412188	0.07921922529932565	-1.478990768577921	-1.5171913449298022	-11.57718568153959	-7.6546302065097445	-7.5623777268142565	-6.851035549265182	-4.169736629412115	-3.9481400624452605	-2.1131035123655586	-2.8784149469546594	-8.638821526982992	-7.494228718077135	-4.546740179728355	-7.7726864199176005	-2.1666605985249134	-1.2335268637119283	-1.7552537267839732	-0.44759497885412325	-8.167636725996024	-6.833267003630893	-5.407779397356834
585.8000000000001	-12.429354375014102	-10.667566301835251	-13.056629955848585	-8.439114110621833	-7.947028897883536	-4.555484716184813	-2.0553322863993073	-2.413876867985859	-13.730892465326349	-11.843451990437403	-10.715146541944199	-7.580914878680119	-5.518937642302951	-3.275504344777318	-7.0421205724921645	-1.5622784105719547	-8.825688000577669	-6.80435356861361	-7.846648524046671	-5.342023154099596	-3.6645647340136507	-3.7348047622834795	-10.26810893346028	-7.952035273003434	-6.78927703342388	-5.33284352008057	-4.735495910593593	0.05775355623117405	-1.8441507729687026	-0.0009284174740667867	-9.61441113933715	-8.50525594418986	-7.40118213623955	-7.612142240508078	-5.397762346007053	-4.363029189353463	-3.3371007634863963	0.1945202799328633	-9.723219715009186	-7.912264034173457	-5.954983730894181	-5.725447483630819	-5.718434351468145	-0.96160505875894	-1.8650506697152025	3.21025992401511	-8.496708224843816	-9.197633429035035	-7.2501438132318015
585.7	-13.220575216818544	-11.258866612366718	-11.825401605693926	-10.611999736351653	-5.2607142729102705	-5.591936067665896	-1.314554734757013	0.21228582563439624	-13.37535336449655	-11.831966637911322	-8.467237186091435	-9.189240079473926	-7.1609647499941405	-2.365348105229913	-4.807701776480792	-1.5353566402162262	-9.69745213477239	-8.111262351931202	-6.258438338644851	-6.454721824054974	-5.734070833905722	1.6609434236190221	-13.015656830778909	-9.726949878956622	-9.885637868170416	-6.861301624946831	-6.003443791955677	-1.859514340231521	-2.9431568855335053	0.016283436450664046	-12.939260379353183	-9.568336672806344	-8.28202401084	-7.038783581332229	-7.4091272956976155	-4.407384950385616	-2.203222030722245	2.182012403303271	-13.609836239089407	-10.079846073659613	-7.401492189821243	-6.792836346179714	-4.473592852550748	-0.27801372396036594	-0.809472423414308	-0.4049750270647664	-10.19395330921451	-9.309545315149013	-8.38498108594265
585.6	-13.874812910511725	-11.51532865026107	-11.02733959407326	-9.569460772210498	-10.271653179912446	-6.249238163360397	-4.276351865109865	-1.427900327713707	-14.957381598729741	-14.720833788267765	-9.819638096675707	-9.834848303580367	-7.438875041089494	-4.436369281341533	-2.590908123718944	-0.08359003604217524	-11.362529998036482	-10.875953057895854	-11.648351189738676	-6.397192297469523	-6.582326975270589	-0.6197992555173881	-14.141195185145127	-10.712297874514979	-9.888297854984307	-9.59133826580181	-6.282435218041555	-2.8798117365964537	-3.199329217004488	0.25781469094804527	-13.235780592788918	-11.528060628672902	-8.709868291922213	-7.0176749921108605	-5.3707591546557065	-3.4306314822920214	-3.490133128075317	1.02880487625435	-14.028765477975835	-12.304053879963273	-9.24976262173751	-8.177331629502646	-9.352089823330884	-2.478876271411135	-1.6701455206797804	-0.8943603275700642	-12.378706872478	-9.02916176651956	-7.580716389610832
585.5	-15.741709088645303	-12.356824583177605	-13.680417691242697	-8.763157937329803	-9.977703447331056	-5.546469036044212	-5.876345001046607	-2.7630796309711623	-15.985409199678909	-16.021402522168096	-9.870181019700379	-8.561532262868468	-7.802157040549464	-7.174040869352573	-3.776488530065585	-0.11823921507330021	-12.452536982554017	-12.042379013216788	-10.747740269974825	-7.865959997535235	-5.068597786329969	1.6986557542894012	-13.46788837220475	-13.820798667700545	-9.63310662127851	-7.651988850975899	-4.271014663151351	-2.1122310532050284	-3.217892404353477	0.8486241490583599	-13.569374428229185	-11.552962563484916	-8.501168504125285	-9.721559608099572	-6.524898125789077	-2.4979957977888443	-2.8846753000697216	0.6754589194461482	-12.317075910038007	-12.861686613068395	-8.716023525879145	-9.52829472251372	-8.625306763774736	-1.647663326532806	0.34473523928130184	-1.3254440149139992	-12.670379462343977	-10.044813624389157	-8.089074419125463
585.4	-15.601609016563842	-16.171108898380826	-14.454956167003132	-9.865597875413801	-9.200956359026309	-5.252832008834352	-4.654944946775193	-1.4571631718725138	-15.00041060295207	-16.932074908522953	-11.908093752576264	-11.076164073813803	-9.486221386116998	-4.493989751398144	-5.037445505904716	-0.9918792964473166	-13.151249861960848	-12.28770600794561	-10.311036862973367	-8.028844864244787	-5.983271870275042	-1.2147411908945114	-14.10964733578286	-12.190194027976492	-12.327113548398193	-10.152228506359032	-8.505925241110813	-0.384806829972695	-3.0978468704192608	0.30148844466222924	-12.876986228165169	-11.115529317781167	-11.01902083879994	-7.699725711987921	-8.12043226289311	-4.198227394051113	-2.0905239020538415	1.7962630605984433	-13.510159083450947	-12.675876923877677	-8.39025178074714	-10.213722834260798	-6.705048222515331	-3.53022176662828	-1.5838965604669395	2.4798835877845686	-14.567508224282191	-10.780170757999414	-9.840078837327907
585.3000000000001	-17.78647632877165	-14.327401940704972	-11.360335691577545	-11.212787933795761	-11.968889811367543	-6.570428425730484	-4.055627997038692	-1.1050481404863712	-14.834260036106029	-16.457672488782254	-14.635557699257607	-11.743651562979903	-10.381018199741112	-4.700776299330125	-4.1779858480865375	-0.6291170297776282	-14.850996685203668	-11.47185181712006	-8.90356153174734	-8.458505763455047	-4.6289418810689575	-1.29959327170846	-15.062256874121395	-10.967551929468893	-12.332072707800103	-13.575214804870296	-8.38304750639099	-3.7465176984535566	-4.18294351611431	-0.23895717861785426	-12.746528000391214	-11.942122988901438	-11.019149424684013	-6.597535180915869	-6.423723451453654	-4.555477833473223	0.05367382429313977	0.3766130621319954	-14.34729087365275	-12.984445872536371	-8.29969232622591	-8.845904253818851	-8.117678891440173	-4.237888043023691	-1.562314153547374	1.7050378833233122	-13.050626008240647	-12.495307995262223	-8.958688005532629
585.2	-18.20858631343058	-15.469373831253371	-14.554221281613604	-11.3953706532996	-9.99511103415475	-6.954776433981081	-4.102280278619452	-0.8384451121703492	-18.51767472276247	-15.63099253763741	-15.125310403871062	-11.149801443457845	-8.639945965283415	-8.266978238132626	-2.5249112691829447	-0.26040886199322394	-11.817135759720166	-10.795648141015949	-14.577274408523788	-9.94020111596809	-6.109110682869143	-6.263882402460628	-14.89746419467758	-13.308985042041758	-11.304322502982044	-8.660999141051455	-7.300926416533794	-2.3830908331897183	-4.325090842366638	1.7034658396635376	-15.6598393029261	-12.541548079707413	-11.115296333411095	-8.655437492366556	-3.7862650334505488	-5.859547265636092	-4.010975636585698	-0.7501584231799975	-12.119142082302591	-13.031557622200983	-9.012928715782575	-7.916993107041735	-6.772391697883692	-2.0615371040006503	-3.318289993609789	2.4415938246475672	-16.448756727323076	-12.818573541720184	-8.084843425867636
585.1	-17.54091145053084	-16.014483613709313	-16.16977618705124	-9.878075311866915	-11.149208976356574	-7.459924026588686	-4.072308596201878	-0.2549081380031649	-21.53302297654301	-16.630788643104733	-15.860458978866005	-10.847222617226235	-9.819957796851847	-8.891436133156521	-1.7689305684905898	-1.2198059362205838	-16.27108683112555	-11.456526434374654	-8.225426454445918	-7.665249964612536	-5.88591963589373	-7.035439055536819	-15.625983211400003	-11.824402360496919	-13.189004346183404	-12.577114915426467	-7.873794250586156	-3.833871473880294	-2.4537283190043873	1.6941205430470587	-16.175533657162845	-12.106828417191837	-11.685558738438138	-9.676969898533441	-4.709271488050226	-5.350012714099239	-4.671506366268137	-0.1523330965299864	-11.705125960845544	-14.079461059797275	-9.65977362785732	-7.767150999855668	-6.664550311347655	-3.195502151996627	0.627942917304396	1.3182932041427737	-11.642087618480492	-12.115037636777346	-9.30487977801118
585.	-16.934314019369282	-16.698554322365368	-14.407201311582394	-10.620527438205551	-9.92449296865753	-8.359079692917705	-3.315572174132342	-0.6325748095067675	-18.257424748562755	-15.753536669935016	-17.191947729369126	-10.787504370514858	-8.326011098244997	-7.106861663769466	-3.5863706189147573	-2.4623609073213273	-14.923468737312922	-12.124540327944985	-10.62547430731036	-6.207896889560232	-9.366415390672145	0.6234102012317035	-15.038923926533712	-12.340071965093614	-10.691188599931166	-12.502251545964695	-8.004060773597796	-4.856723573497753	-1.1543340263063497	0.3447777926248105	-14.550582687540503	-12.83376029635447	-10.153029183086652	-8.995823973378712	-4.738821429787391	-4.105232126714202	-4.040239413081361	0.8145064296225937	-14.065841169007713	-14.599796639302975	-8.659333334039118	-8.440107902402307	-8.273114196514374	-3.282127186216307	-2.962555321863421	0.8761197963325649	-13.66069122990648	-13.268632141819545	-9.110270614168115
584.9	-16.58944782998517	-14.18749488823848	-12.40641199006536	-14.537367757834769	-8.36391454427299	-7.552454577112088	-3.187521694186107	-2.341846327851896	-17.72982379434076	-16.098835339783154	-13.618561825800485	-10.637906331113351	-7.696343289213108	-7.952108531637809	-5.350080683550637	-1.9797807557488005	-11.833085772991566	-11.037939048571737	-10.31258866449832	-7.530032319312205	-8.744769349177133	2.4587281774862833	-14.563435510093363	-11.458116312812264	-12.823820952888749	-10.751751483596726	-8.572892627126727	-6.732401533543078	-3.3857184323528804	1.768860480640721	-16.28131978007861	-13.368843907667426	-10.286549315833193	-7.190155745624331	-6.362826923856297	-5.149282261925226	-2.1353763980315046	0.13337647112427012	-13.093228520452694	-13.805172936782698	-6.122787778343066	-8.6606900086812	-11.04362101292558	-5.269400292787737	0.6920708999274705	1.4468947757470159	-10.936513276577513	-11.430718936311278	-8.086292032922183
584.8000000000001	-17.61631081761728	-14.491351742418423	-16.845622909998173	-12.385137780632782	-9.055963497956535	-4.773108883458583	-4.007348515161179	-2.704300071477286	-17.570219501474657	-13.38214762019393	-14.577259635586314	-9.648274548439002	-7.934976378011094	-6.08973839193204	-4.152805227292643	-1.0893237418807193	-13.032302565364938	-10.914393138248284	-11.076060751295405	-7.1639411532791435	-9.078822276859395	1.2529470028320078	-13.94491219582111	-14.729293618592777	-13.596913494212611	-11.147231889156286	-8.893635456931158	-2.885636624638897	-3.4582272039628488	0.6300563218613267	-15.055550786649828	-11.836529637663817	-10.43600642549918	-7.201622832030718	-8.123637029870816	-3.9296714650102125	-3.464873312406194	2.2550118796505316	-12.79011767310849	-11.950334513025094	-8.324313855662822	-9.916288492733326	-5.942426357575355	-4.140929370617782	-3.335226899089685	0.567383875574494	-11.159422672735646	-11.26212468379738	-8.456105115850752
584.7	-17.536529792998092	-14.302705027817765	-12.44835098719694	-8.945826105652898	-7.031043995998073	-5.694204362344475	-4.504196468204284	-0.19243081491562752	-15.86430204048331	-13.034996598292555	-13.699246436675462	-9.290117976015342	-8.075819321767511	-7.926975899756448	-3.229367448407059	-2.2660427167481187	-12.591315205538317	-12.436171748513276	-7.200164104397569	-6.629032956703465	-8.870336683338254	-0.25794488729119025	-13.825369447562393	-13.853980498235344	-9.665679632561652	-8.913034186814308	-4.779220556601324	-0.09174079014884728	-0.9120061028835533	-0.4320830258567909	-14.767394631439073	-12.232592916727318	-9.923145213916518	-6.720178013488996	-6.978484618583077	-3.4040121655476936	-1.071647859977292	-0.94348353947063	-11.38068242639348	-8.967161852381413	-10.47556362298888	-9.04466771826601	-6.1718843689413365	-0.4799705993483443	-2.7602453982337054	-0.3576414333700122	-10.059942753950782	-12.25792343768169	-8.294706918350046
584.6	-15.426856578443406	-12.433442751514253	-13.006687289965512	-7.837681365995324	-6.290189449425443	-5.921301379735434	-3.9818039131351535	-2.0242086429861517	-14.028158773659877	-14.502694262469069	-10.416914459975771	-7.808219133853537	-10.424567376219724	-5.57525066635635	-1.910336193219205	-1.1894086338277845	-11.599712841924985	-9.421240989066044	-8.651443976237767	-8.22652264924704	-8.23683875874952	-1.8140283356260298	-13.653246836828991	-13.063761989897225	-9.872730953772155	-9.502392311816713	-3.283989237921411	-1.7622432787916718	-0.7104279460437831	0.51759871916977	-12.040558559227794	-11.624105291389554	-8.800603960960366	-6.941688714278667	-6.249040677062891	-5.041620217250651	-1.6781684839988777	1.7445892802322602	-12.178660493643598	-7.624968011108882	-9.592905145371372	-8.130955189034461	-8.470453522759838	-0.9759935283529286	-1.1037749696246504	2.0778697805162567	-9.798078544399536	-11.118625438383972	-6.765981647452455
584.5	-15.237534110430715	-12.562897841680343	-13.42126092516063	-7.359274608545921	-6.9656691351684685	-3.2967814201943626	-3.441556002561296	-4.840812638717821	-15.065644052363314	-12.853624277396632	-12.005261092176793	-11.023416448549586	-9.679260726072679	-5.446890158992022	-0.6404308964246326	0.6626402803850827	-10.667864382850993	-9.279070101420213	-9.814439173775309	-6.623290058095741	-4.70140407056898	-0.24039840604177676	-10.214683121682317	-10.034708178851655	-10.783185336560916	-6.512272205902479	-2.4774170465953564	-4.7210081124725285	-0.9333893196798957	-0.49684974649880614	-12.443069473520046	-9.795581362186534	-8.516167458238112	-6.830216809391236	-5.5365348674481885	-3.082104507607073	0.47075430197950163	0.15218660146767876	-10.452808700667127	-8.562006070277038	-9.27129345539506	-9.736359121104593	-4.321681554991534	-0.0738371873495241	-4.408550374716533	3.088270506360214	-10.183861244709425	-10.339216082100002	-7.607297885970691
584.4	-14.290572817163424	-12.574130161361774	-9.800614936684065	-8.559918504696677	-9.348327962662719	-4.207246780399609	-3.6136148258703855	-1.734728254311099	-12.147814685289891	-12.632393663686042	-12.065831132566442	-9.09737453039275	-8.107316869504167	-3.1159805990616682	-0.43446186852086455	1.5829885077308519	-12.17676085216243	-8.717118954132605	-9.53195884400251	-6.285272630858998	-5.329462503469751	-1.8362261431714755	-9.808714500934402	-9.572483613695475	-7.982646377231676	-7.324546959957003	-3.850962404979903	-2.2720708118448623	-1.2189987388094816	-0.2240502858799841	-11.208401526150165	-10.463224906417961	-7.75945501373909	-6.990120148646325	-4.850882549302774	-4.441416487291508	-1.9484478766078401	2.0498289249719677	-9.391784929143894	-8.79746184233657	-6.26541507488851	-8.016842442701487	-6.427415438389432	-0.403828037798859	-1.3700821699345573	1.621344419135255	-13.384247510310354	-7.386055234369095	-7.222270164080888
584.3000000000001	-13.776058373869402	-11.679588986507834	-10.091314880086388	-6.514208611680213	-5.338734684279715	-5.595125693887153	-2.3816634456379537	0.6896703774961137	-12.0784023190324	-11.74475539846824	-8.377405015611282	-6.724974871294146	-7.940367752163505	-5.660674600279595	-1.5218254222896492	1.8828072111044114	-9.766186020768549	-9.23591046711496	-9.499031542354551	-5.520029686905474	-4.687074586841266	-2.8035771118337998	-9.816027599529779	-10.641641050706959	-7.095896644744229	-6.472309316329186	-6.060251992092036	-3.807493346599199	-0.30680628856548187	-0.0016302706335919182	-10.514268579941982	-10.102524337036632	-7.492008336336601	-5.428880999144894	-3.8935719320483315	-4.676612549109499	-2.6869079829534694	-0.33050713799798004	-9.323721089360312	-7.5328259362792025	-4.82172861723111	-6.664969504874975	-5.085003432011395	-4.185629525003984	-1.9674809336934949	-2.3666752042276173	-10.923350847487075	-8.973975773169656	-7.351686897976495
584.2	-12.287369207865417	-10.677151112871156	-8.153687944592084	-7.274589899077522	-6.939970206072996	-5.031389007203176	-2.4092800730369754	-0.1014711672940436	-10.231854271066108	-9.073832547795249	-7.316112938644406	-4.240409917759691	-7.0260711246916525	-5.033175062430084	-3.834063473893595	-0.9659884634572582	-10.431474991263029	-8.975660053854112	-7.162966878020014	-4.759205537619225	-2.7530030279518636	-3.7083353255974627	-8.443017059228442	-11.300686183543819	-8.145989268962948	-9.16695186172152	-7.5153966417049265	-2.0934540376485105	-1.95170054102371	-0.12331788961240625	-11.52773737427653	-9.632065165717094	-6.448066436037619	-5.188105455889636	-2.466091689885083	-2.343311618268079	-2.390637755176738	-1.1413874051391744	-9.559692291882666	-6.52830740410259	-5.769699850742941	-6.02698777301125	-5.0385786358132645	-3.4175829239807145	-3.0948127668138743	0.8330849654143446	-11.445799750549664	-8.207238204564318	-5.493635054807931
584.1	-11.997343183075179	-11.081933659271057	-9.170834404226387	-8.545000243321638	-6.779015216220187	-5.549931743793895	-4.7961232570641705	-1.4113487067346473	-11.08107303629836	-10.541458489984107	-8.052109246069913	-5.27667264683684	-3.3881823855218705	-4.998676854738013	-3.9940766534527903	-0.3587340511689252	-5.585081961404052	-7.427507391593111	-5.810111825626217	-4.693870683256155	-3.3206310872618077	-2.2909749248732636	-9.303673553952116	-9.800307320580993	-8.412013785470906	-7.497893920067949	-2.627680669174443	-3.743150843125482	-3.8880409829664417	-0.1888119924654282	-11.424430871582285	-7.243917651161007	-6.254475460696424	-4.4094422722159266	-3.7061661758849	-2.108320601815241	-3.0419180868939284	-0.1611418302140061	-8.175508576130278	-7.145306802328297	-5.091103325503173	-6.646288432651133	-5.161513461101551	-0.6431447278563261	-1.547068565258123	1.2241760973441413	-11.723694773208186	-7.321887976828643	-5.184871169744602
[truncated: 241 more rows]
[truncated: 6 more columns]
