# Supplementary material for: UV-vis-NIR magnetic linear dichroism: a powerful complement to MCD for f-block electronic structure
Source: Chem Sci. 2025 Nov 27;17(4):2199–209. doi: 10.1039/d5sc05890b (PMC12679488; doi:10.1039/d5sc05890b)
Supplement: SC-017-D5SC05890B-s001 [file SC-017-D5SC05890B-s001.zip › mcd cryogenic/region-3.csv]

Field	-7	-6	-5	-4	-3	-2	-1	-7	-6	-5	-4	-3	-2	-1	0	-7	-6	-5	-4	-3	-2	0	-7	-6	-5	-4	-3	-2	-1	0	-7	-6	-5	-4	-3	-2	-1	0	-7	-6	-5	-4	-3	-2	-1	0	-7	-6	-4
Temperature	1.654	1.6201500000000002	1.5987	1.5817999999999999	1.5649	1.5592	1.5666	3.2514	3.2015	3.1112	3.0387	2.8259	2.8009	2.8907	2.846	5.567	5.5594	5.3821	5.371	5.263	5.2412	5.2442	10.3917	10.3638	10.3121	10.2839	10.1823	10.1709	10.21	10.1942	20.279	20.262500000000003	20.229999999999997	20.23	20.17	20.18	20.18	20.16	34.2808	34.2768	34.2567	34.2443	34.2141	34.209	34.2093	34.1963	50.2741	50.2828	50.2807
1600.	2.2785885211236914	1.7988849072633288	2.234320004208331	0.5658406978804579	1.0306945845839541	1.2888120518636443	0.4216476741015557	0.7853713970536612	0.5579022081604892	-0.9779535619532305	0.19911417850077445	-0.2825820144605908	0.20893398113832498	-0.8833600960190413	-0.8187794320670005	0.1512658134218277	1.535893786845335	0.3309829632557046	-0.5082644429112512	-0.17884965516881934	-0.675945207409365	0.00888340663969582	0.6700963495558855	0.3394341085318089	0.19988984093387427	0.29418341626647293	-0.4985314216262728	0.09816956926921479	-1.0920047572647944	0.08293003280809126	0.9479336450989444	-0.18047162532867078	-0.222641702988645	-0.24374367413820286	-0.016686049241725114	-0.0006407869309767306	-0.12380104626023876	-0.11618045117411077	-0.46707200893720546	0.10341392877841048	-0.41467238053113054	-0.2747266683684915	-0.5731539113156654	-0.4454015162299194	-0.3170794778812868	0.2089000873689315	-0.2627162985761573	-0.7466784051259888	-0.3066352188633067
1599.8000000000002	2.2904576533127363	1.8082552707841004	2.245958542380856	0.5687881532805108	1.0360634566543385	1.2955254538090117	0.4238440302820242	0.7594108158127585	0.5608083120909836	-0.9626012996088043	0.22287557027048305	-0.27729947247130116	0.14844275185544625	-0.917518816622671	-0.8971218095345683	0.1485313598019509	1.5438942337076804	0.3327070483666339	-0.5109119844941122	-0.17978128024262469	-0.6794661954881326	0.008929680166801799	0.6408253690074341	0.24659009821754818	0.2899457789227099	0.286230611657375	-0.4971896517982123	0.10049623877062724	-1.0611011864650883	0.08875708823487899	0.853836286329016	-0.1667411937093869	-0.10232280517830014	-0.2370810470546885	-0.07388733799231931	0.11087729973561741	-0.08688696064538222	-0.23089816276681488	-0.4626894831156866	0.10395261032599157	-0.416832402515812	-0.2761577153137792	-0.5250596706172359	-0.4477216058048142	-0.2254969018313115	0.10738674587650401	-0.26757267898905834	-0.7505678413322131	-0.3082324769521478
1599.6000000000001	2.302329753526822	1.8176279774815363	2.257599990915503	0.5717363457286725	1.0414336712783732	1.302240534524551	0.4260409356888421	0.7183250094646791	0.4802606506930181	-0.9322168812786017	0.2818528107482865	-0.24311250077461233	0.005983771184453021	-0.9741763053079261	-0.9446389585841735	0.13327048991865778	1.3827807290438958	0.3262113312361418	-0.513560188127879	-0.18071313828093857	-0.6790672610222549	0.008418444742611955	0.5816768783921109	0.2839813855043532	0.34899806848566506	0.23928688852979174	-0.3542727614316361	0.07023235339962725	-1.0241176867429989	0.16028203082250952	0.6531215662305786	-0.07305725443786086	-0.0361429959494814	-0.22276424014687957	-0.11901462736505398	0.12616960701963015	-0.09233708852104824	-0.2576503663881697	-0.4204074076425487	0.104491426577635	-0.4146969820061694	-0.2775891201102644	-0.498958010544376	-0.45004227554714205	-0.12426085902453923	-0.05307655135796536	-0.31246742438066033	-0.7544582501406353	-0.309830134455363
1599.4	2.314204822879402	1.827003028234678	2.2692443509040916	0.5746852755014464	1.0468052289597167	1.0088911282882838	0.4927054066122258	0.7216707282137321	0.4436735559277322	-0.8848217633319777	0.30605443522878834	-0.19603002326766636	-0.03264472426204148	-0.9913461930799327	-1.0041373999395338	0.10852662693991602	-0.05216075914838539	0.28526327112336974	-0.4554965810367748	-0.1816452293711576	-0.5618810838905219	-0.006396120972845004	0.5197871526505153	0.33229043919887347	0.42608224763855646	0.18053851176009728	-0.2321644491999774	-0.0026347618128063494	-0.9594264351872221	0.2233024777698233	0.5863388568260368	-0.061881840498422935	-0.018199680074303816	-0.14036961197139783	-0.14125601574956623	0.12475857022595811	-0.0824693835569282	-0.19884117744860041	-0.46398207281554005	0.10503037758387493	-0.369955932554106	-0.2790208828921949	-0.5582242293992506	-0.45236352567455257	-0.01118158961998459	-0.042760531672551484	-0.32823510123811556	-0.7583496319161268	-0.31288132422866566
1599.2	2.3260828624844407	1.836380423922972	2.2808916234389454	0.5776349428754629	0.9659033878136548	0.47684350369845063	0.4947977258351377	0.6849306379988658	0.38978706748131864	-0.8104653918302868	0.2744513271121118	-0.18454215303947646	0.012590263199567908	-0.9595481794977074	-0.9645013170533283	0.10100469029542342	-0.18846958195598873	0.2049986793709258	-0.26214790124933157	-0.21507446316339632	-0.4740543489765991	0.045649466844043515	0.4907764838062953	0.29272047628256886	0.47809518318596594	0.112175004831334	-0.2866548438849666	-0.006313782864823023	-0.9483088628367276	0.2507261279452516	0.47523218842011966	-0.10048308346518074	0.05613774551705971	-0.07729707871237768	-0.1250911326718982	0.21421985264516796	-0.033140869442513994	-0.23323426859693436	-0.5192248581149903	0.10556946339526876	-0.33342509678592996	-0.2804530037938802	-0.4863263415462734	-0.4685251154080644	0.08894395430675855	0.006070450960859613	-0.34500168894936395	-0.7622419870237265	-0.29778697523930114
1599.	2.337963873456498	1.8457601654263318	2.29254180961297	0.2719270739019542	0.03773054487654608	0.28607323701285314	0.32767890536378924	0.5822697494186021	0.2855662464058269	-0.7808039498837268	0.28708102298140936	-0.2674358583157014	0.08651378497490164	-0.9010549795358712	-0.8810032486769768	0.0738071131502123	-0.3140454799589358	0.04720962161870407	-0.13370635962413702	-0.2667475287860977	-0.4032944707899001	-0.05671734435882617	0.48434144849703636	0.3334339227263899	0.5783400992077418	0.0598603869193192	-0.1310048626197616	-0.003661610990297482	-0.8089864611366416	0.28925024302144153	0.31916982390005905	-0.11948824162818192	0.11881674670333864	-0.17968385001560225	-0.07147325510694312	0.26190507792297196	-0.03590669302269988	-0.25575605310624083	-0.5233672326556609	0.09342970088508872	-0.2692436253248038	-0.2818854829497012	-0.32754323825454534	-0.5144537634473908	0.14261930086193117	0.009943692405436107	-0.2920557119806915	-0.766135315828668	-0.22763615396777034
1598.8000000000002	1.5217425440523489	1.7262240188022853	0.0801682771638918	0.02567216255153273	0.06668926407205342	0.28120494790333606	0.08539761392901069	0.4312506157359781	0.2245623186099948	-0.7210583838332834	0.4299250231147112	-0.2869763376738928	0.0537730503660796	-0.8429418569158809	-0.8104614688115964	0.006652064958641776	-0.1834305848338138	-0.0715768766663827	-0.1238433125945822	-0.24490205317971453	-0.3849989394312212	-0.1180848030048538	0.4504086183019206	0.4175792415757395	0.6652799243735148	-0.015355767721740542	-0.09932257451052728	-0.05722396615004344	-0.717678405884679	0.29456428587083294	0.25526387587416627	-0.15504433430047446	0.140089179194138	-0.21976850861579286	-0.015479067371764927	0.26283458627994305	-0.04118981676720105	-0.25107914951693344	-0.5082692149639343	0.07903944694147276	-0.329136725649594	-0.2689478813035722	-0.1730237521431915	-0.5176409270494614	0.18783654023753504	0.032899282367683705	-0.2311257672492691	-0.7780320043752235	-0.16712390940766536
1598.6000000000001	-0.12945656574420725	0.0026662560543645915	-0.19000261838754914	0.07833672066894148	0.10534546022259275	0.23592716535492336	-0.1399040336200778	0.32816613263684147	0.25502366044734714	-0.6499896955235966	0.5142305059763321	-0.3118342856973754	-0.044492152150902034	-0.7654947390046961	-0.8296766969705271	0.032819317270752074	-0.11376119696785053	-0.2017746466078732	-0.027997243830970967	-0.17384292828085438	-0.33007331879499613	-0.10578045427565014	0.38803470505894067	0.4830337905867796	0.6301755762527081	-0.02455435790259247	0.06147587207268034	-0.04626500362014398	-0.6448403121326547	0.32848104146313517	0.21908717927255797	-0.25309044570639627	0.1348556444393709	-0.27431105170587905	-0.012035174211521806	0.22043094116150203	0.07358052094400244	-0.23732943034102216	-0.5450573235575648	0.11660193468837654	-0.3128799290810908	-0.22090099487653223	-0.0995907684377135	-0.45756945675818494	0.258351268498537	0.0698060189024284	-0.18185390027411172	-0.8587616854826787	-0.17949575155858313
1598.4	-0.05002373994554174	-0.008441661313522836	-0.3905951697711566	0.057196650236248155	0.14432895063082798	0.16921757008612204	-0.21091206769845292	0.2896124998836109	0.2124449270270766	-0.6578261652236852	0.5318244047017366	-0.27742943344391285	-0.08047444490112443	-0.6641800276291067	-0.8395435845380693	0.08484338052621315	0.06615255713157381	-0.29626704843497903	0.04238571616281806	-0.10860664651592507	-0.11352326025765816	0.03074324943279305	0.4406769654638062	0.525372076188941	0.5764214930217764	0.009925285002925922	0.12250237348643628	0.05822657206168272	-0.5876901908751179	0.31038448984458616	0.144191758262812	-0.19576345095721634	0.10226875311040816	-0.23895747491723304	-0.011933229287069334	0.2525652992182995	0.1366749506839094	-0.25120575695813935	-0.6259162564607673	0.15674858451141738	-0.15371966361062123	-0.10608820714014301	-0.1048687088796173	-0.33948141608116145	0.20294436678558203	0.05861301657276598	-0.27981621199569773	-0.7264764904847516	-0.2051649561914692
1598.2	-0.047328396595927885	0.16851101606461774	-0.5285996381674261	0.041423339500710255	0.10854111157188134	0.29567333084814806	-0.30593378821135847	0.2512110940361112	-0.03494499545508104	-0.6534249302366573	0.49479984490343826	-0.26069591772754225	-0.056387483936603755	-0.613230643576634	-0.7890943112404261	0.07945089294754444	0.046056106501058486	-0.34460452134201897	0.07309486366063052	-0.010760603126238236	-0.14335009774190027	0.12918566406707088	0.4942036163687466	0.4410839586894753	0.5669198376641635	0.037980272095742534	0.2075077371753214	0.07901092688902171	-0.6032811609728386	0.38358620249231606	0.144530639612155	-0.11898131007556198	0.11205635339490086	-0.31349113339722307	0.0033084122362906417	0.19436112623697988	0.1229857536030765	-0.25088302489642983	-0.6101116824000655	0.09357746446810382	-0.0761423056361183	0.049575003879550744	-0.09839587083910745	-0.23476348808934355	0.1090718867724851	0.057437361285032365	-0.2999804776330847	-0.7270864533488273	-0.22977914229555407
1598.	-0.12023149589449031	0.22607445077755786	-0.546337418025021	0.12135380108205243	0.0421631013947899	0.45845478221543523	-0.2003966397349164	0.17804582895036897	-0.09859597094729636	-0.6244202641645528	0.4370169680159007	-0.3081709105936411	-0.14869495935120156	-0.5654185440880474	-0.7051901129425865	0.1095776378703255	-0.15659202005388642	-0.3871211042340559	0.0063099172157448265	0.03067058371808451	-0.20787404798619633	0.25185041189204743	0.5061488364624007	0.33569500077751163	0.5244598703830368	0.05553244498128724	0.19336393776218258	0.09921289744852423	-0.6125018665039187	0.3958609094531464	0.21626891130990086	-0.1341789780535399	0.11806731150587747	-0.39693641210111036	-0.02642384025840407	0.1176368188815396	0.14705150224427782	-0.23237468241102985	-0.5387936095200576	0.0962241449652462	-0.08603003567287035	0.12244046688988564	-0.032519193629731866	-0.11708143456679077	0.053854972947203594	0.05311334204775704	-0.29520521237649616	-0.8218120126579552	-0.21085380266742326
1597.8000000000002	-0.18459270298074992	0.2326715907844367	-0.2707529048928302	0.21913806249486406	0.030171967186000098	0.5604160638319152	-0.09440607254809315	0.11800162716917824	-0.14692010501844877	-0.5977071941059574	0.3729233011498444	-0.29427570538109044	-0.17194807030387452	-0.5185438623431584	-0.7208114403416295	0.1515132766033465	-0.1494065455328938	-0.38231094368484503	0.019287480741897893	-0.02446161148234434	-0.2256034888035323	0.3673824676331964	0.5381171221287382	0.2956794469640944	0.5044107417412181	0.05858165884668542	0.2525858966552814	0.1865572350702976	-0.5832155292622374	0.4060440644746233	0.21394733635444624	-0.07906300380454354	0.0705780630091732	-0.43383608896446046	-0.017499705453934894	0.11281027421494769	0.17270678531492434	-0.23531035259237193	-0.4878146506950628	0.014077894954474403	-0.18619518496389403	0.07941677760172547	0.02171438491861702	-0.06350903484146564	0.009078798856994336	-0.016272640167393382	-0.2485675984021109	-0.9456085688546128	-0.17091823994390526
1597.6000000000001	-0.2618377388955623	0.2238696420654403	-0.04004074855655418	0.3139594622083228	-0.1917821915339646	0.6683484450890687	-0.06022634760596318	0.11368259059593934	-0.15119103254153146	-0.5325728956990061	0.313005391138813	-0.19540065094145703	-0.21714937579659743	-0.4267400978768395	-0.6958833194339785	0.13645750278232793	-0.09856852669783395	-0.35161436820634834	0.034443618749413374	0.04207421434046349	-0.22630186556935922	0.34758943748381227	0.5913780992016268	0.25914444362304695	0.4081017379594425	0.04714088672102794	0.2565970671551125	0.20417607845189698	-0.5106325432652234	0.3922388159472501	0.3629008880259723	-0.057374583004765944	-0.024335556204551773	-0.5081759624449426	-0.00527849606422608	0.07696973191538176	0.18408649937302748	-0.2232869850864993	-0.44172139772628294	-0.16655442775498053	-0.17035433878325695	0.012648394881357026	-0.1228215196789453	-0.06159085083438123	0.0239239644481688	-0.10114104769451523	-0.2760697978275359	-0.8062248468706791	-0.1891909588999036
1597.4	-0.21750012236114463	0.218601151866788	0.07804186400759379	0.3052489583382364	-0.25256519332102034	0.7316703125165324	-0.03297741021533387	0.1750871400134774	-0.15767499491479395	-0.47239991341286147	0.23757846267297186	-0.17029112017070328	-0.2977465018571256	-0.368785873407348	-0.7367612377053104	0.14435867801026073	-0.19066148516684628	-0.3341457739878785	0.06094871643347934	0.13620287945165488	-0.22054753276619807	0.2780519622895636	0.5413308612732883	0.22671854543102873	0.3090977679027627	0.04686662992490301	0.25034796830652567	0.19892905413411135	-0.5707247283180857	0.45217805137484485	0.5126759750727516	0.04048693187259105	-0.012268926876013941	-0.4910676971578363	-0.05525181555295752	0.050967482716739426	0.16358416559928257	-0.2523734337605727	-0.4399652438537189	-0.2709633794435945	-0.20091183878315153	-0.034104149745848134	-0.2764884669342416	-0.015623611514906686	0.008438211541948962	-0.13626638652596804	-0.28905790545657584	-0.7150600563195214	-0.18132112596714248
1597.2	-0.3255866727970573	0.2427226691775382	0.13629793150326358	0.2223073775582796	-0.24600160621897657	0.727343108623106	-0.01701556912867556	0.2118562531912984	-0.07824699009274416	-0.4975213334624905	0.1620791113654957	-0.15454650148341575	-0.2823440515634232	-0.32710226075287724	-0.7546737936694448	0.1722156827010583	-0.23968697468899947	-0.25024136779249256	0.1643933774352985	0.11239463551112278	-0.1992649391619283	0.3058354936105548	0.4961428181234372	0.12470523146479592	0.25457974966820013	0.12535860404979718	0.31628134116445683	0.24749033402626913	-0.5363742528754913	0.3037490451819885	0.5717826216610951	0.10346810230202678	0.02325261758019873	-0.4716911496247109	-0.09070281659070746	0.07562606566633048	0.12541138739406377	-0.3474982103127873	-0.4550139497759769	-0.3274706468133899	-0.24740219395526347	-0.030986763247597436	-0.3079966186589237	-0.030208750932317015	-0.01942142442194731	-0.1429253440560735	-0.286268766663734	-0.6179602764374518	-0.16646486013181008
1597.	-0.40071844097117437	0.34378729387186474	0.07393828746626965	0.15577758492066773	-0.2677557186600614	0.8040038243986024	-0.047650838604516105	0.20950079091685744	-0.05648729615488112	-0.555856585333743	0.08452607877199694	-0.08896148699078324	-0.238136838403799	-0.36426847608017854	-0.7750954384947851	0.15474233391237552	-0.2825087136246714	-0.3217072554236384	0.19860857367803925	0.03997041280039271	-0.1732053400340147	0.3220261932887206	0.5087826352337034	-0.013242545091457888	0.2190270126665147	0.2161050867666514	0.1066250740771057	0.3147396280061872	-0.637241097099206	0.325107798974245	0.5483248449470537	0.13538099518562113	0.027211061659540785	-0.43749343197754426	-0.11371875488725491	0.04804499724080043	0.10155442126213773	-0.40514410987057536	-0.4082835970124838	-0.2605260866306768	-0.23572044798772213	-0.02223575221591159	-0.5405912861898787	-0.03177540414661055	0.030255310275220493	-0.2126293065170378	-0.3429330306305989	-0.5105937742855748	-0.1352221235035089
1596.8000000000002	-0.4156539633336537	0.32125588662674376	0.04542017455889941	0.14678531075342865	-0.4847278676634962	0.934031809291043	-0.1269538159548767	0.21452132040606559	-0.0380811230164453	-0.5907295710101469	0.061940891289695085	-0.05203234234948015	-0.20724087475458466	-0.41449818684500767	-0.7169180322062816	0.0735291040278502	-0.34169645661579146	-0.4008491112919674	0.0768491777614507	-0.046122458684443285	-0.15035185776225155	0.3915988643908409	0.47484178521380954	-0.03280977065538507	0.2342491760926886	0.26773571099246246	0.07867711876576755	0.3615902093404726	-0.6583344654650412	0.34267208050076003	0.6322098009103294	0.12263077729331842	-0.003514385314172336	-0.4118547931731053	-0.14850570313889805	-0.015265760048868603	0.0987626370025204	-0.4420783955478522	-0.3424038704950487	-0.3589844223773364	-0.2997810139892407	-0.004121608941163524	-0.5740808251431225	-0.05022892036974039	0.12118967869274103	-0.23675768326348212	-0.2713752096432248	-0.5420974347923154	-0.14816715158606628
1596.6000000000001	-0.36621128407089754	0.2131633622023017	-0.05703417376226407	0.04775999597189394	-0.5473657942327628	0.7518240956892823	-0.22105068781439757	0.22787624382709928	-0.0041153067682563734	-0.553771476993205	0.09451347452095692	0.02192868687925107	-0.20375953834015254	-0.4661527457357952	-0.6043974682507716	0.05075274167430178	-0.41609592980802756	-0.35165414944528023	0.01100556401146615	-0.09944268654000005	-0.1079682267396185	0.33961388268726694	0.3928222157695532	-0.007465488067606083	0.2387226580659447	0.24771301754199526	0.028333632081404807	0.3929026070982853	-0.5246779191557773	0.3589131263847354	0.6892874776903082	0.025761078330122925	-0.08553210523633603	-0.32114667713341355	-0.1285019247776695	-0.017110120545346007	0.17933707740997046	-0.47378754573908277	-0.3293308587635821	-0.3194305498560966	-0.3319713117268515	-0.07239300016909307	-0.4895016696060841	-0.17933944883659575	0.15259983266796914	-0.16685397766669818	-0.23690938558891614	-0.5315992755163313	-0.18303041298855474
1596.4	-0.3176237436890501	0.1095439472528314	0.03656953123117536	-0.0018114854551676066	-0.4449327976344419	0.3879527883988617	-0.3513720855349028	0.24987098229926732	0.030661611418864827	-0.5246054648166738	0.12414334272488003	0.07277392091020855	-0.1431972502724385	-0.47141826471217196	-0.6548394867074633	0.057209459060710725	-0.34973570663888337	-0.37385053626856574	0.012811802714557124	-0.1414368048094947	-0.15076903937779057	0.2757285336892911	0.32980595679903874	0.0764869936027414	0.21991373246763454	0.2359806687406904	0.015393456647955064	0.382055306056125	-0.46486891683510895	0.2780962372572582	0.6723147645263863	-0.013510798538107629	-0.08054846510066159	-0.2561783008309383	-0.0393425174016275	0.02670204969515959	0.24287972748763928	-0.5129966309716931	-0.3571779686084984	-0.2668773591881266	-0.3309343525837628	-0.15073158339237702	-0.5301282043123048	-0.19409496347860056	0.13911172719858106	-0.15606813155914837	-0.1426873446890192	-0.4217866454572208	-0.14210342715006266
1596.2	-0.19437965946344984	-0.1510590039731627	0.1184551494331727	-0.006600541951139568	-0.2048543672232282	0.29245835104826623	-0.4303406046216106	0.25923898439479426	0.09861861722686144	-0.5656509018323954	0.1260288903351101	0.05180427081670221	-0.138439394672576	-0.48018624042658103	-0.6075437158420208	0.06092602629572225	-0.3231657381511978	-0.3871285192719876	0.016073359660296486	-0.1392470327098731	-0.12413390396562321	0.08178400898271675	0.364356581724456	0.16358895803225598	0.11936390172177723	0.30567856691174417	-0.016749277611094793	0.36302739974233955	-0.47505684438481754	0.23285847937443613	0.7016051009836195	-0.03813863680252852	-0.0875562375434176	-0.24374783585138166	0.01860590040040519	0.004910373349522417	0.2510820862122081	-0.5154734800594396	-0.38985007116718073	-0.2093984900317348	-0.3495142889196345	-0.09777311953079694	-0.5484962683430772	-0.19906499177286813	0.16803049194813222	-0.11134038407244273	-0.05377263255553511	-0.3129643444319024	-0.12914081580897127
1596.	-0.12257218014357979	-0.16143255891547087	-0.18589403238592975	-0.043041900668262835	-0.15137595158619466	0.10034550322175591	-0.40528768427432393	0.26882145653973266	0.10373942012667871	-0.6312285706790095	0.20014236922715709	-0.017048327023284075	-0.2110327032522438	-0.5204241818404811	-0.6141112794414322	0.0781323614507419	-0.29722831543945255	-0.37285219327201435	-0.020283576106577363	-0.08042545962517217	-0.0713493755110205	-0.0393390498938567	0.4274855746508626	0.1539150090947418	0.04655245909542324	0.39196090852798493	0.12644112559873472	0.3609562764934188	-0.5434149163954152	0.17849015750255473	0.6239593284220306	-0.03033868525536474	-0.05603937785981653	-0.14749551010497747	0.01683812289544666	-0.024016468798684444	0.22906510323650395	-0.5058811304060832	-0.46990504654775855	-0.09705270174692449	-0.24768797884979038	-0.023520453287325088	-0.4362037407973097	-0.15527769557911844	0.21474899528873004	-0.008549439666899836	-0.08617138804294223	-0.3279997894180994	-0.053741920605076626
1595.8000000000002	-0.07417400662282679	-0.04168783293848743	-0.19216201472170671	-0.06839696610388486	-0.25177121301566796	0.013264778319266101	-0.34389790539373727	0.23903349767388055	-0.06710145751871026	-0.6120577513476163	0.23228778586362145	-0.07309012492321085	-0.24895076003340644	-0.5647990913447579	-0.625820648160431	0.12454838802191737	-0.24609196126510974	-0.3297405025746993	-0.07956039672371018	0.034282904078915134	-0.007883695158293166	-0.14741273562940727	0.476941922959796	0.19024935390966383	0.07245980293562981	0.47409364914062935	0.10010639560894674	0.37457022786227157	-0.5678059645906292	0.1947442089040339	0.47096926881302	-0.0520580002678861	-0.018737865879727568	-0.0890438941543385	0.05917397811243318	-0.039105097834927785	0.2707148490366539	-0.5040320924350593	-0.5432458722978224	-0.02640348664361572	-0.17809881692988808	0.006811937029059826	-0.39824993078235027	-0.11694142231946278	0.2314427815215725	0.004360841416988169	-0.04857406624175984	-0.5146597370035197	-0.0006187351111269813
1595.6000000000001	-0.1432229634785633	0.0025495448513764354	-0.19251483213859036	0.0391623820100417	-0.3870231127006366	0.022306978801527887	-0.40758565077835657	0.32441334903206115	-0.0770882040376677	-0.5463423335921921	0.26813935396720356	-0.1161501863969438	-0.15987603263589678	-0.5365508769296932	-0.5979292649367025	0.1377117289490345	-0.18173066321340492	-0.4208657499368577	-0.20218740939637797	0.09780470686567286	-0.02227840613233766	-0.19680471751603837	0.49981491176054466	0.1447884524110067	0.09728835895771315	0.529159289911827	0.06252354419103769	0.3497062562350729	-0.5242680731219449	0.2177974519890931	0.37288402917915114	-0.1040411023794428	-0.05131067883794625	-0.030440940588530464	0.07661356160633695	-0.03793620070121546	0.3216661271070905	-0.46840431966958956	-0.5431684133994803	0.011321082206480773	-0.15499055108713924	0.05220676004596658	-0.36218816293563943	-0.16169155132313912	0.2634703632467813	-0.06517441258912474	-0.08353768504911571	-0.6017138569614688	-0.010191368437741058
1595.4	-0.03500191508575744	-0.03476433087694718	-0.1043803587151928	0.173010448610638	-0.5174021611176789	0.004552457261000422	-0.45682536923824757	0.3479600823867035	-0.18247162240507292	-0.4582593806184783	0.27719688668159015	-0.15737452073104932	-0.192761794162527	-0.4664591463357253	-0.5879320888591097	0.17242235812781906	-0.1808050547015046	-0.4023932511112172	-0.2459661690267277	0.09354655595597294	-0.008939373499399425	-0.18906049634443506	0.5131039940692343	0.158464618546385	0.11983959224357361	0.49496988277707193	0.07870172336644249	0.302695507628313	-0.48910536380747227	0.22529501291869344	0.35508157539864044	-0.14653543932100171	-0.06472290797125645	0.0321167827822096	0.020841049099228733	-0.002662656428219643	0.3596610389547342	-0.4168519324525399	-0.5634630544758134	0.022899414863312543	-0.21587255486190693	0.0553252066905516	-0.33172984120586646	-0.14074180036733064	0.29478389427295365	-0.10297138550254607	-0.11654336560794665	-0.6138344623551133	-0.03923424658022687
1595.2	0.02239462857137549	-0.11580355737378366	-0.07598226917421276	0.17839284292427476	-0.18091641598965363	-0.05687497035110063	-0.42168647731621	0.2894866471141957	-0.24924155846410614	-0.45010217905369226	0.22673767959615163	-0.21981852720508419	-0.13951371999575862	-0.3475815709929574	-0.6102136108598981	0.16378232434315185	-0.2656149732923485	-0.4116752422216369	-0.2618393199780813	0.05079058645941936	-0.09559936557612148	-0.25032844274876814	0.525346871108964	0.2361118431544948	0.1749058745522539	0.42141753249854713	0.13349160553848022	0.20327579203134138	-0.3670275452101404	0.20460848133256196	0.36006664308975667	-0.22594988028088606	-0.06595965546566912	0.038864659840976756	-0.10359516726103345	-0.05111595199605693	0.4279663834123372	-0.3798807822177294	-0.6142320469385262	0.005499314671252344	-0.2147893514077794	0.017985233249287143	-0.22151533251757483	-0.21073470164508373	0.2703414580465553	-0.12043964022864828	-0.17373967579517005	-0.6430749503297818	-0.08718605216898215
1595.	-0.059549692932939664	-0.09456482371716654	0.2419166951136309	0.19732343783054654	-0.04733842282721751	-0.14650149354816921	-0.18903484348532776	0.26881946466542866	-0.31897596010815704	-0.5563833262872397	0.19165642912507055	-0.26925942629331523	-0.18600936607410481	-0.2578542068650206	-0.641991808155671	0.12946794878536472	-0.24385664335047383	-0.4961623048866373	-0.3014107544268724	0.017389914511963932	-0.056281935243676126	-0.31746443057512347	0.5441338485990488	0.252208847813999	0.2638151215342295	0.35206968771286895	0.15393085123256908	0.08022887232880226	-0.2729416300474453	0.22874010678551313	0.3742266746813802	-0.1781444654257868	-0.09312504318301602	0.02623693677448089	-0.14044665595149572	-0.14598482152919529	0.4245330077208147	-0.3605378166832787	-0.5934732147485441	-0.02247865834447615	-0.2025154991703061	0.031900604852935	-0.3603755696460134	-0.16123977340673012	0.23709259947550645	-0.18434059341848974	-0.17121113220059295	-0.6805888444723556	-0.07071488120304141
1594.8000000000002	-0.026891958052365102	-0.14213413427590055	0.3641257679425375	0.16693940267068963	0.16525177468405208	0.04253680832238063	0.00463127946656261	0.24688610737513997	-0.2703642130610302	-0.6086439513091488	0.1159714797665565	-0.2699813368563917	-0.17039215205010524	-0.17296724434717506	-0.5464485469534606	0.12263600917880554	-0.24059282804911292	-0.46753326671948825	-0.2767595317497401	0.07181044524055849	-0.12529469624722697	-0.3541836087634783	0.5388102663221122	0.23532885711288742	0.2710214556296153	0.34926925381630547	0.18420170937559552	0.020776043474095427	-0.3752086101654326	0.22857125129925368	0.5712742742774153	-0.11826865513809273	-0.1040993726448996	-0.0022797333415674435	-0.15895966020974325	-0.17367585876636066	0.3873376306207872	-0.2823105022223439	-0.5158303624475982	-0.09178687223397342	-0.28096954285657755	0.047710908130993254	-0.2848275186509486	-0.18955746016512207	0.2506769916887624	-0.24098148774484496	-0.22259741270222705	-0.7575765306373009	0.009048023353312422
1594.6000000000001	-0.11262415755239238	-0.08714575454507131	0.5139398770666722	0.15729050764259334	0.17188061721232742	0.3022550620086056	0.222432337982169	0.2454293158306316	-0.23268473450400276	-0.5767973817551353	0.1474759635517925	-0.3030410594989767	-0.11353432670886388	-0.08668442863536847	-0.5661184447914861	0.040686787679816906	-0.18127464528932982	-0.46406806320585686	-0.2839422476105003	0.09256523800477487	-0.1593530388545502	-0.27415897602821426	0.53943166160178	0.2911403624538764	0.28410621701091693	0.24724344075800778	0.22425120969813778	-0.07720257320484435	-0.30570755573203096	0.27981405273687876	0.6921805314305314	-0.1273067190598534	-0.17917425779481477	-0.008422729153072975	-0.24580290835958638	-0.14820400989974136	0.34607278617380394	-0.25779555796928394	-0.47894988545443357	-0.26548041405058154	-0.16449470924705709	-0.03570065605652609	-0.24225784609737644	-0.17196384391811856	0.27415007342258574	-0.3148284734874351	-0.2723857409160796	-0.7520358725833507	-0.0036503774175836445
1594.4	-0.26504763952801524	0.07666957340721162	0.6113227152869765	0.0648917026545944	-0.04112422763262227	0.34778236881017	0.3187235134129631	0.150791034293159	-0.16445141801073537	-0.5078196030669025	0.07950606032143732	-0.31233278017912497	-0.08233277184381796	-0.02475787979088604	-0.5860595641678011	-0.03699369351291838	-0.1824763868769227	-0.47569328771952196	-0.2559233002058141	0.05773349194460367	-0.21994940728938916	-0.23237087664698047	0.5128743399049089	0.31914431321588926	0.3307336078901011	0.16930088520828893	0.16715053938914606	-0.18394576035046756	-0.3518065885949813	0.36183935303514664	0.6202187339302371	-0.16071238185049863	-0.210620618885323	0.09222286177538339	-0.27487345980895456	-0.0629002117861178	0.40274152984083034	-0.27974333533366696	-0.40801049507433296	-0.33137565256210416	-0.1599987061833593	-0.1466682196118517	-0.26132567170027987	-0.19791710980727473	0.25041268553277696	-0.358939149526291	-0.22820608645352167	-0.7456130425100984	-0.00040461248979595764
1594.2	-0.26572193066754385	0.0011339141809414144	0.6263138656358085	0.018594896073084226	0.1325266351693424	0.4117762888560956	0.13351516416285916	0.028572440228716058	-0.10448477034085414	-0.4816159845019787	-0.041748784768905735	-0.3051075456124063	-0.03188045920384247	-0.06470855004711348	-0.474531415669536	-0.034888761128090084	-0.12378788211633081	-0.49684400271340323	-0.2635967933508759	0.031814633240136996	-0.24178585069816153	-0.19258609905068036	0.46541899178537294	0.27895963755645614	0.3936397807738659	0.09293151557483109	0.12037547023896476	-0.2799856304003491	-0.3293821015398869	0.34627072791052194	0.5566688960141892	-0.1435010027399648	-0.19000058321754398	0.12050927187636978	-0.2593898730707117	0.00008556525886499813	0.3541572436597731	-0.2531984878823658	-0.26457273790631847	-0.34473340543755326	-0.2528946820602146	-0.1897263175679778	-0.22421526316375182	-0.18141658917347403	0.15943143486732536	-0.3711860452610013	-0.2256480298639063	-0.683996711599644	-0.00803208818622404
1594.	-0.1651528823918203	0.0443368468482829	0.5287234389805433	0.08383588528392052	0.25553365204298994	0.46608532901563743	0.05337144238937902	-0.020765274089411728	-0.16337564008611732	-0.48077112348793394	-0.07464936022469783	-0.26943646190652704	0.03127508265504466	-0.06348927619701884	-0.48031714080062554	0.0032972909095633704	-0.24742244980818537	-0.49256412045027026	-0.26621205322572133	-0.020420202435156642	-0.20511883240175124	-0.11738239963180923	0.47201942845779876	0.2966038249766095	0.43912283501512334	-0.043434337767777886	0.17083776724944544	-0.3339915869231411	-0.29402652217613245	0.32780774386633676	0.6815925783474825	-0.19108919710180367	-0.2722764648171702	0.023615255694720918	-0.27749013855253957	0.012695790393863352	0.2585878538788793	-0.25662954291249757	-0.17331030557571106	-0.30113919847528986	-0.21197886258453624	-0.21844583928582928	-0.22759582221644684	-0.10586845570492892	0.09027413272714462	-0.3873985851562833	-0.18837610573469235	-0.7458784641922513	0.02317835927547296
1593.8000000000002	0.008865434019549819	0.13117417061506265	0.5774257178178979	0.10505426608465257	0.18789415445751298	0.4532431030845337	0.19296166219109	-0.06600502336264663	-0.1845816376291	-0.46764499675639476	-0.060527472629389095	-0.2952236021126627	0.05231397336491479	-0.07531130463448193	-0.48183693320727383	0.06027295673839772	-0.28098584257012665	-0.45898156257807066	-0.25177876619866507	0.008027818606879109	-0.2008762210298918	-0.09497112316379991	0.5423475857186026	0.2863199284055948	0.44438069979570527	-0.18924517958364342	0.22779680211437808	-0.371873749070773	-0.23289265857584573	0.3176235924017943	0.7137526904057527	-0.20599862855987522	-0.34753296024022423	-0.08290068996552329	-0.19892211410646582	-0.016891749958985812	0.20848366939481963	-0.2529481687597601	-0.06823590338227872	-0.36658067446651604	-0.13564707812406832	-0.26615409774308596	-0.1743818562922271	0.03337289635524637	0.11541297165483186	-0.38277301800633845	-0.17874706693895445	-0.7729894683778596	0.0905797039197582
1593.6000000000001	-0.004498774587453479	0.23769560294687303	0.5431179920109586	0.04839163557447765	0.10670657025540195	0.4959608941170949	0.17422611235720442	0.02411772824791352	-0.16078496114602908	-0.4627033012970076	-0.07462748186469814	-0.3100620946019569	-0.05875954014777596	-0.0956115632343543	-0.43690978504999173	0.09880732470390755	-0.2533096186399523	-0.3940262102055915	-0.22930673621561296	0.15421346963959515	-0.16853519782855553	-0.1254045306254982	0.5961372110156179	0.26965572466072796	0.4128922280196907	-0.2451376887883283	0.22155377106217217	-0.4272877138187463	-0.1591788707996309	0.32053995008559105	0.6215912946871175	-0.21213816715377193	-0.3045050489487283	-0.08376784179990121	-0.04405894109501966	-0.00257981692723952	0.19366948655825772	-0.26268951397623824	0.046983579613571025	-0.40211473446031176	-0.15885080391565293	-0.30796296763052744	-0.21071901643333035	0.19790762273753906	0.05692200763996745	-0.36091477874664024	-0.13756477862628963	-0.7291926629503477	0.16366840210353514
1593.4	0.08420320486507221	0.26488631600409246	0.6244120302089399	0.00387494021027572	0.10348458742650295	0.6821823209880066	0.13160609932910217	0.060852931230292034	-0.13245771024205472	-0.3592747336019685	-0.06736588305507338	-0.3052804276120268	-0.04427336573188951	-0.17043790900493838	-0.39335494992339515	0.12697841089106746	-0.23454947713258734	-0.2827157951376964	-0.20989162475256087	0.2706286128169125	-0.37630819992668285	-0.24501941805298977	0.6173726466022994	0.29999459098649284	0.30796189455501494	-0.2906020947766426	0.1987459118723822	-0.46276423277403994	-0.19028874445511687	0.32444469417094746	0.509799743591447	-0.1619086350218914	-0.23275373656876402	-0.0289196965223431	0.057744314624761275	0.015055980584719747	0.17193523084550583	-0.29946132590493196	0.0743216591556547	-0.40242786312447193	-0.21303274450496398	-0.3107455350689493	-0.14094178011351877	0.22846407493756185	-0.017650736162708753	-0.37148708367835803	-0.15331737374356297	-0.680323604258096	0.21055740647377558
1593.2	0.18533627357608995	0.22011537545931695	0.5985820003533551	-0.008214429525219096	0.02564216532689076	0.7717845211529872	0.208560433719695	0.09342026145195417	-0.12991836121957745	-0.2828618906141229	-0.07002040643321261	-0.29059564768114043	-0.061595070487287185	-0.28761251790139825	-0.41135627685582365	0.1384597330759317	-0.31619129955536673	-0.340531873940357	-0.18143151849759487	0.23682932309282903	-0.4006910854014718	-0.3207983535738502	0.5921399154388994	0.28534512204426	0.1925917309496729	-0.3912993398177235	0.1917907854661121	-0.4686106099673186	-0.17298196156377585	0.2369193184074228	0.33280922923025275	-0.18197961092272424	-0.20648881755994156	0.10185734237476012	0.09025537557564904	-0.02219003022650191	0.1576702522526393	-0.27157083323139386	-0.007548322280770875	-0.30450904384429306	-0.2223086945756153	-0.35987684359185645	-0.2315455178401815	0.2373035091244363	-0.013412048732064242	-0.38451009790177704	-0.07470016738685437	-0.5649863446890281	0.22794698990544512
1593.	0.2506989870323475	0.1421507808231819	0.4159352618541685	-0.059053253256608096	-0.02649303943380815	0.6983614998189978	0.16753988696612282	0.13178443015552874	-0.20333818543088195	-0.2832747640869393	-0.0738749142840512	-0.25718356586105035	0.0739586345975975	-0.40528680635394215	-0.4022104281106909	0.14256244848603267	-0.43662403450039233	-0.3815279572003885	-0.11047160965924195	0.17209130163624553	-0.4158158245204051	-0.3459810663623365	0.582016765580487	0.23038600121595493	0.1269100435659367	-0.41482967039851454	0.12114467321788999	-0.3735784749464805	-0.17183250258387925	0.1499188074001548	0.13198728217321265	-0.15629097280096765	-0.18967956509585343	0.1607132042762073	0.12471202373917274	-0.05208382143193076	0.12120605986848201	-0.2911809882614847	-0.056222944243068014	-0.1384004814670773	-0.3523298758697197	-0.4265601357515859	-0.24837293484501846	0.2990801945253376	-0.09796553766394053	-0.332796356971268	0.0370702192230658	-0.6024057732693461	0.2143437520333347
1592.8000000000002	0.2936948726991441	0.11540045120219569	0.36988248795864076	0.034356257981243477	-0.016554206144575673	0.6689089298667747	0.10937920160545156	0.17632341343934976	-0.29976317071094755	-0.3024425470253886	-0.15716881882239572	-0.2334653548433579	0.03764609328879834	-0.3881764757898818	-0.42409272382172924	0.22316976386631732	-0.5687140576230253	-0.3582382191202213	-0.08998823258932521	0.16149082244031748	-0.4049320347465445	-0.35548145343057247	0.6086642468893152	0.2186174950116247	0.11545230637619337	-0.4028550104855346	0.11088913117640584	-0.26657129897049403	-0.17879998084579501	0.1422381968085721	0.08547897341971639	-0.13581803556620892	-0.1435398722048543	0.09444403550177148	0.1865895730051867	-0.11785685801813586	0.03646340616737781	-0.2820888647270704	-0.05699387897319664	-0.053284835352596344	-0.37131401197433006	-0.4498129939322577	-0.2775321531767101	0.3982522788327692	-0.18151222223825628	-0.33014991807922867	0.11057628285454954	-0.5803349299403702	0.20159447129554925
1592.6000000000001	0.3269601619539068	0.07556422611135094	0.4478858813861059	0.15270124051490644	-0.08553020005974042	0.5366459056468613	0.18203501490717158	0.2845053593403345	-0.3366071621776585	-0.3283371465566515	-0.08828003589976742	-0.3462880613577093	-0.03555110047732957	-0.31705100727374935	-0.48981030962900984	0.330872032557013	-0.6179746370719279	-0.2969583589235425	-0.03227488495279085	0.11003063182529474	-0.3782785923871377	-0.31254970833509466	0.6164752878957122	0.28583838996123007	0.1998714418190883	-0.42211675972783025	0.1484463818705414	-0.22934711644064965	-0.2073802975420458	0.1437694439671037	0.15506785275489132	-0.17084693321954228	-0.07774615352256643	0.12496539787950302	0.1919783571619602	-0.19696958481266927	-0.023859914333102108	-0.3145139293591638	-0.14570321570827732	0.0020875156492575105	-0.37873907574294247	-0.43947503143088057	-0.1764717958623054	0.4091571982570637	-0.1655154098429514	-0.35742768560998645	0.21492315297953013	-0.44099395451132073	0.19332941067462567
1592.4	0.3035235595262816	0.069967918893437	0.41358113058248414	0.10958766663586009	-0.15066059095810003	0.47847806787792424	0.16354417126968984	0.33943515191729934	-0.250600281945621	-0.3736048475036011	-0.012955532931993549	-0.3075385264107155	-0.19381050240459008	-0.36899909333419734	-0.442347090823633	0.2945592280867664	-0.6209788107010158	-0.2599389997858473	0.08117213611028848	0.059420484917970855	-0.4155091172480315	-0.24784265162549368	0.5920800916554444	0.34225230895496284	0.22582664501619293	-0.3761492896832658	0.09142238983978859	-0.16893978958574468	-0.1993154128404833	0.1889624504679797	0.06249661135366294	-0.19103118835781807	0.011657132576569362	0.14552440742751682	0.183804340115538	-0.2300933370350096	0.0160171775921907	-0.3591430503591329	-0.20553105038613886	-0.0055495871010298225	-0.4342837714260269	-0.440162707563754	-0.17751827298344197	0.372791041399203	-0.14198268081669407	-0.34519359495010693	0.2825488686063183	-0.3395863612899545	0.1309601815071491
1592.2	0.27705156288836796	0.043522400347769816	0.3046053015530058	0.07566340584335042	-0.07278247856498683	0.42772855857409087	0.1651528514394217	0.3710235641023127	-0.09840791827344408	-0.4372322183867131	-0.015379298560056282	-0.18819834577611935	-0.2594103857340991	-0.4039033924283188	-0.41409868139043615	0.19584378279478368	-0.505605029490699	-0.3364394292118302	0.028255154697212737	0.08075542885920153	-0.5265411131613836	-0.37552315479013115	0.55073214014382	0.4009873855903169	0.24258399966815522	-0.38817529003167023	0.03957121927863912	-0.10642224147883067	-0.23537765322425958	0.2028192540756064	-0.09607537594284385	-0.10089385512393154	0.07329294399559752	0.27326321134690423	0.16350208279260867	-0.222262900511118	0.06300729104316427	-0.3729694379997415	-0.2745147678119989	-0.027343755597822764	-0.5950050716182701	-0.43089868871683307	-0.1928324695599285	0.32666788725006607	-0.20738589325377238	-0.32996913719829163	0.29723491756685816	-0.21158404811777914	0.03493049549073979
1592.	0.43224214918071896	0.11439799317716728	0.24734040226363424	0.047976785354460975	-0.11377631456870321	0.2605062834553771	0.2621998077346075	0.3348365962304166	-0.1471934752030332	-0.4097698574425009	0.023520393354689577	-0.1439792309523578	-0.21560135866794483	-0.39964525076445423	-0.44220374083378183	0.18195239969865437	-0.5022098396135073	-0.3359612170353476	0.11078563854439036	0.06282361616301166	-0.5414483389633015	-0.4551889548549136	0.4866139022191354	0.48344403521900425	0.25889080513505447	-0.34392731120145786	0.05546291345594667	0.02177907132725021	-0.3702224696915459	0.18614920747911198	-0.05938333887480393	-0.052715405056550105	0.04509271145337268	0.3057066141742655	0.18006309975380108	-0.22663044943184749	0.09212391235241406	-0.3480725954101105	-0.3729991062093695	-0.024885296586402882	-0.6746155535836111	-0.39762092680034894	-0.11447913234077008	0.22651426195391852	-0.25876461000293216	-0.3117313265771724	0.2685812953170891	-0.2510364643732742	0.05110550139342897
1591.8000000000002	0.47847878317066367	0.12469290114798215	0.25805455120970466	0.009978169715642388	-0.2510035445683487	0.13817685510273942	0.18885472870214687	0.2859045699560502	-0.09303888342710745	-0.3781045096187174	0.025661706652893183	-0.1414085899458793	-0.1845742694392928	-0.4084891765692178	-0.4692821856629992	0.2339358647415143	-0.47090823075829785	-0.31582618279492686	0.1588421128856802	-0.04953858841609754	-0.41824570556394036	-0.4392360470385975	0.4260824201195066	0.5361350694474997	0.2723118612981119	-0.32624898287813925	0.08489147621751998	0.20243113947456978	-0.448892076239018	0.1238712037102995	0.11086474897480753	-0.07887966207801851	-0.01999647974528508	0.24305989567870792	0.16871703832758586	-0.15933656502509846	0.05370308584201666	-0.2998159554340589	-0.4295623807863225	0.062465271635703076	-0.6902254325678476	-0.3266554814882203	-0.07045412729525849	0.055859478466602004	-0.2634994601757543	-0.33974554639907756	0.26401050682654237	-0.25856361984699905	0.12001724973910782
1591.6000000000001	0.39054194174366336	0.18018980196363946	0.209133196286526	0.01390250911096125	-0.17724791562025746	0.03454212369533756	0.13623600443801015	0.2460992907673296	-0.10420784204819043	-0.3393124025521046	0.022636571122996885	-0.13559922939561447	-0.1786791371767699	-0.34549139023437575	-0.49122583945426795	0.2824881100045677	-0.4402117899894842	-0.3027965291913206	0.15960577226797326	-0.10632372594091767	-0.24369698648875154	-0.37398662144829353	0.3668404135560666	0.530957544058246	0.3179064606474553	-0.2980831924018895	0.014392397371042295	0.2754059951845442	-0.4348498299685865	0.11394856061845635	0.2676263988901212	-0.14012523469920773	-0.04253327970535637	0.12483858872309711	0.1200041056923875	-0.03857930745944694	0.021722467960592434	-0.28563741182701174	-0.43348830317781245	-0.004428452791505704	-0.715120850983068	-0.3146568042053287	-0.13875669797003534	0.047518079379578596	-0.2926367191602021	-0.302314737043633	0.2896649324326963	-0.2842631630970919	0.1130759459194383
1591.4	0.10486758850048475	0.3454285203608326	0.2022125340068255	0.006089161649858815	-0.1609793618308334	-0.07792650983788907	0.14922583895751856	0.29508842427602044	-0.062140016226207954	-0.2747255986928549	0.0484229235033096	-0.1909148250872568	-0.16138150694501907	-0.28689284435960843	-0.5370163144792112	0.30977907562732054	-0.37240022799607303	-0.3399732026595663	0.14511502542728802	-0.09942185905412573	-0.16173056685056492	-0.3555150486199541	0.3090882979780565	0.5139480187307203	0.3586651557702283	-0.22877930190195528	-0.055240286199271856	0.22551760152565753	-0.4565546034456666	0.07966536609465585	0.4344489768604174	-0.08276061833380927	-0.04753386967647888	0.04904162539228084	0.09733026787970263	0.02899837675446568	-0.010923613332394007	-0.2971012896538772	-0.42013215969538636	-0.06348819481838322	-0.6772154903599313	-0.2560087837776745	-0.10941769043523597	0.0013767687408029958	-0.314061893103455	-0.2280641831639998	0.24947367404911622	-0.3047841660560974	0.11228552066098162
1591.2	0.02799026609695895	0.3081598184336976	0.05441638209392157	-0.16148339312735602	-0.21736734631308527	-0.1378602742468878	0.1300352896195222	0.27893972323902905	0.011326306156798563	-0.2680143336260961	0.09857356498072317	-0.22573033455040414	-0.09997208963507116	-0.22678022304749873	-0.6114877281053882	0.26973295153544324	-0.4034949995254365	-0.40807855947107396	0.15382453562114995	-0.13271367657753338	-0.12249225714358408	-0.31922683081609854	0.34129685921579467	0.49485334719250296	0.3752272248032906	-0.1769422877732939	-0.020032358585958678	0.16128399298316026	-0.46292847418591493	0.10936701531116519	0.5146616254164352	-0.02242987301699556	-0.08082454156024156	0.03563755895407427	0.062304108461938595	0.055446163420607486	-0.01959903522475053	-0.2914308854437434	-0.4721587674158435	-0.049831882960771	-0.685445334853179	-0.15080654259668042	-0.16709566069631698	-0.059391690674196224	-0.28517401667009734	-0.17272299029539412	0.1782254368520478	-0.38612964509708275	0.12203553829567758
1591.	0.06692811147506732	0.28310319616995894	0.22116823679042866	-0.2679775430129549	-0.034372878123814204	-0.0821337226358273	0.050107860215967574	0.21948286675997553	0.04667863491946468	-0.30657881034418294	0.05480976330704648	-0.31294259059308854	-0.11179135819883836	-0.220435533085555	-0.6380999563946436	0.201141102513152	-0.29092507301748316	-0.3963676724731245	0.08389848300218535	-0.17134583571837148	-0.16917497271005877	-0.3417209584677166	0.32981532827567867	0.42948475688783094	0.3319301511721199	-0.13838535734623833	-0.06161156806850374	0.15681345123469548	-0.47632978446331276	0.0871704352838949	0.6171483456931987	-0.03414373534455163	-0.1620067003643467	-0.04216678897984892	0.051997575602253994	0.10149509337833777	0.034595710565727314	-0.36244770941330895	-0.5206876941218057	-0.05061042995786713	-0.7671527460466261	-0.14987779134661977	-0.19684824495664505	-0.09162623957027619	-0.27684363966195585	-0.07272528698062083	0.09235164889765651	-0.40295838494975234	0.16029233985916547
1590.8000000000002	0.17694788136884654	0.21080393001542674	0.13753630586680446	-0.21375297911139673	-0.18957561253423877	0.009916532757075623	0.10579564527696639	0.19805450878876504	0.029243031865684496	-0.32142487344727877	0.011371399588251948	-0.37169493327447894	0.010793170005504726	-0.09250268781298468	-0.7359969889016744	0.15311625841796228	-0.2586604131528443	-0.35221332535869804	0.02586409168857251	-0.1873494906920979	-0.24538004770573274	-0.3406016103387023	0.2655741603281775	0.3236185375143929	0.3149647076812919	-0.10423130162623537	-0.05665680029158905	0.14145299356654728	-0.39547989165311564	0.02459125834367097	0.7011700571344427	0.05292314562020725	-0.21848515596355633	-0.15370736475393748	0.03606942457067788	0.13209027961526074	0.1239776982721111	-0.3505783738168636	-0.5327824890713421	-0.1055678636916825	-0.7519244669268755	-0.09474281845622687	-0.1334121097029562	-0.05790394914435887	-0.31092404896253295	-0.03571178031719655	0.03751061283610987	-0.4620297511029914	0.24232894140670452
1590.6000000000001	0.11783343777331315	0.15456984967536094	0.11934735053573765	-0.1992505417064441	-0.25764869673238	-0.1434588846454123	0.17213511035173684	0.17135620906534754	0.015117560171815618	-0.29187592557326075	-0.011635911014976982	-0.4996541004252512	0.042834401214805314	0.021360626888920015	-0.8269745216152904	0.13640154509674166	-0.2861760237423423	-0.18578692013360493	0.03603391770111861	-0.20643088770356866	-0.1337512147442228	-0.166176853500901	0.2335757539575916	0.23265747119229654	0.20580174875984386	-0.041028684141558906	-0.01125579842375199	0.1409568272329943	-0.3386522535362463	-0.08206554266497675	0.8742260500121762	0.07384049612538826	-0.19762176076296536	-0.13301360344839386	0.016255480379823994	0.09662634194544094	0.14113928881225896	-0.2934164000069923	-0.5249131065981597	-0.09148818367322421	-0.6268642491735699	-0.05229117373161989	-0.13000989627148735	-0.016504407235426673	-0.28718551495381067	-0.0649978488464832	0.036805055335212764	-0.5594502550504213	0.28815650666511744
1590.4	0.01454483783276244	-0.0075683180670015615	0.22754913721434158	-0.21071759699192194	-0.05127189193886174	-0.3378589305372035	0.1090641969655822	0.22725653065256315	-0.04977362416236139	-0.2709573308825352	0.043799034953271324	-0.6025855031273804	0.02802257544043458	-0.026466455218886232	-0.749977416407963	0.08693686034490256	-0.3202709081247282	-0.15416278494538987	0.05472658228846196	-0.25945312022767164	-0.12212959196680429	-0.12835810752747195	0.21076883863534482	0.2505927283386961	0.10755284058372759	-0.0316141208011281	-0.08747163444891437	0.1580037306510645	-0.2592634942181464	-0.11705781978821479	1.0361722278502752	0.04797360952866071	-0.2062664195628868	-0.1744067786188961	0.017923558115684496	0.07428109905999601	0.15271170690669927	-0.27893266875557904	-0.5067232338489884	-0.09435159690761455	-0.5921639855579381	-0.04131999731991965	-0.1493245011808094	0.0008683116665308965	-0.22682386693874335	-0.07571340843497848	0.13961267991843707	-0.5922623019191064	0.26423171890098285
1590.2	-0.010515409651573632	-0.10725963916048296	0.3519373075374286	-0.12660048300116128	0.057928998624163563	-0.4049883090360765	0.0980953533719422	0.2740527265720355	-0.009119210340484393	-0.2040497998461255	0.030337185351537656	-0.6280293842022403	-0.013253108610076142	0.03475151327194963	-0.7023466576546356	0.048333943019490566	-0.3176669788349066	-0.16653321793423673	-0.1581970402332667	-0.28808617891109595	-0.12143043009684604	0.02510868705924747	0.2162857418094799	0.16744918588967853	0.14634778092366102	-0.03564874907802847	-0.1344053049541889	0.10078977218658543	-0.29903581432148396	-0.12863737513834053	0.9413985291150225	0.09368506471656804	-0.1837121380890775	-0.08272263976806117	0.025703760040601445	0.037906331416039524	0.18308564588523388	-0.24263227251923652	-0.4883545513473178	-0.06140875164474958	-0.5678244396811286	-0.053531247080098404	-0.1516569092003606	0.04136001550319292	-0.1596786814708221	-0.02499221867572609	0.21399835366370554	-0.46665781230594927	0.1742664878033377
1590.	-0.09712728339306961	-0.08670238919431765	0.2858126024723988	-0.02220476981689177	-0.13348347275962738	-0.383766663194757	0.022050782911237993	0.33114644156101164	-0.08817948387247032	-0.1961140797145136	-0.06156169941236271	-0.7003026148218648	-0.0845558255524184	0.125049087653541	-0.7009461834534428	0.04287230922417863	-0.3498861500669357	-0.22201257362162438	-0.23307719544298938	-0.2674126349702074	-0.15135042148072542	0.012195839672247888	0.2366484330888634	0.07490144091844103	0.17542140210857052	0.0413625585838677	-0.026299566175162048	0.043398774148474095	-0.20246248685414303	-0.11682759632545076	0.7004682126619954	0.1484275382646737	-0.1419551745248653	0.0028318946922242134	0.07052911265863948	-0.0018621472241422852	0.2064150447851904	-0.27327971864885253	-0.4725361334901995	-0.11946135218875573	-0.4245761785990191	-0.09957995854544002	-0.14623405447537274	0.04870943243658368	-0.09114103440944275	-0.003018137693530012	0.24104587782415748	-0.3847215157580529	0.13382381312306194
1589.8000000000002	-0.23239674623986267	0.007816143725048335	0.3192116725001868	0.03431218169232507	-0.16348398736879233	-0.2478839310105512	-0.03412330434025253	0.44397780840722517	-0.07165038868894953	-0.23950524692807348	-0.13235243204936825	-0.7569424212133455	-0.06099104950509343	0.10269822574178789	-0.6795887086480099	0.045460947969719986	-0.3245333304774288	-0.16497921383201364	-0.2809667706865673	-0.2039073722372526	-0.0930257601535942	0.0024653636556097027	0.2658423345937613	0.06560588302734782	0.22053162788851266	0.12548745561969077	0.08239623808013788	0.04985694014749166	-0.1372873397322921	-0.0776429856825444	0.49559506545298654	0.13572499405600447	-0.13101138079785624	0.0471979480734193	0.13334115569696478	-0.022982840971589508	0.2883412583068192	-0.3362443068399187	-0.4461456765366051	-0.11736242723498615	-0.3944566469789218	-0.0999429879269065	-0.13678350628311461	0.06280640718786099	0.005505521372894895	0.006519000029609	0.29148786726885884	-0.35498312059901754	0.1437992570819438
1589.6000000000001	-0.209734937369443	0.019629106110039873	0.290579331169695	0.0878711985390314	-0.02217431372480126	-0.07604356645512438	0.002679393593776329	0.5034155710617396	-0.05193187967644079	-0.20774107376958448	-0.19123286832136385	-0.7436448225764094	0.13242828505525767	0.12362314242629419	-0.6518978569220624	0.16610103534041956	-0.3352405025705729	0.09775216011415319	-0.32254115607915196	-0.14094028178512327	-0.10923622324975896	0.003629494448232566	0.2634182740281432	0.08536099549542266	0.25670604449548684	0.15437836143222128	0.1399072291865969	0.05169099463769003	-0.16048310490228582	-0.07680669678456668	0.5186946016500409	0.029591297837948408	-0.07231385565808846	0.07885517323501999	0.16635097207403976	-0.05560677032364324	0.35577623740962183	-0.33845175155646084	-0.3920909630782884	-0.14618700007270694	-0.4298195571504062	-0.1275119970319062	-0.13216288663843875	-0.017427272100153622	0.11443013833172254	-0.007021852061562549	0.2965417955763971	-0.3329012030994944	0.13017682116409843
1589.4	-0.1497222540406697	0.2719771707553575	0.29413826609049853	0.18793906464032656	-0.027870083597661435	0.011346966184324913	0.11375324251881203	0.5199838877694778	-0.03690406948808319	-0.18695469508463056	-0.2440441119370994	-0.6171450295679484	0.06559176680145147	0.11035238077684412	-0.6500240509014487	0.21480117989358702	-0.2944413943175207	0.1566210100876908	-0.31930302244894737	-0.12776693181600005	-0.11893483645691336	-0.03508675335622617	0.23571684607299512	0.09559480742316107	0.28834437257509393	0.12990437531902546	0.24366364262919404	0.057261898446839044	-0.14823223060698873	-0.12414711337658453	0.47985528962283647	0.08284103442643875	-0.04011625390086766	0.1012451615516396	0.20039508271429815	-0.03731504489877505	0.40430324866197387	-0.3084926140530593	-0.3119982841934663	-0.19233789764944684	-0.4422821919402808	-0.15211623708409283	-0.07480136243487581	-0.002705058751681602	0.13606703057418934	-0.06880504663333842	0.3335301442997726	-0.3368587916818317	0.1311223062881318
1589.2	-0.17418575684350873	0.40909379799295215	0.2508006148302725	0.16866925075398004	-0.026807421738836074	0.1246571209564853	0.10437498468563144	0.5937948162633433	-0.13302674852673269	-0.20432038982533623	-0.28245011585107754	-0.4572608009525644	0.05518923452429861	0.0321662023929661	-0.578760077933877	0.21375040250764574	-0.3245874274251107	0.009634552504295707	-0.32787645143962874	-0.11372342783901924	-0.07047971018265961	-0.043065028105826644	0.23096986811083342	0.11360543809171829	0.34921538216024733	0.09844933263090841	0.14875423362651663	0.035865661920919806	-0.06228602238404269	-0.11521997646396942	0.3495515767942113	0.09154219779307782	-0.03768201818632195	0.1843157285493942	0.23963282829681912	0.0248719550090922	0.3641156677257106	-0.3610386191642053	-0.2740111956927654	-0.22827491488601034	-0.39228092256539665	-0.1750789650498508	-0.14017650039395294	-0.03010097495814342	0.15648492479983858	0.022048924778786325	0.3394823128632176	-0.31936945899459834	0.10248316689225014
1589.	-0.2073621350608228	0.41189304233202534	0.18564087460575257	0.11190480813776175	0.09322143760932379	0.17713374610869287	-0.15022896973621944	0.667052943844383	-0.2837900579942214	-0.19188073483976478	-0.2564302695611312	-0.3989698059340211	0.11406155962778394	-0.03376510457573445	-0.5124455842522252	0.2590380004878173	-0.29916283820385514	-0.13837987225157822	-0.19885396044843345	-0.08661740539224759	0.14514190755628165	-0.11728319853153946	0.22723814275834253	0.08260173033540753	0.4230817829991135	0.13474430854082495	0.1901292091573755	0.04525566778146546	-0.07792530216593788	-0.09369464726192876	0.2431127236495519	0.04211523368531225	-0.028681885131952765	0.08046326221740321	0.20061933882861457	0.08093977799516756	0.2989469749013345	-0.36375143045717584	-0.2916224148453661	-0.2586384871844528	-0.36897423010705227	-0.2395017062394001	-0.09150342662624236	-0.0681205097653372	0.13913498229192506	0.11957772608645158	0.36991960890954334	-0.31424592884859087	0.09933458358938065
1588.8000000000002	-0.17201797667826665	0.4466756634047576	0.1209751028040132	0.12059525377895064	0.12950567943344266	0.12475288207755147	-0.4521593869652384	0.7510590193006219	-0.26046246765724096	-0.13493171251698965	-0.25818740610822155	-0.26457399312912777	0.20466757704735397	-0.09881201135604448	-0.5396387602500872	0.35101007072379037	-0.2963545703688234	-0.1408846563369146	-0.24318469537089668	-0.08098559765197817	0.11055721253099138	-0.20458742778708236	0.2010834295871384	0.12794180916322737	0.5273748848125445	0.19289238147833615	0.1969569780168839	0.061454102484944526	-0.10424836970764573	-0.12002657579260743	0.18288273055641882	-0.021177347030429887	-0.009616598969416166	-0.02857323803635752	0.1384148733766136	0.10656304868294261	0.21305021364071186	-0.4078927110506073	-0.33136756030720577	-0.23200648128756307	-0.3808357458498039	-0.2544150281173751	-0.01273266263105155	-0.12187896025734851	0.06934630540063316	0.08278604758508218	0.32599662414179564	-0.24175124314624982	0.07829816083503875
1588.6000000000001	-0.20453253222825152	0.49319135072989034	0.16702093345128224	0.1101608782651595	-0.09341753253361643	0.13054284723769186	-0.5910647709870962	0.7517373793470926	-0.25385277545758456	-0.15426068189444236	-0.22894731804099083	-0.23274605996353365	0.15534748224055406	-0.12085324660178995	-0.5280724274369303	0.4140054322848818	-0.2513950909222742	-0.20374005954177044	-0.28812197359300284	-0.07095680066868446	0.12685513756366235	-0.2083677667580476	0.1762268488158227	0.18556441245152056	0.58915016147943	0.27363503242126924	0.16058244124214632	0.07349152643303085	-0.15205731311675805	-0.12460305475821247	0.2630650926931863	-0.059975670852215834	0.04105381041438762	-0.03994098178886011	0.08328547594542979	0.10681814813222248	0.1773127051547728	-0.4329852624442895	-0.36923602146104	-0.3196640298948412	-0.37972439438600525	-0.22690975451754153	0.043461747752528375	-0.13843802736197436	0.04094419254202299	0.055133747153734015	0.3334990014201837	-0.3006733054446914	0.0759432874996291
1588.4	-0.2625546306087178	0.4407613407076156	-0.06894073242847816	-0.017656241026076505	-0.04510348123864127	0.18636175777248276	-0.5999859824400624	0.6805393814381089	-0.20323093377323173	-0.12175960205155559	-0.1911027120943272	-0.1967084196915107	0.05561038402060782	-0.05215899177197325	-0.5481690895680025	0.43001363546798455	-0.2858256643391064	-0.24985680135839713	-0.2326693223858272	-0.035587891007204595	0.20032480518747156	-0.12638253398469093	0.15520998424710794	0.15264801104102801	0.6143431250403505	0.3117146121740384	0.14872336403282826	0.05970426468461874	-0.21789599621051942	-0.1241990797363755	0.4118767906254479	-0.06269765712991196	0.04193700117147066	-0.036695628159001965	0.035067210080299206	0.05825081911132042	0.19644635026737045	-0.4153176148329807	-0.3247824871981133	-0.352116650157518	-0.5151090628128471	-0.2484603462989996	0.08979342199543085	-0.1404031923717813	-0.024667631571155355	0.044784359457814914	0.28221007021126965	-0.3233869584708939	0.07452626095299039
1588.2	-0.11459511681062862	0.1998645349508017	-0.12020063062917233	-0.11231280359106346	-0.06996522202668953	0.15769265910901306	-0.5837883757592388	0.5949354656627394	-0.19381641674893707	-0.03232952522582362	-0.07893404998794236	-0.12440398903616474	-0.03239232716240928	0.0795172277620435	-0.5666008470461974	0.45144483488595644	-0.24695680093288044	-0.21451765786938343	-0.2077150703548834	-0.04726245176138512	0.08645620763867626	-0.132956837032685	0.17019086642065961	0.09940478401273078	0.6213216903794574	0.30979570393729317	0.11591043708844267	0.004571664133829426	-0.18045570207872566	-0.07834500311558604	0.3833277947349872	-0.10376683186194344	-0.008845714109100455	-0.08296403097755777	-0.044062033365243544	0.008548167694815135	0.16631978955828292	-0.46356861624314877	-0.2808642120485596	-0.3235907246303725	-0.5868607630720962	-0.24071164210555693	0.14417885352035345	-0.10159403192614516	-0.07178726361425962	0.044141305706514845	0.3590789033074569	-0.36261944215291253	0.06419096047753395
1588.	0.06817127588696786	0.12889284078999347	-0.04578639090898571	-0.06781298560821589	0.011738497695031755	-0.06359044557427777	-0.6413678098786989	0.500971015055058	-0.25342752652075307	-0.015213133026847236	-0.04176822037239647	-0.16217626732756618	-0.17116736525680493	-0.004461389162745518	-0.5887631475340489	0.38132813636071455	-0.22050073629514727	-0.28487506418343217	-0.21129142004391588	-0.08140434625783448	0.14205652471695573	-0.05655025687118195	0.2191106690667741	0.1400850885614047	0.6314448989443365	0.3324243321703388	0.007243738842401784	-0.06285011258691212	-0.20510276205713177	-0.10419288613707853	0.3005655502242177	-0.06462119590245989	-0.03971783161301381	-0.1507584214351224	-0.15542821643171578	0.02235817962414772	0.1230915102590947	-0.4900825300199079	-0.2662646312315234	-0.30946688615387735	-0.5685319207465688	-0.16025210499152842	0.09884868900994193	-0.07912315813198144	-0.05876165069674029	-0.006612349587476252	0.30832553136304724	-0.3600090615659139	0.07248483103352624
1587.8000000000002	0.13352071222960044	0.03905426648922408	0.042952926036073855	-0.03167950164276457	-0.03469545687147592	-0.1537530036609002	-0.5986638745585375	0.461233500428124	-0.3007605859573697	-0.07193075690669337	-0.029438403783585504	-0.21681163289312472	-0.1526448550002344	-0.04470048936581909	-0.5780173329054024	0.2731642452612086	-0.2452182661504282	-0.3726609624890378	-0.25131962786998835	-0.05960573086976332	0.21203950619301512	0.017992364411568026	0.20916315357292242	0.1473877230548926	0.6415732135040314	0.37493220203540584	0.007537475505533967	-0.11750288168763857	-0.16408849844859041	-0.06634417406778646	0.3273618178099612	-0.08401855905299707	-0.0640663319081418	-0.18989862654376122	-0.18653629493180304	0.05479363140388079	0.1465875141762245	-0.46801961993161945	-0.2284356797361672	-0.2949873072686691	-0.4802620803756514	-0.11402721986629412	0.09277005517452341	-0.1516990946837114	-0.08388088918558738	-0.1192551566651095	0.255785309977545	-0.3910409366954732	0.04898358666387886
1587.6000000000001	0.20519472482844936	-0.11054980970976569	-0.06610533239945059	-0.08773069357432976	0.030744150529436104	-0.2700817024616865	-0.41616913840166836	0.4360502012603631	-0.30323448065714625	-0.06287732882309795	-0.02568273752598446	-0.19633117340274045	-0.12012678553954986	-0.05865451452269732	-0.5140037323594558	0.2058310475630283	-0.2487538893828424	-0.28240346012363654	-0.26547983794885277	-0.04649152722746383	0.1363548249075766	0.125916568071441	0.19580348148606827	0.19140509918829984	0.6257495996631673	0.3938684992330055	-0.02735256444274576	-0.08888033813078634	-0.15688270663868228	-0.03066739989825812	0.35209472456100877	-0.12170268156563235	-0.10262422358000874	-0.18416768482936072	-0.17064298572206868	0.04877398622844424	0.12685346149643706	-0.437123847729017	-0.22577371096614865	-0.2052732689748548	-0.48887898564482524	-0.08607949415970921	0.1508720734319191	-0.21820316406783036	-0.15311865121388152	-0.23432215134671575	0.165170959060079	-0.41032586236579854	0.06967122905840073
1587.4	0.29403775764250073	-0.19447582679085668	-0.08616927662581715	-0.02732051522443199	0.16666867223016926	-0.20927919235518996	-0.3578011837887054	0.3292504405724578	-0.13244788905835775	-0.09353566824166924	-0.05761312569819367	-0.2505767183537781	-0.19047234953922434	0.02997930621223123	-0.41244239908321967	0.19454771629789686	-0.2806344236612183	-0.22717719729027103	-0.34390042267623677	-0.05965892175671977	0.049103533617814984	0.13667330316209003	0.24537321529947728	0.3011229737285902	0.5672838470785116	0.35392657881701717	-0.07030777454588565	-0.10129089563640975	-0.1737877838506556	-0.09322502464739754	0.335027315402061	-0.04120980814261663	-0.12557766266997084	-0.2638733467171769	-0.11861655738263781	0.028566137453400788	0.20011238070735926	-0.4180912939790252	-0.21250236009080528	-0.09221774458038336	-0.4097106827293392	-0.06737101105081923	0.07234489605436334	-0.2172148179603493	-0.18377017455599007	-0.2548710706139912	0.19330782100547386	-0.41254594535086914	0.06591384627406166
1587.2	0.2741790275516876	-0.10268368538244321	0.1471191829754286	0.047253997381344094	0.2397818693275833	0.13026839617287755	-0.11698157433630998	0.22410794573757967	-0.09939717350155072	-0.16346150432241421	-0.11024602451762679	-0.276694165531531	-0.2564373214311495	0.1072558371327047	-0.4122332359133567	0.12886436896983	-0.0982812005053718	-0.20065633602319624	-0.46035447088845044	0.0036783028518156055	-0.015266826640389385	0.1582425622311196	0.22199575126873677	0.31794433596838345	0.42592852112432655	0.29734495813409895	-0.1525567899027874	-0.1409242692058823	-0.1453264135652554	-0.05954880208245794	0.20259702994021195	0.01820343791302787	-0.10574749734391468	-0.14514734738766644	-0.04520826112072412	0.02098342047650701	0.24788781661495624	-0.48881678126605704	-0.14700429716830174	-0.11691535070482653	-0.38146694162455475	-0.12937994424578603	0.044651710814620355	-0.16403808608491272	-0.0973575617934545	-0.1957093860543696	0.16922902144421734	-0.34978455387408247	0.055225326048929185
1587.	0.24790740822864454	-0.06565861239672677	0.22945360206695167	0.08898477917453954	0.26837066993299363	0.27630288807119435	0.26703880297138044	0.1856162201999153	-0.19054948780521522	-0.21375929121121606	-0.16334967009815235	-0.37059049878367945	-0.265225599165483	0.037803426060648584	-0.4474329728820339	0.00016172057261128192	0.0034799144649973225	-0.22512062892932452	-0.34761873400965204	0.018025943026738885	-0.04432813809632059	0.1441382628378008	0.19869819291582785	0.2171726470958435	0.3931059749805344	0.2820011096373585	-0.0634675152093955	-0.14384718993516604	0.002102697344466435	-0.059608228642966374	0.0678762799685895	0.03600975646261788	-0.07148669690678149	-0.020289945297163495	-0.006584480637769102	0.021725897073221995	0.2564312464043605	-0.4509002378727123	-0.08023934668729137	-0.13935573347421124	-0.2787100853591943	-0.18803137145722185	0.06326239157160607	-0.16791722148585833	-0.03614703463005197	-0.12626546758217866	0.1624127813621488	-0.2959598097313646	0.0770571454812457
1586.8000000000002	0.3134231201117497	-0.09360147310648737	0.2826983628999797	0.13509911929497792	0.40197146563167097	0.21151103113682318	0.3637707131349974	0.17599598804423786	-0.14961459443883576	-0.29117747825908535	-0.13623406882627884	-0.35476994354832236	-0.1460118778711992	-0.07195596775751327	-0.46203275487755113	-0.07175195935494458	-0.009259540643044385	-0.217812491253922	-0.3169481527028353	-0.019982113184631136	-0.14621571516767684	0.05606245650263027	0.24654652821410425	0.2549284647712336	0.39750852787403507	0.20448285612620237	-0.03773134909146695	-0.17549526590726766	0.038368797935401974	-0.04639192987255648	0.00037189987278336833	0.06433494937151324	-0.08639643205984897	-0.019654481104905957	0.002556476408087656	0.0608673787478361	0.26312559659427565	-0.5303144607648843	-0.031944889695169225	-0.09328481250778149	-0.18818915837881223	-0.1697618003133364	0.08145359035608948	-0.12316313712495072	-0.0008814218589498755	-0.052718402736858655	0.07914382706458448	-0.26051397808879423	0.01194972725361194
1586.6000000000001	0.3811425451988011	0.0008898453911530893	0.12658369064831332	0.2112619857675945	0.3523708818692372	0.09163122817413591	0.2819924222402938	0.27284460582485764	-0.11054786164300849	-0.3735923384412686	-0.11336712337028575	-0.32478113656451035	-0.06645467458158112	-0.15956011463365888	-0.4476226912224639	-0.1343694283412311	0.04256513511044019	-0.24093002990472245	-0.3050859190164563	-0.016056475270969067	-0.045013574830634756	0.050951444135519976	0.26425942236957045	0.29978787198681184	0.41223547664375715	0.16485454138847985	0.0022287194896203066	-0.12843504140510453	0.04791596463891903	-0.0025217871748371007	0.058354380398628086	0.029116794760775153	-0.052833320932558145	-0.07941706808535265	0.04308291478065503	0.06479604470429962	0.2530721640158631	-0.61409993699688	-0.07026262816751254	-0.033275837646403114	-0.15659243382667387	-0.12359648805857565	-0.004704440853033842	-0.08937616344259688	-0.029422231379993544	-0.05986632453276435	0.0014375634883874201	-0.25595344625008337	-0.030840091955870008
1586.4	0.34779675552753764	-0.05498552439434801	-0.09560299144158298	0.25597985256633077	0.2848511614626055	0.0988065990760213	0.1847296688735021	0.3481757667242663	-0.13102588298762743	-0.4324339409251632	-0.11262399725545552	-0.2719900179865271	-0.003405104979240084	-0.20121323678324285	-0.38003108057345614	-0.21410812002689908	0.09219280967573852	-0.3429066638564222	-0.307848441778312	-0.024090340629093886	-0.12579606671267324	0.03353140730956465	0.23774330790395587	0.2623829433835966	0.42686627016435646	0.12764965858887917	-0.03603789494046819	-0.0005836925292021095	0.019259495692055536	0.033404539221894146	0.11203873336304644	-0.025454316020231803	0.032944604600330024	-0.09138133273270538	0.09171014621447471	0.02768289831999602	0.3451499098440024	-0.6208061555987492	-0.1122537742822956	-0.07835599711510044	-0.07193271601205761	-0.12257506362958676	0.025379349819225995	-0.0676344933271361	-0.05994062036925285	-0.0547294286007908	-0.027282894571670258	-0.16057767107965504	-0.10685534577940298
1586.2	0.17933497516981897	-0.07290853845088191	-0.10016873548469513	0.268728075175469	0.10974257867495346	0.22000536639275328	0.19422807367573067	0.3595482387836378	-0.1365999198289792	-0.42441674182765915	-0.14277599243631556	-0.22632099663060443	-0.08153090703335071	-0.20367661252906744	-0.2770167476069042	-0.24902787175064164	0.015162496083288679	-0.3144370355155442	-0.2579103320778015	-0.0951931045720205	-0.18116782420006078	-0.07702867535839897	0.18841192964259768	0.27395954293938696	0.37387769331905557	0.07080385544803043	0.09296373570043998	0.07684717679330866	0.040181281208021474	0.08285732080766134	-0.03362287771420466	-0.04270241425180608	0.07298402923009663	-0.15094535193264738	0.09898603353275537	0.03518380028274251	0.40644261981328156	-0.6488306048723472	-0.13044841105588434	-0.08056347110237422	0.0038021238242461376	-0.1284264673096893	-0.02761889787161162	0.07906878220138727	-0.07243668519728748	-0.01941824485391762	-0.011974803118945103	-0.07907731268509278	-0.13873010826755744
1586.	0.1832358282675098	0.0037376008177957692	-0.1262435910982151	0.4087025651969467	0.11871306071123477	0.26197446814530617	0.2084465060720095	0.3542001389875443	-0.10940801180436271	-0.3419618379743692	-0.1351708203683283	-0.14695144312151937	-0.18878069547289014	-0.19198409434886868	-0.3031250775149509	-0.2516896747846814	0.13454719230593093	-0.3451786521255592	-0.23838293240458605	-0.15025303655505662	-0.22758570636635353	-0.2828196553470625	0.21352257873960284	0.23767565287540793	0.3257740477690904	-0.034156160025985365	0.07996266733390126	0.04503456131339931	-0.06290815348741313	0.11069146171899154	-0.07982640922280007	-0.053330270317934234	0.06223678476153657	-0.0440616432028096	0.021909209607005792	-0.0073275235768258395	0.36348176165344875	-0.5401374182933348	-0.20622330472624703	-0.01461298501350001	0.020071965701330574	-0.11731681638312319	-0.0837755370517066	0.14423035443765614	-0.10664779850877587	-0.0042488824782089644	-0.058735401121728106	-0.09135312406263606	-0.1456625803858669
1585.8000000000002	0.22580446814216082	0.05327956256779797	0.18338297255132005	0.4115731939986572	-0.1595419949714805	0.11138937494667774	0.18533797494640325	0.4036004548876163	-0.09816110099576222	-0.21324005513586652	-0.1254353365864547	-0.03164914482408219	-0.24735861397990797	-0.293597948784418	-0.3544769859926943	-0.24169161654842272	0.1948064687184624	-0.40550009521137387	-0.2510760389146787	-0.10147736645505864	-0.24069747619648446	-0.2827347567302165	0.2683732165165189	0.1979803366861879	0.29866708201802844	-0.09601025137576072	0.1280211057914247	-0.027896813806730196	-0.07070232099806238	0.13315095096234875	-0.004807096538977523	-0.12072142114420002	0.048491834834741614	0.013872011788872273	-0.052759204196770645	-0.08730420661111724	0.3905275655049307	-0.5140189045292379	-0.2660006599003319	0.0037700887954670655	-0.005475593798880379	-0.14874947387351373	-0.018161087065127132	0.0023695581990426234	-0.08399974346578556	-0.06177833303979821	0.006071220891000494	-0.05025859293896578	-0.204675258760557
1585.6000000000001	0.2902584646371752	0.07194770956176152	0.1874395252548228	0.3285835880491843	-0.13893865789029622	-0.009447060472898654	0.16541540205819505	0.3771185958162119	0.04252023767902516	-0.08530432109876795	-0.2200615815601511	0.031947856149003695	-0.2391775004550589	-0.4059066824372255	-0.3372456399030049	-0.23553098802490902	0.24508201515006034	-0.36897016039612	-0.18469347108531234	-0.08381881643053479	-0.24522189701577957	-0.2469314128172313	0.29209004809876465	0.21423053391978586	0.3148393830351407	-0.13524178761778638	0.27067922347157886	-0.07539182624005122	-0.1283596098102061	0.26684399115644497	0.058262003187845766	-0.10571901058317679	0.053182140699726516	-0.005889146892223279	-0.17603881980935515	-0.09215701228547904	0.3837765524056578	-0.46393790932158335	-0.2700228118876555	0.0012240688577701037	-0.10235224570865231	-0.15641662450887453	0.01523253467686568	-0.10354201632093199	-0.05809623826842625	-0.13365448494976803	-0.017836312595718343	-0.09102752471877115	-0.19763383288871356
1585.4	0.28531380696589415	0.04190158402827382	0.12565931428408186	0.28229965843011945	-0.13494761292756344	-0.02829024893076293	-0.03777043688300494	0.3908721737874513	0.0528033755824137	0.008036380289171238	-0.27663963729019375	0.0951033259772606	-0.2545421367115633	-0.4465073018738275	-0.31027543278063724	-0.25760352340250475	0.21828226536421483	-0.2624910983949258	-0.13088229309994712	-0.06671200083136214	-0.2462594315749393	-0.18971529146180127	0.2907628283315516	0.221895921309947	0.3028875020276601	-0.15008084294170523	0.28264569021471597	-0.044599572367224824	-0.002144892474125387	0.2843462361999716	0.1762572000880201	-0.11296050563082904	-0.009054388653802842	0.006162899446620547	-0.23511262424492993	0.009519634131754273	0.36105433921256636	-0.43006760030870056	-0.27537766776516337	0.067577278902298	-0.10908238779716779	-0.1347740621494549	-0.032117120061633246	-0.08334637942725366	-0.0977686103186509	-0.2190967154755207	-0.08381262258847766	-0.12933634113064446	-0.17016379328422485
1585.2	0.26470293063311234	0.13976485310771056	0.11159872573928958	0.25957067021005814	-0.16084445074821918	0.09522732907066753	-0.2749659852804218	0.3767824682347622	0.06580304036911072	0.011207985766506126	-0.3145987143858947	0.0791695792895128	-0.25604666834425355	-0.3928907555703899	-0.2500098683496809	-0.24629770533697798	0.10740698609098331	-0.20146122816240075	-0.19781828745510835	-0.035227508525517676	-0.31102071815216836	-0.22588468843157822	0.3065219662674428	0.2413268750772427	0.21053024128111117	-0.14114775205626123	0.2587274416442519	0.0640167797393045	-0.0757684355453116	0.30944234138374693	0.20349546345779607	-0.18720838206930623	-0.038162963219141297	-0.0395985578870182	-0.29593245735909035	0.10560945219505971	0.3580314364317829	-0.32537768690778435	-0.32514287134801295	0.07242849330807304	-0.21423796400566292	-0.12678854040105758	-0.055513401187683956	-0.05580197916552018	-0.08340565224323919	-0.25653925313220377	-0.04751861704664517	-0.10951164009543538	-0.1132204798318804
1585.	0.21914856005512884	0.14290563735859746	-0.05065400448084207	0.2815992664800407	-0.2363293257721144	0.30586753892252705	-0.22807273692521177	0.32193472681879753	-0.008027834248088336	0.019563702569157307	-0.35745920859012753	-0.006617978574172324	-0.2918849508015918	-0.3521295892846417	-0.2339219691090014	-0.20499375098779543	0.004016319339282929	-0.17021423076835074	-0.2288631731528096	-0.031809044548479215	-0.4103621469303097	-0.23250911596807405	0.30005491019590846	0.319048302473795	0.14064142269848956	-0.11041541119482842	0.19251141638030528	0.031924748605608594	-0.16829963212454227	0.27653044905816215	0.1729667221185297	-0.19613932274033885	-0.0010588962111785071	-0.03815055889278639	-0.3746094582707198	0.13867759055963594	0.3365084126389029	-0.24217017047892883	-0.31122168679725065	0.012637417800508215	-0.2567223872786025	-0.10088792370461638	-0.10343739725141604	-0.05458934834720323	-0.021356653315161796	-0.26739493207936427	-0.1739849658938829	-0.0776614727982659	-0.10404330791813565
1584.8000000000002	0.14237722808070225	0.2189423858793872	0.1005885208433009	0.23635466286697	-0.13613363799678468	0.40009520409219534	-0.1437015347396125	0.21367292435583554	-0.0038170394476144797	0.10070967185799111	-0.3889333144157409	-0.042064239808294865	-0.24018216322345468	-0.34274880719573037	-0.2838567141456553	-0.11724092003894698	-0.008871345103070645	-0.1686379270428668	-0.2287165665030048	-0.019853409637887256	-0.34162322910444387	-0.20811872234671888	0.2625432748832136	0.3236633831434617	0.08978927922980554	-0.06826331903075224	0.12773414172274308	-0.032494676673120594	-0.14307098742087632	0.15204852357689486	0.23168221077856316	-0.15701808434918585	0.04538778780183657	0.019026838853138217	-0.35654630547908533	0.176296706025049	0.2625777903048634	-0.17013925139246525	-0.2761294001047623	-0.02755282571503547	-0.3475099245620496	-0.1422438955706885	-0.08946313560295233	-0.09763571842948439	0.062233403730036725	-0.290769983593308	-0.18419787991162412	-0.13889860769584372	-0.11253517003426626
1584.6000000000001	0.19610654552937107	0.19141747076292637	0.13797181603685646	0.14008297428790073	-0.07611552282749826	0.4827702979336373	-0.08057379932918843	0.23663195075214866	0.0845296986811656	0.1944666665216354	-0.33793528401070283	-0.06355153375887071	-0.22041023198513876	-0.32346616468975303	-0.3346339330814443	-0.06398322118550434	0.02925264677206966	-0.17003329338872136	-0.2821162015330909	0.014578370539450929	-0.38740089286107865	-0.1940242158444359	0.211357816774609	0.2749557682488785	0.11818999459381138	-0.07439843709011537	0.07350457738375593	-0.05385022646496675	-0.13860686248744325	0.17806973645604054	0.33499652310572453	-0.17611453769410979	0.009418604890690796	0.1551956705840873	-0.2639549149296083	0.15236576834727533	0.19930188620851338	-0.12457872384852943	-0.3062732110941863	-0.09072202124845032	-0.3366577661785347	-0.07031037582062748	-0.08910019454872332	-0.17368442162865894	0.16072768733882806	-0.24573257404497229	-0.20962799292789427	-0.24186634807922086	-0.14943450538133138
1584.4	0.1975129588839659	0.1717687000733936	0.12010259019383471	-0.00986878423714141	-0.010001595864711131	0.6384716291044212	-0.09468685804455286	0.2946841608925359	0.15769781605546468	0.2156314108055103	-0.3101711403364598	-0.05419682225093357	-0.1319500185632811	-0.33710938314738487	-0.2855537778621367	-0.10243102233314136	0.039560532423286804	-0.17415787935712362	-0.27470278028553463	0.017576571705242933	-0.3822163601051088	-0.12014894552517293	0.21643017117364316	0.2806652737634808	0.1946243554268623	0.0029303633783135385	0.14437429816139435	-0.06496582374935377	-0.06081377200354214	0.14505267207509176	0.3582376308931446	-0.11612011966056836	-0.06505165642951133	0.10139470074071606	-0.1762903837710798	0.13579902573566419	0.17543786542355516	-0.1889554056573844	-0.27365098770566787	-0.1748652176575088	-0.2979982529435889	-0.022487199631777404	0.014501673054185774	-0.1945760860113463	0.23960115683493544	-0.24978575547994422	-0.18940889695033752	-0.22330130824418606	-0.17265121294847427
1584.2	0.2224180092420106	0.1772681871640524	-0.0712249348305707	-0.093107173097731	0.022666263239565568	0.7936435416243217	-0.22753242143262348	0.2866074625297353	0.2278991422613334	0.1857338382051818	-0.19814849000807644	-0.08112000756671117	-0.0279722689084074	-0.32740948201750536	-0.2881829320425576	-0.10793457215377768	0.023893165537204206	-0.18503799313534341	-0.2532065765838925	-0.05690897668197109	-0.3880570650180817	-0.0799735671147341	0.1800438468388547	0.17687508745339792	0.2401226433013091	0.10172946113878022	0.06983940199730534	0.03467072621069997	-0.03569354466104417	0.1305065672376024	0.3389561092212514	-0.06417007022313909	-0.04389912899797668	-0.02116397464806529	-0.15948416052338538	0.20038515495938147	0.16502567626192552	-0.3032220852724191	-0.12964251541362018	-0.16379436184392848	-0.3502069202166652	0.019381563316643757	-0.05153790187591487	-0.1267085561042704	0.2582685887828293	-0.303795491889329	-0.32909701792283996	-0.275128741785997	-0.18405342604519878
1584.	0.36411101346195124	0.0964050266992718	-0.25455754106493406	-0.10317107610268388	-0.03272742297402061	0.893115209580621	-0.19605621154349556	0.31548867240130507	0.27055034272220385	0.1368954095930742	-0.07521054354177069	-0.15952059378273303	0.045775466933561146	-0.30943642985933506	-0.3218285026840723	-0.18192072164091194	-0.09815869221258917	-0.26917515772061823	-0.09223443134072162	-0.12189365970174709	-0.3601990679901809	-0.14842047481544487	0.14407160083495224	0.09579253199901526	0.28257732971051924	0.12924177408931672	0.08250845420541886	0.12455055325223743	-0.047365616898717336	0.0899702945828348	0.36140367422617004	-0.11618781727120114	0.005114876890440597	-0.07224565139601376	-0.09396995754703037	0.2778353667229688	0.120226454773911	-0.29475881912109564	-0.03267037314249774	-0.13739513437674683	-0.33305285262611883	0.06862450472906581	-0.10669958119104735	0.004419948535766199	0.24368488024017898	-0.2964009513946529	-0.3169698980015417	-0.16715838507423827	-0.18092260504034843
1583.8000000000002	0.39875491557104925	0.005212595981665385	-0.2850546594266357	-0.07797364799546876	-0.0496684830243634	0.9210340957956942	-0.06825732974748601	0.37857123840567725	0.1806987575093378	0.12423890182203633	0.03015533021864346	-0.2086517007218594	0.16164666858258528	-0.3275319877717641	-0.4250062350386977	-0.22586196776520762	-0.13003297783459583	-0.28546998088864467	-0.07494032502998157	-0.13043838944172548	-0.3329376912586195	-0.11851649270068737	0.16211111176393264	0.14996400039304156	0.3577775071727013	0.13457015440394227	0.09887335257894495	0.08622372064657023	-0.15656433895745714	0.0024389616461711755	0.36458459404471066	-0.15070109578235746	0.015654774120563205	-0.032834413883687734	-0.10763873657572962	0.3018807386052063	0.14962844235181597	-0.20758921228428634	-0.018145573303810156	-0.0953304899540899	-0.24873350230455377	0.10734635727173446	-0.09180964513795711	0.008432949064211402	0.273596842120168	-0.28834822134924487	-0.2663115786135079	-0.10057322355001455	-0.2060740538398366
1583.6000000000001	0.3480472139031063	-0.023625685948663287	-0.26289174073568017	-0.09135452788040212	0.019924372875912963	0.8532144170475917	0.041080451680654356	0.38319603782610334	0.13946082724847966	0.16080920092306294	0.07347872642511889	-0.22094953026407113	0.14705500608623737	-0.36834899476392113	-0.4109006366020877	-0.15936493963070303	-0.1582322979326388	-0.3076282324178492	-0.16102156349168256	-0.09709559962252495	-0.2705354169403813	-0.10607108640041275	0.1611230079917317	0.18930616454046587	0.43862961103911013	0.18868485879153143	0.13843455117651904	0.014918961295200692	-0.12971970708701297	-0.05193981968016073	0.3171475933217599	-0.12901913554139208	-0.014729996062294649	0.00648537569482301	-0.12740739508713417	0.24381713459958998	0.1646304537524514	-0.20225740122519997	0.023428788712469915	-0.05478637645552116	-0.21775355849834802	0.12711948387264557	-0.08066139161393893	-0.06104286081640738	0.286580283013823	-0.3471113073061321	-0.3780336927141617	-0.08169831100591965	-0.20879347257848263
1583.4	0.5062528896282691	-0.00917628932305246	-0.37060962662933017	-0.10248234847017987	0.052011522430875395	0.85030871948724	0.0708977378612487	0.32389815433932034	0.2540450870827466	0.20954069611242981	0.023755334730589193	-0.18873601388612576	0.1789870518330589	-0.3627304599329926	-0.3607920001274981	-0.08906815330681292	-0.19986133299625267	-0.33430126984791514	-0.15251319030105087	-0.10555084305749676	-0.2005103913670568	-0.028165252193208475	0.13850213016265195	0.17804010038486717	0.47721718668002777	0.17110185219742113	0.08717398213666817	-0.06447203544891991	-0.023560856047977245	-0.08019157501780298	0.28321138094053994	-0.17084890183895357	-0.03327034302853653	-0.018166822866829094	-0.14374074844670987	0.12233129256618563	0.1896253113400232	-0.2467218130158427	0.008520217185484909	-0.019001324985714205	-0.22813795274464427	0.04619087607875531	-0.12058819409568178	-0.09762302348145635	0.2556727114749094	-0.42089084633050516	-0.27700131008566986	-0.12749011100431049	-0.20928205828309293
1583.2	0.5689260556238939	0.018514092526685375	-0.3429919657870974	-0.1465195525027058	0.16464274178714378	0.8591365828643951	0.009926248660439164	0.3560082238342491	0.26439699313399273	0.22454006332407073	0.042351289102719236	-0.08898940630755028	0.1960284420060948	-0.3987729353024546	-0.3607884383279652	-0.07911117616784114	-0.23128934532550385	-0.36087951792853884	-0.12339528211109586	-0.18907754526110293	-0.23705859026906137	-0.0214710208898169	0.13547768956015344	0.10016447514697108	0.5269615754674384	0.09052820723548986	0.15289093356658054	-0.07635218650521494	-0.024745847772116112	-0.04089245362299474	0.26403990290454543	-0.13295370163030867	-0.10998084392511033	-0.017720592404840873	-0.21523951094013255	0.05602086009387524	0.26624099949977725	-0.2561425562319554	-0.05721650862856695	0.051805576752293324	-0.07794888575849203	-0.02914371659305108	-0.0454031925508158	-0.08085204621945605	0.1506467851347893	-0.3751928114931741	-0.27785067519182666	-0.13324271387822986	-0.1902613894905134
1583.	0.4900077181949439	0.006675035602990986	-0.5240677909716754	-0.14618437708857304	0.1525413191212447	0.8503146053896876	0.014576943024617303	0.4560665610189663	0.2795543211898886	0.125973206531855	-0.006097981372379498	-0.07000347784234243	0.18101577824599563	-0.3994860501696558	-0.41812846021084704	0.01523345677108899	-0.1763712276405464	-0.35304308438190946	-0.11893547140425771	-0.21221063667778484	-0.2228842034688037	-0.009346871262194606	0.13083902010926815	-0.011585480974115409	0.592367568982117	0.15193868215665474	0.1831697697163093	-0.052965343492210624	-0.05046093468905398	-0.043725521368537634	0.14218041672097897	-0.13768744404492725	-0.18022865773138408	-0.027028844759725962	-0.2257630469042708	0.03627264360980366	0.2597144741990034	-0.22855275223971472	-0.03779261007377108	0.006117909135937516	-0.08958443309065867	-0.08319648154644971	-0.05363121864160097	-0.07764413614799788	0.07662945599378508	-0.2883821978462043	-0.25863251229620315	-0.16326033506014662	-0.11120434539269064
1582.8000000000002	0.5381370788283883	-0.11271033193341505	-0.6332081982935177	-0.0688187822114472	0.052310393320293705	0.8944802328750624	-0.07039784176343085	0.40029281099106157	0.2918135185419238	0.022763329345448703	-0.09891632974021543	-0.18001852288091114	0.21986345214143865	-0.3834260120700813	-0.46250784076064216	0.1267834352266037	-0.06034575654510698	-0.36295416521523133	-0.0984907362025477	-0.2563393147180223	-0.220656901607932	0.004271931072713268	0.1420516730505365	-0.13661984833440238	0.5921465370610947	0.12385781753001845	0.11362900239720616	-0.013071228980325714	0.00009486362305262223	-0.016491859029083053	0.005998239954579973	-0.07744640306439435	-0.13379504739367937	-0.019633223016000505	-0.21621724017682278	0.05285715884093044	0.2527783929663069	-0.16236842134943125	0.11562223494514126	0.016892466411350372	-0.05108879728866761	-0.12817025377907584	-0.11198149061669672	-0.08680691742944853	0.1003062532896227	-0.2087341058187878	-0.17961007261125228	-0.14492175667565765	-0.09022180684797312
1582.6000000000001	0.4426303379977077	-0.06316684659638336	-0.5900438361281042	-0.0877395276412033	0.14597110896207463	0.8124838286339222	-0.20597241867735627	0.3152985242854531	0.29366414397392765	-0.024374322953578362	-0.10211668867288937	-0.24887473934541937	0.2669025707727528	-0.4286872303308299	-0.45270149140516425	0.13325945530173786	-0.12463279023771731	-0.30857187945210207	-0.18743962750690363	-0.31174142039495206	-0.1546856611673184	-0.0009850444204225154	0.15430976220539333	-0.029885758626414266	0.5960148683138198	0.03203442214488494	0.11217525097655093	-0.07616336490442456	0.009532343572714612	-0.026649595475001467	0.07287362758934095	-0.049212730776783994	-0.13950420589614795	0.009782250220583173	-0.26982368616374397	0.08338878900728493	0.22664026967848733	-0.0317075623058786	0.2194138911537175	-0.020921166056432617	-0.09507110302654778	-0.22492040665306762	-0.19037320059640697	-0.07015908478552585	0.08084555018166723	-0.06459313535532281	-0.030772372345536564	-0.09640144629635665	-0.05856411570497654
1582.4	0.29619106803901674	0.020501918191696295	-0.48128587613312795	-0.04247881051984029	0.07423651339637391	0.7471666867464455	-0.41974981448231163	0.35906238014092684	0.19015935962573652	-0.030846159881124185	-0.1393761869283845	-0.2554245036890569	0.2147957827096194	-0.43373706156368935	-0.48190650278898683	0.12969305161554717	-0.18431591103337958	-0.268145777194144	-0.12615989975401876	-0.2890590060507269	-0.17697456644617537	-0.014614026290771139	0.1113819972645193	0.16233437596980632	0.5535867561672927	0.03380810057464222	0.20974405329914877	-0.17036870025516154	0.0011246273929886932	-0.1341056186836515	0.007512522586666737	-0.08089662877153157	-0.19464365719222038	-0.007771065831141934	-0.3448843379568133	0.07528179907655055	0.28694736493337003	-0.013322728195967984	0.16088961712714117	-0.15372931708229232	-0.14389847057176483	-0.302052261902375	-0.14844229172555365	0.019663598588671324	0.09789373447674307	0.006926011090661502	0.04005130820327238	-0.1505539236484529	-0.05584840929213061
1582.2	0.20629564058472666	0.03607713713569823	-0.4186778291704792	-0.047423572298229924	0.015473707492777027	0.8682384008488275	-0.535780141466961	0.4203612847453257	0.09736478797292741	0.01207271474387515	-0.17254741992169112	-0.22687192975110523	0.23476314748870714	-0.4076202238854897	-0.45302549587886176	0.20600812364091342	-0.21775877908438587	-0.35848710408297135	-0.19319605954138505	-0.2705343476297036	-0.177800464445314	-0.07446275896752297	0.10210611330640965	0.162412095053376	0.4391779401038657	0.031472918822254316	0.1965676359186786	-0.1670635529263443	0.039233575999795114	-0.09174138569140562	-0.1808047778872767	-0.09737713488431951	-0.155300690819842	-0.06883558081622118	-0.3454171928799492	0.059377602859826906	0.25115560348962773	-0.031277519894777686	0.08363876279800561	-0.22377409298542167	-0.1911996779377692	-0.28597082862217876	-0.05845254520520021	0.10629884738701517	0.09616473400409155	0.024911267359039382	0.1382253165620776	-0.11119746889916642	-0.050752523903450024
1582.	0.031559650995963126	-0.005945003143874472	-0.6108830718165502	-0.1363301006826192	-0.008593410431706205	0.9262538668293012	-0.41093948289332655	0.3770178016402846	0.15515275287236505	0.0623641397425652	-0.13485566768866114	-0.22895275408190352	0.1931230284494935	-0.3428919580209371	-0.41116506283686416	0.24514650543994665	-0.24204976357839975	-0.30879853093711773	-0.17981080788204096	-0.33426914654572903	-0.2774911031713302	-0.10772542893280135	0.2075555198078033	0.13427148650533655	0.3723441087684582	-0.048987858564745315	0.1886918107938339	-0.1901460662891777	0.08135985975999871	-0.15857533031552568	-0.22647464405667678	-0.05372169214020051	-0.10072410112422205	-0.12142754638048298	-0.30695395230638883	0.024643210906735442	0.11894415204888625	-0.08353451910413058	0.1157524084741877	-0.3084647212944726	-0.2653807426699298	-0.3005284607998286	-0.05216690005396632	0.11223473527898259	-0.01572342565231641	-0.0314713918823459	0.16202884180083282	-0.09110922260656362	-0.03624697938438142
1581.8000000000002	-0.12452118825021548	-0.1387428723902281	-0.5388837897195974	-0.1870804782510873	-0.006220276082619186	0.7454709594393574	-0.26847055586326796	0.3356295455585755	0.18117591427922053	0.06838464345215639	-0.0763357050969201	-0.24209393983622893	0.18652765733318025	-0.21393056870106916	-0.5312760885275466	0.2274071920117375	-0.28473224328570895	-0.2486949510937165	-0.1266409249650606	-0.421888791909849	-0.37884252835894483	-0.20951354365574248	0.22739992333254666	0.16345656082592167	0.3189497916223334	-0.061872612930289686	0.18677611238066116	-0.21265053712332377	0.05404017170279082	-0.08103435012815974	-0.19262545454196311	-0.04166375779985197	-0.1278757509645111	-0.09426613212448513	-0.2821859801708211	0.023253443090950447	0.08290337088777196	0.022154191953017016	0.11377809426975982	-0.38686760436238954	-0.21603229224541187	-0.2341518592210342	0.00921357691348422	0.07630413344207145	-0.07795627915258448	0.04059464398502817	0.16091415561893008	-0.06927909866851047	-0.023765669305253444
1581.6000000000001	-0.20226742778633583	-0.13318309206207182	-0.29275589265444923	-0.16877679485307884	-0.13645244064374137	0.6655392854764877	-0.20700013115139648	0.22776063379001815	0.1607967851217775	0.015309729760222886	-0.1262998933491912	-0.2956174617067398	0.10714294714910473	-0.21189783777773585	-0.5859257668432484	0.23072341269850402	-0.33129676235232797	-0.20439474920457212	-0.07647266072229346	-0.3501188731135324	-0.2968721283542391	-0.17666349637704465	0.19976741153079083	0.17778033771317783	0.27962536449653547	-0.03373976922164013	0.142826693631072	-0.20080000102079787	0.058509961094336066	-0.04550700143810642	-0.17381948765709093	-0.0299918687329965	-0.18342115770427433	-0.027285821027624526	-0.2548488521334299	0.09529366955902105	0.004223241518577374	0.09933434069903292	0.11389228047623386	-0.4486887456230638	-0.2238385484310993	-0.16468890578148948	-0.09237810134143265	0.035329414318741204	-0.08651618291665363	0.12719593207316038	0.08652960205944993	-0.0555031507927796	-0.008987874391287188
1581.4	-0.1573399312384956	-0.13033635615435776	-0.06992340729176331	-0.17782049362051924	-0.1469118749861883	0.836754987918291	-0.3035549128827828	0.11588404718072737	0.13548776361249953	-0.010101414090039933	-0.15365814565825003	-0.3549723956995554	0.08901337202914696	-0.16896857540610974	-0.5332467672637106	0.19186299986852	-0.24782584543563868	-0.10213057225398944	-0.0360834079331535	-0.2725250174855977	-0.2633183368524428	-0.2414144689265602	0.2028134471973533	0.23724688889460366	0.2647944171373361	-0.08052438068041179	0.18022841583968946	-0.2651944981429304	0.12250150728806569	-0.05007221472830027	-0.24459352097258708	-0.08469634060366325	-0.217305117370998	0.00027823767391028844	-0.24993442476229788	0.09473585006405805	-0.01588638524944208	0.14728647292948524	0.17501103816993924	-0.5475394038769678	-0.17865888361312243	-0.1305354158437422	-0.03117370282203144	-0.04322519328508309	-0.05732918230887557	0.11887155202785898	0.1339894545525816	0.060659166966514966	-0.034221978325587224
1581.2	-0.21067296376798866	-0.05045037845913089	0.05668291476224279	-0.14470972185074227	-0.09904456847301357	0.9369833643420842	-0.21359965850121437	-0.02887596822534534	0.13829095567202446	0.02280776517723731	-0.12598696120617617	-0.31170283142940686	0.09852632987551714	-0.13778467931807817	-0.4604175750856009	0.12365264764254248	-0.40209835661909743	-0.06075053538248541	-0.003199884577435825	-0.21179483794448714	-0.2817602995695758	-0.19399870619924625	0.18952794692766223	0.35935525532583124	0.25295277135151256	-0.0444380966926341	0.11811970015681997	-0.33046468866186934	0.12652644775904476	-0.04619738676546112	-0.11158956967777822	-0.02292414801098948	-0.26213051998816445	0.027822423276049824	-0.23248521979994966	0.03527530074973066	-0.0796471649355543	0.14465544242549258	0.1542898524097064	-0.47078323066405403	-0.21573551135651178	-0.06261254220097331	0.05171043589187063	-0.03941655781719545	-0.09654202371102746	0.10286683373584843	0.1328811162110261	0.029208902165764605	-0.07825043667052385
1581.	-0.29464822720637535	0.14284041961097507	-0.13918228821817613	-0.11749435580608569	-0.28646633886522593	0.8482828984432357	-0.023141926403614066	-0.05244348733248381	0.051810148975271544	0.07851390327840466	-0.1393570075782326	-0.28677083520169494	-0.018009216289090094	-0.10381515594579463	-0.39833717585469436	0.10415607499545085	-0.485256332260173	-0.07653817602442388	0.06882490688034769	-0.10696383630281295	-0.25580105124888275	-0.21403917480620122	0.1463634534382242	0.3341785403372088	0.20586958710032083	0.06517177627002615	0.1892634587812445	-0.297670984763428	0.018707268843832506	-0.023404067952663525	0.012390838092617706	-0.013450892705665997	-0.28963577871612256	0.044495997239463084	-0.13704449517279227	0.03350162950332363	-0.1066519023581155	0.14065409877223173	0.10298075360122472	-0.36170203781146704	-0.30432737924705444	0.0010719697983282428	0.0807400460943992	-0.05160473834036057	-0.15526020825095885	0.053391123523197845	0.09141143939961971	-0.11338719343909627	-0.07773396869346524
1580.8000000000002	-0.35012830762263414	0.15060179482551947	0.09849759439658662	-0.1690218897753421	-0.3680876722021954	0.7055612554741639	0.2547367214317424	-0.11193052230879788	0.11307373301254717	0.09035352657502294	-0.12309185369556197	-0.3356672404426422	-0.05978286746937677	-0.023040852645907696	-0.3716123359115433	0.07369763939802698	-0.3592620916437166	-0.12961394466250326	0.11452893205875114	-0.0543346443516735	-0.23190147551438284	-0.2097677883670505	0.15386938238076603	0.23011691238420046	0.15476513138072084	0.05806567218837798	0.28316799551619326	-0.2478558577328761	0.03615990589208009	-0.03985584199273383	-0.03377087675294363	0.03201012394068839	-0.2668411057880631	0.09495209649200848	-0.021991870829165077	0.028028522875124737	-0.13787472327181846	0.10197098296075435	0.07323481719302921	-0.2477790008262869	-0.04925957006800935	0.029104893200842134	0.09515134011982998	-0.10745419061955491	-0.15031935857929465	0.0621096769753086	-0.021902379815046044	-0.08863311788425585	-0.07991714379564252
1580.6000000000001	-0.37300940344452316	0.013573337281026308	-0.0475230518239994	-0.23149463633442913	-0.4530349819318753	0.4870537163485231	0.5129518325393178	-0.2593796039174177	0.1418918809034694	0.0329011582707053	-0.10896126274886814	-0.2598361689794538	-0.09032133320077226	0.019429032161901477	-0.4001036736068913	0.0025516035839977386	-0.20693835125769305	-0.012996997026020283	0.13227735991388814	-0.056187880293371364	-0.1956436709114836	-0.23426152787068358	0.1903930866279384	0.14720418140850774	0.14407703720821172	0.070933795589783	0.3579755935645414	-0.24749991959828938	0.03352320888074463	-0.05952921744919792	-0.02370430001936897	0.017401973678513157	-0.23372235508521919	0.13767420600785346	0.028006291977168078	-0.03853436586698517	-0.09255589394292804	0.08084072799237883	0.13983833879188806	-0.25061614527548587	-0.014710577671570656	0.02267596626313634	-0.001741388852958256	-0.19366366740156088	-0.1440249932772072	0.13422889469756344	-0.11432917089862497	-0.15503161246452615	-0.09317730621060429
1580.4	-0.1657545631636451	0.029103995171805112	-0.1306206469529473	-0.261178440459486	-0.5906346831723747	0.40971053770748384	0.5112012271603684	-0.30636658151592644	0.1889573373688622	-0.003645067754774197	-0.10005480453309366	-0.17018975165848085	-0.16164439728571361	-0.023606027556968986	-0.44538449840495226	-0.006070283804412095	-0.1881152538735187	-0.07767560575069014	0.14873546427803852	-0.093425809320277	-0.11522696845981073	-0.2839640099943024	0.16807843150733728	0.14831086661399764	0.20273359053171147	0.16479948393693677	0.3712559608238257	-0.18821953189285573	-0.025647407925136416	-0.015548956831757842	-0.1012146297786151	-0.0026634051967190236	-0.30620856758127013	0.15574996098649121	0.07374427290836216	-0.04684554288682274	-0.023159558115087943	0.04690656041291282	0.20258891077373423	-0.169464006405802	-0.04314813643354017	0.012968492343615422	-0.10788960557765201	-0.24273133866565702	-0.11108354398603254	0.21480897588128905	-0.16136257569360632	-0.20328931196909825	-0.11276664443062445
1580.2	-0.03046181509912076	0.026161204305220998	0.02328909662328578	-0.25551671391063124	-0.6781225361598535	0.5647977773767479	0.4746289222614981	-0.2445516503660453	0.1739253856597888	0.00398397799635473	-0.10812301874740922	-0.15390549214428942	-0.039274861393076885	-0.13384067084368495	-0.4140923070034901	0.00463475655788756	-0.17440565946334027	-0.18134699358669332	0.13260385861894114	-0.0334993158363142	-0.07759937085948787	-0.2698527744746419	0.09420106393589607	0.1030742530252127	0.2537729034129896	0.2081917924806377	0.34580947569330145	-0.09780806970062358	0.014482685240887819	-0.005637131636613724	-0.20258850457045088	0.087606692260142	-0.36331521113670817	0.13762543927573576	0.08434500114632403	-0.033210043578229084	0.0011182005088586876	0.008339961504266089	0.1752874074464494	-0.1907538446992667	-0.08651756620836315	-0.030891346870708075	-0.16623514093711975	-0.20944428781670588	-0.03020300282886709	0.23338582793301507	-0.18581418371568925	-0.20343447701490797	-0.18065555440257786
1580.	-0.07322495192455239	0.017564929309147385	0.019547987127266075	-0.13559778934635003	-0.4332624155670629	0.6747270828879017	0.3744478020213114	-0.03488777669913828	0.1657093908049687	-0.0016376527580287768	-0.09040393103118975	-0.17912710094594614	0.009117579313218348	-0.19120124521040588	-0.2696142096146712	0.028035513582081544	-0.12780376804031784	-0.1498486691339795	0.14866566230620132	0.06516000636277812	-0.081836308785443	-0.3225763876605981	0.12752221366650499	0.14547849620687814	0.25809565813377955	0.2352685858739093	0.21007088439777183	-0.01379979644767336	-0.07488025510728652	-0.11278522889418152	-0.18848369972664886	0.11597982105438093	-0.33179682241460345	0.07606596166562621	0.05040698692465344	-0.04999380986762833	-0.001926672983947525	0.0024556630589655376	0.22873090859659617	-0.0961653673138117	-0.12432579056741613	-0.10148186992736061	-0.16748590349930093	-0.18203559536408492	-0.028276101057241616	0.2145173673996671	-0.1476214159728379	-0.2068538237615003	-0.2106854431270424
1579.8000000000002	-0.06446963787157618	0.039187686416319895	-0.37676898588598645	-0.12039246163994335	-0.2606688153314003	0.6769727096301481	0.37624600389471935	-0.012084958105499565	0.08224086208047111	0.0030842570054945753	-0.08271373536197729	-0.18329826166581645	-0.0508875234468877	-0.164217438743485	-0.2663534998496382	0.043778313296137156	-0.13070447310691885	-0.11509300579632747	0.13564362690809315	0.07283201520865722	-0.07923763724472307	-0.34125940806166194	0.17330394830981527	0.1932624715209992	0.2201561628608673	0.35827221744299176	0.14722730603192577	0.07059381484018262	-0.12211963999622537	-0.11662703220326921	-0.16574295774480374	0.07072960854091905	-0.28520975203394605	0.041450513955003924	-0.026805074973380714	-0.050387274124931936	-0.10358090101740186	-0.0658504160845566	0.3038603073457036	-0.016150076416664917	-0.11758577405927777	-0.1386968771874365	-0.25076545217391133	-0.10357022532075631	-0.11650114486864449	0.22318387566441894	-0.1437570638585082	-0.1985962800465662	-0.17337080751172343
1579.6000000000001	-0.026759339908899185	0.2001526841422329	-0.18125289028690808	-0.09671363365764295	-0.27610905718261103	0.5787783970681124	0.3958145225523908	-0.007210783204443429	0.08289790621728857	0.02076150178852159	-0.15892364018983776	-0.15422086170777766	-0.12701535089279026	-0.12003191791922535	-0.32630688763745996	0.02073483796129573	-0.11121836527879492	-0.1098389671472246	0.046507841310013356	0.015244658138329599	-0.023877567843910333	-0.3329832023204212	0.15531947025937742	0.20540061444449792	0.1796145330870242	0.4791026879088255	0.07344805160850408	0.12112171118928163	-0.13985857237093374	-0.1316613115950544	-0.09432602562689615	0.05426473088097801	-0.23344471035733216	-0.021323883719137827	-0.11993565994364211	-0.0595216599212487	-0.001244846093151843	0.006350786116721685	0.2755456707801513	-0.03816922530483417	-0.13297985401806028	-0.21417668415624397	-0.2828346736221475	-0.1175419269667543	-0.21237078560745715	0.14467349818786734	-0.20235017590990198	-0.24729671952713408	-0.12941447628438132
1579.4	-0.029726932231984443	0.2799908236047426	0.04210646764583907	-0.09592944146008757	-0.2531456320959699	0.3833938693568766	0.29307551977812624	0.03838211599949498	0.10418823562516036	0.006923534714970956	-0.11312916148794366	-0.11326448125276702	-0.2278677712224476	-0.1044136948680721	-0.44606805362701674	0.026633646474877565	0.043580705481294946	-0.14189335093096492	-0.07194579475964888	0.028360825271307073	-0.00013421776804359298	-0.34736560677468376	0.16636449449456747	0.20261537485202064	0.16889551819083826	0.5226804449255731	0.1688021809485311	0.13904895015370733	-0.17258055725234556	-0.15882681275606045	0.008108746653693145	-0.00952404397533618	-0.21417493227556078	0.006622899649668806	-0.18293040344717992	-0.07123440634402661	0.025799454083433357	0.06390112852338069	0.24786531639775755	-0.009579603794318282	0.00909986329449555	-0.2547967805159185	-0.2836108859511385	-0.18013309401801647	-0.201110842818598	0.13104235570569794	-0.2056732766281433	-0.258955763932892	-0.09368571240868745
1579.2	0.02220479533777575	0.26390271979012053	-0.06276846473145936	0.0004514839709267235	0.005516447261706692	0.2664349634032846	0.06306819331606761	0.15363063177478567	0.13766703486199633	-0.009178937718249383	-0.07110328546282337	-0.07747452038248744	-0.18208482262189757	-0.12073321052085072	-0.490210719851243	0.07956536125188206	0.06801271405471736	-0.12589501571247796	-0.10622127502470859	0.09806303733783064	-0.04454122376681001	-0.30153157722933654	0.133195469442493	0.2804319918604665	0.14970806722797186	0.4866206082531065	0.1681903803047112	0.11982039952477355	-0.18102721121062498	-0.11336142986458156	-0.03758010313117735	-0.008889520952215221	-0.2257913366951012	0.08112055460116419	-0.1762806301984274	-0.053348373069106364	0.10045311931201162	0.03462881037782384	0.2239519918572343	-0.12165655275477492	-0.02534746205304665	-0.2963140625319844	-0.32428385891195693	-0.12692066387993903	-0.20940163606781972	0.15276360423708654	-0.24896182989530796	-0.2588582835724301	-0.09234669889054213
1579.	0.07749431932216388	0.3038792700311611	0.23085516062996753	0.11718153239974846	0.3548421036433506	0.2570959363021496	-0.1559646947406123	0.16425945258761668	0.12775487756348572	0.0011427639023262673	-0.10266280940501024	-0.10547760788931841	-0.03218568226647646	-0.17223032167359165	-0.4024749597514221	0.12534381542703626	0.044901358897061816	-0.10470692680777413	-0.1095680225979232	0.13231434588725313	0.02696189299198449	-0.22557204051829638	0.08610141576520813	0.35768016457982144	0.15985734354053605	0.504504835131128	0.03576325028746222	0.1630160438315173	-0.13538684564292675	-0.05912319602306184	-0.03486013190351403	-0.09343953493342917	-0.2440362279284071	0.018069769296289444	-0.16447345568561217	-0.06633688157939704	0.09699869126076258	0.026292608261956105	0.20060776399798325	-0.1234987360598665	-0.14616036488789103	-0.38797500542570235	-0.3551528461275101	-0.10771345996282729	-0.2547086434928906	0.05290609816547133	-0.2868567532397865	-0.28873480266169804	-0.09972551902080155
1578.8000000000002	0.02726227796909035	0.337897277371596	0.10411845793231739	0.1429740474438143	0.35544204056604156	0.26581209460390365	-0.297924416599149	0.11062100297217266	0.10933839889365582	-0.016949247772516215	-0.16066999246814043	-0.17373973218634778	-0.06174536522979536	-0.2057977658065491	-0.408453358972415	0.20296493429485946	0.007098305149777877	-0.03781412958508264	-0.13541484625480701	0.13829419357439154	0.04060559344515999	-0.1721192367691225	0.0451875993776021	0.283919957556823	0.19518589044060808	0.46868122960961645	-0.015271954373943797	0.23445535733910985	-0.0480157106912258	-0.09716106377520643	0.13571650868083332	-0.06996745119840517	-0.14690675651317525	-0.0728662149686869	-0.16169173151959826	-0.08508269329797613	0.012842223728851535	0.12153138490165294	0.1542456739485658	-0.17898492658122786	-0.14211363836388413	-0.4056552229923237	-0.19335852882164867	-0.10009750529274328	-0.27566281046016194	-0.030776052149019302	-0.30197444520404626	-0.2550536526606751	-0.12711507285540508
1578.6000000000001	-0.10140511772087082	0.37027093517961623	0.07423723995860892	0.16778100510737534	0.5158355988479801	0.24602090592305603	-0.3834242114957081	0.11917608450457487	0.04020781118689953	-0.01768855215424865	-0.19432438495590298	-0.18601037794413594	-0.009920384496324507	-0.16477923555779103	-0.3914696538201261	0.2156307757317287	-0.03696233865686628	0.030894439548683882	-0.12608171903046891	0.13495461475314782	0.04359586708729455	-0.05530528493792161	0.15276765000279408	0.30733554201336777	0.21318122780743898	0.46235556279828743	0.02742717397811223	0.21113872569505346	-0.055760487180765386	-0.13426263057253096	0.3078147938184712	-0.03380174708916758	-0.038748416854873804	-0.12331101739105194	-0.1894031103205199	-0.14330083293593746	0.04860187230613864	0.05149346924487555	0.17628237584234002	-0.1480854127256917	-0.1647805726056858	-0.3132019356348204	-0.15277753052239756	-0.05932224214692245	-0.31758476245969536	0.019511493734853474	-0.2930039494875782	-0.3099652405655012	-0.1121691302762513
1578.4	-0.006599071861974587	0.39108241688064227	0.06309661441835634	0.14233720771454797	0.4355102288816842	0.10583706853334054	-0.3427720753678422	0.0894280817695268	-0.04849290296346379	-0.008165427037820793	-0.1974379443261362	-0.2340586459606242	-0.06358331186590208	-0.12157503551463684	-0.3242402631566085	0.19744130951828678	-0.004686224311286888	0.010078688963927995	-0.08350426585520081	0.12345384654612554	0.04195717750794453	-0.0014425600296446624	0.17349998841014785	0.33813534003246193	0.2723240617021441	0.41705937733307147	0.1487617341156274	0.16441887864907592	0.004889232698450888	-0.07280558973635662	0.4870294785604591	-0.11463293254026677	-0.04990991204293219	-0.0946827264861888	-0.13311155199289332	-0.19954556589796746	0.023345840049060915	-0.0008617725988948471	0.2232926780940634	-0.20679671420957368	-0.15858260654764492	-0.2720616275294082	-0.17431161721443522	-0.03813980155619658	-0.32674213433691457	0.061190298731626236	-0.32950747578479855	-0.4089458649851285	-0.05671661447211135
1578.2	0.10453320683443867	0.33198639254025564	0.24565218253693277	-0.032570639708092	0.3273890107213073	-0.02896653390022968	-0.29418537541592193	0.021391181625800434	-0.04208705838152129	-0.008407433020536606	-0.18538977469082438	-0.28291284793967	-0.0011708620091929224	-0.13327001124720683	-0.31308586427756385	0.144401958450343	0.001668530551301478	-0.054652342195315576	-0.07799836434247771	0.10990987351202733	-0.030073159136304588	-0.025973049427069267	0.08489917278365572	0.3410075190173109	0.37812068526588716	0.2994946790068543	0.30524084977547383	0.15962974687538062	-0.05118547398070225	-0.07408655472367512	0.5473016055660922	-0.15279300903372506	-0.033290571843142075	-0.08629939602890178	-0.028386567151076215	-0.25912960559515763	0.10541492064809001	-0.08021598969277752	0.1431407624618461	-0.273746516103405	-0.18547934869338106	-0.27736272527871825	-0.18601709658055657	-0.04362359477873595	-0.23828103533617537	0.03370908829554238	-0.28117266153603543	-0.48452685678271723	-0.05705587107592696
1578.	0.09008643293618268	0.2763136681520325	0.3774802245862381	0.016580236323740727	0.2980224671972419	-0.1124715158872727	-0.3119690202395178	0.12229725177591516	0.018609740103312244	-0.0005457333135143339	-0.13949025700864204	-0.33226051290532216	0.029720425983000905	-0.19617806594404272	-0.3024930192064349	0.057194109423713814	-0.06861796798509129	-0.07617313049701502	-0.03732629305941795	0.12670939333236758	0.012388679174081908	-0.12145990656072644	0.05777258175503133	0.36017954122291906	0.43844934987731665	0.21724867634089856	0.3753920272272467	0.12785306349729988	0.06165325014346424	-0.08685980772590061	0.37752464617609105	-0.11006759162249555	0.08968339114937639	-0.07343367184915407	0.03269611988852603	-0.2511751754131769	0.1533840888435616	-0.11451665103750724	0.06377069536545982	-0.24103667698847306	-0.18445376340992714	-0.2973971386073458	-0.1504730434935585	-0.08886268213322462	-0.0986029342469867	0.07124675004830756	-0.34107015367022625	-0.41425203773602887	-0.10932234569274618
1577.8000000000002	0.12076367976053051	0.27375254932077553	0.29928997623903436	-0.013721544005567063	0.27766510619906704	-0.21534499065551332	-0.28913958573518955	0.11642417624003644	0.037540954892144485	0.02078450580653697	-0.15378978708998925	-0.3548606794615246	0.08816583001445719	-0.21633371072806354	-0.26514630274947887	0.024995956309130183	-0.11422038566921691	-0.02610224891820891	-0.044175682088364206	0.06288214084095772	0.07195459960283601	-0.07106168202492022	0.1139681382542976	0.35150620633661644	0.4840483125386233	0.14780314405262557	0.3536838533360707	0.14733392683973742	0.01316581062247918	-0.12071095888270353	0.28413860703168803	-0.09996954090762389	0.22664819313438783	-0.15059232282661847	0.11920219168185751	-0.20240923296361943	0.12449951903197162	-0.19578733917726054	-0.010868572903520793	-0.21122133415824643	-0.3176113403780598	-0.2488562159355731	-0.19495917550171032	-0.07233512154850456	-0.022020434366913432	0.08071693590697004	-0.3970019435869985	-0.33437023029293433	-0.15579336253795562
1577.6000000000001	0.17097216721055303	0.14308667215491905	0.4090858116384124	-0.12154755838078052	0.26084602426163406	-0.15140656354707396	-0.19751510609257147	0.030461366897697156	-0.008576271216733662	0.11610595044741753	-0.14503320893551674	-0.42500293810999934	0.17785616342410387	-0.20797237692391174	-0.2184413339939373	0.018090241147365217	-0.17742427451815748	-0.003763036695634183	-0.0634596401531034	0.008988057360860129	0.1293830214623583	-0.03361327547919653	0.1556740829572233	0.3186402636863669	0.5355282239889926	0.158059286886326	0.2049311748661802	0.18533461210686464	0.1551418511749595	-0.11280303383147156	0.33144184252838627	-0.10820679331591898	0.3160095966772235	-0.22527289772106526	0.1357059393935919	-0.27154442847874855	0.12187975330648777	-0.31118074885988317	-0.03079103642780798	-0.23685875143987886	-0.34740484137351574	-0.21679371462251912	-0.1862005196735604	-0.12873696632554654	0.0038899581054526802	0.016769211732829657	-0.36369000157246073	-0.2871417227667469	-0.1734552419938611
1577.4	0.14914442825596336	0.13972407671914797	0.42836283329001373	-0.2517664514178243	0.1462535345168977	-0.001636800640299363	-0.16818201377512693	0.10915518867038346	-0.11507836560045713	0.20931338338214375	-0.10404502351419075	-0.37921412795960047	0.13580973916851835	-0.23631847185131916	-0.23391086190725743	0.043031037670681976	-0.2529689958224819	-0.007715305253029436	-0.0808522313267805	-0.006346241312812154	0.13571581483694897	-0.12183143127487019	0.16322488713863084	0.28226710015646983	0.5458330260398911	0.11813123083447541	0.1967542669791569	0.2060509797148107	0.17047376947445098	-0.09003838101808279	0.3476699598992456	-0.1165947142893726	0.33092231536515404	-0.18179981072291812	0.022366082897038793	-0.2731402063666865	0.05781222804970344	-0.33118407485663415	-0.0255055192529401	-0.16644659486146546	-0.3440932602800897	-0.15262619156744955	-0.09795599358853967	-0.1697003699955924	0.002544167763147604	-0.040228974073368284	-0.3163907907890526	-0.2835739173650558	-0.12263721424535948
1577.2	0.1145115785111664	0.1036934041268061	0.42540787312943057	-0.2248472346105686	0.1727918096268274	0.1241919889862754	-0.23996921531529047	0.24932865049298508	-0.11887628382608162	0.21373005496597366	-0.07287934891012172	-0.30694370530054427	0.11599862793179322	-0.1507725123162719	-0.2388636289188294	0.07035291879916884	-0.23579461622638886	-0.08602040259333252	-0.06267629960656775	0.021794638845420954	0.142690009748478	-0.21273460750029805	0.10146662763182458	0.2690808774074984	0.5286470577467721	0.07587520442939547	0.15705287738355195	0.18860522105179753	0.19549490017589954	-0.11777610467897086	0.32256906990394885	-0.1764870921794022	0.31730707500237354	-0.1012400296484314	-0.026125056517329038	-0.20305331948629002	0.1107658489487862	-0.32929995130108813	-0.05185334781314308	-0.1290714977123906	-0.32510056479822463	-0.06653454775279613	-0.16680094887604555	-0.22876920993973254	-0.008432954199139111	0.028696199082238305	-0.19659248924801084	-0.2732690939473001	-0.10316165287892924
1577.	0.11582430105470777	0.04143252637775792	0.3464268905144676	-0.11699132660107069	0.15739746464928853	-0.014047894450866433	-0.2896262668853966	0.18286868016666352	-0.17153866145628416	0.1181290029368878	-0.08261195431494273	-0.2416981163375578	0.09612526497879129	-0.2167962228024481	-0.24252108518067184	0.0644525560646925	-0.16064780870137374	-0.09882409376944144	-0.1122614682603822	0.08229677737295389	0.19909749174687508	-0.23974025965970522	0.03467432982209931	0.24583934813731156	0.5166076768133281	0.1147332591618162	0.19188537939006514	0.09480663137331861	0.058508725531846925	-0.1289478721078073	0.19036280818660328	-0.26362915011735966	0.2657002224200248	-0.11842233359353467	-0.011874179038009601	-0.13913867514977632	0.12738882172171545	-0.3608156486918393	-0.031922375172922665	-0.07106269945270832	-0.21519357079343535	-0.08405111101957334	-0.12465055125278329	-0.2929394732479954	0.01539733740604077	0.1202863517226298	-0.16115169960128706	-0.2133984192432343	-0.1345801108491344
1576.8000000000002	0.16178437015541228	-0.0041427665146642895	0.41698605505325714	-0.04634038415343618	0.05571989935655308	-0.14442678631092754	-0.31705097691849315	0.12684163526144773	-0.15902288107009027	0.01884588784104593	-0.09497145178432523	-0.13588903086456156	-0.013620532706854649	-0.3117802157458016	-0.2701550266327273	0.04220482224312601	-0.25540369621441394	-0.09084242088707048	-0.061326904257939026	0.1062935774969612	0.24102296654446234	-0.2565536565911245	-0.05913312533139882	0.21901651817030923	0.4623134533512478	0.17986715050329347	0.15666475569387855	0.0457207405680403	-0.04914744454103201	-0.2024244651905664	-0.0033058364840789917	-0.2945403794012871	0.2723443351243025	-0.11131350439414926	0.018485145745359144	-0.05296655398584934	0.12758885593644703	-0.30488751502221895	-0.021602554589462288	-0.06631616308151145	-0.16634994796654606	-0.13358649200865522	-0.08270391314685699	-0.278564508877181	0.03172781790967636	0.09303014367223643	-0.18965764851774244	-0.13315980176508563	-0.09892779986793766
1576.6000000000001	0.21593051712672878	0.052828403459010534	0.4616653681733237	0.0699979468885851	0.27471123698282196	-0.11040150932386049	-0.283652360421884	0.2015979216978162	-0.1341658223464855	0.021379575059166663	-0.10577993561438721	-0.11949098689420128	-0.04103981251160078	-0.25596580609499847	-0.3024340653322814	0.012490199114285597	-0.23934320070436504	-0.07731917864876306	-0.08960437723709197	0.19048270154943028	0.2154367466815999	-0.2415470766378062	-0.03984991792270564	0.2238450689520044	0.381796611444	0.26950991395111595	0.2091172370750821	0.05240692325587164	-0.05273087009238137	-0.28872328577093187	-0.20741863708786706	-0.2565268575699353	0.32047955556830415	-0.15986275765449656	0.011608508843888601	0.027968878385301738	0.1276859745459446	-0.28286871206232983	0.007273972260094637	-0.009134517288443967	-0.1426020198138613	-0.13017489391998585	0.042713123053281676	-0.22789579832378076	0.03485600218773773	0.0917368926367116	-0.1781054186192762	-0.11263551982296584	-0.07357389337523605
1576.4	0.1860285619403388	-0.03581447513172806	0.3022255494539788	0.08518566845980328	0.30124208250385365	-0.015937624926640123	-0.22388746672734539	0.1381817166524886	-0.13045134019020962	0.07217627306912999	-0.08389246939445275	-0.1060711427757317	-0.048269417058605484	-0.21699381765513065	-0.3292368532516764	0.05370127822657197	-0.19990315778154358	-0.09291744114081872	-0.08401854196429001	0.1932000716494955	0.2187479382813762	-0.24920776273912482	-0.07323608747245772	0.22407679484444226	0.30273909476365335	0.4000831830191871	0.20408307755341595	0.03373831920395985	-0.042351701662082256	-0.25157420471757486	-0.30761799720461147	-0.23564085710679705	0.3042483017369587	-0.1489724457434873	-0.0829823463441209	0.09080232907209088	0.07295399069147834	-0.28023543272348794	0.05967163354069875	-0.057031615164968796	-0.13293149661380607	-0.04035877453176139	0.09295725873144488	-0.16588565590159993	-0.07046483869452637	0.09120020708813975	-0.15564382891091577	-0.10775588119312797	-0.08882032079046036
1576.2	0.10263000960463822	-0.023456711073625403	0.28367601696540246	0.028847767555416865	0.19915822860187554	0.08356062019324881	-0.21577071197294262	0.12717755095830885	-0.08391758450359582	0.027693146461652232	0.046225783046277405	-0.09820094877137853	0.003952734081687868	-0.12933133094572982	-0.33369468003752256	0.1003487235761574	-0.20520429639430748	-0.20225869890857173	-0.06825212806366185	0.16467581957606736	0.09835775162853515	-0.23033791412189422	-0.13336444940316136	0.2920086309182085	0.22974082839583573	0.3943378148845584	0.025414563003433477	0.03315267306255949	-0.1515043130541158	-0.2567115093127218	-0.2671523547157901	-0.2119617904588998	0.2305794262187052	-0.07073425406505932	-0.22344759015058505	0.08553341429845407	0.05629387882735444	-0.20493039959477988	0.11816766760619403	-0.1028743386794647	-0.02954888976813405	-0.007017410694298067	0.11209946715994515	-0.06607030850811572	-0.17731822337235523	0.062159206735794795	-0.14646337588468072	-0.1289714190946496	-0.09918287338754365
1576.	0.03827360282644332	0.003130966007377764	0.08247317070646004	0.07664152170580693	0.15171090910485183	0.129501060241629	-0.18359408090342572	0.14760337556443975	-0.11446649054553991	-0.03610813280191162	0.16299519164804596	0.030272483124661208	0.028167508452956416	-0.147653078375854	-0.333200281721645	0.0868568137866484	-0.15314957575441487	-0.2496145734611493	-0.04797313063792901	0.19229528242452318	0.012373397268033041	-0.3127708629612438	-0.1428439275200668	0.2423751647273946	0.13944161776800662	0.34035303650082005	0.05087632297197643	-0.010996846506611535	-0.15433373246417664	-0.2612490016607686	-0.22861026197390188	-0.16936728654575367	0.16414437842655955	-0.013533455982024944	-0.24732271616184187	0.14704860864150165	-0.012352936708516924	-0.14837742453338665	0.14761747247583157	-0.085502645867144	0.06987606538692581	-0.016890672279192644	0.12149293182968754	-0.03931890357893804	-0.20718216877554285	0.08363036428535123	-0.14430406025540143	-0.07136279912990726	-0.08125786833549839
1575.8000000000002	0.06980111901781028	0.10299283674539299	-0.11836360239102803	0.09415503860429436	0.11333547243397417	0.19325541064582272	-0.08234918742825312	0.039357353156763863	-0.006121966551960199	-0.06412812991192783	0.17331506609863012	0.0649269897017102	0.016532174048195833	-0.18061642573551795	-0.38110067754400145	0.053600325882218205	-0.11973770775713062	-0.18296787905530498	-0.0657214249582541	0.20672490181403055	-0.05896213806053409	-0.23286297589703472	-0.09564179240985272	0.1558701004962586	0.13728214280532786	0.3525213801192579	-0.03416374778658199	-0.09855912143104335	-0.03649833246665833	-0.3423788928607703	-0.20539968738519176	-0.09942501546709444	0.1683210331552696	-0.012737387225373147	-0.217772684383848	0.21522053148803244	0.01225770098516775	-0.0647873974179723	0.10008069483704685	-0.12441308442615759	0.0697060703661302	-0.035033435125975496	0.08674989715137386	-0.02578699107272965	-0.1501616046352465	0.11722357950132338	-0.14169486867169317	0.00027415794353304046	-0.017011863944684815
1575.6000000000001	0.07138415994743308	0.028740282815283333	-0.24422040648672227	0.09062486183992356	0.10234518109511224	0.08889509585976718	-0.02034601570516937	-0.1942772678241806	0.01674346303152982	-0.027324528147805643	0.1619428147761149	0.02948895135555875	0.10246025607017215	-0.24943179847476418	-0.40682723549779753	0.12106879787798952	-0.11188100639685283	-0.1672363385858469	-0.01318982390586504	0.15068894313037198	-0.15669737584395552	-0.122847070855781	-0.09247576007173375	0.1412752210723318	0.24693673885227174	0.4220172733159651	-0.06708422638301893	-0.09166404796560342	-0.12078869139828027	-0.3510452622413911	-0.21127056052681195	-0.0740547025498136	0.19579842430641045	0.023803306142160547	-0.20002855035781175	0.1493198235211517	-0.016108480891892627	-0.06361504558614892	0.029799511591771466	-0.14717047886872	-0.015835461820539007	-0.026272056969814155	0.09029629284501785	0.011814908669121674	-0.09580811704246137	0.10070770907880064	-0.27395068787823407	-0.04714038973893648	0.006485709259479034
1575.4	0.09434836687003548	0.035417139760257045	-0.1405737426407019	0.017072493640513373	0.09355278761762732	-0.09788461125038239	0.11716642426142151	-0.22137974292606075	0.06726024103777624	0.1101454878852379	0.17644547933523472	0.05011699916205654	0.015985355924263013	-0.22764688633273822	-0.3873121030801451	0.18572708661834095	-0.06864238054463626	-0.1360799741496049	0.06118209675244945	0.08088716316970518	-0.1467224545538445	-0.041710335537500816	-0.10515588523146775	0.1328611020093733	0.29856053825305184	0.4627102800404644	-0.1915675361122312	-0.1199862864688521	-0.05767582192531	-0.3519705189663097	-0.24070980593920227	-0.12318826724145165	0.23455300573732474	0.0720796835976154	-0.19885818311987177	0.11982589339707928	-0.02755134201141198	-0.02753957924913114	-0.07779388093378997	-0.24274467728568228	0.00894613104979676	-0.0494850904969499	0.009876135949300646	0.07882944478625858	-0.05910148120738147	0.04806687929459928	-0.2838323657228486	-0.030796542263402275	0.02843823070539122
1575.2	0.12839646628378926	0.1381255274358759	0.015845196511386203	-0.0008159884878968203	0.19662986979558555	-0.11919714869532741	0.2525013028849214	-0.26652446837773536	0.12404039810039608	0.185488307306526	0.1904596591877479	0.03256136337108752	-0.0449409129094795	-0.12646372157210842	-0.4218083759850649	0.20622671176479296	0.006763142165402733	-0.13480727264206507	0.08119804131796841	0.07031102984442919	-0.1351227829717606	-0.04177279837742509	-0.1300304145500065	0.08847417620974102	0.2875236052367575	0.4462657091853002	-0.29175268514786734	-0.15930228129814938	-0.01646345507369178	-0.2514858592825472	-0.17781514621866798	-0.12084707587167764	0.26453917985078557	0.06799391940468243	-0.19170649193192318	0.07862614987598594	-0.025432630115295635	-0.03602349212786295	-0.12161093459283268	-0.2623855638712629	-0.085913505735471	-0.009390202333421246	-0.05430115872986685	0.10085165624738104	-0.03246436537409941	0.011340927464171847	-0.235319569679257	-0.10929955878637883	0.053135744541348444
1575.	0.09274183417540381	0.2894041890825142	0.1088793078841868	-0.0009967584513446148	0.1984659715082866	-0.11706799697921542	0.31679494924400986	-0.3167051069414375	0.13139266184179288	0.13718716239352435	0.31480093840334106	-0.012385089027154478	-0.05824210674016428	-0.11123296961282039	-0.42987954167298986	0.2630664116918581	0.08497911168114089	-0.19190364397457443	0.027761358086863152	0.042822746143853785	-0.1858451412759681	-0.13725316020384107	-0.11098220035257793	0.03674245872564697	0.304405711616989	0.36198053359815535	-0.27304450056494856	-0.19944460160364832	-0.04208226753875033	-0.21736005330064412	-0.010172021585459629	-0.011584332620895515	0.23503206920310593	0.08060778066032227	-0.23038960519024954	-0.039356197432890136	-0.058587972612552004	-0.02953681651078585	-0.14715126503213813	-0.30347138189373446	-0.04505234887586018	0.059648442663861656	-0.11831340865632203	0.05869261287811413	-0.03761226577961538	-0.039687980313514504	-0.1570594454331869	-0.20373438721271814	0.021711473873419013
1574.8000000000002	0.024522435838580048	0.2966888367990945	0.013212576870688192	0.0669542507204004	-0.09308490603550545	-0.13707923964123808	0.4453641252283899	-0.41575335700669536	0.05490029708627774	0.111888414474812	0.36534061665189227	-0.046156440111108456	0.03770302754375471	-0.1807916053119438	-0.43355401268212657	0.3019182758679134	0.05617049885263285	-0.1247187216735069	0.04273047229073895	0.05416398756344169	-0.06705560813487757	-0.06798515996593053	-0.07724633940640471	-0.005501958094869461	0.2951802614651099	0.25042476391835766	-0.3088632310577852	-0.1905513737552321	-0.0027181216461730495	-0.18846610881785836	0.3200146507290275	-0.02022134340578239	0.24966982534761395	0.09097537631543681	-0.2182294254276682	-0.09655827873922586	-0.10805718498038346	0.06647977535672697	-0.13282459000890798	-0.3281553268241193	-0.06396386060568258	0.11688315095245749	-0.07370946136405099	-0.04383733413967676	0.022698757722867266	-0.10448798695515914	-0.11440840993733495	-0.2359263861385786	0.0025893288567319494
1574.6000000000001	0.03005596083344203	0.3442406243132808	-0.0875988941386027	0.15913353394927757	-0.1404553396499162	-0.13918276072864558	0.4632927912724137	-0.29521197795500287	0.023331542146360146	0.15724337140358252	0.3094503009552688	-0.1162136755454162	0.09164538743506477	-0.2129974070507023	-0.4530293763818898	0.24754885968891496	0.05471027162219113	-0.078743357925065	0.06974043139910831	0.11656461885415664	-0.10049277469380648	-0.011935960609684382	-0.03702870748359732	-0.08667915756412964	0.24862955440043683	0.1444653187222355	-0.23073212124751627	-0.08408402984829871	0.142035918063145	-0.153382600802412	0.5570462289150093	-0.029856926036757568	0.26174347812412024	-0.014809924941091741	-0.1298395999861895	-0.11949333212787165	-0.13336794787258088	0.03989201796349875	-0.0881232683728713	-0.3870387925719501	-0.17539595327500052	0.14943932570724727	-0.11331993145113292	-0.11340069167211574	0.09102395105334155	-0.025248804002648145	-0.1180391129928069	-0.23520661242749122	0.0006970272112304388
1574.4	0.09037305320433085	0.3889212474629209	-0.19408169533577999	0.08256573514427643	-0.17632531071302338	-0.1702997509055059	0.40866210083440657	-0.2643269840175056	0.03085617510826863	0.1918304374953399	0.23099995511027058	-0.17701140575580862	-0.03186045798889794	-0.18690532660075657	-0.4123894515154698	0.2130754008123763	0.04684693432792234	-0.050103092082015944	0.005304796778289477	0.1493978106300518	-0.07401977280019137	0.04314398158380385	-0.06814873791812974	-0.09747918990208204	0.2460707910429125	0.1114266928370499	-0.20272848293267937	-0.05269255452283644	0.14260569376520033	-0.15206309462832104	0.49382008604572303	0.020551848484537102	0.21196263967024956	-0.10285190601126905	-0.08464411961756921	-0.14664457224130903	-0.15391152089362833	0.018835753487004683	-0.11310590423429928	-0.3654062793359035	-0.2562133196458631	0.16502639514987413	-0.06095803488996769	-0.1686251028033222	0.09188079071333578	-0.04399928996313575	-0.1464684088676045	-0.2268205716376651	-0.028664624933573312
1574.2	0.03153390541803515	0.27339312612971534	0.04602472514018177	-0.09189843855544534	-0.06752988206255284	-0.219652585671485	0.2945939208280082	-0.20794521080522568	0.04405857216225962	0.10374212145893205	0.10945904941207749	-0.19775498991430263	-0.0894945022048541	-0.16815660959443013	-0.3627690263048612	0.18289931763600045	0.04020544251579096	-0.06323639105000942	-0.026414213409458258	0.1223943369226443	-0.007020653372924467	0.05161633560194216	-0.10296857640240631	-0.06754487386654336	0.20331143743306446	0.0951082601148136	-0.17101998554497963	-0.010243080626479297	0.026921746441768122	-0.14174294265754916	0.4212702011757108	0.05084047197874076	0.2409947180358075	-0.18627626391810365	-0.06919200724155174	-0.1836670654974656	-0.15127976202195412	-0.013213917316375935	-0.21854574043018063	-0.34265690329476606	-0.18737892578583487	0.2030757576345647	0.03128613809638392	-0.24516983178731788	0.06995289135702554	-0.07295973251343923	-0.13121146333510494	-0.19991885536794524	-0.054230246667847065
1574.	-0.03633889779459443	0.3007636772127601	0.2843202558929554	-0.14993561900009184	-0.09253260746899332	-0.2659115342840293	0.20251345792177644	-0.08007207955102366	0.06373002379183862	0.05291269331987286	0.039885247067872935	-0.19670302442543366	-0.10287770597179378	-0.08857629145684409	-0.29849652899171053	0.1252292925569181	-0.002854527145442931	-0.1420748073258063	-0.029929068301387012	0.08378060632506394	-0.0006772418683092668	-0.0340384834503015	-0.14175673903469427	-0.0463049093694036	0.1517515799601156	0.08726959189456183	-0.038860893803009965	-0.06486257219119915	0.029964030514826753	-0.07213576345459868	0.43199512850593236	0.10154466350721342	0.31496946803268794	-0.29006581564215017	-0.08737025662633077	-0.19290034451774146	-0.11915496186574118	0.0008948219802849405	-0.2166949785946845	-0.3351380041995246	-0.11832087406575939	0.253168286657978	0.059788111553197645	-0.22606044851737428	0.07756840642904814	-0.10480886095346953	-0.03232833083846729	-0.20995343412922568	-0.08212948862022662
1573.8000000000002	-0.06005633063020268	0.37314448596200633	0.19900617261281053	-0.22930459948609705	-0.05425176224008482	-0.24895392363353377	0.157137286279036	0.009423792106271561	-0.049695811842244864	0.025255820694628325	-0.01595924180126149	-0.2191901806783976	-0.08236343783325192	-0.0025849155023331682	-0.2756731833877254	0.04367154567207379	-0.07647900955960799	-0.1675965583075712	-0.05574877611310958	0.09793776316712023	-0.04464198488897282	-0.1914950995035574	-0.14145470141618866	-0.02915122087067879	0.11410584604775365	0.039237359148757235	-0.04134739952284922	-0.1275456743159829	0.03693935788273339	-0.06748481026406765	0.4915702680300452	0.16782087200747522	0.2891494918059552	-0.36403188377998297	-0.08711719167047371	-0.1453076355558923	-0.14490606655642024	-0.03441960011701044	-0.1259327516962643	-0.28823283177906933	-0.14352842394843598	0.25440726547819176	0.14531608890618763	-0.20477817616692975	0.024695808154500103	-0.12491107638358574	-0.02153695246872883	-0.26621954983212714	-0.10278399511049993
1573.6000000000001	-0.012714016080464678	0.3307130861308976	0.16098038420799032	-0.17426227504685082	-0.19181611907031526	-0.27171088844261915	0.11815502977058766	0.03453151182761059	-0.07009038208321627	-0.026729202641289963	-0.038927688303236146	-0.2293533669351419	-0.06578987305839665	0.035828817466020936	-0.2587554721557703	0.02920063358968577	-0.011243109133518753	-0.13992794619182272	-0.03963233785786193	0.11503360514093684	0.03685999151017551	-0.15141086281422345	-0.07915718197359253	0.02711686290070696	0.08525196337245881	-0.028393413384863283	-0.03223290475799905	-0.08991534419009943	0.16281275140075968	-0.11277095756626629	0.495759346313671	0.20810717616404426	0.23335775070546372	-0.3942843654087339	-0.10918148728227786	-0.14982827131117699	-0.14927580836176788	-0.04877836120343644	-0.0670161114035747	-0.23348175736202906	-0.15809507485727725	0.2378680295932598	0.1585005170866295	-0.12661172398680393	-0.0026967791214628535	-0.1247502437138419	-0.02229347379584707	-0.3169520319031385	-0.1025921563126899
1573.4	0.04262800823131616	0.3381428344407483	0.00827982258760307	-0.4085493445448044	-0.16537721572231043	-0.13889232381764868	0.04552633792065383	0.04859861868163488	-0.04381184172787502	0.05226368195780806	-0.10034627509458216	-0.1557785527046382	-0.025351915099825664	-0.04504908139652605	-0.2392439692935952	0.001001568618341081	0.03523457660239311	-0.0783558891919939	-0.1477464436744559	0.08748407870856746	0.13600213387873406	-0.08394802841343396	0.056587711320798297	0.12399119836755099	0.011886485050376067	-0.05291696204735277	-0.04726212497425364	-0.03370342740653	0.21630954411477016	-0.12279774762793517	0.4085868359918994	0.1817164765997524	0.19780504524053433	-0.40157726392522164	-0.06808515860291342	-0.18044317036822552	-0.041259998802839315	-0.11303060570405438	-0.050100901476031294	-0.24194147160985544	-0.21206632381020055	0.21012014270684096	0.1647808128720647	-0.07442734114612533	-0.023617885900986166	-0.13239920845842948	0.023528762572726646	-0.33854900388436543	-0.1139629076021365
1573.2	0.03360566821115134	0.3087222511456914	0.11141403029782693	-0.5667311070329083	-0.009672245760438652	-0.04482209200213981	-0.0844669239977672	0.06220165009681598	0.07361826130036106	0.13055416104261938	-0.12277691212016344	-0.10156381544440765	-0.08962735642243938	-0.058468070936435884	-0.21806955628728092	-0.03998936345119691	0.017974046355491963	-0.05202051768092544	-0.17425813295767517	0.00006109229363134017	0.11745756960057553	-0.1327894993187712	0.06279983894966473	0.16466958997182432	-0.018864322605146935	-0.06333064370785477	-0.09300096638855751	0.04524088268988525	0.19937151369035908	-0.10388750835072849	0.2942443081186059	0.1699687333392859	0.1325651248781091	-0.4279442664606782	-0.016070051457755412	-0.17053257208482392	0.022392944025902452	-0.13324259075040576	-0.02907561474662223	-0.24326942888527492	-0.25118162168764363	0.10171562161880339	0.0972244114753394	-0.09259348896707924	-0.052797499292216166	-0.1141591598779778	0.07440475659546077	-0.26967415420122093	-0.10455585440823408
1573.	0.024493091570283575	0.2638897505353577	0.30965211493670697	-0.5622686876599974	-0.026602971164680467	-0.13834441697714558	-0.12487040565350217	0.030862209495356854	0.0604114343718343	0.14129834633750782	-0.14205292259509195	-0.05087904354321297	-0.11304530900971321	-0.07350105444641827	-0.1563994339757427	0.023809772341115497	0.09161502335445425	-0.04835449395930422	-0.16734611336418792	-0.06876238320029149	0.18762051431772608	-0.06207717692741207	0.052735112863215396	0.1811559880479485	0.06555107031179312	-0.09143823837490735	-0.2526203076737781	0.054389073933146126	0.25121042342580685	-0.10271419430738044	0.22330346674466592	0.1776547269960135	0.10425412536449861	-0.35603379782579514	0.02669559484403754	-0.1430605837723593	0.03807784283370537	-0.06320971370929603	0.01866603856610062	-0.20442086981423258	-0.18694440654523056	0.0645154780988758	0.09743889128055383	-0.12386366461704688	-0.05604840506822897	-0.15080527306456598	0.07269414015831299	-0.17638978976204295	-0.07104636617176387
1572.8000000000002	-0.017909846592617164	0.3081637981129764	0.3149072776306365	-0.490730166807705	0.05347951772450996	-0.24015943940975065	-0.16026183830396562	-0.08518269047248272	0.0014051192143007783	0.13148977003644172	-0.1797951098280354	0.02541791817492647	-0.13098056131895675	-0.027931596249722905	-0.1628055518575746	0.059188326577930425	0.14769913812828062	-0.057472208636613974	-0.1358887743766411	-0.12578993478458908	0.15450180279610742	-0.08838466060718494	0.06497849654366643	0.22311151583507313	0.10105673082302508	-0.06883214348698513	-0.22728948717851988	0.04669268538969657	0.1929769774265791	-0.044193289234528726	0.2106923032185703	0.16245224073710646	0.10458680961090465	-0.26148725834059305	0.013629577104669305	-0.09916436916647252	0.038570806565963095	0.009024484149471337	0.05446830361475869	-0.1954386626343221	-0.1909481057807351	0.09276901182294771	0.10545267291347325	-0.0914538546995462	-0.04266359656970407	-0.10988390157361283	0.09378963503079792	-0.1850918037264636	-0.03635137308588172
1572.6000000000001	-0.14533474661332207	0.40420909483611644	0.2872867523444017	-0.29083743079955504	0.05041603238404494	-0.403573780651811	-0.21279522795904665	-0.09527523953026416	-0.08352793865123104	0.13613960140795842	-0.2142526603407583	0.09968460353603907	-0.08664396059001313	-0.02624852132810319	-0.1961311495533753	0.06079048505403318	0.14114733554768205	-0.06123992306134876	-0.10735164283465173	-0.1732133222525303	0.10546956803417583	-0.20783161458695237	0.08261757641636061	0.24612731867329227	0.1178259681371221	-0.044672357197899144	-0.19732841410428864	0.029685525336336997	0.22757683183860442	-0.0404028739151438	0.3224039928277594	0.14171618040251915	0.14042232777295016	-0.25426317416634314	0.002951359644249918	-0.13249394817331994	0.21126076658374238	0.06673481017111779	0.06482567600220232	-0.17140485803454067	-0.21552220953412954	0.1313265710232787	0.07342979051615546	-0.0475318960986444	-0.07334091226862664	-0.0229235820211312	0.09889853749065716	-0.2077733815587176	-0.04465300152398717
1572.4	-0.21832846627514793	0.4774195385758238	0.08633251770145405	-0.1813543929037007	0.0905782428401305	-0.37483077536595233	-0.268412778931419	-0.12151553766061597	-0.08334303614152462	0.19488687289871437	-0.14496051853284975	0.12603239313138784	-0.08909484748231028	-0.030255397824469513	-0.17055561546210732	0.08366907950710162	0.17045196976246696	0.027539148417891852	-0.0710150332676921	-0.1197216351509494	0.11885971599421391	-0.1213747281333136	0.08428497258149578	0.2146201310665824	0.1674175794643338	-0.07361723872662675	-0.3158622350939391	0.07446266483418383	0.22841674320480637	-0.10656380958486245	0.47230874600404327	0.17636088094054655	0.0961422417299606	-0.302492025460787	0.07370720943204846	-0.14755733662248918	0.16862274342910735	-0.00469003215301916	0.14471073641862514	-0.1678221299101813	-0.2284512781688855	0.13188141127536995	0.04282721694735054	-0.08898774714536449	-0.026458459687974237	-0.043476639483986376	-0.01236082157124174	-0.21929384743663574	-0.029449372457820658
1572.2	-0.24420431948468227	0.44800211463005646	0.008290056663706094	0.04908814980775847	0.19688307093727203	-0.25006866923180104	-0.32760439401915	-0.14278661797755593	-0.15226530529692148	0.22191835664843648	-0.03692116015332309	0.04982943829832612	-0.13038841539231016	-0.045232467209538454	-0.14909232629155514	0.09209033468067047	0.17197907233196885	0.06293601932604803	-0.09162424691683539	-0.07869523215350147	0.21518561661983826	-0.09816342399600726	0.10759767029880098	0.2377136009644333	0.19649097565568313	-0.15757359450651676	-0.37138454950001487	0.1537063020270289	0.25073640823270493	-0.11846143009571082	0.3960595297872766	0.15205502184475123	0.049490852679832484	-0.2656232631690145	0.07412703121774722	-0.1312251446284547	0.14264752927317711	0.016869356269333224	0.23760791264018719	-0.2338242834344062	-0.1999915501386168	0.14690909334862598	0.04531455708800761	-0.13024002075185998	0.02832150426727893	-0.07459323104222862	-0.12226175833228368	-0.15912232833709972	0.025816552240638
1572.	-0.318943282315636	0.45025736159597296	0.1353764066176597	0.02303942848953613	0.2076292563626195	-0.08600832544567817	-0.23275564480968286	-0.1733929773008615	-0.036102688780065825	0.1888308410285448	0.01718437466108208	0.045481605506521104	0.024494212698091558	-0.09939376845021387	-0.15191088893033466	0.1192982196279721	0.07251705246305759	0.0552465721031585	-0.15174098930639215	-0.03764049818002798	0.08671598059385838	-0.10526482962190846	0.08677444104135836	0.19907838306718056	0.14528339738725218	-0.17595617588407123	-0.3540701883963205	0.18260387048509397	0.1872977322592052	-0.11208288082623195	0.18103421564616223	0.16159596173769517	0.03725781449487392	-0.24449428555958305	0.0790262521485996	-0.1152687277100555	0.11428920595449518	0.16918614125841036	0.23977718231439124	-0.17729719825915674	-0.1397102767481858	0.159874211453565	0.013654654447813122	-0.2358987125698834	0.09762279457796329	-0.07325479579050824	-0.04850717927645178	-0.09204411565983836	-0.02912349918563227
1571.8000000000002	-0.34473000484272914	0.34808757437690807	0.2055455021130475	0.0711431559487381	0.1599835715112628	0.09983830439621605	-0.07257718048259551	-0.06853198175309426	0.01421171028030534	0.140535500167735	0.055920354818258425	0.00515923572263027	0.10348202694752927	-0.055050015760874746	-0.13484820305580608	0.11257245193657603	-0.053270109418646266	0.13832290994610813	-0.14735077724373108	-0.024034798231085557	-0.015775032682306983	-0.15135528528307382	0.018104417116128375	0.07184741106418346	0.07439944522719301	-0.16924626532301051	-0.3348740388175447	0.20458264502423698	0.1015116712822156	-0.08386974164612433	-0.07044744781949547	0.11564552997188718	0.06181455589095818	-0.24018220947767557	0.048218048438222874	-0.02743799647403132	0.10936659153121203	0.24225829463575846	0.20221489026839343	-0.14174321979961063	0.014284979233903906	0.15995330050303627	-0.05317301960014273	-0.29837853237550555	0.20491820088256799	-0.08360709777456826	-0.11313664692604262	-0.040240666956095475	-0.09938689197472247
1571.6000000000001	-0.45463942586850037	0.3144839593225365	0.07330770855610758	0.32160963113279667	0.06169808414728884	0.02784084878982894	-0.013324048275958037	-0.0920812783484147	-0.06411698260064125	0.11129694432127252	0.08797228131565371	-0.01298082152385409	0.18202983777198717	0.0163164675179895	-0.16486005227740796	0.11842435330647125	-0.12381157737128852	0.11962033581957623	-0.030706463007409188	0.022391536913358427	-0.1085052038323851	-0.20752659499624498	-0.04537175345055436	0.025583141669522226	0.04564478147616678	-0.2092044317584196	-0.36896230254505424	0.1527450898195027	0.051750313545739765	-0.14234100610200973	-0.2884293659393502	0.11457907671699408	0.07862797691858987	-0.2466774043659154	0.012441539937874654	0.02158949668925153	0.08926548697441226	0.28987825649935517	0.15981139555981075	-0.027055521239932524	-0.019888267651466694	0.21178909454329203	-0.07129123734157972	-0.29486309642508834	0.2663294639093316	-0.09475250723378596	-0.2583426463206597	-0.0666010881521304	-0.08677594746180298
1571.4	-0.5435417333835989	0.29964059578791763	-0.10353293725736494	0.35421415965644787	0.05993621897454525	-0.09164806549674953	0.028021392869537674	-0.19322138309374906	-0.10511140788450943	0.06956714906129476	0.16131886384200378	-0.028681530298366415	0.14619670876752452	0.01808207964046541	-0.1189253476740664	0.08728265540202532	-0.17902187622047774	0.09603465994779055	0.04316251966686141	0.11437866866305156	-0.2878824348071808	-0.280549627465805	-0.06026954965430322	-0.0189157646450692	0.04419556763048856	-0.18725003790840475	-0.3332475213607364	0.09465182434865266	0.05777139892322966	-0.23569920163559446	-0.4054889321018107	0.08225283652072872	0.04947601706234969	-0.2322078154059689	-0.030866031468616745	0.02126714635835708	0.03877959082149929	0.24064325519669688	0.07615562085667064	0.01734230698632466	-0.01559552439292114	0.1868038433598619	-0.04232662835801444	-0.2395326415473312	0.2580610635141013	-0.02715225161440519	-0.24587879013562303	-0.08636679456116822	-0.07612227778939315
1571.2	-0.5132961023338466	0.21216999388091912	-0.12481087684901677	0.338325540346621	0.07129389773498171	-0.05194332060525926	0.0798488825681117	-0.10706726841441769	-0.08845716903466058	0.04218061954750406	0.219010985818926	0.05614503751981793	0.1329874330056456	0.03540176244631488	-0.06391612538895884	0.040663854441854996	-0.2437271174318646	0.1578963987623147	0.11103588758053184	0.10165909483615829	-0.27353162739763165	-0.3290941340519049	-0.051168897190592325	-0.02784661522293461	0.07309991239660737	-0.1359189098485169	-0.265642518217052	-0.005765984982340683	-0.0034291161248287613	-0.2906477087012503	-0.5920333894276232	0.09919825202495772	0.032704552302675605	-0.2474264635505479	-0.07236179875754961	0.03197775316656687	0.08418270449604578	0.13368551963773453	0.020892224162088125	0.0023911848832849246	-0.06209007897366877	0.10112356623572122	-0.06194327024618871	-0.136701352137076	0.2520416000599969	-0.04823211706242412	-0.2972388066443594	-0.07973115665048493	-0.09613227404245415
1571.	-0.47596916991889177	0.18588129844276624	-0.025744685952635453	0.4009665817451276	0.0450061261817576	0.1583491251830889	0.18847311850928428	-0.04467635460834416	-0.04547398937429281	0.008077782650802966	0.22452658519930457	0.10122525351871088	0.13654793940112045	-0.006090842965751117	-0.08917920333903431	0.04322087624319797	-0.2395009518986107	0.18403386357926782	0.13374182876731056	0.07332188767723857	-0.2688327452650107	-0.19291620369925472	-0.0687707559449686	-0.03302682429073522	0.068697883846541	-0.12280342496194717	-0.19686875759422495	-0.04478822101610752	-0.037487146426360085	-0.27551228545605794	-0.7192931949986463	0.07890847822882448	0.06198611329477963	-0.2314098613115041	-0.14351121339851436	0.05631118908343977	0.017280922160676063	0.09180318195642319	0.012323103002735442	0.004711220802544814	-0.04316057999468044	0.037955660690865575	-0.12559862539648717	-0.07021801517073697	0.2879592808689701	-0.019330069682948533	-0.21566910012199667	-0.10194892802770925	-0.12067959330094144
1570.8000000000002	-0.25142023360921806	0.14628999085327962	0.03329330545238393	0.4099768371354408	0.01949309777257699	0.34457323114839417	0.3027171724468049	-0.0166989777431219	-0.05089697237388264	-0.04546249179600596	0.17232303474140973	0.11924436495336238	0.14320906808146944	0.054889161850693174	-0.12174936367943819	0.004097010343914707	-0.14417003796977013	0.20002007233844188	0.22099775463795576	0.09381165727778056	-0.3690747705358124	-0.30196522276305016	-0.10630115652117804	-0.003981355710693281	0.03762230466144957	-0.18341207892509426	-0.07557624271455562	0.014187468257156693	-0.038760763518876196	-0.2784213967986181	-0.6739747590039542	-0.001457225765750983	0.06515728316246254	-0.14943953011203331	-0.2223525681243161	0.14199941200293595	0.027301575262108208	0.05390269779249674	0.030987828989973015	0.02218600167727822	-0.031820562838773575	-0.12633758501986853	-0.1540757599578415	-0.07431479895388994	0.2633381224328901	0.0011454816364537268	-0.17297795332637997	-0.10046200717257453	-0.1468988118948879
1570.6000000000001	-0.06951630410423774	0.07477362116377224	0.007491030056185018	0.2913277412752288	-0.13996938109517915	0.44347342532587264	0.33567813241440436	-0.06389039220234446	-0.057209958144395084	-0.1000295019712228	0.0786898040474008	0.0588637898605108	0.24892397471892075	0.14193324939041452	-0.09645171945762743	-0.048811013296645125	-0.06210639338607325	0.10009623654407719	0.19336333888942128	0.057472901846475855	-0.475452766671864	-0.2726652506237265	-0.1641458478554466	0.033893444520374294	0.0508768258507625	-0.12773933283185432	-0.08000491906039499	0.0003583064892768856	0.019429934846140834	-0.27373901103229464	-0.36740950702933317	-0.06522609255718564	0.06515627427126691	-0.15616420152432256	-0.2655529122630323	0.18219251301909553	0.05572128828921609	0.05667000984293888	0.06992124545217115	0.00492805191986529	-0.12300493305524828	-0.1382350982150961	-0.12446986717692961	-0.0345582771434307	0.19570847909618133	-0.019075185506501183	-0.18348113027751534	-0.06659968875870723	-0.15212106668350872
1570.4	-0.10097332651267453	0.06853158674654633	-0.016066490533318108	0.19204905482372078	-0.3036412150064035	0.6160632647540762	0.32971624411792616	-0.04743293591037669	-0.026418330607560745	-0.12889280870468936	-0.03688659444771178	0.11474605417184794	0.1525953840521933	0.18013164375928586	-0.11538688258601686	-0.04328047687159234	0.03641072256777285	0.10378686895878297	0.22758919211952344	-0.0074473709387141915	-0.39144772437372566	-0.19305498438124985	-0.16355418601823085	-0.005036127331268757	0.10882249372274722	-0.09735156797503171	-0.09221531589216467	0.0059379997022651655	0.04742499534859722	-0.24883556596098685	-0.0905262880456555	0.011286077424598095	0.11213957116289783	-0.14225177241956904	-0.29191063807716006	0.19163001186808826	0.06807157129641925	-0.07858128812796801	0.033063956807021136	-0.008830582633022338	-0.06596997260351936	-0.060921236071542095	-0.07035422225615066	0.022600691595226118	0.17839868555791177	-0.12701783426991903	-0.22195688001657407	-0.10188090290174201	-0.12972190489659635
1570.2	-0.25970926797387817	0.17695430157155242	-0.05916947324466365	0.1462216358416825	-0.32802871049775	0.6331019294224358	0.2719803132564667	-0.07589640734917559	-0.11026598137894385	-0.08739727081245396	-0.10669824183920475	0.17053045866204672	0.05144380362845319	0.08159029242333353	-0.14611464571314936	-0.021336078404972366	0.046407635826213336	0.10978575860735197	0.31401094959645154	-0.023523811266852223	-0.2889437094837314	-0.11658406138277573	-0.1655129408909965	-0.04519233572266122	0.13742917011997485	-0.017688934759835073	-0.09758074573505436	-0.005066856325874759	-0.017608013187222854	-0.23396967226387588	0.06223467832006441	0.04583601314514435	0.08703750529828534	-0.033734878300367144	-0.26816306712668647	0.20029201375709701	0.06351681106332038	-0.11815684151673722	0.01708804706484868	-0.04167905307411901	-0.1114243153987188	-0.00816775485460639	0.009242468258438528	0.033200833280613934	0.16084223937570524	-0.12818652473577932	-0.2375952576625862	-0.1690428928369256	-0.08213089481541548
1570.	-0.30833394104930556	0.17225518723344668	0.022124805736289804	0.07282280394068982	-0.3573606484681536	0.5739832125904656	0.2804973196791125	-0.08185544636608426	-0.1594230699393308	-0.06615344082790879	-0.19958295677806404	0.1906566097723289	0.025505712871082633	0.08992332520711183	-0.1875730198798883	-0.06866300483370422	0.09485288413374789	0.03817080636088895	0.27760476782034504	-0.08556611732798605	-0.290909455920951	-0.1147682766102083	-0.1898528980399637	-0.05172299272135575	0.0738141679797004	0.09014770029850007	-0.08488710465867894	0.023888052221469273	0.04275609572835179	-0.2679963954021702	0.18260874816860154	0.09510632923533929	0.07556159152900463	0.06135770597811619	-0.2459868536703262	0.23778534606640944	0.11210594266019558	-0.09759743030787554	0.014736122525136543	-0.12175589644279235	-0.16918990693561592	-0.018063234821483053	0.03992330803747168	-0.0365835189356548	0.0619669832325575	-0.12693019491884724	-0.25077600772133773	-0.18465071967376123	-0.05669287176621493
1569.8000000000002	-0.19285926024219277	0.15949292981333393	0.11893814638304032	0.12345177069486947	-0.3087115347290969	0.5956662613547749	0.40737748029939314	-0.023047187108761445	-0.20781938334049746	-0.039851020899456566	-0.3391301405744779	0.16658324054328078	0.0557795083472101	0.07358068504536186	-0.20000061576232928	-0.07963253576422924	0.19391460138283617	-0.022385102143237114	0.26419010764765166	-0.18539932641894355	-0.1685556281470935	-0.08600560873496363	-0.14937132127661595	-0.038942743209656135	0.010158331792290257	0.10954807035185624	-0.05136592767391723	0.014354062521099845	0.21214925836741455	-0.21157214275439015	0.17275585267476717	0.0867009680502533	0.09404235691832474	0.05149029382089127	-0.17484755319767648	0.3175924204407982	0.1581728178685622	-0.08588474762924833	0.06455735218737477	-0.13750631395452034	-0.22414455132569802	0.010078195719490804	0.043326130352648214	-0.13869299963289794	0.00255718393730571	-0.16859076047889027	-0.268453963588376	-0.16796214359109815	-0.039522170894644576
1569.6000000000001	-0.1718951657446482	0.11671890385473022	0.1736361298027167	0.07612150891638057	-0.2402867631217053	0.5127158753898047	0.4860543297716904	-0.08212800393984039	-0.21326684306996044	-0.0966484188034174	-0.383623141017054	0.12120326841084372	0.14803757817321303	0.04762201593766634	-0.28679767176696397	-0.03136637534393222	0.17416811557388634	-0.07491886268578422	0.25923163443875513	-0.1959954688874963	-0.09539178617288965	-0.1363591146340372	-0.2051390087698983	-0.09488018832160801	-0.00925390654885628	0.09886364949919911	-0.03526491099003916	-0.04772182725521888	0.24964024271165922	-0.1315819851687421	0.16513798008432096	0.03129001868297265	0.0584480996060945	0.014036656389243727	-0.13080067220601999	0.31012424406083705	0.19508374420173819	-0.08394513375595307	0.11295365133942367	-0.1149999893152012	-0.14218597030211494	0.047123172078661076	0.06376047174921276	-0.14182566860881504	-0.03809141855450245	-0.2413015969242837	-0.18305331120720433	-0.19323454086313313	0.03168970720924551
1569.4	-0.17189509978209688	0.18357181108783255	0.19622654372122342	-0.03488599387530319	-0.06045461070924728	0.4165270692701199	0.4717937172089081	-0.09578154985024727	-0.02750058428535549	-0.14563423468469694	-0.43446817287831485	0.1518381736660536	0.19446714887118882	-0.006602993329466338	-0.382529640787188	-0.027327984945426625	0.14345337586838064	-0.09737903893061071	0.21858328435193075	-0.2094540087749276	-0.07070415901205544	-0.15149349207340426	-0.1636959525963273	-0.10251083339758205	-0.03460333481425551	0.023876128983802574	-0.1175731296848924	-0.07266833802780885	0.17163862121889328	-0.10753876100639634	0.15655232309879574	-0.011611929011678276	-0.04554076047721192	0.01389816789410589	-0.06240004007545241	0.2386917587090888	0.11923968411573038	-0.09572991063188549	0.04224616949278536	-0.1377749273336294	-0.150530372876075	0.05802416454897337	0.14748097878773953	-0.09487932804300987	-0.06020024337022238	-0.2860000447142829	-0.24729173303141258	-0.22246434141573346	0.058393390626748566
1569.2	-0.0330294391469981	0.10993845929385694	0.03143435776224196	-0.12450778023010371	-0.12549608636641324	0.4299226793713839	0.39958181562777073	-0.1093157052056011	-0.010737273927515771	-0.14330551282325252	-0.41998135232112277	0.0419881159353189	0.2324102829992187	-0.029462765311377564	-0.5076336317478616	-0.024486497399933735	0.16053612365644881	-0.07455815966403431	0.2335039416235576	-0.26638088304676943	-0.013975500507773544	-0.04169179452685403	-0.14736112948753788	-0.1264843606933218	-0.04431253547379591	-0.03743831602329943	-0.16549007184076223	-0.07051048101917388	0.15413086329696046	-0.0665421425665795	0.15139700362747563	0.06957945266585669	-0.11220082713899596	0.01237895333043625	0.0370431025875816	0.22967072097154745	0.04108500928295662	-0.07594444522518257	-0.028217079063777017	-0.1813742877386698	-0.21713516467742738	0.1583526487779173	0.28358216789556046	-0.0588946716510067	-0.09532410825536503	-0.23176133849373584	-0.28109129472713495	-0.15290353305803808	0.06928074744062546
1569.	-0.016529783336946338	0.09304435597735405	0.17461368514258413	-0.07784152087918	-0.07292185214471797	0.44168307820030756	0.3810928265830144	-0.028701321004860433	-0.03454980294260456	-0.17331055393588263	-0.3514383496915416	-0.04001475957807204	0.21547833273146044	-0.16556232435432194	-0.5374379679511906	-0.09852721288875459	0.1265131663266885	-0.09151498250949373	0.24349246021512785	-0.2863293359495915	-0.02403613539343484	-0.06393772959429057	-0.08022047130372553	-0.11838020112076704	-0.017556152475852047	-0.11024963374501466	-0.18511268620938626	-0.06671452801217131	0.0872715760236562	-0.027494935268644896	-0.0637043288385579	0.09650256292244429	-0.12847894384707637	0.049728691578380446	0.15571159667806042	0.19069502060676954	0.061894986312538536	-0.04068320313238867	-0.0347247085718373	-0.14887400009682317	-0.2998309227563282	0.20074567512929478	0.23143976957840887	-0.10960354278445225	-0.0524821363773542	-0.16438869463346334	-0.2726034287397644	-0.16488806812293047	0.052976345281020014
1568.8000000000002	-0.02996415935711596	0.10175813034039	0.21741270553721082	-0.07854363503070605	0.061005323021877805	0.3144810075476145	0.3595271164705202	0.010679881821577756	-0.010325711688427499	-0.1893973507925794	-0.3130822495695449	-0.05098395793477511	0.18789525475208477	-0.09133853430047138	-0.5601920197135689	-0.15328427981875542	0.11561726310824054	-0.09416973606056564	0.18368160176847645	-0.25890744090865253	-0.07915467862148984	-0.06486158184895621	-0.09393896964921843	-0.12589353306971526	-0.04620330758432017	-0.10509878715979444	-0.14199225415761701	-0.11102881401013867	0.12512858276398603	-0.038834687412038986	-0.2481534112183493	0.10083646927894918	-0.172271414933784	0.06449810489562724	0.18670245760351623	0.16352460405117555	0.09076817842628969	-0.13681095172368113	0.011201612947478042	-0.06644585776651889	-0.28851054275669674	0.1716159424513945	0.2029302861083945	-0.1800459940140706	0.0027558304654097185	-0.02601592530298842	-0.2559350211151623	-0.15654764281794611	0.023258261124845154
1568.6000000000001	0.11922351958930116	0.12902552384176985	0.2019978536479094	-0.1309295196275513	0.2483725513043123	0.14191214113431025	0.292009084282219	-0.006983915500414869	-0.06245623511473344	-0.11080838849823654	-0.13380280789432641	-0.15667618331866554	0.308086093236368	-0.04370243236241615	-0.5143389116888827	-0.12429635050782248	0.11995608000423875	-0.11259609106243157	0.12585580222342868	-0.24722193164010603	-0.026627436847905042	-0.0965380753020716	-0.06901508002758519	-0.0923518387768184	-0.10891853443071114	-0.13052034724508493	-0.019386485932580605	-0.16786315366648774	0.18601596053442057	-0.035848260392514285	-0.12745486700725187	0.07269230636872936	-0.16682993170399435	0.04700693971297021	0.12354482393702824	0.15466014604477932	0.10669123912323335	-0.10316641137895739	-0.03771092129390004	-0.03306376237454607	-0.30711712456865586	0.18514391835409938	0.21410687961312258	-0.16209621658802695	-0.007368961428352361	0.039628633403715106	-0.23891377192265034	-0.13697618318368704	0.014662225474487589
1568.4	0.1604372322251948	0.07382417572702923	0.18413386713886282	-0.18186116057113139	0.3459499815412971	0.2004239059534426	0.3183914474798867	0.1396857652061232	-0.08945208811318049	-0.06444643092002289	-0.062177506812256575	-0.20769177691138352	0.32737953084930416	-0.09767872025261	-0.4353349160915772	-0.118631101261018	0.13835573574162247	-0.1045412555812011	0.09431590335351547	-0.30077138645546003	0.029372440240732697	-0.1101369630412821	0.00807197219627763	-0.03900637482150381	-0.10439182053339564	-0.1990823889117851	0.06933767108165743	-0.1549638653947996	0.020247291437916932	-0.07093444194120192	0.01408671134267806	0.07679343279516367	-0.12469610056701018	-0.001417460510256905	0.051197632999067516	0.1426763804143099	0.10566820597223274	-0.14633907990469758	-0.10332974095768457	-0.03564845365567993	-0.28320911503994683	0.22089659248232899	0.19690755318960487	-0.08631991455784796	0.03664424200139662	0.07204561086400661	-0.1692521518968443	-0.08458947366823466	0.017172471575129928
1568.2	0.2071017267969459	-0.004301834989522347	0.3311559801034133	-0.2834220367428953	0.36779297068985545	0.430573193915549	0.20551176875833665	0.1618016252173913	-0.030051217383053355	-0.030741717498835218	-0.08153703822461233	-0.22164125413472263	0.3322732031713485	-0.05270289295447162	-0.3641682117580861	-0.09604472721989832	0.1155938324630666	-0.011449141557277387	0.13125108207057837	-0.2991484964336455	0.081135463604163	-0.1371017244867983	-0.002178403021686797	-0.032292944950117	-0.045389986946068925	-0.21795939253293806	0.13958188630525978	-0.1066510292194548	-0.017570966200178048	-0.048251393471764964	0.022079564466750926	0.05780347000186728	-0.0737449459321544	-0.03627674751594559	0.09519769811602438	0.048924571998353816	-0.031148617725332402	-0.15495399713576716	-0.10596586807227669	-0.042603085713798866	-0.1696965595186098	0.21558587265418225	0.18435564730047374	-0.00009128837091168518	0.0625202738144032	0.09705288099571312	-0.20131121037593808	-0.08241644498359796	-0.0007725228683279767
1568.	0.31189999996985607	-0.044764985719954686	0.3278934885937693	-0.3771242216815427	0.4251569908773042	0.6624081328687574	0.06749865267867225	0.2218335089522454	-0.029880887730928278	0.010131328838162038	-0.08757305910408858	-0.18935556536569467	0.2981953306193932	0.003225185813396444	-0.252973253628697	-0.03417316416757403	0.07486227311670718	0.0409307850670795	0.04109510710169873	-0.2618620880443699	0.14567414472412935	-0.10026794644642494	0.010768502442852101	0.03653837496603733	0.00038638283568381317	-0.18921738192363682	0.16592866048790575	-0.10196251840983046	-0.08466540320349625	-0.07480955436807751	0.09435079378892405	0.02396740473216277	-0.08555543444880233	-0.04090777542302347	0.1375591625199325	-0.006254312480905397	-0.08537080766449126	-0.12689545263798468	-0.09708258273256377	-0.018517531234869003	-0.27406426987850285	0.19662197940837517	0.17246973845342234	0.012504466790773452	0.030841077348247332	-0.0022174225324315157	-0.17522940670647932	-0.05545878427541877	-0.07425397386617202
1567.8000000000002	0.3493732871537326	-0.09689883665921642	0.1890113175659359	-0.31733829850264433	0.3535249763892544	0.7788465369629072	-0.004575083357738666	0.3054404521206554	-0.2509445491272059	0.030623432887861762	-0.027601608598977496	-0.1935848307265084	0.16875059277015153	0.018688583190382482	-0.182346273208362	-0.02508173469414375	0.02765944189364778	0.032279111128783775	0.005681673436075155	-0.1788588756327198	0.0901938694291224	-0.07373823573848626	0.011283663009761635	0.0738216700590107	0.008120269508713668	-0.1299924018399351	0.2193406573546731	-0.08442833089410319	-0.07369416305298632	-0.10540836370888595	0.06340546722797386	0.01318769916868644	-0.06695311129625175	-0.08489643682255295	0.1467721387703054	0.1071578681674417	-0.03415446769959697	-0.07667068001828452	-0.025798693932468253	-0.022255796575917	-0.2773669999152928	0.1928685575009194	0.1041035724928571	0.01907290086908036	0.012329908587708174	0.029451320508850826	-0.10875697192437535	0.03859289266161324	-0.1278937164087501
1567.6000000000001	0.46271899987123927	-0.21025301801676702	0.2706557620976305	-0.23849787729664434	0.28193951787987226	0.6413745513304674	-0.15579447544831548	0.353053039753727	-0.3003991188609292	0.05057697699909952	-0.02507991502491029	-0.16386922810809174	0.25967827206909155	0.03985694209142427	-0.06832090310147822	0.029633324232068985	-0.03590586373417489	-0.050202469257467915	0.016123058404873568	-0.08940455602069589	0.08842857434623423	-0.11243381376099862	0.04628118845886637	0.0673199571004112	0.005749986064476771	0.009215934268237379	0.22438173437231385	-0.07477280846439519	-0.030444449243608306	-0.08522033774382283	-0.07979648220113132	0.001242781972133497	-0.015576229096135786	-0.05608674273503986	0.157550863436837	0.2367776405176657	0.05394892272148753	-0.08229763894859063	-0.02797163314373146	0.004849881417270148	-0.2905814178058767	0.12951421373120728	0.06998634459748423	0.03407493765560519	0.004214165118705343	0.03300439691198854	-0.020559976936285147	0.017147635759858275	-0.16404694804210307
1567.4	0.594440684008037	-0.34309242029273374	0.20993016498004236	-0.17502851149003573	0.30277218819862783	0.41403268303247387	-0.18239492738624807	0.32743804715596797	-0.3067378748371555	0.09852549373022912	-0.043535637308830505	-0.13795101071589047	0.2345841053329137	0.03537099371911419	-0.06998394760577664	0.09266282726515958	-0.04394956634848748	0.009453143472920159	0.04515676230766057	-0.012149849505522212	0.0761285640643126	-0.05448445587159351	0.060500972154024994	0.1498849909903877	-0.04225222566811339	0.10601445102380457	0.14695338105702982	-0.07965910121561796	-0.02399845923899286	-0.10456290817576407	-0.0010667537273174182	-0.06510384241160966	-0.005472178469317003	-0.07190737336695267	0.18679471782415974	0.2644532548987888	0.03395318068087391	-0.08293147892223168	-0.07235590292435146	-0.028216434134596794	-0.19430207640635605	0.07509916218769537	0.09404283279824076	0.008412796668884406	0.10225204389394489	-0.054645482000358764	0.05219000541956401	0.02031317801181621	-0.18063422900292372
1567.2	0.6513210320867389	-0.4564141342525704	0.17918084513684565	-0.20806147681899684	0.3618328916536072	0.3111579634379028	-0.15988063936941055	0.10745700840516088	-0.17801827984471932	0.11808780299228029	-0.09395185810453856	-0.10959284667616175	0.15929589981167264	-0.026205765398608243	-0.05052380235799247	0.1331190867286588	-0.04727888585457966	0.019207894754633255	0.019879404742726647	0.01651251717823625	0.07267350852865229	-0.14259404335186318	0.11365882411908267	0.18478847339590695	-0.08358996765950955	0.1841202302821964	0.18023490490655064	-0.15222664379109013	0.02603113276613752	-0.16808498487846657	0.14922852273342488	-0.13051844311555608	-0.02880133973353773	-0.11749952043715349	0.1589077253679313	0.23089523762980024	0.10325778744567092	0.0076388760792953925	-0.11295485340036021	-0.006663899288688236	-0.18864056497291934	0.03771942383670125	0.20145779007148165	0.07242849126184285	0.09174350730058525	-0.13658529395330085	-0.027873017561587533	0.022649946958766695	-0.17914158700983757
1567.	0.5676414418896809	-0.5610109039008834	0.04323246101103645	-0.1915225324112384	0.20467537166143157	0.1725400181991853	-0.22776221691784942	0.07503864861063789	-0.1397242774776558	0.03736235918983673	-0.1437464204690081	-0.06437616886088819	0.18188775423431852	-0.049392331053585696	0.0002322847485999001	0.1245978329676836	-0.06297970049518238	0.016300709981793688	0.0017812873011514776	-0.009605183550238965	0.09944808206955877	-0.2723760807712316	0.2092819079097263	0.13462482741218584	-0.002788528408094723	0.16553690171492416	0.2294695608521704	-0.18929634869563788	-0.01985664019514668	-0.2958407469301578	0.1361993825739128	-0.1652474540124498	-0.0552115849922798	-0.11542779409086393	0.20818569564333647	0.2676682784887947	0.148108211315286	0.11208939913866797	-0.1971411399499441	0.007173521327124551	-0.2606718579405894	0.06270263486048006	0.12388688327803873	0.06101572279235802	0.09883943804192628	-0.19481997842692286	-0.03762669293932413	-0.005788646358885674	-0.1795331246331957
1566.8000000000002	0.46354058301512324	-0.5765287269439759	0.09808227074313326	-0.1535799468418247	0.05530317875347826	-0.10505843999805195	-0.3301462599990394	0.04223779901341251	-0.12339451815467309	0.0017514632059845697	-0.08370299136926207	0.004317577739394361	0.11641864967345188	-0.06274293857233501	-0.0072486260406985775	0.049626677970258645	-0.11872239192896457	0.025115162624182195	-0.1051525889739354	-0.014110850977284643	0.07819125132615096	-0.2161401227874954	0.2238372577060747	0.11530175844814167	0.11385961456797575	0.1376700712416734	0.20319700732834522	-0.27120910209380655	-0.0023734942368993754	-0.28122827312133114	0.05287240921208195	-0.12178449807703509	-0.09852687944750343	-0.12620805746021863	0.2561771621040093	0.26752050661705834	0.14750641731780556	0.15381141456926528	-0.15667285871354336	-0.028416091565551218	-0.22473074261528617	0.0731012187664632	0.04075268962965524	0.06234156891919543	0.05160918549900938	-0.2974300605401777	-0.023159984288078268	0.0014962213625896092	-0.20698295036266984
1566.6000000000001	0.5251432858520408	-0.5679214659853029	0.037828680396359046	-0.12405623607192295	-0.01218409737045506	-0.29866744235338416	-0.3791422853847188	0.03961572619487686	-0.10422347484413758	0.0012074907954097523	-0.052944858068786106	0.007731558673173201	0.10927846449508735	-0.0937554554533991	-0.10944001744892083	0.00836619052796048	-0.08236518980531066	-0.002168534912897674	-0.07978734020505153	-0.006172694744488927	0.07387645548131991	-0.17661624266118542	0.24436042427147914	0.18584067850317817	0.09373369880295992	0.12049954205637183	0.1419386258862992	-0.346389330220903	-0.02499883540362431	-0.31705650309997313	0.027212339043128	-0.057338303803041765	-0.11713425731714215	-0.09871693879156744	0.1883773420265059	0.30407708065124633	0.2134268171855941	0.08191210497842766	-0.07476759924366651	-0.11469654216705365	-0.15855310616457735	0.02288883183537441	-0.05102587843527116	0.1687300724360497	0.03780085258448483	-0.2750909769267726	0.07949379220546554	-0.002296749025904647	-0.24246535010029263
1566.4	0.5108932877912697	-0.4785709210646685	-0.030370959456352986	-0.08268088144261533	-0.1822159578607631	-0.4413993324766792	-0.3352880823718126	0.11428297186024038	-0.057073223061310165	-0.026602872210213915	-0.028598438678163654	0.007523521960576302	0.10015551343430096	-0.10564584857511719	-0.1406661598342963	-0.026290712950256718	-0.000905320925076801	-0.13119774750823854	-0.15242137660219265	-0.020803512102027452	0.01776890880014273	-0.20098189782331255	0.22155825183979713	0.19648815737865827	0.05152617540382978	0.04608376173092131	0.17863118023856378	-0.3292134706454419	-0.11133432316901448	-0.2852258048001856	-0.012798242590639525	0.05716889711780168	-0.031262749678353574	-0.07698468087311836	0.20607977904892327	0.3186811293784851	0.30699678423847754	0.14581971544357006	-0.07586030190061097	-0.1275170708689221	-0.050407092964823166	0.023466379805973984	-0.032535570561644425	0.23275187156902524	0.05511817233868202	-0.2263113111329187	0.07648207546498413	-0.02477170055092691	-0.2069353770753442
1566.2	0.4244273905229261	-0.3508988779506989	0.1326357226866939	-0.1161403443010333	-0.24735910790923626	-0.5668871214646942	-0.14546224761348764	0.07143423928121176	-0.02765630405961328	-0.07367302270142874	0.0025158151516055677	-0.014339579514617437	0.23734940487029402	-0.13697144723810353	-0.06752614449608149	-0.01141864421804592	0.043405810666263346	-0.13214482305004	-0.06376630485109504	-0.016780575392748687	-0.08061166292862844	-0.23161590487909461	0.31514335569504276	0.08334229914489849	0.06185917218154278	0.07818765664986659	0.10529028359700376	-0.29320720740585476	-0.16958124828786247	-0.2716877846353827	-0.03764359136202101	0.04444889795666448	0.01719614636120613	0.07230307226376897	0.2147532639863597	0.2402027024537337	0.31327815739635034	0.16833186638193026	-0.12185235247632588	-0.09385310156993362	-0.06462745958468823	-0.018572386754215617	-0.08268102139650357	0.19651659628876572	0.13247318408749287	-0.24954326685220424	-0.007500088214636696	-0.02141684601750859	-0.15768821893762733
1566.	0.3367066490701845	-0.22396267251719754	-0.008703763618149174	-0.148667713547758	-0.193805293085197	-0.641954257456291	0.050677737075764874	0.05284430876350268	-0.009807771929753331	-0.11187933309519912	0.009192264303347594	-0.015993266579724826	0.2255837137656529	-0.13828979073849476	-0.07560586233914009	0.010553879323115372	0.04855844975381922	-0.05631426731241969	-0.19594857607168242	-0.029054475630300912	-0.049651194585447034	-0.22866537495240363	0.3168316111000228	0.030358603435609047	0.09958317142700869	0.15800642883797594	0.07663128750801981	-0.284667225977121	-0.21123527803872585	-0.3167842284121795	-0.018912137234678224	0.057573107579515954	0.06844066236134039	0.21905076613856594	0.13889792843308485	0.19374590734888797	0.3008320379708196	0.05627919435665271	-0.11871320673591697	-0.08965920155103341	-0.060919226060251394	-0.02014746717116332	-0.046512545243496003	0.14940486543390313	0.12343020973052947	-0.3184769868224416	-0.03500803374405115	-0.02358337681375577	-0.12069324631723592
1565.8000000000002	0.15684921230380772	-0.09382667179217917	-0.39542100886179965	-0.29976551837100146	-0.1764754951739509	-0.6591318516387623	0.15239174801239286	0.037106276736829764	-0.08195452986994489	-0.12142777221811944	0.0031819697690075453	-0.026150443899838068	0.06589470893837458	-0.14571546548296002	-0.05999476275707817	0.002683264897221151	0.04561331199789105	-0.09983540958834086	-0.27665917181300453	-0.00546052938908528	0.02413519617043807	-0.1940804040836199	0.37656951989503334	-0.06884413541920482	0.12730916836752254	0.11638974440902863	0.08920733190738574	-0.36017127805798593	-0.2908435238103577	-0.30923308495315577	-0.002650059116506568	0.10819922401368012	0.07248933818401823	0.24762372503821115	0.05342467898419362	0.062139438807201124	0.34960002313921945	0.0612022077515775	-0.05087024650266828	-0.06123122300418522	-0.07333479497802156	0.09817872815473835	-0.07166039647013647	0.16828541576677158	0.117069119412651	-0.331207235340876	0.004145166844888404	-0.053678061489526974	-0.06836170291110134
1565.6000000000001	-0.018179929523676613	0.002637139945309702	-0.43080399391807117	-0.3349657434538347	-0.2142779231464443	-0.5135986934203376	0.20443215912346954	0.2073112709706613	-0.07157807281432153	-0.14300838243839437	0.00522947919517496	0.0044834963939217876	0.07620745059575693	-0.10127675033230656	-0.14043026964171676	0.0003867465108752695	0.023927682384350155	-0.2451618340886859	-0.1477290541924533	-0.014738628998177253	0.05466013667120016	-0.28365102254003777	0.34477610330610686	-0.058893365778900565	0.019544832247713834	0.09075346203088158	0.15944165017820633	-0.3058550160617451	-0.21930533610343048	-0.21892758969142737	-0.061658033999184	0.21621243285921304	0.006706572446366167	0.2606785055217769	0.08344570093234766	0.04738474619562238	0.22832621081158513	-0.18531931027842552	0.04682698857427492	-0.03124158623310441	0.006420068662600392	0.10617329551185119	-0.21079352462571896	0.17175263452547695	0.10428466745822228	-0.337459682324601	0.09189083116825658	-0.09686717401084133	-0.012384638908485363
1565.4	-0.07878603858990466	0.11519228610015096	-0.41260562593436323	-0.4206194918866162	-0.14532431106312674	-0.35360882325506476	0.21873365030526268	0.3207772853359848	-0.05108157802764373	-0.12775139502960486	-0.00004500401439308651	0.0783464719480903	0.1117435143941635	-0.17217496944599178	-0.1513786989127136	-0.05783132380027005	0.07730933677685786	-0.240300760997359	-0.15328033036876698	-0.010276761119407077	0.029501156925616376	-0.29228336637867414	0.1980573592425315	-0.028030951400312074	-0.1053939363405598	0.056714486454431626	0.16904521906477876	-0.15628442208968424	-0.23361334723782773	-0.12174208310330092	-0.1313031853785885	0.30669943097089647	-0.05408035659379234	0.2965906618798814	-0.01718904964773052	0.02476653571669666	0.1532625962973752	-0.2557226558220923	0.12501349670226447	-0.0596886986704199	0.12985557452059182	0.10448959051946882	-0.18471144420604016	0.13999897623474544	0.07305041088665937	-0.3795865472412885	0.1145232940450317	-0.010104949505031241	0.03925438561630171
1565.2	0.008127260683328336	0.18472723744483258	-0.38515005105232153	-0.454970607033509	-0.02178540953999815	-0.21524656629425692	0.2549556778382099	0.2953746397038888	-0.013804698620377174	-0.0998279903478714	-0.07985593119015205	0.1004084894441071	0.0760593288143904	-0.2425059172952197	-0.1270851017203493	-0.08638674643148318	0.1393957553725294	-0.22245296691520258	-0.014755654201625473	0.05916418612897067	-0.05974533111326898	-0.15980266673156154	0.11943673795789604	0.05901191527117555	-0.17679504275355273	0.07694615713879431	0.1581657459589636	-0.07986933875606353	-0.11325624187880623	-0.006971395961049199	-0.051316523118856615	0.2621162942953665	-0.043344518400558	0.2690032726574135	-0.13055769729808275	-0.03813856700099397	0.11540468387534733	-0.25584207033947565	0.09395621340588634	-0.09769261624810383	0.23146767687738792	0.04028595039913989	-0.18776317725704572	0.07014768966156651	0.025566755078059555	-0.3254862631353344	0.25211111316101764	0.08152319784822348	0.09479197866775013
1565.	0.09537063886009216	0.23413333584533924	-0.3785979648759681	-0.3393792979924363	-0.046636902747343605	-0.13332529955852898	0.2470407434393199	0.212911444529309	0.006606195694546815	-0.0839106055073402	-0.07570953079996452	0.1824832209290409	0.11085508578082963	-0.2687108659273313	-0.07278983163045263	-0.010703926408924945	0.16061468663539855	-0.20691954037194155	0.019295127167568964	0.08582550038020961	-0.09319719222420828	-0.10063413309903821	0.037363980327031296	0.03409161814415623	-0.18490189528785836	0.08760027780963964	0.2007986750927417	0.03206974890575411	-0.17959707578050407	0.005551778685900621	-0.06385592504437704	0.2090341278359012	-0.026975278961663067	0.20056885859806475	-0.06431256446076308	-0.06059760277625212	0.1470636644327973	-0.35908874386375295	0.018610094407740307	-0.05809371248097509	0.19043315480503104	0.10564108416296662	-0.15004030149849149	-0.011748594071781152	0.035341288926952874	-0.23025406583900143	0.29518894106309435	0.06610363014852756	0.15211249887987702
1564.8000000000002	0.1822077219548185	0.23579437750282992	-0.4261984128307446	-0.2276750936996741	-0.03595135526037402	-0.16583389200760723	0.217579564744817	0.16075631650343264	-0.08105515519870331	-0.04156091082692636	-0.03947575502924844	0.22981071078379647	0.02009258816350569	-0.27021920057697857	-0.03305939756238126	0.016933989358878465	0.13088192808220578	-0.15243674368543342	0.04071039023877833	0.10382599210469823	-0.05201915975897689	-0.013006775251303768	-0.0018516796273559746	0.048103465173207224	-0.14001045848659932	0.0719086474581013	0.19806933876683155	0.08161257820167499	-0.17205383764645055	0.04562545770081398	-0.08279327235636647	0.12930068851679205	-0.05632080514400629	0.14176390049941917	-0.031059959293577064	-0.05391833983652833	0.11059731152061952	-0.376205525611218	0.023719548371589717	0.015967768968613474	0.0749104877267778	0.08881935146414682	-0.14008091464269187	-0.13281772644930298	0.004716041199756778	-0.1939724304915513	0.25418044431497544	0.05677135714153756	0.15538435473391113
1564.6000000000001	0.22305574812928214	0.2754982458519919	-0.3514025068774147	-0.0646636647818014	-0.10962946549028285	0.015235274205600169	0.070066051452149	0.19079102517403068	-0.0893857637855921	0.0362592137300013	0.02142094624444364	0.2670934276068949	-0.07264294872726644	-0.2952957540739856	0.004572742156995824	0.010294283281198488	0.10628278964084222	-0.18178602086279208	0.001657711687169234	0.11185552135244767	0.0010338521169603425	0.10178394984237223	-0.06913934854148751	0.12476849077846569	-0.14268245538300295	0.05755319426342986	0.08756258219909877	0.12189194912781179	-0.05333172781812559	-0.013025130944374595	-0.010551211536901696	0.13016555904861984	-0.10552170005401545	0.08384973815385714	-0.0923953319453521	0.03982646563326041	0.11653030493124543	-0.4166366583400345	0.06754645358486541	0.0030304162970681073	0.10710732552656924	-0.008314914344612144	-0.019128833489529026	-0.18763415633319763	-0.07495265631774536	-0.18166630989610402	0.21000012361885256	0.004351124951433583	0.18701444641190154
1564.4	0.1887581297525478	0.3123505126422482	-0.34002175397949896	0.03198337037422831	-0.1153686754516339	0.25438381350244954	-0.08034611972265923	0.05339201295095434	0.06780153680730899	0.11346908642589154	0.07368265910000182	0.21011855733626683	-0.08692737226763672	-0.2603391724013299	0.08251247173964617	0.04328243330441385	0.128768142880609	-0.23539514494546426	0.13142901777171445	0.0953766774862655	0.031111638165372713	0.12269738565752848	-0.15673344387515104	0.10570091188482615	-0.16811507582578855	0.042759699217398583	0.12365074104367371	0.14608801368239624	-0.12294900734180811	0.03223250050292648	-0.06636729429031207	0.1306795283357832	-0.06530893129159629	0.017153054519481965	-0.07044929577472522	-0.003846309188206866	0.10369278731943958	-0.41516687381237083	0.07426003985030563	0.14175936945342327	0.14178563533556174	0.024799735864230742	-0.04634799675983885	-0.20715924125456506	-0.10567699057752974	-0.1278548943079468	0.21573998536431663	-0.08805517891509251	0.23316417162943642
1564.2	0.2659751902546765	0.2650378104461719	-0.0882109063859221	0.11999210233166588	-0.19502053494548824	0.4371455297690698	0.0091955437472864	-0.01759922733248306	0.08891473727952943	0.1488731030508621	-0.016429048753972476	0.16922604793730597	-0.027628540234488283	-0.1678619343646681	0.07802259709909687	-0.018886511398001585	0.18529985657304435	-0.21801861010813456	0.0667204364620843	0.08079268770008988	0.09865205069057169	0.04530756005044059	-0.27309621973258935	0.07174845458184849	-0.16338549613906989	-0.0049733052129807	0.2911644666448083	0.1700479946802043	-0.09260265570397701	0.09341779049707111	-0.16504874419099422	0.09862443884058031	-0.032205126174595144	-0.03477687274612452	-0.1083933603779564	-0.03806039942314681	0.07995091059803698	-0.33443530726810733	0.0623366039256216	0.05825628167872885	0.1479585140884029	0.015308552140224092	-0.0034034526909121725	-0.27004126095780806	-0.042171688682804104	-0.08819135672551133	0.11805378418643002	-0.10513127195484506	0.2425853683190747
1564.	0.35534619923159244	0.23799989956657208	0.18003481488401368	0.0880177219056253	-0.156569396177888	0.5743824107994955	0.10920321352735628	-0.08849784553739184	0.12024455914678808	0.13744944864724132	-0.13610078875732404	0.16684198859284932	0.054215737040318304	-0.14907032837176848	0.058556815341309215	-0.04342677653460068	0.25457852363883865	-0.14557420767463564	0.1273885701108454	0.07868844982346182	0.10726588762137772	0.07575544518437557	-0.36977542847198763	0.04055001937264044	-0.14037118488087583	-0.10260344840626348	0.2148603469425096	0.16495940086142766	-0.07094498259562772	0.11697843146450944	-0.24834235080143688	0.0024457210078054695	-0.025492965436767753	-0.04075961248034347	-0.1090248092387167	0.00027673580814062404	0.06943208681989815	-0.17440138256384144	0.0504371649537065	0.08620542898199617	0.14562779855625202	0.07100914525288263	0.008857840152339223	-0.26925107374507296	-0.10800968004433578	-0.07749179383005196	0.08156495460235258	-0.10157075351964352	0.2342526850585014
1563.8000000000002	0.3204219869424188	0.3136551386965882	0.044818662074787	0.048167981543127764	-0.24908471947585933	0.3499473549433253	0.17407542717775037	-0.07020671042103745	0.17788729169183137	0.1336068854978578	-0.14226169463721258	0.1962921581438911	0.04592184895382634	-0.04101025930749068	0.14272210542190472	0.047535116408988255	0.31690117492060155	-0.05074932852446912	0.16887811588158402	0.04716794823285459	0.1740921774306323	0.21098025357066863	-0.42859572160556525	0.003388049937414421	-0.05587389025779803	-0.0767733635986583	0.27260302061883845	0.11007266089201408	-0.1351532171826731	0.12462017804588457	-0.24616013186700916	-0.06651567530371685	0.04251756706578427	-0.07792487878884946	-0.09557032873731144	0.04904763743203344	0.14759521246900284	-0.17117767056947011	0.01767766632006711	0.04954110633667074	0.07322875044698361	0.06482895339694789	-0.014103436288569304	-0.21297478664391373	-0.18195441100347393	-0.09342655254650964	0.07018611692878822	-0.10602264476189815	0.22179968995246252
1563.6000000000001	0.3209197870802528	0.2931677557360553	-0.008254711511912552	0.03724160946288737	-0.2345790287147725	0.18877218550975405	0.17736149558158545	-0.13072564054381386	0.11457396555294894	0.12202180913818717	-0.09791716720973927	0.20563135117474274	-0.028119813775929738	0.07556497777952209	0.08780267580205811	0.09778344190581813	0.28713966820339687	-0.008859093303431417	0.18773832994805956	0.09604887941547996	0.21573168181831726	0.17269611821830771	-0.38277448619168536	-0.006664357090350875	0.07488517269449424	-0.006931332160275798	0.18785283299581804	0.11482466029183819	-0.13262809531453598	0.08881694708620941	-0.2844754407466378	-0.1658147035044804	0.05470183809599924	-0.11476215465435123	-0.03244281789396597	0.10706805525617161	0.06852619628318037	-0.2861560417915562	0.008192722769581016	0.07903559790703744	-0.022351168902386254	0.07913222551475849	0.02522285537670879	-0.13379115977291178	-0.1567998063630686	-0.13498656377794788	0.0780459269026605	-0.05951819661358704	0.22599222911142275
1563.4	0.3443271854983241	0.21395320500787066	-0.06261389989803831	0.16335860811931502	-0.09697382180541739	0.28426409941074726	0.10477864241630211	-0.06994952869426337	0.17926020176936847	0.015691122053889714	-0.16137935555504085	0.17424848419889394	-0.07012938495139992	0.13660355045593187	0.12209600947994895	0.1046371141515133	0.2710777421985445	0.003679031082317999	0.17723902417829507	0.10254068585514331	0.19647143452696658	0.10324383366145826	-0.3995711008027326	-0.041420074512602996	0.1484244227441197	-0.060217203556509495	0.1259386904036241	0.13553420969631935	-0.17625670212939412	0.10888758241937807	-0.3081603739940852	-0.2001547583988415	0.07748623650247072	-0.11581531021130113	-0.048192580598010695	0.06817260540554446	0.09177958923792112	-0.2647392759563066	0.05484009337857098	0.04569919976265601	-0.017426577503511433	0.07408791588196237	0.007581248448880737	-0.10500476234572181	-0.15800322405817568	-0.1069239490156371	0.06911805007369023	0.004990052778324247	0.2266522567101724
1563.2	0.23543373361654202	0.1884701109827745	-0.20931638165556937	0.2044271095227668	0.03313896091429504	0.5202400683140287	0.16153395328460882	-0.08502769059713064	0.12538904869430595	-0.0024208705180989026	-0.22709113025718178	0.09585583851356752	-0.1022570526593996	0.19911974591644907	0.12133007578447196	0.02309090216072611	0.1320013392482801	0.11080861945133408	0.05855177733971843	0.09702504092974808	0.21863715277922424	0.16459723503244603	-0.264591378593405	0.0006328529726755197	0.19842233178552326	-0.08273539315418155	0.05013867181367672	0.06886666332603616	-0.08571198030500074	0.033464369434573434	-0.21221651949556794	-0.2529443901155148	0.020701642576098012	-0.049299220899383066	-0.07554303367591836	0.017569929230528046	0.01886483110407767	-0.2101738317075017	0.11099982832004716	0.0006228927575689476	-0.01017787891746346	0.04869649001600755	0.04347264515266838	-0.05840972354676068	-0.18333538288184761	-0.04560054861010601	0.1267793185589262	0.03566578130915882	0.2735992764199121
1563.	0.14454028565377877	0.20708197826602637	-0.2753980739774303	0.14397750855072017	0.038139090526068425	0.6017738987936512	0.2934774847046384	-0.12312731653770989	0.2618840127083084	-0.027001476367755503	-0.2354492883265395	0.10289320070275859	-0.16314170808394582	0.2192891240354246	0.12587520251269213	-0.07640250646075392	0.02009239422604009	0.1801490675113413	0.07389471223319176	-0.011192218427505327	0.2188079995624262	0.08355375260167437	-0.21017800398833825	-0.015358213912647106	0.2643896164298719	-0.07217505959316062	0.0857847371851096	-0.02764332576482676	-0.12021584148134919	0.058958721701764846	-0.09484443438116302	-0.2932403334946642	-0.04095227747780195	-0.0012120150510105772	-0.14438089613733757	0.01970179760625583	0.028445568628929482	-0.19417716082879868	0.11315404295490845	0.0912460950529522	-0.028891470439420086	0.08832073821332574	-0.01569611099079081	0.00717190616597374	-0.11252951674950679	-0.01436329653264067	0.1406045974652841	0.08791306820824338	0.3030474848118864
1562.8000000000002	0.1323527151700451	0.12841139206427313	-0.30799290852581207	0.07702156202183227	-0.024281460302123654	0.3686775562254101	0.4146258367982317	-0.03348695161117248	0.26691564716520083	-0.08078393375219244	-0.2702757751115899	0.12994280836779465	-0.14108938435449833	0.20238464649877497	0.011009095273256029	-0.08213247506957827	-0.03867878896415529	0.15280265879641786	0.09362892938154378	-0.014384658516839947	0.1686885366349885	0.039141912469430246	-0.1131429262957529	-0.05085687343349757	0.3686703674118081	-0.12104098564263327	0.12774966687364528	-0.08325764179435566	-0.06801581346500503	0.02760773525454709	0.25936752971281213	-0.2957035475575189	-0.14898276270713173	0.05860655488117663	-0.1747870341284023	-0.0886777384128425	0.04109240345062297	-0.0785611783571969	0.10379464127957858	-0.0958755662257105	0.001188890854119282	0.13362217254866826	0.020082705105097298	0.053147247631929406	0.04560448512140362	0.016994007201116934	0.11964824122090013	0.22777257836146214	0.2785048432316159
1562.6000000000001	0.16084659421250566	0.006289085432623888	-0.31665700765711285	0.025710131236662218	-0.04119466210436787	0.16808877709287132	0.39960694052942514	0.03533464249049696	0.2296608226685965	-0.12071010000039137	-0.23647403165983383	0.16275555759472413	-0.2241359195294397	0.044962387836119964	-0.029997695984707022	-0.09529261957856051	-0.004514849227612595	0.12849032565883114	0.09259284771295999	-0.011806954949036427	0.14452374989883263	-0.03184879393652914	-0.05654225336759958	0.09647346668346005	0.4533569248314465	-0.12938345339530732	0.13750853813581296	-0.08528177271146753	0.03881670810137871	-0.025839672119891827	0.5232043633963943	-0.2905509737057381	-0.24383720003726833	0.11246865600726223	-0.1395008250563391	-0.10856799983973289	0.1209822122325297	-0.21580445055122455	0.11429664237389	-0.09298276028118524	-0.00877036680700836	0.08274611667958903	0.059161321562154034	0.07160603390673652	0.035124853755765725	0.07137961062827336	0.07999276465513153	0.26810435006104105	0.2600937102056688
1562.4	0.1724882234061625	-0.058995746024219656	-0.3391815112819471	0.05208097020974246	-0.12003328774777192	0.0725960820264461	0.31980730446418587	0.0138691626421789	0.3145616534786817	-0.07166368697392361	-0.07060245941277457	0.10378287125327523	-0.22897255745702275	0.00003784858611368194	-0.04793348014324969	-0.0888034687518827	-0.029643569911266376	0.10437018121245684	0.0740406051820806	-0.0976266010582069	0.1895861572882429	0.007289330966811253	-0.021006628918172468	0.10313052203253195	0.462651217633716	-0.04089825077868986	0.09809237547055003	-0.02207458284338175	0.08658809536941237	-0.09918631711364946	0.6184306569438505	-0.2803524572097762	-0.20724113935140684	0.12311938039250973	-0.10527042256583405	-0.1327025469703284	0.10920197932155534	-0.21679540873863662	0.06713767518063035	-0.05197509657039994	0.01074928315589252	0.05893358155731415	-0.0014700340430292098	0.06898273328402788	-0.023637799449871703	0.02417134418600577	0.04330322615821846	0.23374183434941936	0.22851173628980667
1562.2	0.15062951159532534	-0.06131839706547363	-0.425820755528286	0.15982708744836965	0.031013522019626122	0.11234670377309428	0.3193354494081012	-0.06346078425607886	0.3862173387094036	0.02949311446343402	-0.025204054597086543	0.046743554631655825	-0.31159748025780154	-0.048048142624282184	0.047605935467476546	-0.09068126275875614	-0.15006384685379878	0.07415753295125924	0.04636970050871039	-0.10564875329222659	0.23743574410219687	-0.03936535532378571	0.08599113223259913	0.11460874257969066	0.4222105680601319	0.12634013035493424	0.03776549897719235	0.07401187827089721	-0.04845010507634838	-0.11926455747398616	0.6853622576300022	-0.23201845279860892	-0.15122788366112666	0.1733612917288237	-0.08932502673937938	-0.19564623734988154	0.05716971986159658	-0.21747091510449662	0.10153497988999412	-0.09883636224157547	0.05134212399772295	0.05632984663590147	-0.003158614192158994	0.020752316920380195	0.039708580720940065	0.11619304079676657	0.11932346051756561	0.18179263405061807	0.17523643978068798
1562.	0.10165567612981471	-0.022483658232505057	-0.35217411528223846	0.1906395873804917	0.15201257030599175	0.2499800488198959	0.36517314475105267	-0.0742519733995817	0.3635443617627258	0.06990785803511819	-0.011975135268780909	-0.04256362200926829	-0.29595105778384273	-0.1703513400815953	0.04817267831997858	-0.07834193563581134	-0.19806559266349055	0.08605129912275215	0.0026670064470781076	-0.13786753409142005	0.12637012607194864	-0.04195046348443293	0.13361542202714546	0.10346272923058808	0.31947712176761484	0.18492266282434935	-0.06976030245314621	0.14959419008856767	-0.06270310435812923	-0.0787822296471948	0.5820818075182214	-0.17632314505534286	-0.1927340374566595	0.20588882423841603	-0.07416199237759555	-0.16230979679402208	0.09494261288966396	-0.12167207139879074	0.20416444930301864	-0.1892643562490347	0.08131898348345051	0.020738056187617225	0.021704952285072392	-0.030498298815854627	0.0609222865128478	0.25609129781090506	0.1573264192873183	0.0649077968036903	0.11483623882433983
1561.8000000000002	0.14218726253299357	-0.02640278202302687	-0.3439680781544047	0.1670412373463339	0.1337570598980961	0.2783275842157394	0.4340020333838947	-0.012594065119864486	0.34802171938731535	0.06958792482598467	-0.0009869018808764045	-0.12549449845968574	-0.29155650881719414	-0.18310804247746815	-0.03227596829182067	-0.08289895080247743	-0.07937529726708793	0.029057921172346374	-0.12016053098239117	-0.27746666585899304	0.03618560359281328	-0.022635039609612446	0.17541757025806695	0.04123517092288477	0.2051803087489163	0.17518306031210654	0.05068633522863136	0.17046764437557438	-0.10260784961255835	-0.13002108788210168	0.49991937501808376	-0.07081887642391194	-0.19354860367974996	0.2038338228493052	-0.031704970264501024	-0.15287925099521757	0.1462533869527249	-0.1286857174020707	0.22986444004570222	-0.22400362796744205	0.13380962153488302	0.04567735623839993	0.028801747158779294	-0.06465412777646365	0.06519422418836429	0.2866866211752356	0.05306139907134149	-0.0013975915389919866	0.10318649842941202
1561.6000000000001	0.24010791173186946	0.034081370376338134	-0.28032286625888764	0.01886220550194867	0.18490880730584192	0.04959086666902113	0.47731625761522234	0.055631473075948616	0.3113192988824382	0.11523076138606046	0.07677702983561115	-0.1369625794202725	-0.2693248139679454	-0.23944326681160438	-0.0056860190016181315	-0.01679253714353321	-0.0153454272836453	0.024279470377826642	-0.10362823364448148	-0.2872407924553505	-0.04363425841822692	-0.08201757310627966	0.1488392397908776	0.06645974583643664	0.16248224891378713	0.20070427575004726	0.03617746657343786	0.24833568691630092	-0.11512830719862739	-0.04443220024372909	0.44492288018751897	-0.021355683394159934	-0.11482499384700412	0.16074598307493895	0.01344515120899939	-0.13920939025760998	0.12668604198132166	-0.0015127739744201273	0.21301212094792538	-0.09943708050169832	0.13227321848868775	0.008242702048498553	0.050789620943300764	-0.18641577756176642	0.10704915123727203	0.27189713038378827	-0.055854195075446283	-0.03456531410635118	0.07886235453948372
1561.4	0.22684588740611217	0.03222224450876299	-0.07892477306344298	-0.23210827158796002	0.147452487240532	-0.14533533290363745	0.3950679070729955	0.09110507519333237	0.24583434426702755	0.12308866189162629	0.07440172978806094	-0.2729479553899151	-0.05946772303232814	-0.27371064016775176	0.008003646154174099	0.0757865428811171	0.02645842160933054	-0.0797281132786018	-0.06801311331207653	-0.2240298607494783	-0.03527060274222135	-0.1388874063085001	0.04883518620020137	0.07106877992811941	0.1891224039085029	0.15489640492494144	0.08430357712675689	0.38148540717097257	0.019929587389376696	-0.08835963265907706	0.4203615827856561	-0.027747147866814204	-0.053037195188593275	0.1299769694796224	0.04736949952991685	-0.11391758696886013	0.07655807262875156	0.03394164812809663	0.1854155127463187	-0.16520107743918622	0.09330007189715625	0.06867505752183961	0.08931760848142284	-0.26673673375217155	0.1028022631348944	0.23502348613647894	-0.06095034400101018	-0.04745541300397916	0.037374342973918666
1561.2	0.29177578730710985	-0.07641494441543599	-0.05431045472890582	-0.2882711880102433	0.14250351975712677	-0.11578311337902739	0.2329467285155512	0.08812650065777161	0.15430627546478648	0.13962488782020685	0.03983751156790368	-0.2778590790087383	0.012170725536670306	-0.27502016320658984	0.017014771726730715	0.12078099926669708	0.1294502276969518	-0.02088946612558501	-0.03518334191095557	-0.11887474164597259	-0.0027411613818616454	-0.03842212437454656	-0.046069343407075504	0.16185981947633327	0.11580772866901518	0.10018221128212654	0.03342776434210932	0.36920117757057286	0.038244977973488574	-0.04455109578211802	0.3576742198324545	0.004427929169246815	0.03433049432816318	0.11936130307488527	0.03333371577484163	-0.12824824775451207	-0.033121381316584673	-0.06233489408705892	0.201661379382355	-0.1739344758086442	-0.006058753115349855	0.09792545073083893	0.0950606300119827	-0.28396867445024215	-0.0020025038443691467	0.24647950193585544	-0.0907513554962636	-0.1235753680575684	0.03485011657041098
1561.	0.24556640908392957	-0.09839382800584005	-0.033639592381278734	-0.20741730911514145	0.24049305815677663	0.025962257998856375	0.15267395534227718	0.15174805711004966	0.18541624419064318	0.17774873634909322	-0.023782376119457188	-0.24202080233248363	0.040475188323832775	-0.2807962476968477	0.007323282851293536	0.14066078606632948	0.08065748787302962	0.05915303938082247	-0.031349779337225374	-0.10145696743572044	0.03333037163379521	0.11490473984704276	-0.09524238231337896	0.14740250640386923	0.07337852987014279	0.1323649308303726	0.03143291832861794	0.4324438957595779	-0.05563156584657285	-0.06305076434579887	0.1691862593316186	-0.04024907902131777	0.16995131325949034	0.09280233870294745	-0.014109943310279732	-0.0941358908773974	-0.08326118381814308	-0.01542717577563128	0.21009381484054096	-0.0662413380396715	-0.038613820155473946	-0.018001299722386413	0.07708985715006328	-0.29623093319852933	-0.11218007277458149	0.21209839064069935	-0.04157813910419984	-0.20305909486726	0.023799612872262683
1560.8000000000002	0.16772958389704443	-0.14620650352952486	-0.05947031827331682	-0.17614262071215164	0.31009877092983384	0.13242770513695848	0.14494580646411945	0.1508213818607132	0.14447638964335174	0.10725392238169953	-0.10149183407501357	-0.1427734522575679	-0.0875281250909536	-0.3833692151307484	0.03175379669132458	0.10594899914683222	-0.03314661460765044	0.12062120514805691	-0.0036651309144081117	-0.039871086715896675	-0.0654014335041765	0.11182614351800504	-0.09895464425140954	0.0819500360648619	0.10819437761946792	0.13160484289504543	-0.057781353463116636	0.4438002664156464	-0.06678764485486956	0.028356197936553973	0.09797401992416135	-0.06270904333759539	0.19197999169139535	0.07719301067684055	-0.0582989423322472	-0.08211557180951401	-0.08538720144098236	0.035204429589519616	0.19982951806147273	0.08273738347518471	-0.029843355651424958	-0.04722501482940887	0.06568876800271355	-0.2757744520673604	-0.14242302395112022	0.15127739827422262	0.048282746724566644	-0.20058670818489938	0.0345728855221114
1560.6000000000001	0.12364489677467373	-0.1251402456079206	-0.107232446647191	-0.11470605539429651	0.3949911202040917	0.1904773556760094	0.16861770756562988	0.1601123449737055	0.04748960898956491	0.05451363234048887	-0.07006799966378861	-0.13906607470983962	-0.10107210831170876	-0.3761785308743826	0.01069075831437207	0.12113552753267684	-0.04278340089588894	0.1391056353115874	0.003331394551739516	0.0003982071005317941	-0.1262236623812556	0.12487806027130763	-0.16243157228773095	0.09005353373786831	0.12540745530296735	0.0631935788097007	-0.05192188259559849	0.34002295316809056	0.08433384018738725	-0.012483077685506003	0.07746952644035192	-0.14764693850149718	0.023385240013203218	0.0555620442393067	-0.05440876635066745	-0.031578930453148024	-0.06763308968595623	0.0003968202749027657	0.13617015016826237	0.06658469313489675	-0.11600890428145236	-0.05980806348421608	0.06066871295208465	-0.1572167594878619	-0.1870417877569658	0.12298406249130318	0.03268668389030497	-0.15839176891675208	0.05159241692670512
1560.4	0.17070799906576864	-0.10804878568520412	-0.03093647152591511	-0.16907900689028582	0.2903539864539159	0.25271000566020174	0.12404985741371727	0.2032772055507588	-0.06406846335116247	0.047285561852171976	-0.02326959268725959	-0.1031486541409418	-0.13974160356949816	-0.36682786380145976	0.04198514705944516	0.11964702261829188	-0.0670506151406737	0.11393375127085868	-0.03334156654387572	0.06516573136747411	-0.14807639162299793	0.09776044223997607	-0.17265361081527647	0.1692408472768	0.15675333228601687	-0.018117645042168708	0.06975758256289438	0.3387175468735082	0.08222710512227313	-0.06463285069587242	0.23542529605260246	-0.23714086907088308	-0.08274216606963766	0.014314076857297485	-0.03191178419981649	-0.05674849455892725	0.002422440845024449	0.02330154078499655	0.05410640480754996	0.16367245572754707	-0.11953754101252334	-0.06516846805888046	0.051314631172719116	-0.1049469392271046	-0.18996625258126448	-0.007048997331773839	-0.03683497181522963	-0.10956389795120958	0.04396952587606701
1560.2	0.25265395910326516	-0.15574182043379187	0.2196200422039578	-0.17498020674141634	0.15852617216772125	0.14017184465444366	0.16143944662194473	0.21498988669592867	-0.00450438104786747	0.08854191235575262	-0.04352270488693023	-0.06887224635537598	-0.20989256836560094	-0.38765015951655013	0.10909275805137944	0.06117507829674053	-0.09066577744165247	0.15389110363506908	0.016817040379261492	0.16593037517553888	0.0941730641057294	0.14808287802536046	-0.14898128062516303	0.16166010171945372	0.1698686511301074	-0.055999889492235014	-0.06799631585274234	0.24195817445172513	0.16429296460611567	-0.0686627717089328	0.4206461215845044	-0.1278330531001559	-0.13459385379539412	0.04226483338887244	0.028523866657570097	-0.08115341343383917	-0.049524104514883115	0.06645367644665949	0.028852390328550543	0.2455412287400084	0.00944903042133257	-0.14580257695399637	0.11777713508192154	-0.15331344874099206	-0.15325881325836244	-0.05946315500058468	-0.058182409498574	-0.08909688670908764	0.01744976595336157
1560.	0.323372842848169	-0.1297844237122443	0.17637702225789254	-0.025857906181125836	0.0566337859405045	0.06009408776010134	0.20071776586111606	0.0917733876212027	-0.07364127087898416	0.15163846524396837	-0.04399688884692997	-0.1068250817642532	-0.14581152146267956	-0.4207713564199197	0.08120014201259773	-0.05228808969522773	-0.12458240932602012	0.18743521809851427	0.021602870772102965	0.191582388533585	0.1406280610273285	0.23483895138095398	-0.20285573047644176	0.03147233081838961	0.13571922272753384	-0.0034501696237766288	-0.03528647874355515	0.13015820015241547	0.20480434095067182	-0.06760656858988898	0.5371412309501351	-0.132182872599858	-0.23056389579522435	0.12699600522841753	0.03538385419299591	-0.06171422265726162	-0.03303428136888938	0.040202720425655286	0.057819246861573595	0.29726604012196867	0.07530114956611729	-0.18148967213249886	0.09263447308159284	-0.13257433219983195	-0.17779628404324066	-0.08886117103109886	-0.031268893081929046	-0.14096396351064344	0.0027596274542485665
1559.8000000000002	0.5281362574290175	-0.169297482935036	0.22086491636430672	0.15294260352395728	0.1744789818267524	-0.0254107542749685	0.27659843516321797	0.0030486830663378414	-0.05282685566709019	0.20614557696933897	-0.05461379115861919	-0.14824760555368222	-0.17840275054176521	-0.27703157992225075	-0.032639746612473215	-0.15068319351676196	-0.18878944572000114	0.2238558471500375	0.023827791928279853	0.16396550247259808	0.18073654267815709	0.3026837047687182	-0.2068317299602294	0.05084806352941387	0.032437518554926055	0.0327360875794879	-0.09641766859304855	0.018938384522817944	0.16278721775923097	-0.03061562541564074	0.5065101851170619	-0.04550425299754851	-0.30732045434465505	0.12502048751078076	0.019537366992739245	0.07040811508847329	-0.08721725314644074	0.043008527368356406	0.043083977073464855	0.29426349151811587	0.169328317216095	-0.31023900567146634	0.07326211643619203	-0.06495976620743012	-0.250142609059204	-0.09016232395213065	-0.04483038489375527	-0.15675503317741207	0.017757548295368932
1559.6000000000001	0.40189814715429056	-0.11087648728866763	0.11764582118336825	0.1845493928867585	0.175518694457146	-0.1730746195712702	0.4628905388460428	0.03030109457456555	0.01335419725089433	0.24491921959625512	-0.07047460036988076	-0.16516137065013023	-0.29255528264785036	-0.2642489370347944	-0.021526324041069925	-0.2574955755541811	-0.1903024049105469	0.16669141804661797	0.0018512523225108274	0.0830845706563596	0.09546608020772779	0.27408998072565066	-0.1523002740823869	0.011176944158500764	-0.050520199056666194	0.0839177447230125	-0.09391196518404231	0.030360974399325974	0.13939884125982854	-0.047103584704756486	0.394209811389773	-0.0791858898967882	-0.3733027475703372	0.10496647343469367	0.09614784147885744	0.05281931649523559	0.006390097782775019	0.11423327163798482	-0.00032897838770440044	0.27379520934924545	0.17009363380533601	-0.37755620753753955	-0.01458247535664884	-0.05564621780290302	-0.2186326106253849	-0.15860778387597127	-0.013271896948685523	-0.17744399787597268	-0.051525633271568436
1559.4	0.2150446029157026	-0.027753491811068766	0.038678658428030505	0.14701868083287412	0.3096715418616635	-0.220199217776923	0.49108430583779733	-0.06605116622611241	0.035568466521978946	0.2983236692584377	-0.020830952301952685	-0.1986246358974958	-0.3079103212996304	-0.2385312920910019	-0.010855048512659803	-0.3316714856568901	-0.16804385833138102	0.11274015427539139	0.02085204545358157	0.05038891527818434	0.08232601899356383	0.1753911408310671	-0.10150058242209314	-0.017661615083197232	-0.09541379421605192	0.09723971513683537	-0.11099449640317789	0.0776535906075332	0.09094730932303907	-0.05676688099774185	0.3422152468259669	-0.05063096744800346	-0.4423734134823709	0.11776702803042462	0.21214146554086272	0.08948959523484966	-0.0073580245645609174	0.08673912430543286	-0.04359768240180746	0.24099472847924217	0.18601430463626822	-0.3097315680494686	-0.022124234795503486	-0.08283028917294327	-0.19554282241313733	-0.19534606624384615	-0.03658259174702894	-0.15402700610200104	-0.1122879271687717
1559.2	0.16779656044185073	0.06318720153075584	0.2958088805144346	0.023172851357615876	0.5088703459813783	-0.23625311241019892	0.3607051125923516	-0.06617983600441311	0.05857186591041873	0.35030712869693525	0.01779760744253322	-0.27896672790306826	-0.22939724866601666	-0.015102962823440855	-0.05789463889969436	-0.3490850391757912	-0.18886203013812083	0.07079408529349597	0.014939190243193056	0.1005671640472649	0.049318769319598485	0.21797670400763902	-0.07943399640227569	-0.05969220611154813	-0.13400410527432927	0.10668437538607321	-0.06991026371963077	0.07350769460699787	0.10598589523749097	-0.021834036771535732	0.445813728477811	-0.019207391331824614	-0.4443961070645369	0.08957601137560971	0.2197998891234968	0.0923600204221832	-0.11789905444167012	-0.004717507353741513	-0.12513678741944068	0.19887828525252502	0.29499535162052615	-0.24781184594774852	-0.03672100140324897	-0.1118570917727548	-0.110117282345037	-0.17305321421992453	-0.06039319474453981	-0.11728939127847608	-0.04192431770378187
1559.	0.06620947350134837	0.1267968619724858	0.4365130602494511	-0.0014573140047053463	0.5535123145183733	-0.2748267244240426	0.1601084243098864	-0.09471261101879037	0.1259388322257493	0.36478541938675646	0.030869336489702626	-0.3176816141001816	-0.22197660397256047	0.0229644530111592	-0.008481789835494385	-0.34040345551509854	-0.22579896848097164	0.0662172309508729	-0.05672528546412578	0.13035744164605484	0.03836555380748323	0.1541223806985944	-0.04261231778541818	0.013156666499589409	-0.1837929478467732	0.08746864490411455	0.021094145319675454	0.12827293371454468	0.09617763095309868	-0.006364504048776661	0.6332230863088804	0.036827622885135455	-0.3623486500669313	0.07699770226243549	0.2939562871582463	0.1601256117898627	-0.041716320470314	-0.06132128059277936	-0.16828686904251805	0.1292839152382691	0.3813622070285795	-0.23256533553919664	-0.04093028339328799	-0.17072215380320926	-0.01192749379584826	-0.08659393469988635	-0.09882972905263736	-0.11614912302107122	0.04867121947631586
1558.8000000000002	-0.038843524296531914	0.06766805775247012	0.3577176566299608	0.19328630399851582	0.6497062445938032	-0.22754127286104625	-0.018131828637630694	-0.06409091187418617	0.10490260743218414	0.3240177830813143	0.07083870486156432	-0.28158786734574764	-0.06024693556918142	0.02894597293175289	0.052621603179561174	-0.3138088481165678	-0.14890367915217398	0.12423630824799983	-0.017669234624336436	0.07253217040609403	0.12145582079069098	0.16998468151478585	-0.08257342040406325	-0.05223993376449694	-0.1596317969686741	0.09725062879142962	-0.047115426375705365	0.13561317342914914	-0.03211033083787229	-0.006908793834521322	0.545940764317144	-0.022463199009072673	-0.25104460484619756	0.08816063272613829	0.21867447800650516	0.14546587043854778	-0.038745088577752336	-0.0471013040624351	-0.08685053045812412	0.1357277089862584	0.441035284375255	-0.23192579244756883	-0.005396516370155174	-0.21281551067076426	-0.0934517763338083	-0.03191117855505969	-0.03123741756604073	-0.18557042504583743	0.07641485930366662
1558.6000000000001	-0.03580386306303019	-0.030495712116981818	0.2613639700831347	0.15909436885419445	0.6553279264584793	-0.11896471337354919	-0.14123424198119253	-0.0977530002877525	0.06602550290688665	0.2663252676951979	0.012808116917780325	-0.2834837084953222	0.009246144994294362	0.06412819099636266	0.02753772008807484	-0.30807184323770664	-0.1824531794464913	0.14686526777905115	-0.02495827280155709	-0.0102356002820433	-0.03249680328758443	0.21203057151027926	-0.046799271723585736	-0.127636859320706	-0.10640274806959397	0.11382859399008326	0.02365224022846623	0.15919498636839835	-0.03716657581366427	-0.03055235635508448	0.3299533206281676	-0.019825031685608438	-0.16276448558578438	0.011463497740687889	0.11901880316427804	0.12497954282360402	-0.02569374446703767	-0.15244409473071824	-0.023387641208430995	0.062477055221503056	0.3590550772188386	-0.1944740121956423	-0.136869076260372	-0.15572511643748088	-0.10277881697193253	0.008037421786327902	0.05046052655236522	-0.19175615896226575	0.06297285485463261
1558.4	-0.06514832157558628	-0.03143763557320268	0.2608752480278804	0.018154981846512572	0.5177795317762784	-0.15372139634669119	-0.15607525934120156	0.026986592309110005	0.0160999857779104	0.263338989782615	-0.057604354000731085	-0.23997094813728856	0.09240724638052583	0.026254073585947477	-0.005489042245625606	-0.22462013282177	-0.20490035357252265	0.17148178885511206	-0.03493689121626408	-0.014337068817115804	-0.12942119725626927	0.1441363357215577	0.01784741475771142	-0.09119844332748434	-0.1284906408406241	0.0626486891531834	0.10488192928207764	0.2955595034348968	-0.09107623827741818	-0.05627758611281358	0.15788990423475657	-0.10269375143868939	-0.0769405093713106	-0.000581272799578765	0.10111504733315535	0.11291331818047706	-0.07310226236641618	-0.14113093184569636	-0.05982718194836677	0.01583095935073338	0.3066837945835067	-0.16103755144020276	-0.18102825819446738	-0.10855006723688265	0.05329696838964135	-0.009796094270902792	0.12733372925902842	-0.2034329344743648	0.06895445826017518
1558.2	-0.2724549521250459	0.022552427967977753	0.15336418855065198	0.05966166521323889	0.32542865442305324	-0.008392877763703122	-0.3174850196008351	0.04292904694714031	0.01892294372906281	0.2316314675032538	-0.0652900757395194	-0.1738307123906676	0.05793706065571621	0.010987460219065104	0.015848422051276193	-0.1314481646802779	-0.11922570385787475	0.1409465328869903	-0.1474005267122681	0.01688852748955318	-0.1810306866815637	0.039644727013387504	0.062152592801835924	-0.0650157108766501	-0.1737185613590065	0.04907679263737249	0.06590942161297844	0.36948544612895445	-0.10326160198020323	-0.12783730091045778	-0.023641870994629735	-0.1289396323018916	-0.052126016981580536	0.06527747687627224	0.07666654340904572	0.0159417996734837	-0.044822637089841036	-0.0677669194140409	-0.10779224846202495	-0.0530124175305666	0.3482863533744648	-0.1112045459869764	-0.2838321403959887	-0.08336760075749418	0.09615836116083112	-0.103265673967116	0.1638170327127589	-0.12631155881046824	0.0808847151575197
1558.	-0.3082106099992728	0.005710790918847061	0.09846691680421066	0.07675379577723399	0.24619335729393488	0.1693956733757669	-0.48798175323413684	-0.01082203141447645	0.11228782857847515	0.1566439162374976	-0.03974456901027037	-0.16468344435598176	0.028648722713216713	-0.025448053102221167	0.09448512782655898	-0.09595319062990879	-0.13866591810309864	0.1369307497593249	-0.14423903574841743	0.02948833617582361	-0.13922533070293847	0.043343695729684745	0.04521757342851131	-0.05179331245493138	-0.1736095170036663	0.1043395347989704	0.19981975500934682	0.3856034453116841	-0.06993605362546317	-0.20895796341797138	-0.07483105711973234	-0.05592334395404655	-0.027102751640936645	0.12029204197002843	0.0732088919871569	-0.040572840725057416	-0.05912406410874817	-0.12180213867453492	-0.09235114958456736	-0.10583753241489685	0.3130010353287186	-0.038514206236961925	-0.2877845817973642	-0.06808117911858987	0.1392307402678351	-0.10966807407536948	0.20125986422287248	-0.06840365172733713	0.10373977620077209
1557.8000000000002	-0.18409512871694317	-0.057598384520019315	0.3920014739916242	0.1290416186788284	0.058241311670112525	0.2265322040998568	-0.37199785508843153	0.01691608980664506	0.06710638841851649	0.11195774867317568	-0.05712975594297669	-0.17285524518296827	0.0512375421685224	0.0369836747535136	0.10672359600013225	-0.006258200168051856	-0.07562813205308778	0.12510434236036588	-0.15077513381157337	0.041908209886029904	-0.08637560470183775	-0.01452903392551087	0.17269252017489617	0.013956544026872329	-0.11844988130332304	0.0787003545315833	0.20189786608423896	0.3947624489039961	-0.0899272457571886	-0.14637350443691335	-0.13301853464527327	-0.0478028215535857	0.06490541244563233	0.2438514121169641	0.03507922400950308	-0.015720392917478843	0.0253077979407726	-0.10777038568908959	-0.06926513376145615	-0.11685716055306813	0.29195006012941366	-0.04475726472649116	-0.2904517764461265	-0.06456313406024149	0.1714766589669331	-0.09287170425692892	0.298105204207884	-0.12044005439379092	0.15384386510275033
1557.6000000000001	-0.09783684054697417	-0.0954131558517719	0.3163209021931407	0.21754837800338384	-0.10160754927320752	0.24238020103599012	-0.2681338196023103	0.14419435677574258	0.05084824075314817	0.10199888417374472	-0.07721984459938665	-0.2218209841203508	0.005957339392796519	0.0339307743424569	0.11284555433298837	0.06088444296070652	-0.041710072444472945	0.10284893632881154	-0.17652904803332067	-0.05350755686051324	0.01981289884491009	-0.004923566759231016	0.21263946895269928	-0.0309292034052515	-0.019342857386644485	0.013635375018654186	0.2777505701511049	0.40354779790603157	-0.08510537858628021	-0.09274040169728465	-0.13219957036584795	-0.03925546456825316	0.09025774737142572	0.290668850321592	0.1087490902436584	-0.00554941988931499	0.034534555674960714	-0.13702311233524844	0.0019157023960233964	-0.10767618807154464	0.2508891060869299	-0.1340856748808566	-0.1568807527800618	-0.026176874897954637	0.1762261150213284	-0.033170730700896364	0.25563616899447916	-0.1991627557366272	0.12277500637613296
1557.4	-0.13274385061652363	-0.06189591384965672	0.11889963455543828	0.23078966611425664	-0.2142454281722222	0.12674961667724022	-0.23892754774193775	0.20071346434710294	0.05946578072815245	0.06917079796194756	-0.14713912606019725	-0.19550733201912548	-0.023010749919780537	0.09382463517720613	0.09608283879342197	0.08173844136895354	-0.00023528601223080396	0.11123861188954029	-0.1951384449782002	-0.17118224204461768	0.008611951652195898	-0.08736583922616051	0.22643580435197413	-0.11790821486323266	0.09519963558010955	0.009872926738719711	0.31654273687160245	0.3129582136205699	-0.11660374773207224	-0.05724593587528865	-0.1198514131364446	-0.04450540549341582	0.05915767967127533	0.24161653263286526	0.2070015546315628	0.01363582240098303	0.09100404399260754	0.01645838212554443	0.013132058628666562	-0.11497833808398253	0.26768146587212094	-0.16395875267668336	-0.17621791057023145	0.01708328487610125	0.14764182441591528	-0.04742008260220979	0.24763199931943447	-0.22458961706753472	0.03432145325656842
1557.2	-0.1092323407560965	-0.06398173604627168	0.018074191196769757	0.24308553077007883	-0.2686103299797029	-0.02690136422248729	-0.14510252463755566	0.16927745267255626	0.1456664652659902	0.03556213842120649	-0.17279660167093944	-0.1865670388590515	-0.023737363434345085	0.11626137385490849	0.03590429730637096	0.020239547136750233	0.01100095193311252	0.12807746149605742	-0.10369850943153407	-0.19826061084894558	0.01155207195800182	-0.03926764530132196	0.25014375018628504	-0.16691279217984617	0.16314592570497136	0.011718666751841737	0.3539598256274084	0.2567506393026759	-0.004515690540689412	0.042603129671393396	0.010200348167717699	0.028996970560327837	0.14595715628401668	0.19880665887571844	0.18282003414324363	-0.038758216750982274	0.0035034621047949615	0.001387893533962493	-0.010144810018241962	-0.1253482140890776	0.24767429395352483	-0.09048570062320478	-0.17610562999295476	0.048115224175098135	0.2019463175048656	-0.10948108854299614	0.2579583930835871	-0.19379631455113625	-0.0396344433547277
1557.	-0.14026782124155668	-0.04588583628451495	-0.08985573750226941	0.21253246410767807	-0.4428631689375071	-0.2429297990692348	-0.09953848007593473	0.32908785139314467	0.1905287838305848	0.06604662219397478	-0.13524561108696473	-0.13498667854659535	-0.07000906862695075	0.17342684749186998	0.0620783867184909	-0.00039478295157454463	0.05016450354005329	-0.00030722870981580996	-0.23358455489837773	-0.16112526925627624	0.07058525421544015	-0.14025983333750192	0.21667484503079731	-0.11675919845965495	0.21561907638582423	-0.04740682131656583	0.36627839973972803	0.2730879389728423	0.0127377455927229	0.04852051378411606	0.18731141409700997	0.08314404603439945	0.1830053595072244	0.17987418877986294	0.2762017716078585	-0.017432455114951527	0.001649761358946737	-0.005421036917843699	0.0002140950538920515	-0.047217939545080585	0.30058155389257074	-0.08582913742052281	-0.11257829323284277	0.03435256736544777	0.1547460212760089	-0.14715051775108	0.27354918854006005	-0.1590221991939881	-0.06203095043667883
1556.8000000000002	-0.274730475247758	0.04434150430017774	-0.1715713735193513	0.1376734739114199	-0.4185995837467528	-0.22455694588178626	-0.01728690235428093	0.3331335914587706	0.13342521429378443	0.05821957940879033	-0.1270841136730146	-0.1288402911437385	-0.1536598494129463	0.2287911209100441	0.10273695558628015	0.05379140425363612	0.04420498426888997	-0.12519640133554077	-0.24145706559352625	-0.14754537765439002	0.13222738570482842	-0.14222164957444716	0.1524009668817134	-0.012410858412730673	0.2750904264192836	-0.10701003370180183	0.37913424994461276	0.20278825899212308	0.046563809485907	0.0871058024250194	0.1735391221070543	0.05983518935416939	0.12156121429123604	0.1784441425460626	0.30801529796285876	-0.018887336700437185	-0.027706406589511567	-0.009302873404571454	0.022815283424641775	-0.00813503539485293	0.2995483473271167	-0.013192122546334333	-0.05441233821638887	0.06222622422600031	0.05984465782671695	-0.1053468893901115	0.26474817004531187	-0.1237394354657089	-0.07650012801359891
1556.6000000000001	-0.40171518503820064	-0.0016913258738639712	-0.3323990775429751	0.16573696730227683	-0.24933581041530695	-0.14011026225797407	0.10456082012410754	0.3748679774560246	0.20511476212968718	0.044712879617435704	-0.05920269911534503	-0.1140683438216843	-0.0797458462912271	0.23829631469760418	0.06745744555961442	0.05688870395245745	-0.004074738530362103	-0.21111542623099744	-0.253593306465447	-0.1640641723632837	0.15222960023612025	-0.10329124637560347	0.15307055774230122	0.03911153386288299	0.3721886513513218	-0.12046907793488423	0.4315652785841307	0.1759126116517471	0.0722982581597639	0.15785153119284268	0.10451203146800914	0.09874854586303254	0.15089256030376968	0.12060520522533047	0.3216930630077178	0.05754692909019685	0.04696811866263447	-0.04600029696929949	0.02798276371466408	-0.027714041142027163	0.2855655065842949	-0.022875929521855857	0.016677705504634197	0.1049687071257612	0.11879397686896834	-0.08638278281189775	0.3059047077241086	-0.057979815690137826	-0.10712512247046266
1556.4	-0.3004031504635011	0.010517665106263147	-0.24426222113659055	0.16465457674310496	-0.08851782709313133	-0.26357398060617876	0.21613765314353386	0.44846638753640206	0.183870188300969	0.08503102190674353	-0.02075334504184603	-0.054894662806230836	-0.14206710663188177	0.250096472104977	0.08888917862435346	0.09984083389265547	-0.027988176580164236	-0.18946829648449862	-0.11068674490532958	-0.14477945875526282	0.25674866470500013	-0.15315036829547748	0.1958273566959701	0.004788864614602602	0.3887998518160718	-0.17832198726380968	0.4063240463465158	0.17579709110369313	0.09727352826560924	0.2297398735987985	0.08422627596606796	0.11485309402869756	0.1252325504561132	0.05373468717265095	0.2601711120775101	0.15072151595830835	0.11033989884576707	-0.03225689714187942	0.032748356191186385	0.11330472208510431	0.2110997746377846	0.0027871077029638248	0.043405560465589035	0.06244426096522708	0.11946213733933116	-0.07123237036028672	0.2308669232933106	-0.06436818864626095	-0.09200679277730109
1556.2	-0.12246566206476911	-0.020456626404835716	-0.3529164760551754	0.019030858637987667	-0.01614250718161475	-0.3984620007181909	0.06867919842411882	0.39768430175109787	0.09949676208841672	0.07895397063169726	0.09161053322401808	-0.031935094848186116	-0.11759259666998326	0.22491204229050962	0.11647680554864916	0.10067492763316904	-0.012015206692551302	-0.11638378449721952	-0.07354863764066985	-0.1551342841430779	0.17076054818605224	-0.1623330359022062	0.13954117514888253	-0.045559654428418465	0.38361841618714215	-0.1784640039594283	0.40080031461462606	0.1881188635176438	0.08557220929443982	0.25545224970542846	0.11742359777725264	0.0748543491346185	0.09281766364295338	-0.027759155722567513	0.2783762739746548	0.11026601597217206	0.06418763927715548	-0.13916931483843445	0.06875954102079182	0.12279942980392154	0.22748040326606683	0.04200706317619077	0.1279493842716206	0.07389616292788931	0.03714273794849335	-0.06417644586365887	0.19732552618435956	-0.027161517290256162	-0.03093492622462607
1556.	-0.10963140688704433	-0.012464182265917771	-0.18814472000774357	0.014902122003520984	0.0510022539434796	-0.447275417911982	-0.05141523849945549	0.36282648708575965	0.13336235442967093	0.07337308937740476	0.14013734171999973	0.05343704371837118	-0.10318197846602614	0.11459146565300819	0.227959820793241	0.08283219504756781	0.05261841840209016	-0.0914974851238505	-0.04197534235292748	-0.1388578032919118	0.06417508673720508	-0.16671119179255592	0.21668226388589656	-0.024371936425505808	0.37811821308837823	-0.14159257223976462	0.35948058576979575	0.08547683962235277	0.01787348811192356	0.15999165260501627	0.04602072602320175	0.14149897045774473	0.06978103451732205	-0.1246637801426693	0.2220456820875045	0.06596910955053714	-0.009888380246236932	-0.11629150354141492	0.07651595125594304	0.13692507279620697	0.3181582531720175	0.12809679766857607	0.11476608618539887	0.14167981418427764	-0.0025454404084274684	-0.06721259218391612	0.2769279061875701	0.1003425442752646	0.017923701950447485
1555.8000000000002	-0.07803694399787695	0.05247062382441821	-0.3750901462278236	0.008708520246111144	0.0050475905632356086	-0.3488257800780158	0.09859375270095576	0.2946147799250695	0.08169027344896625	0.06231347941649605	0.17982037870156659	0.10765110863190458	-0.028649312739490285	-0.08431434322775486	0.28878909598590174	0.11470383759669753	0.11682854141071654	-0.002345693010824504	-0.10515152655515919	-0.027410317063966398	0.07023319936554923	-0.2280249293532724	0.18323292178469558	0.051316337054434134	0.3352611801172667	-0.18719456985497374	0.24892943729966707	0.11939577801564066	0.006876988138842341	0.06921541419483256	0.012720252677137122	0.20212529316434813	0.13817789285458765	-0.04392521936786174	0.1354462706973687	0.06287675599812018	-0.06580502335371502	-0.08964444328637544	0.05428699587815467	0.19998830985491362	0.2579759164741436	0.10246927793202502	0.13296168052770355	0.1461433483085519	-0.06360484974093401	-0.043883421155132454	0.30267072289061275	0.21089556987262092	0.08717284701286529
1555.6000000000001	-0.047843811784225	0.09935259522710652	-0.3720205023865631	-0.03292043404248699	-0.052462887402294066	-0.11994554750816941	0.20894344656681516	0.2534528734416963	0.037533331005489154	0.06888347500939526	0.16516387668050037	0.1718000202831882	0.0469024126687291	-0.21026911126051928	0.3691044338939039	0.16780112685364001	0.20241866686809878	0.014451292940586736	-0.19246173673919612	0.019939230826516118	0.0950235084329337	-0.04812696064533135	0.33310057719060526	0.06452785428559688	0.3157928842006431	-0.2375877055102018	0.22621681412187195	0.1871317397931506	0.00784815716813761	0.018014162027248152	0.01617509754518081	0.19658412765470235	0.20659353403826514	0.12506000413182414	0.15281494612113863	0.12787865190679037	-0.03956896951008679	0.1045304639385452	0.07886284119977441	0.25090941810774164	0.3094135499899864	0.039910694087879096	0.1811843413297556	0.12743866371165752	-0.09001303077102495	-0.044077417635416685	0.27689443498959226	0.3205994528880606	0.1255058806385236
1555.4	0.06909769093788695	0.1354296405714846	-0.2483025926220031	-0.13495929527721193	-0.11252842263817157	0.017281819532952034	0.19146628011989164	0.2220119536146672	0.010820656112865746	0.030290178474858286	0.12778994566109877	0.16704342887364604	-0.03807735091731162	-0.24406601465763458	0.3965879130026785	0.20537586777967337	0.23162915209837603	0.0414844396583486	-0.16478929392649022	0.02747041729085271	0.03575785226963543	-0.01588477698618285	0.273511787600373	0.09155511401933648	0.24253317002713087	-0.2936213948145364	0.21784874457471998	0.15787489656880818	-0.07089940400697982	-0.009093946864167597	0.03898392001780299	0.18229897584638766	0.19441639357642138	0.21704362727555213	0.20677318853116983	0.15452132199525	0.026637820158325255	0.24971687810955093	0.027841497996400046	0.2968876831179404	0.21234334876887914	-0.02049815693736102	0.24910240453497762	0.18401681799684266	-0.020150763992264516	0.02534649820947672	0.19383962157504417	0.3591604181204406	0.15414384002236012
1555.2	0.11929250762552027	0.10476838016843025	-0.03629295779952482	-0.05380524008774204	-0.14271909618021733	0.1376167433601806	0.1747063093055704	0.15922668382882876	0.11135887659011942	-0.034845569747733715	0.1816994728080631	0.21271587905572822	0.007673857320467954	-0.3686835988192399	0.48084866338395077	0.2092129699713303	0.24891413029765533	0.13506346613123954	-0.10750145708386151	0.04646005158343178	-0.0027216510283759737	0.01308568336894255	0.2770370618992167	0.14764469461294924	0.1922379360441893	-0.2641385951923259	0.23089721650195147	0.12055294251706747	-0.11446138413451003	-0.07272272756127802	0.2402342235086226	0.25310846864498154	0.2411050852907039	0.3008071425594417	0.21898317152149083	0.15932947642096928	-0.05917267492338889	0.278328402469861	0.04262921103694435	0.30439309467597997	0.2127704483325782	-0.10072448028507938	0.3138024868765674	0.20469736935515814	-0.018651576237937905	0.017660044662158977	0.23727909994495283	0.341485471454103	0.17559346791786845
1555.	0.17439847205457648	0.0009618351739838771	0.10626102782636788	-0.010219624888500076	-0.1890444952872755	0.20022720835981897	0.00011334475214941353	0.14573831457308414	0.09823061565892183	-0.08133373121731072	0.17766677213846918	0.2578912149418193	0.029403539242692477	-0.4575014622701021	0.5060666201078785	0.19516545220329407	0.30686896658154866	0.284091146576437	0.059069751368571455	-0.031126780977909073	-0.06950973914315442	0.02988054230112691	0.3285588431784787	0.1924127339888997	0.13809707414268335	-0.20065910310345553	0.17165667107509644	0.13602560299152916	-0.17067682174993076	-0.08971557355890399	0.489343342203547	0.22980731424522655	0.275118743805661	0.42535137709545023	0.21917581441939435	0.11687243417204232	-0.08605130839960407	0.38220106598142667	0.06701883640691265	0.3394656004390011	0.2655029260483719	-0.11181555379596296	0.3286973463936126	0.1738019724273649	-0.009645363713132758	0.036858074242626854	0.24660899180394888	0.3385822037963587	0.1976600758158912
1554.8000000000002	-0.0021863806904390826	-0.10653463974862605	0.056383156083923455	0.024920481884522776	-0.18612440224931062	0.29394153025219993	-0.20085327983296725	0.18305798860528283	0.02666277080534392	-0.13966259541886822	0.12152618288195671	0.30882598953693147	-0.09775926641022743	-0.5254739872740067	0.372788956860206	0.15548429328938018	0.38315491396777246	0.3066414014995957	-0.030124553832331372	-0.15209733801321823	-0.04692648774704558	0.011188403194204638	0.3552582557382068	0.27984689721256695	0.13110332746410971	-0.16157787954101152	0.2485538303328084	0.07048853642787872	-0.25089757907770166	-0.1482476025133915	0.5364527405704752	0.3037696769827218	0.37127465010433386	0.489003683298106	0.2560037504037274	0.10373353427460938	-0.114280323893121	0.3702311483484599	0.12538984611085147	0.3762757377290611	0.33641662278905876	-0.09174434192631618	0.409348756661301	0.19621335467343975	-0.038681610897569364	0.07960951758145837	0.3653419279639251	0.39556061925259467	0.18697594321298222
1554.6000000000001	-0.2612905074332102	-0.10857349579598326	0.06956883007944262	0.12681641590435141	-0.17721700511830762	0.42773399912740817	-0.26970948142447876	0.1834835977874442	0.05672462448840254	-0.1297673534238206	0.06263343203555198	0.25230346274591514	-0.07192090430371083	-0.5231327144880374	0.3271691996053826	0.1198334512866492	0.3769860008903682	0.23936523507020235	-0.02773761588932273	-0.15963008288910646	-0.04816780924384419	0.07752400055284708	0.4169388832852564	0.34959979360519366	0.1623737444287236	-0.11635676569428957	0.265087849816652	0.015304911079123129	-0.22219452679807689	-0.16283422776729695	0.5873481625905631	0.4161547736454327	0.47005468335978623	0.5846991518276321	0.25069243116326834	0.13392591790160518	-0.19067777907481584	0.4131246173951986	0.18150227125217813	0.4281280001951501	0.41468660324694256	-0.0730427240432202	0.48882257272703233	0.2791609182269337	-0.06511615582750255	0.11394784356274629	0.5626061853349299	0.43056114299709003	0.13842066635821743
1554.4	-0.3223697055946397	0.07362288604864345	0.008329075015989257	0.10043588814782997	-0.10853271488949336	0.5355946244546758	-0.27889376086578244	0.1486969344994293	0.00875323806031841	-0.11588976115291076	0.0052249768269419135	0.21654424199635428	-0.09907176748309243	-0.5321877629156126	0.21986103781806843	0.10275192642115756	0.34849274510117734	0.18436617840192732	-0.015933886348745468	-0.10170762091967311	0.03037802961630491	0.1566908652734609	0.3381789030781584	0.42103147468492286	0.14690904055949033	-0.0045552887248028195	0.352413082918062	0.0516744870617478	-0.11608053592474057	-0.17132502196565952	0.7217641607505642	0.4550061688955413	0.6029512476259683	0.7151070801749384	0.33523676593842255	0.1469730975345801	-0.13775244666018732	0.44122928460120875	0.2489661513511362	0.4285860908965761	0.4556414546185706	-0.12812655821078975	0.4874581240642939	0.3423312710074752	-0.09122367824878891	0.05205836850813221	0.5902027389299399	0.4167513952464818	0.1505885280580082
1554.2	-0.24151906164739373	0.18836368266437192	0.2443214943497483	0.06314921502030564	0.029986376020018156	0.5264729606260765	-0.2796387664460634	0.09208878821527287	-0.009177481166748366	-0.10451540493952077	0.0036102062680064247	0.2564722133722131	-0.030955428394868357	-0.4590102752410167	0.13166518133374644	0.10493845069720048	0.38674376446029224	0.10256405488226461	0.08801933582304924	-0.07326177377302087	0.09877922663266965	0.16461748751308472	0.3394348922734717	0.4954390488101691	0.14119321905861068	0.11652197037037858	0.46542469373268525	0.06583425303852337	-0.12558961772175148	-0.14940051047239575	0.8512274560595544	0.45902251789101234	0.669105769197764	0.698086706062173	0.43763532782053016	0.17012540404213933	-0.03531169822188204	0.3574141147506872	0.36588108115195495	0.5085401373126044	0.5139010448981608	-0.011567973159377045	0.5734241909120344	0.38178838217662947	-0.03557328208250787	0.03985837938479976	0.6393179122344217	0.3933976959247308	0.17338504610351316
1554.	-0.08536971044001804	0.13842212739860682	0.35312087695430305	0.06714889788185689	0.09540722526127215	0.4498439172939088	-0.3006416149797903	0.148670034625836	-0.06222597649418718	-0.12101064769054841	0.008715582502863877	0.2446964295734702	-0.11270432540759459	-0.384834578075976	0.10554047600364223	0.09922419768081721	0.32941195000998214	0.11578799889305252	0.12718941308949697	0.02235422313554885	0.03100882161236783	0.07131065560525521	0.457133887316848	0.4900914922720729	0.13616524467840616	0.23942372010722895	0.4915240318749724	0.11577246389848991	-0.11179571040585914	-0.1424826873345075	1.0166038405089783	0.5244071887927151	0.7572390390639435	0.6601074053901173	0.47694688274389146	0.28088486753900976	-0.024023162201255183	0.2606075527082384	0.5472479283468351	0.4830284227141044	0.5933368466758101	0.04057914315750274	0.5344785029837037	0.43447277262553435	-0.007173672369673173	-0.08331684460299131	0.785259867014081	0.4380455369865401	0.18831662790554674
1553.8000000000002	-0.04062440159242426	0.19348640115363988	0.2790893132615136	0.09945214383415137	0.1679631448953723	0.44052267612911067	-0.3114827275426917	0.20446619080684877	-0.1203292071784698	-0.12004900073925037	0.015592071034292655	0.23414767642374415	0.03895316124483228	-0.3646182523245113	-0.026239988524127705	0.13577546389929887	0.22005638544120082	0.09624592596857764	0.23190595969434755	0.08163434627729048	0.09932857507654853	-0.09140871631190045	0.4452971154130675	0.5975127060565093	0.1754395851966878	0.33511107248576083	0.5044515964584725	0.14671596726236452	-0.14576505604740675	-0.15440644881646334	1.0241114187950926	0.6435794518054553	0.8759980625648032	0.5930934221237422	0.5175365620067289	0.3566878333531004	0.12152179781776087	0.13978250166927653	0.6869897845407915	0.44985390173365736	0.7433698040485917	0.15519143950059935	0.48029924002838237	0.4528328811126997	0.027608318788983368	-0.17868482799709723	0.8898770454227936	0.5466891190474104	0.19500636194974205
1553.6000000000001	0.023915107878338955	0.399971042604549	0.1174921658357331	0.10058402729331561	0.21961690338271295	0.35729187640012633	-0.2335255720011811	0.2076035345887111	-0.09800631122005851	0.008686489844395587	0.07078583065773152	0.22870758465824878	0.05819141827226057	-0.3966660003443515	-0.12389373731607653	0.1711191996931994	0.15750828404771755	0.08390441786347282	0.26136014116593204	0.06026091057115446	0.09583671980388415	-0.08284453098528609	0.5779470946534624	0.7509707467800077	0.2606918421246724	0.45788670288987465	0.5247901925890549	0.1544613831848836	-0.026546108646785947	-0.16606142727366532	1.0564795888293623	0.7121432153971454	0.9664850001223914	0.5815951531088372	0.5691893705995603	0.45001383280027873	0.299879713461617	0.06739310711336359	0.772689954055501	0.538645048836838	0.8057116814397346	0.27697318890844164	0.4465507851794495	0.40222509328326606	0.011392780958467297	-0.21619134677811686	0.9965409382010136	0.6605493296403598	0.24153470271217786
1553.4	0.0376653414433436	0.5272837547065657	0.005811293644730352	0.10082068857281005	0.22541132628927976	0.25825442914121705	-0.08530234599478594	0.25566921593844955	-0.06985508775432582	0.07944410219183592	0.12731527504963755	0.17565795741500573	0.10208983847680181	-0.4020015141782287	-0.12300828624069568	0.1584835052071357	0.17168006169550498	0.11932816193206879	0.26022177571521765	0.170662911766366	0.17554136156496306	-0.09871620957040575	0.6998728469870286	0.7497288202966866	0.32470104006479783	0.6007091642725146	0.47178493475049427	0.19693097551548522	-0.023831343103122963	-0.1063427149738233	1.1467591215309418	0.8517659167984328	1.079040262920411	0.6633211384390495	0.6069262426333405	0.5934516688727173	0.1984127847887458	0.02404370131084353	0.8921609446487286	0.6261511254059446	0.9285569120215331	0.30534430992205847	0.44201355090016675	0.3983254521936185	0.04942045915402134	-0.24181714563207835	1.0718228501780327	0.7492127113310452	0.2977956629249861
1553.2	0.1771582407326373	0.6349385571040558	0.013356352728183939	0.0817226712743907	0.18457049905260509	0.16241846572702212	-0.08524360659703765	0.23838320580121838	-0.0763898926509281	0.11491148434101503	0.11926556360440567	0.13269091353798246	0.30798195776471243	-0.3789438908523846	0.03849722511034004	0.1737265094838289	0.22341271322633133	0.15575494226530426	0.17312977354581152	0.2542301636226992	0.3468529626821723	-0.12017537500095417	0.8285293487826998	0.6980641517814946	0.3583762794969216	0.6207620939848186	0.4262534150129982	0.1928311302073383	-0.008673187422456952	-0.13856754889911874	1.2325544160051893	1.002941999712161	1.2015039989315053	0.7076071966964507	0.6864744854509257	0.6411195914338667	0.2107684837438185	-0.1210227756244226	0.9765183710724111	0.6702528404571159	1.022866126383256	0.4143850829908809	0.4792605505650575	0.391214956409834	0.04488704332229968	-0.29190948946444734	1.0940445171063822	0.8297057492962405	0.35958033335963563
1553.	0.4446989477347884	0.7754657176498896	0.06809815065950273	0.06443939785821791	0.04436189765072449	0.11183371511241827	-0.13220315879995062	0.2526120104369774	-0.06616268944047617	0.2395695632833658	0.20733282579317147	0.0858127480721428	0.22932717443686487	-0.38467586954203925	0.06395815908773855	0.22171653259422913	0.28887503303510664	0.16505990379519167	0.1755565337680194	0.2592263264118962	0.32557566138921923	-0.16725212589044983	0.8547024244063623	0.641579282131127	0.34547161576451163	0.6269749424812433	0.5157970013125224	0.22712058883041708	-0.06944188021212325	-0.09561471718091394	1.3519870012391395	1.0767551935652744	1.2126819125828892	0.7254986400525596	0.8234645990779917	0.6528906528362396	0.33885472934382904	-0.08747473917425751	1.0357457692444327	0.723598786077527	1.023416540816329	0.5084078583417472	0.5047554473070979	0.38875411599882376	0.06829591662302976	-0.27000290761894996	1.1652865781074777	0.8825473766960187	0.46236122140729197
1552.8000000000002	0.5900779488691706	0.7107209665077772	0.10612784796864472	0.0059932120971769535	0.08744447964323224	0.1132213192897786	-0.26172679018822453	0.3141661530967361	-0.02028913585667881	0.3135698606803092	0.2567023241085193	0.08880736984342212	0.30438844913792995	-0.32853898042583674	0.05442983340579603	0.2635086987825205	0.3396296250710202	0.20753260395991485	0.2016041521295287	0.2959130503522013	0.30983902420880505	-0.2027483102333925	0.9833323113102644	0.7213992726566639	0.3634601263119178	0.6134728645484298	0.437427232207389	0.34516266905972487	-0.13379079646257924	-0.03764818489625469	1.3411163388156642	1.1616332273889827	1.2021429408571245	0.7574978101436115	0.8245169024782283	0.6294477343979981	0.3394554246801567	-0.04733294227574528	1.167392566142134	0.9042398049919056	1.01315860352526	0.6458723569937119	0.5658064567618031	0.4365866033134701	0.1376629059444914	-0.2056364624709453	1.239849864328291	0.9137658673112674	0.5193288831917323
1552.6000000000001	0.6237738918874887	0.5631314780332973	-0.018931018771300143	-0.0017665075700411719	0.0215654905748979	0.06253278000424034	-0.4482043060065454	0.369131574313398	-0.05031692622735396	0.29726634114239436	0.268597597932389	0.0627797967846557	0.3544783265707895	-0.2570434421827985	0.13070764375583804	0.3233569826864348	0.37523477157439084	0.34976023402911527	0.20807101972298359	0.323064573552022	0.39089072211754583	-0.17529003393485487	1.16068661503829	0.8150472229531269	0.44612047676642685	0.5416563359321261	0.345520195376064	0.43772938843169334	-0.05953788292195489	-0.11634916386247393	1.3654997423312243	1.3523642781151048	1.2790466294370968	0.8652480247619888	0.8356596710427613	0.6681083767795393	0.4042726347634824	0.08873987578148926	1.328634339759908	0.9696054812795017	0.9609459508408275	0.7026534238284546	0.6431773163643758	0.4381713257835931	0.16918692748380423	-0.22489046158841253	1.3735801828149354	0.9634581609449963	0.5213613937783526
1552.4	0.6075785574994823	0.43453252206079723	-0.07896610832119709	0.05775068677421759	-0.04206553163774655	-0.08542487227346081	-0.507133680358954	0.4081859296932354	-0.0390390260686962	0.25466527742205014	0.2705626823832845	-0.025051247196419643	0.3298657287298471	-0.30741374800026466	0.07819465499831789	0.3948196108332655	0.3928359521335764	0.4220368795202491	0.25282143474501967	0.2764375879078683	0.4777735789128111	-0.06667951017978427	1.2331870272740733	0.9495512012230112	0.5648234762250265	0.5208695834416021	0.49958850498311863	0.46717237554139834	0.0736060544818607	-0.03521818728595713	1.4891829272636168	1.5416348614859088	1.2833274736812994	1.0460762210250356	0.8405561698830749	0.6930112655345079	0.45692399737082856	0.1661864325985189	1.5346570599005904	1.0855751827474305	1.072035940924911	0.7046745855128282	0.6231421111328089	0.4242038546866886	0.3047524462017321	-0.11524457468660804	1.5013884320581783	0.9670551747036913	0.5503760071026793
1552.2	0.7133650928298035	0.3285042903132621	-0.07367959000304493	0.07076036191757222	-0.03345551655503273	-0.19290629484469884	-0.4576827047205974	0.43318646264639993	0.055204085760953175	0.28432541658429195	0.265767967598897	-0.09705209984445679	0.33592498696621237	-0.2961815833232197	0.10245806426933687	0.4914284010479436	0.4885093134262873	0.4699562595454714	0.3147515343969651	0.23670289998881797	0.540794500110158	-0.04069972242493705	1.3451998721225245	0.9056133493447828	0.6989888068210439	0.5903935974919865	0.5394042521902377	0.5105497595849169	0.13515047524973248	-0.14844638675807734	1.7247226634092696	1.6760859988564087	1.2700596654408978	1.2565031741906005	0.9053962012075358	0.7210195443535314	0.44721684358640634	0.19800101227149625	1.7021845211607367	1.3458991414154253	1.227665785032769	0.7724555754842981	0.6703795933175828	0.47595526565085966	0.3068804764405677	-0.08450570993078646	1.681418145451115	1.0089063409241898	0.6555343522392865
1552.	0.8003229596877871	0.11482562388620754	-0.06973969591821749	0.08933188025137205	-0.16248415980946052	-0.3339558128132739	-0.46862691939094464	0.4350783061731055	0.14043761694178894	0.2836646426135663	0.2220689661909688	-0.08016013793285279	0.2301991836516165	-0.3523339017093862	0.19871520375718765	0.6026319537297371	0.6154976090149865	0.5748840943042717	0.31173545294813954	0.2736986427868773	0.5502769698681214	-0.06491675406633723	1.436501891240575	0.8759873431335984	0.7776776518849595	0.6158688280329977	0.6562727772071251	0.5845288794569902	0.06178739434008583	-0.17373967201632304	1.8958843418643312	1.8627104728499186	1.3286716781159384	1.4274115622664116	0.9580824809697752	0.6895170206150635	0.2885389804481453	0.2742360202346928	1.8544562366607775	1.5631727253970822	1.3435221572365386	0.8325382763784244	0.7830001280767303	0.5940172607731983	0.25825280899822045	-0.11084232429662785	1.8596778302454657	1.1217427952134245	0.7751352669646727
1551.8000000000002	0.6204085648165661	-0.07232912543187664	-0.16857175974307753	0.11843079686315952	-0.20145458476318379	-0.2840658218191656	-0.5598204326190764	0.40398904663820817	0.2648368430851507	0.26434297886147146	0.14007169192927638	-0.08394113361083416	0.14925761198599896	-0.2380235656957803	0.08116647133739381	0.7057033672754026	0.7041121331866392	0.6577987137935382	0.30082857963138004	0.3515627623485788	0.5346044098209648	-0.05874776024578261	1.5440851454047821	1.015200561161447	0.906700865178631	0.6499384091639557	0.7347589552926573	0.6494288904909588	0.13243098057803282	-0.14757001825388136	2.0841142622619158	2.0403642351236795	1.4208809594939964	1.5062411312317099	1.0412593369806773	0.7842563398300397	0.3583040070899371	0.32736813459558234	2.0552066277650103	1.643093985226193	1.4440358931302912	0.9726054854456889	1.0046827961741984	0.6971926141853309	0.2621805122519801	-0.07528046981590183	1.9403920382399176	1.2579661854887758	0.8528575784754678
1551.6000000000001	0.4717590517974902	-0.0045918567735960085	-0.014158954070850133	0.20280391018752744	-0.22383120267960005	-0.2075838109830835	-0.5213085526967226	0.46161649434709784	0.37769652242614155	0.1882977912644841	0.10572401946430737	-0.1533729829270889	0.10314974918588832	-0.2713152090178515	-0.03971928427099531	0.8115337782034792	0.7633852442536715	0.6376030727607314	0.3820163956253681	0.47958649356002125	0.4572460136230912	-0.0958970751127125	1.5628849454341975	1.1735994057468382	1.0632623801608485	0.6641228439429844	0.8927660673734725	0.7240638189097434	0.2535817739565468	-0.10984163965006884	2.3707314671852604	2.148626919916024	1.4717538489031865	1.5704698881509245	1.1260596197833144	0.8948757987868348	0.49236210092547916	0.4004478350141747	2.334868517805407	1.7973255351304507	1.5338564827613805	1.0121422938582207	1.0550841112038252	0.755664201634602	0.2787024090640223	-0.069673329610315	2.1522089897091	1.3176582210751977	0.9132167953502158
1551.4	0.45288962303808106	-0.008279845104129747	-0.15896558086806473	0.196448786676088	-0.145940811498191	-0.2458293785259657	-0.3720832321883295	0.6324479960642457	0.5130151804852078	0.11513376331579586	0.10971714359319312	-0.14580445038240628	0.15818083544172112	-0.2904661246746055	-0.08399400074449012	0.9308192323206543	0.8287644622806747	0.6811120990867617	0.37563777555915545	0.50978701659152	0.4131597389787678	-0.13166082373377508	1.6216298891182936	1.2976622984091728	1.2161377591843603	0.7656374817320184	0.8530640975585658	0.7923572729202459	0.37097340661184286	-0.13998745187453834	2.6564225182061154	2.464305165231424	1.6445029430914004	1.6183375004689753	1.1773164848110018	1.013496703120151	0.561417108829646	0.3798375421165746	2.5656616274541344	2.0135746197344226	1.5933344379316265	1.1155361223632836	1.1409146280517537	0.8027136433961395	0.3148705271638499	-0.12526762379601142	2.2045200660603115	1.4138525486448654	0.9827301639698132
1551.2	0.40073396694506797	-0.006360752098627631	-0.17645159867754084	0.2604714584158134	-0.19527688796034956	-0.31410901745117725	-0.2443767228300005	0.691840079783478	0.48219983332314476	0.0903552392281253	0.11981322766722603	-0.09658978031563725	0.10512282148639425	-0.38323967092108674	-0.08306166866209157	1.0982802913012375	0.9148320267578165	0.7699616820548667	0.3514830176433376	0.4966086531810065	0.4686344741118098	-0.008606947709876744	1.9703532538088322	1.4567885346293956	1.3506968118286333	0.9168693078823149	0.9490507432865285	0.8241565286554873	0.43723958816127007	-0.2248515567763974	2.9447640679676956	2.5028951684986818	1.8535889225814677	1.7276676085729743	1.2181286348599403	1.15210663404568	0.598282109866374	0.29097718382897436	2.7713909227322415	2.1623082485725993	1.794258243921918	1.2077688648331502	1.3124115596380228	0.7564810186184275	0.32146175055597076	-0.16294389261053602	2.42962718880541	1.531964679199329	1.030655877834441
1551.	0.2633753133854532	0.089830272526005	-0.366593246735927	0.16806251369159125	-0.22496114116396723	-0.45729810003011145	-0.17663424046064305	0.7880347263271089	0.6421048772159884	0.03790959946841409	0.1275042212650143	-0.10476439758185006	0.0005740857879240266	-0.4078230358628985	-0.08307295757041791	1.2507002231997404	1.0332763147322583	0.8676016094638905	0.40526669424926615	0.5249469355497977	0.40088111165732127	0.028659152879476048	2.05613887137197	1.532368218881389	1.5142054286313003	1.0849016138758776	1.0822886881032034	0.8608230432372835	0.4135259104717482	-0.21617195049524243	3.246165251253472	2.7025455584749323	2.094276451506142	1.8195356695385843	1.2030564707110116	1.186804147916302	0.6098357006136339	0.2723355814993749	2.9680145699092724	2.257881703767489	2.0437091500400344	1.3292909746486323	1.3643642936218678	0.6709132982803152	0.32912987774202773	-0.15811032322726154	2.611156115047448	1.6711991685177772	1.099802969495395
1550.8000000000002	0.2803960536260495	0.18436582442034347	-0.2264269486999905	0.18007656620228413	-0.3612195585144816	-0.4243507669436871	-0.04744151095047622	0.9974351891371726	0.6863967798750367	0.03101516652222739	0.17544992807020207	-0.12923434111262652	0.031173792593845652	-0.40684240818301276	-0.08890020401650511	1.3635308701408373	1.1546598876820293	0.8477095704797304	0.49947843028281647	0.5925047024508655	0.37129607251888674	-0.018424884424293533	2.1796598559814284	1.6499770403380203	1.543566727209337	1.215706002064873	1.0896113642748608	0.9499489050490942	0.41214496945510587	-0.2601820043238971	3.407963702083971	2.827290642601694	2.2478032043389025	1.8703954822027238	1.4127868160107826	1.2748849365206512	0.6387773718051017	0.2457481513648039	3.0984539091816994	2.455660876068771	2.230426744246024	1.4879563443789259	1.4317109178633096	0.668268826006232	0.38140587888056543	-0.16271917425305746	2.813265581046934	1.8137245128925514	1.2338129812213836
1550.6000000000001	0.23774169115041255	0.33389343528982746	-0.18301293953959147	0.23499794874369692	-0.5266794572246661	-0.439631371393854	-0.14217403982363605	1.0995380248730016	0.7457319409171895	0.1294610372580846	0.2276879618650909	-0.10260769951833776	0.07398101487491608	-0.45398644475171546	-0.05473025582097559	1.4954084526256715	1.3222997718571734	0.9154362092825937	0.7050499826702259	0.60151545195454	0.39314772770253703	-0.006598210199013542	2.4091666601755874	1.9316814826476325	1.522657004692003	1.318609354699914	1.1583403767188944	1.0191894456444957	0.4274016899286666	-0.2318297644205214	3.439023897522048	3.003300296940002	2.4193197093222727	2.0020999882506922	1.5211658329313078	1.2905307872462104	0.6609547483601629	0.12182302235052951	3.34170537825667	2.542454983770908	2.2952790460757098	1.6476008613568522	1.6269083409463647	0.6830850640878571	0.435151329093859	-0.13729918308475067	2.998615797285435	1.9654506411146304	1.3571295251840234
1550.4	0.2297950108522429	0.6189852599626389	0.005067652748520519	0.27702706336329996	-0.47247130440539314	-0.5035663414125736	-0.2789080126114346	1.152444956699415	0.689530637365022	0.21072877779467403	0.28707458420653525	-0.09673168639595807	0.11315159613757267	-0.4199474810137779	-0.09363312128600315	1.6315379255113678	1.4176955197189296	0.9814651833291735	0.7368431915236642	0.6073108633866928	0.45563785882878327	0.008483514421444228	2.5498519141629465	2.1568517421638984	1.577113923484147	1.41879057971305	1.3066961418025296	1.0385161315341565	0.5033587237312837	-0.1323266536933478	3.446696453198223	3.376176206129373	2.657546123950838	2.111251075520223	1.5862536858429248	1.3605803569920252	0.6966006720626343	0.035060777129773915	3.5618746314800833	2.681125480906873	2.4105324742743033	1.8193600002563781	1.6444678295130366	0.6765396599434325	0.49838516446350223	-0.08535563093782735	3.152189120069502	2.150743940551283	1.3904585190957734
1550.2	0.5376313074128873	0.8387188453449992	0.04066970049729017	0.12173235217946465	-0.3092873372314162	-0.6266422430625554	-0.3212097110801587	1.396124999461683	0.6475095062366449	0.2337410793341036	0.4028598979327274	-0.07167212146627402	0.1318992280456107	-0.3845303943450341	-0.1372198104568414	1.7401020099557414	1.5066428896460653	0.9764358643065604	0.8067599736327346	0.5769616961679369	0.46671138327300404	0.03440743536475387	2.72459237456507	2.3410467350843014	1.6711866336479353	1.4786597742166236	1.4120484614394453	1.0426103779200746	0.5266475720778807	-0.08948314232196555	3.737961742684065	3.5286497469463587	2.937029489359599	2.2819552207663207	1.6482008152699426	1.3988203036362676	0.7628878142465735	0.009013014577188916	3.7701043421081954	2.952313595019727	2.5365664417353777	1.924088719327632	1.7183238692130534	0.712640375561798	0.5414000856625432	-0.031799359709281154	3.4142266013635543	2.3774922713359445	1.5079807035154906
1550.	0.8505753317271609	0.8347537484595475	0.16666257720131633	-0.07635141510343182	-0.26244494888119413	-0.8711882330754563	-0.4692974159372579	1.5497583771257217	0.631091810216184	0.3679226023492628	0.5105052933177483	-0.07872538358273581	0.11072517658043293	-0.3410640038570646	-0.036274507915209836	1.894015037202329	1.5810032771048963	1.0413682390896521	0.7868695218777	0.48937387781808067	0.48260174178321086	0.07128445460563093	3.1845773690149106	2.4506806108505206	1.8283749582428923	1.6317987117785664	1.4346401638707895	1.1705580854554882	0.5155180783595494	-0.07793816877308746	4.059119816150856	3.78245575235076	3.195104792766519	2.5387066241875487	1.7026421308364021	1.4416912923152965	0.9647304025790914	-0.06646712120517059	4.010450656348726	3.09980203619793	2.6959915353310886	2.2027849754887208	1.7715397930278192	0.8453083351586251	0.6492111875961406	-0.01143998503592536	3.647204265321496	2.6279805357869073	1.642165670621832
1549.8000000000002	0.9892658822363182	0.7840542841323107	0.36709850137533184	-0.1206096025755688	-0.5000684086965692	-1.0239636935385847	-0.6432959197618037	1.6683393832616955	0.6665270274094226	0.5008097439306229	0.49535278060574306	-0.02847380948222376	0.0021387176363001593	-0.16875989518900655	0.06767883786950438	2.0550590582969948	1.619868322684099	1.1979235807845303	0.9480378903510764	0.4947402781754127	0.4895745805173079	-0.0027837970853308996	3.3482914998901805	2.66599706625505	2.0141109482027506	1.71645697281475	1.539748682675134	1.3134767036344255	0.568570528541533	-0.15697465653323175	4.254832926312591	3.833548409967724	3.3346848562939386	2.710692647098035	1.8964262919522334	1.4749122632279397	1.039886773748638	-0.06305699205845844	4.221118334111258	3.330227817210646	2.9081812695559317	2.296171556400059	1.8704089194664708	0.9153388919666848	0.7468807194300767	0.010458346775602093	3.7831952875610475	2.8428289856829325	1.746086317609017
1549.6000000000001	1.114990361902738	0.9095675481979507	0.5497432322353508	-0.1274455075054411	-0.519847407116672	-1.1296589233473175	-0.6722621172180459	1.8727350560949563	0.7400267341016712	0.5422791727442907	0.553261645971304	0.008153623684171303	-0.018662815520157854	-0.1774717786958688	0.11898814905683604	2.1984127930611823	1.6887260447383547	1.2367440880773743	0.9979190263084721	0.6655964447425038	0.5248684727834505	-0.06489228682136988	3.501444865986971	2.804346841528577	2.1716120462238315	1.8963823581564274	1.6771780245372239	1.4603692890171223	0.5024934172542385	-0.14380029751349524	4.449957596486708	3.9591965071416313	3.383789441568572	2.976253045737022	1.9707369084418014	1.5611828893954893	1.165423575039085	0.03930513612062289	4.4347612164669785	3.4880380735452263	3.118645211730851	2.5109213729862394	2.115849784125648	1.0499912083367169	0.8928652978995877	0.01644480616666985	4.070896136656131	3.0384437759112495	1.9284836119471807
1549.4	1.2447317770827573	1.0680449328882626	0.7831082866436014	-0.008960040848632611	-0.36466924206645346	-1.2040120109012045	-0.6967947745658635	2.000508523887161	0.9417170393281109	0.6126553053575662	0.6302425006446853	0.009530189720603677	-0.04802476543022164	-0.10523769321167409	0.07972609383806525	2.326765719116085	1.8466871453774267	1.3079331450953082	1.0410339287679582	0.7511751642168305	0.5261435946599098	-0.11078624829203816	3.737065186906081	2.94851777754339	2.249179055314303	2.0431591849592565	1.7521169186869168	1.6442173068338	0.5892308283754424	-0.08482291504215149	4.612481218312655	4.281236651133927	3.5688930457419605	3.2787363228000563	2.1452210187823533	1.6588222888563047	1.1968218285723273	0.12187528829760957	4.619389456784004	3.847999377679965	3.2745425164303317	2.6687763787452363	2.159089834893128	1.2619124444195173	1.0345703968464333	0.05374915172219442	4.226536870129169	3.2593122498209697	2.0724347233958618
1549.2	1.4221571310815608	1.2054788983016094	0.8008594974826336	0.009249590568161414	-0.2574288826446444	-1.2310310731023333	-0.8330380363535921	2.10203353192076	1.0387967633906483	0.7559421644834163	0.6526723016503224	0.01861993649523352	-0.08342980200753336	-0.11132539399339032	0.03935078469410001	2.4571509042302533	2.00702746474843	1.4273193063381187	1.217782151528202	0.7716281417055814	0.4360649339426982	-0.05830470479740964	3.9327005982195464	3.2023152186193142	2.47825641370509	2.169864837003678	1.9006006477694333	1.6561371311595026	0.6614598779069405	-0.062447168808328304	5.063134251317037	4.47473611006063	3.667340433451405	3.4542213469729726	2.393888467430051	1.7393036683060459	1.1322700286700815	0.07047708293684858	4.906342945879287	4.152174800499403	3.497936427094806	2.8849710833246687	2.3469016056229086	1.3770647682807662	1.0656487531596994	-0.015548872343726886	4.388691538450006	3.5340143781893345	2.194132146759275
1549.	1.639922292602178	1.222212504288367	0.8541315452780629	-0.02917232187611675	-0.1659838613269305	-1.202058549654302	-0.9197027837349608	2.2755642792518973	1.20237234454612	0.8957637085624932	0.6583978072339062	0.027790196169935923	-0.1473834682937592	-0.04442655735438455	0.08248139532897698	2.671731550721084	2.043057517367837	1.484850203987013	1.1969398283193717	0.8882347746860465	0.47325868676740973	-0.13543832904859932	4.128421999037589	3.3164712970864283	2.774676256130021	2.3182999700461697	1.9383565230108741	1.7520213771107616	0.6729111769761424	-0.08259548682034376	5.572798234975788	4.746644523889491	3.863188138573845	3.664350702824072	2.464853137301271	1.9345577511621295	1.1422052762311712	0.06636189652151632	5.232350712549101	4.4373156069828585	3.6818655241537193	3.1110984848585077	2.4692657641452493	1.495233591861395	1.028743012196223	-0.08290221854584646	4.890140442515476	3.8172893646363573	2.2513636106915107
1548.8000000000002	1.7657254036104566	1.1698888891909434	0.8076690284299699	0.06773870348810243	-0.06281074342114201	-1.0543786427520518	-0.7940072097886932	2.523603007635501	1.3828373647576664	0.9633580135635408	0.6822489405959851	0.023072265740230184	-0.16736544923536895	-0.018386246505491186	0.10052434078173518	2.8507981187420177	2.141767085083941	1.6606072360828616	1.3003917375113707	0.9858078339217806	0.40760790449408213	-0.20268337759376848	4.497555932753393	3.4794180661843983	2.943841210881351	2.4011298992150354	2.00778361694088	1.9157233123307678	0.6138302866755511	-0.01855658556609323	5.923268313042136	5.090963004235694	4.128512006455317	3.9000307271710315	2.6152560998083882	2.012964648039809	1.237692970540639	0.06995628214171921	5.393915307628889	4.770041230373803	3.9032827162807227	3.3143975721688896	2.5729286217199903	1.6017909384331088	1.1043376269952714	-0.0809062066246118	5.1051024379346215	3.9967763384109527	2.327062483100548
1548.6000000000001	1.8960433535641652	1.1051816681168947	0.9230461883151526	0.14743312667120878	-0.2198686917224551	-1.1263230112898541	-0.7020898201393538	2.7392085318368635	1.4555223773139685	1.0354445121382172	0.6891382169559579	0.11060602000110042	-0.15825350110070335	0.07485570351059673	0.08606797670116909	2.970327233913734	2.278224349128004	1.7780272731339308	1.5804961160972009	1.0560161549157259	0.3487555741311593	-0.10198126672881622	4.744426110848769	3.8329880290165272	3.190625679158788	2.577006336563342	2.246294936405122	2.004987384448997	0.7077203025586798	-0.07961584520767667	6.371188788922203	5.210743263450944	4.190720054696257	4.087795609848977	2.8698557553951924	2.1007657015395718	1.2658668746766275	0.028666494587553853	5.7030421130474025	4.97352066810258	4.03791995794753	3.730226640450887	2.777187972678656	1.7855277359787027	1.1510411468529702	-0.042128900196785585	5.264647245785009	4.16744115903231	2.4787590088545244
1548.4	2.0190608152353824	1.0836657530346199	0.8555220738557464	0.4207618404285567	-0.48834231172482695	-1.2441626539949766	-0.7936638535537274	3.069387080572815	1.7751989526606022	1.1437165657969959	0.7236073902278218	0.24734350831863844	-0.1927209773611185	0.10519716304283291	0.005365478072629104	3.247804559925024	2.4976233652681694	1.8692606576234945	1.697579275867302	1.0843025431407367	0.45051402619349556	-0.07372722332846042	4.921656392558003	3.9261487470404886	3.4809372298763788	2.9135329680514426	2.3724545163137343	2.0221734012053774	0.796399062536801	-0.10257769298133923	6.747246986233734	5.426666980728466	4.406409151903454	4.218813961111865	2.9804228766810046	2.278485787254885	1.2627471232081653	0.15602380950194933	6.17950783142773	5.340841670315393	4.241948549429049	3.7974689140817355	2.9301397505678644	1.9049592211073696	1.2176258465663985	-0.05038953349482232	5.681379913398952	4.353262613755424	2.5867253011774447
1548.2	2.2673099806065626	1.227969157210876	0.9805642174938513	0.5666205439581309	-0.4101024303173254	-1.1245676181468247	-0.8495044826762637	3.2937752857266918	1.8933914638964497	1.1973715030186922	0.700388347525937	0.3496614540130866	-0.1343279971375223	0.024986819541005012	-0.06140377228319682	3.5130951862126123	2.8666315369641615	1.9700434151842998	1.901811501153559	1.1644056531105633	0.5395089852958362	-0.047946397118150616	5.239167354355229	4.183487903566015	3.5910029158575103	3.044717720286914	2.4674173985776444	2.017421683337068	0.7582492747915631	-0.055459306462067606	6.978969983718498	5.687321433214009	4.725171639606429	4.344820287872282	3.147301505444436	2.262249999706008	1.2241545402398146	0.14320659377645542	6.384220002426796	5.588396054917363	4.561815769884289	3.9499630811187356	3.0539879025223926	1.9382003761615871	1.219507364777332	0.014408915340240584	5.993874956556163	4.589696704660514	2.756969537357985
1548.	2.3741510193324586	1.3706159582101476	1.0374893834284844	0.519252647146542	-0.4297380282853574	-0.9526162955428078	-0.8338936053773924	3.3915369713855434	1.9611056356222194	1.2903296234587522	0.7713204769156049	0.41597459324601294	-0.17601658876240983	0.0428026572333079	-0.0399465811675989	3.6662403097052887	3.000730022115348	2.0866500070385414	2.0232531739737385	1.2630582419326042	0.5763321781429595	-0.025987187220959735	5.60736616259186	4.487097031702766	3.743645120551832	3.2328665176810287	2.6586942029701106	2.0082946140608833	0.8367059844004392	-0.08431379562365152	7.303608841083773	5.928183344810758	4.888902594488296	4.479103986349618	3.395996305833024	2.342934823420398	1.1298885523858226	0.0518713812704944	6.707181311229792	5.781215646349274	4.705859046772209	4.125958104725314	3.2662368800427823	2.0837599213603717	1.203412899009463	0.013446589019583868	6.158060323026407	4.949612715685157	2.9475839497650957
1547.8000000000002	2.5502465307870272	1.4663557710263821	0.8933060283852823	0.5573257744843406	-0.7317984851407102	-0.8596692840305021	-0.842935035023673	3.64957022744021	2.128256713218545	1.4118641509558174	0.777245521435413	0.4838102347855222	-0.06019504983673335	-0.027378990935532033	-0.047128689657595244	3.916098084383589	3.0931984876282264	2.223307135005097	2.1675898671670137	1.2751118354667437	0.6509243854603911	-0.05191272735527591	5.80022300605377	4.697098811994771	3.968458461499567	3.4244758973637235	2.7312340827754795	1.9624459466845585	0.9009964106619573	-0.05934032194087806	7.544140003048388	6.075723212866613	5.06894382079197	4.631364490585277	3.468406565890133	2.4482028133663447	1.0939684781369177	0.0062412319756242705	7.0396040473122605	6.034667626280477	4.867280006536198	4.215894576567434	3.2931424022222897	2.1964673972589805	1.2747058909909248	-0.016384801705009847	6.458998935571572	5.214968585953173	3.0931073842401857
1547.6000000000001	2.8199922080716178	1.6540023029960542	1.0036472682042084	0.5882315513708808	-0.8121860597711748	-0.6055504792606605	-0.8312947122019012	3.883572921687025	2.293391682070524	1.479824616614884	0.8102621462714146	0.5890281087524621	0.044031342114910846	0.044708341763133534	-0.012431708511513874	4.1215791027429916	3.208918350478372	2.4604292830912367	2.3185532024396918	1.374978991211206	0.7824715259136821	-0.06362521024776523	6.023586734126951	4.861812276788676	4.078672902188935	3.535607411950143	2.7859964586070887	1.959816068804545	0.9479058176665203	-0.027129267575503827	7.6497944375626465	6.41289928118825	5.364445388853686	4.879594171319856	3.6260774209540063	2.5948921326940066	1.1992510477406209	0.007752721252340734	7.194111713273087	6.10845645174476	5.220589339479842	4.5012539004435705	3.427583544098405	2.245278356524003	1.4358690217422072	-0.06569886165669162	6.720489661319414	5.439146370544544	3.333957747951831
1547.4	3.0275545172156555	1.8438688530007383	0.9869711860163675	0.6225422482171625	-0.8489744795094534	-0.48565962072004343	-0.8893005468637393	4.093890348172414	2.490565302266624	1.525128278714871	0.8498468760803028	0.6956890600455389	0.0024517242740418705	0.08700841472427512	-0.016625128258615174	4.255648055748246	3.3167168566443817	2.607519736801637	2.3286533177170106	1.5189159267972352	0.8178592343946484	-0.08623729098277257	6.1671677491751	5.151428799486324	4.201253628082246	3.652076374510762	3.0404787360648147	1.9902765316094213	1.0369088449865682	0.017820852391529488	7.888364275952631	6.467354161943956	5.572659074587224	5.094161040331744	3.7233161984039276	2.6790309796694203	1.3261285378961467	0.009594937868738175	7.410038886512799	6.317225019313663	5.363520645965603	4.685545531505543	3.663344054660256	2.412608386829092	1.5473432288035875	0.03476623591816572	6.991700850618226	5.710390208877428	3.5741035711004776
1547.2	3.126628221512965	1.9611332437598923	1.1204097617131532	0.7381682600275138	-0.8607776629751356	-0.5286705322612748	-0.9894111984765678	4.330363552449797	2.764595260867436	1.5224969114019127	0.8829950402371259	0.77033600710193	-0.005889605118508569	0.11669209372394318	-0.095960638620112	4.449041121858984	3.511970234507914	2.7385122058524995	2.297965900875584	1.5589301535003006	0.8604271893638191	-0.12284542727982481	6.336343614743867	5.3009068587028825	4.432497634720749	3.862492546984866	3.2926571524763517	2.0418409750166395	1.1580155421867515	-0.048760216169165226	8.146316459188219	6.683051444245437	5.753432726610599	5.211469177419409	3.8474732323193392	2.8018431482619808	1.446763012387219	0.03875668988713572	7.706120853700379	6.674036250927971	5.628730618378439	4.761188763246468	3.766435066691492	2.5901946997404397	1.583034437436291	0.015800956234757413	7.344160666903948	5.887100161676763	3.7714408837025264
1547.	3.260270807498699	2.105666845529955	1.2003789275684886	0.7279820191929637	-0.8618028835339185	-0.4351684626249166	-1.06266323384974	4.479026563702105	2.94386575511074	1.5573794358540676	0.9003608920205679	0.7766162676506874	-0.012856774394646164	0.0661041769320778	-0.02624802618687036	4.638383657746059	3.7603184272089756	2.8911028274187673	2.3771529161204343	1.6080579010854934	0.9610867805107788	-0.25741714636605245	6.518604734185587	5.491826712161038	4.590392201290602	4.035823495274014	3.493544564377594	2.1212766668252403	1.193351195175395	-0.06883156112541448	8.207542621842133	6.9804317281880595	6.048293566898234	5.344173280351377	3.9447719973908244	2.9318709632570377	1.5820823256169911	0.029267240312295426	7.926549632547271	6.818350586184827	5.934204799266383	5.119878253364634	3.9300507124110124	2.67542824824045	1.6095450739841524	-0.10717427049626005	7.754662348134202	6.133965730785839	3.9794942591667137
1546.8000000000002	3.3937797386362365	2.2447401681567225	1.2093190704836219	0.731390868914796	-0.7378013363460172	-0.28192896373618	-0.9738159026380449	4.545793872453554	3.021704639373661	1.7167925303848954	0.9699275807543464	0.7921804436483926	0.04175010069679622	0.07693147880204028	0.16854086528557757	4.806544927538922	3.8216682420033825	3.0181398678273834	2.395000252645562	1.7092124447203887	1.0465018785181466	-0.2813277402890517	6.642931514466172	5.725094641116396	4.690872883798525	4.200716373548117	3.5492499770370345	2.1100533795346506	1.2623759253057718	-0.05518049803169451	8.38792930845784	7.277654978333459	6.219429283221062	5.450614781746823	4.092544930809893	2.9794542617526165	1.6034243135494173	-0.03187059103895151	8.163016896933694	7.011009645630002	6.124750951760325	5.3364228558500795	4.154178914870022	2.7698219671940367	1.68354704728353	-0.06908267911518834	7.956924289147896	6.423810675531285	4.147017600234491
1546.6000000000001	3.6193651706490875	2.292009532425141	1.2073648600910947	0.7364573747382817	-0.6317284138896375	-0.1649349693760942	-0.8968246606038143	4.633978656733137	3.1327727450108136	1.8170219492954454	1.0677714610850146	0.7500331778803773	0.024672862225589003	0.058892246150675544	0.24296035836110233	4.995047195625261	3.9533557424439336	3.179051415958064	2.5840206843744538	1.8672959666951834	1.0337505236099318	-0.28566967401890536	6.9820811472401	6.082288765174389	4.847487110892721	4.279660381146249	3.7361031697643035	2.1346882055449306	1.3030768939338022	-0.04340266178167941	8.68127704052479	7.423258239671266	6.386593625123408	5.630545224171954	4.213971071457812	3.1117493090649653	1.6216980586410188	-0.07785866123512912	8.457306494446602	7.208353197745752	6.293779708950911	5.62007797095109	4.242861875441294	2.8712951700307827	1.711516808984216	-0.1132926074620525	8.20292368164861	6.584341720037187	4.277305027983389
1546.4	3.8734065335933763	2.4089829416415434	1.2187652919167922	0.8416966849244956	-0.6175719097107537	-0.3110349567314117	-1.039696226041017	4.8485883788451725	3.245632740256907	1.8927993088584785	1.1800345393458507	0.675699788289634	0.07898735093619243	0.04517379539052033	0.23239791794984926	5.270275343864202	4.184907496670673	3.2985520915625073	2.722512924685011	1.9538030495770067	1.1839691785752076	-0.22070685385353903	7.097603199642878	6.133669864101284	4.949871684695273	4.424677654557866	3.7964460353733527	2.1977382974321906	1.3812028333669377	-0.09227028899555392	8.903525324548603	7.770147538287003	6.643938459947849	5.757462522896083	4.261901885680969	3.201905400827077	1.59923796285625	-0.097712030172527	8.64346228655877	7.481928666249952	6.527057669366344	5.940923243809887	4.344440760420232	2.9353802869066628	1.8189693025639393	-0.06823744860406299	8.43716611868738	6.739858022822267	4.4317751697588434
1546.2	4.016271721231163	2.5361191055512893	1.4111137373232048	0.90728170867838	-0.49641357021970467	-0.46252121287919495	-1.155896221783912	5.089573077474384	3.447410975374377	2.048721346226911	1.2669079081473753	0.7175189841232977	0.14369538269404042	0.05267389423533642	0.2832266096318542	5.514759360993237	4.4275387695168105	3.4633516456318167	2.7532287109694744	2.002347640562836	1.2427321289299775	-0.2335292043833568	7.317977238397439	6.264594058962596	5.094104397663056	4.563685091083143	3.8896634470455744	2.3278297137539306	1.4017410184152577	-0.13802721136304932	9.194584863924444	7.974820592154859	6.876869596057883	5.928553947709601	4.318819802742352	3.2788260423064126	1.637063655272602	-0.026245466440943742	8.85371468728706	7.643820333254296	6.665610409731459	6.17163884821724	4.553749709725318	2.9985825676825466	1.8409313666561542	-0.04351906352560207	8.670336735164955	6.915092869347899	4.58517119359704
1546.	4.075704577585872	2.7159069983129114	1.5317910160476322	0.8721407947801498	-0.30928325027049247	-0.6740633153175568	-1.2073798663433672	5.219931053558768	3.575169110244032	2.310899752824515	1.3771698185186776	0.7317639590350777	0.13590778758363137	-0.056244093234162185	0.31965349965356715	5.701967173161342	4.668028011056461	3.660986091544814	2.845581306346239	2.0386859984128938	1.3269101438479538	-0.21972335140134838	7.615217115830733	6.383662058598812	5.34839564271115	4.741802448808045	4.02713197688511	2.469977179946941	1.3791155685166527	-0.1600977839766374	9.521812938161762	8.099005743263197	7.0485085699165	6.113577401624234	4.429202348859753	3.2811604882718037	1.7216503190403907	-0.02348867827902161	9.161373341008359	7.986561290274751	6.91134389951346	6.313476042112262	4.646492458339436	3.1002390825951682	1.8709652358222666	0.04289633142804748	8.92969397568678	7.061420247023058	4.792468863165086
1545.8000000000002	4.195890145656562	2.833865506275808	1.6562702232957347	0.9804805546459339	-0.2059000120437916	-0.8958707420001061	-1.3294165493210692	5.380651447527118	3.6625028050391983	2.527302960874849	1.5086060759054667	0.7311063460067697	0.23051287192076284	-0.11698372621958109	0.31282396064330953	5.908328650737176	4.963950899368613	3.74739051062508	3.01635226872326	2.162718801007175	1.325285550828344	-0.17061353886494543	7.835974868607723	6.44895278920283	5.550665193271908	4.853910334760502	4.05803464452723	2.5786657638601347	1.3838873030577408	-0.15611590842553477	9.626704386901142	8.33229250643484	7.254095377617124	6.169603361600731	4.6913101442503375	3.4033884898861784	1.7619174617152584	-0.029148573828240605	9.409214413098335	8.086117347405834	7.16279755029666	6.439723620309827	4.626177262189731	3.1626144200028974	1.8348603527961178	0.014407644065603239	9.085767376850734	7.1783069586976085	5.109185698354908
1545.6000000000001	4.353870944750526	2.9307561674108205	1.7490733551572524	0.8774148988015285	-0.11660547254985823	-0.9519645529074048	-1.4736339452030542	5.517872149289972	3.7179180806398544	2.80836195206155	1.5999107692868968	0.7565087489977173	0.23598836838436105	-0.20040127561211024	0.4098578764092577	6.10337949428567	5.116120928950977	3.877764740419612	3.2166308728750415	2.2704819055575705	1.4480565171138793	-0.08556670265608327	8.00772211093207	6.630790272345988	5.728301627439623	4.9804097082155	4.112946338576673	2.5834289709876566	1.342427177097337	-0.16014207505663305	9.71482578348198	8.389415308567981	7.361874396916665	6.256964206381343	4.782246311881562	3.4107482841206056	1.6593594953592632	-0.009591353039117779	9.565982316620595	8.185742352893177	7.23524467957259	6.613304092104053	4.708579935272218	3.1638595925874857	1.9336227723678436	0.05864322307334968	9.266283004922355	7.3428876400775875	5.338257244380203
1545.4	4.506022927246958	3.1641178027396113	2.0352521036338973	0.8622577209026686	-0.12449901572577596	-1.0740540492016504	-1.4839183951292187	5.614198267833926	3.8314241645368843	3.033332866031212	1.6991137584014155	0.779172630288413	0.21724713177382649	-0.19395294430109913	0.3996915106597937	6.296533661128345	5.232579959910012	3.993754738076585	3.257044845416793	2.3495910811363103	1.5314133280885878	0.015490043873129133	8.222310594052448	6.723346603834123	5.80176267755234	5.108921847601816	4.109820620844838	2.567725455085126	1.2513685411793531	-0.13536551190243803	9.852235286511954	8.527555371534095	7.499689118147595	6.358185111668841	4.867287804243144	3.3906655311555043	1.6864467782614874	-0.022318624086041107	9.752411734546351	8.518596902192893	7.372984044301548	6.60977929785208	4.80320740757169	3.20062905582013	2.0732800456246534	0.15093655576373508	9.350388530546853	7.5515182914507175	5.465817736943554
1545.2	4.7199181046868715	3.439613191262509	2.3975964460425323	0.8602872892512134	-0.2914670475997678	-1.0890674218321024	-1.6668668988520177	5.801824212031362	4.063315734413641	3.168320030381487	1.8309591677518333	0.7794168466045134	0.21969807545314737	-0.3306259193670041	0.31083195548799536	6.465982997189648	5.4323268857425155	4.125837636434576	3.315579773779015	2.4434008912944125	1.5092111363962346	0.07536803398829231	8.365139484695039	6.89909541146324	5.943079690724274	5.126500152891488	4.197104647939169	2.64005485728281	1.275910351570286	-0.07843559907234873	9.94440087922779	8.616756124531285	7.591952953884068	6.509994645484078	4.922372743544426	3.4745500030003265	1.6522623393793292	-0.008099902766202727	9.839274595076015	8.684724087366178	7.567433496043103	6.701700235932104	4.823236058635044	3.338765439848202	2.0563997507684113	0.15932457610710243	9.40079908375519	7.744610894844783	5.631732705892889
1545.	4.87901444158993	3.6595817357149536	2.5200642707747325	1.006443226296893	-0.19810238834298988	-1.2467853969515423	-1.717320555625569	6.002034664834861	4.099876610630073	3.3482892954885055	1.9682265822463507	0.9003494953287502	0.3090794611332698	-0.34394859552927853	0.25257416860053183	6.637729785020315	5.561835291183107	4.212872397138325	3.3277592573164743	2.5257706037646614	1.6144968416693364	0.04519613550537449	8.60183602896867	6.881937577309872	6.155573700585877	5.258686559532495	4.304846320820575	2.8640186498822895	1.2686566454996149	-0.028006086387601607	10.010952441170478	8.721812177429138	7.7763215522030205	6.5970628762706855	4.894826469547965	3.434106779099987	1.7523065985124173	-0.08139051455027578	9.971670232426828	8.869567322430196	7.714681547213603	6.695285660094179	4.921289326361497	3.542533026958017	2.0117499527157086	0.06546427722915998	9.5048027289288	7.962877608870313	5.793089403124866
1544.8000000000002	5.034080036443022	3.805674742514937	2.6392208159719557	1.1497740279807636	0.0018043858463838158	-1.2965366301767371	-1.5312008352907096	6.1279719429328665	4.256233336921741	3.4853510587197416	2.021520564343764	1.023582383878932	0.31219322774270375	-0.26907048282860285	0.1906762381859639	6.750165468792845	5.627103872255091	4.3481001730024875	3.250668199344239	2.6152779556502788	1.6696458025075156	-0.04397910343654383	8.726599303941802	6.966414938123335	6.273836859808628	5.337946518545067	4.3539975054193025	3.014056836140306	1.240879047662927	0.07204056355517677	10.018881606760333	8.743495967158774	7.804773030838613	6.610834499298012	4.917495181399651	3.484825059712024	1.8833422829111368	-0.029784101985433048	10.099790597148901	9.020792002509102	7.932665778936161	6.76937536401385	5.020348860242096	3.697482897920921	2.0426910926442243	0.07510265636455486	9.528254374272404	8.082115816766295	5.917965783975639
1544.6000000000001	5.332995628650462	3.9428208592218414	2.772119663741844	1.3082334888331608	0.21873147607210386	-1.1115302000738305	-1.447568208168042	6.265667826701353	4.251957556466434	3.5731400531276054	2.1449370639966436	1.0623147609689618	0.31262841292323956	-0.282645188643248	0.15349550535981044	6.789108456045918	5.709233002722764	4.389528755600705	3.353717841643945	2.6998260740594717	1.7329714509467706	-0.10089547812286229	8.73482268449063	7.017597872377858	6.313461862113685	5.407829512285037	4.387865158173949	3.093771713380354	1.2912332499451502	0.021238269554742874	9.965177515686017	8.724697431183017	7.7844808842595095	6.583551963630775	4.984234376621836	3.4839511018439087	1.9497435486412804	-0.02131146952084669	10.185379401883194	9.01008402703571	8.04528594050795	6.810474894691136	5.12308176750359	3.81771253724334	2.0189620105623933	-0.03288622168510449	9.572567286811521	8.161981588722483	6.040861142275109
1544.4	5.586915913798753	3.9925016226333883	2.918910585971259	1.4372630732654863	0.10721293512197404	-1.0061073874479518	-1.3661903751070505	6.357884318083998	4.4093357492392435	3.6032045754662367	2.2890119558615236	1.0485187210044937	0.24814930229776133	-0.294118446791779	0.0996476265096728	6.9144453627435025	5.698134571210779	4.389888046859025	3.3114679147315167	2.7489924578647376	1.7851547870716795	-0.12343149230776417	8.702661891952111	7.210260667175451	6.349570277619687	5.403712041667645	4.531960286437284	3.1442799738842138	1.3339300484019667	0.0771176983959358	10.047059745996547	8.754501492851904	7.7257734011756725	6.547094923713835	5.04929400960413	3.494081267101446	1.8764316476814182	-0.05574330124087121	10.244046918773542	9.175346978260883	8.048638909160173	6.853605501057207	5.118958571107303	3.9408673953581026	1.886633428669568	-0.0628277148478113	9.596256334165268	8.314274649208707	6.125266210078319
1544.2	5.756909427725716	4.03855703077059	3.1969573377523575	1.5323004761463734	0.06009667915340838	-1.0667732937643564	-1.2636152092440627	6.4435524406530496	4.539684091610286	3.6433613432239635	2.495725809055176	1.1788723903281002	0.1878948537245076	-0.2874383906449772	0.14510007340370945	7.069307816251204	5.736289395345682	4.497115110937254	3.340286014222976	2.7177533036684802	1.9214261490599573	-0.20641065780590237	8.616319619426536	7.339576109835091	6.363938465212318	5.40872922274035	4.41324931313817	3.1987163505521883	1.2806744396654934	0.025534632467760544	10.004096429219047	8.757890737884395	7.744999047341685	6.606759548849634	4.995000773930246	3.4489751335616665	1.8282443397023938	-0.06544543957985569	10.331031527403855	9.236003751905079	8.124345150553662	6.822372839008254	5.22582173061884	4.0515563436046325	1.9050994921799695	-0.0826975862245913	9.65473776567838	8.440181735751315	6.193076759007108
1544.	5.921022200713482	4.187515073959626	3.4855583740189253	1.6968290164613196	0.07108037711786812	-1.1085670932856373	-1.2417698241282846	6.507489434255898	4.671691089422568	3.6377649101308442	2.6373623420461905	1.3599513739123903	0.2639288480587621	-0.36039502269088286	0.11772158125388202	7.170651023958899	5.770413150150102	4.610369484440759	3.3234208752059913	2.640539691084963	1.994233263850537	-0.22238800133733222	8.581307852591788	7.388207140054553	6.311650751381101	5.398885565066694	4.438772984344339	3.230880034618225	1.3749435377324595	0.08467768049783872	9.852529739048748	8.777365362521916	7.801838192578576	6.557647028733955	4.947348250318864	3.4441956630560893	1.8632653512756678	-0.043560212044628656	10.383353732671486	9.24725526583631	8.18936897087312	6.824962771782938	5.335506504312565	4.143945033018314	1.7434558883272628	-0.09482637430142736	9.657900351519114	8.512366855181185	6.257734898858703
1543.8000000000002	6.002819837097298	4.334517116713566	3.54048137760171	1.8829817302937137	0.06622617639876685	-1.1319612351929318	-1.2405533254137748	6.6207632845523054	4.720031338102509	3.6432378870652213	2.7537015083379117	1.4057659378992522	0.2801953348407051	-0.31964454086687294	0.059132450030605396	7.2945271144969155	5.89488257777483	4.749586576049769	3.528441167491528	2.6204305084389876	1.9991601362898028	-0.25021303304375675	8.618886198007793	7.399380444634094	6.339332234799803	5.375271391886012	4.44354091695834	3.313299847229581	1.4353997624234016	0.11362832306493435	9.754215608043532	8.738876995177565	7.805580368206761	6.438123967556436	4.933230067582048	3.505653694677686	1.7781842138983954	0.026659449240455515	10.372664311000472	9.300584100890193	8.289193924340125	6.887752198045361	5.350914584651906	4.180254429973021	1.7533007927974495	-0.08154778284335532	9.749409739150861	8.520719855285622	6.289257580548323
1543.6000000000001	6.15768254279598	4.436067452255365	3.7368640153637203	2.0109997643765483	0.2031661533450967	-1.1013854686191793	-1.2217110972185607	6.694239130100334	4.906535895956525	3.635273380459204	2.759767198786271	1.4372997328247468	0.3575200241406174	-0.31369141006093193	0.14632530155990656	7.395335384992404	5.830405399821782	4.761696252154326	3.5500937177663747	2.5977877286261335	1.959438486012462	-0.3023192449495834	8.655325458151868	7.308240992202715	6.34753808176474	5.290824832820013	4.342750814952678	3.3468109284640795	1.3898904188359624	0.1286003097404998	9.806552761797734	8.580388068142993	7.707472278706405	6.408261889733796	4.94065678822268	3.473751005691163	1.7805864997252558	0.047349098478747055	10.37246648986325	9.33785139486096	8.247780760713368	6.867438734743531	5.361213266727556	4.089232246029247	1.7368924827586634	-0.08333264486856937	9.806954664822001	8.476513874410372	6.315557897889401
1543.4	6.243716251149133	4.426843629365845	3.794705965203953	2.02747041624041	0.43017028714073374	-1.02079122122868	-1.2774650896875857	6.7497996982760515	4.966677677176431	3.6011542891563164	2.7888012601862724	1.4346923344197857	0.3192567299438177	-0.35566005857942096	0.1630748829601653	7.460369336181932	5.782519430363621	4.752946197821703	3.5729030076648596	2.558775385044496	1.9687565952127284	-0.26489479503090924	8.613902704120607	7.348322947870143	6.270187211663953	5.27954035422423	4.256556875427469	3.269253549326507	1.4613718250606484	0.041843343416934825	9.854133823776111	8.56086635644018	7.644268790859105	6.365238699208027	4.962849115740922	3.5369178401071846	1.8027119930939157	0.033411833320891926	10.395378669978198	9.228296745956179	8.214319643176644	6.922266467299869	5.412867901998456	3.9745493985722424	1.7540468379300664	-0.10424192528496692	9.771811836756385	8.45181537531974	6.3523074113503855
1543.2	6.286891252566956	4.465591541857936	3.7969492534338087	2.0572883151247376	0.5306174245887755	-0.9237960746127493	-1.4658284021763992	6.777720843951632	5.032892517682091	3.619687230244726	2.837768203177713	1.422968046600033	0.2930271264706026	-0.41428232557671324	0.21510455505131898	7.455648468868542	5.7291219482291575	4.768715415276801	3.7379169632337907	2.50264662707128	1.9725262201472844	-0.20940326439335433	8.364659121373444	7.303169325727872	6.24843329541028	5.248836310166765	4.1822342862898125	3.290783361698215	1.44551558579305	-0.04858857413069098	9.809857977427628	8.412408457515316	7.6621972206254165	6.309599451475482	4.968843127641097	3.457735798374929	1.7253717227202994	0.05572339842028909	10.32230574195436	9.169929362993788	8.015661968897579	6.938773398694885	5.33335601965577	3.882200138740796	1.830432850422305	-0.08947425963067437	9.756338226684905	8.497642206520117	6.390872447704576
1543.	6.439266833340685	4.620928026431735	3.828358261107546	1.9713484415013567	0.48364831339378966	-1.0089697939516655	-1.5653902454973951	6.756907272617265	5.058747436236329	3.760360143444583	2.8220110389960866	1.3628628093590454	0.31889834023222857	-0.4084715697541642	0.27901397130631456	7.427605185127288	5.729989602660662	4.8026550362451825	3.761215893662221	2.452519658001083	1.9521805537941985	-0.22829808904627572	8.330918506674479	7.223591208426336	6.275065403670743	5.189389151615537	4.252072031573589	3.2134602253928413	1.4728354680289044	0.019546347020403736	9.650149565122312	8.35457213257445	7.609894931025284	6.261000901931819	4.98037136656817	3.501236631634118	1.696131600494711	0.0016205287275495237	10.279234108194784	9.140044103735486	7.882684408533791	6.861925731934833	5.377876306445091	3.763325290009624	1.8109190731032532	0.011793873854100731	9.719937234906261	8.519934688667076	6.445606694724678
1542.8000000000002	6.542170805157111	4.671543690016114	3.7726968943852865	1.9670336842433704	0.584211461951362	-1.0211533709102458	-1.5133420157223938	6.646891573090201	4.983063681835538	3.7982763018103682	2.7758664924208083	1.2935372231140663	0.4044677121114334	-0.3791711085815883	0.2753579877992818	7.351269220594518	5.702606823239893	4.863291306741371	3.8602898512279533	2.4232183148490725	1.9116061342110422	-0.20824465055280483	8.20967804985493	7.170933657759267	6.232969590880084	5.034383738948445	4.178040610958011	3.1159946455754155	1.4370296100811193	0.055555448450347364	9.315602693718043	8.292417102534163	7.567218651120462	6.208509380462365	4.859427313894007	3.4496232453173366	1.6329621600698914	-0.04108655819608752	10.21287240833684	8.967720018905075	7.89468654953454	6.883353907052105	5.408232505474003	3.6814145354536487	1.8822504203579398	0.08516624122702762	9.678879341292014	8.49803635114903	6.4157932498930705
1542.6000000000001	6.721372519876262	4.719448190187464	3.618424380973764	1.991863599962389	0.7298145050039256	-0.8778149221434882	-1.472112262330446	6.557646051281607	4.9483527212783995	3.7507962748647374	2.7698045173639048	1.260584247792478	0.4001483670444197	-0.3149620212228821	0.26693771453702175	7.226977415424139	5.665581982559337	4.846401710014354	3.962220531573813	2.369637585513239	1.8847778889304327	-0.11735005462292049	8.03227928146563	7.057487695802645	6.117357687774799	5.045880581817291	4.112253663708616	2.929454515960859	1.4563296269637798	0.08465080419360882	9.218267724445031	8.02333718746539	7.539017554509593	6.051934733791427	4.784497945279318	3.3960197315917346	1.666656488707899	-0.047177720272604834	10.062785319409915	8.858793375423764	7.8983840486557755	6.86066995409811	5.397824545869311	3.591866904763208	1.8195031703112527	0.05552860217843179	9.616108346780395	8.449861999015425	6.264828721924489
1542.4	7.0020626943260575	4.727124180719579	3.46222433460496	2.0406329721658776	0.7917603642468884	-0.8035763227258842	-1.4448972391446062	6.558287797207333	5.001820605117408	3.6775500108434245	2.657788644482798	1.140586362388991	0.4479598939158645	-0.20043254900800744	0.34626132964330003	7.14739463848144	5.708890487899878	4.7798798075901034	3.9564721527700635	2.456860304918126	1.843901103651581	-0.10321369720013457	7.941613272499873	6.888194406187128	5.968930183539003	5.057290437509808	4.007013060975632	2.8895672770503156	1.4365996571598274	0.013298879446857807	9.169142292760801	7.88601202395343	7.476167735696006	5.917059824765771	4.663632434943346	3.331336721513078	1.6667589462230523	-0.053597238204341154	9.901423184249667	8.837729191750181	7.821588377926044	6.777656482712847	5.199872993024419	3.572633124568913	1.8431640531066869	0.08569647833784458	9.456412961775106	8.364974325238418	6.1207159760108105
1542.2	7.02644568310124	4.65900059268119	3.36926242429685	2.1167684223779717	0.7942323778814031	-0.7965118892556041	-1.3824282791397735	6.403099855658851	4.896775270875289	3.6546335145961946	2.6101485237652877	1.0914901002410529	0.4311695939217431	-0.19106556496828728	0.37639055236921387	6.983840181357583	5.67551262603388	4.66322844701168	3.8106249535922636	2.568043643417556	1.8412199758629384	-0.1378611491730029	7.7779452757060135	6.917834934990604	5.833902579471489	4.945851897536858	3.859873030865022	2.7790935758455184	1.3324751796281902	0.017498267416389494	9.183398243691446	7.712579136714237	7.253497721047365	5.831576120594234	4.594618176171262	3.1821084704267952	1.6742990898812267	-0.047869890490513524	9.709585775495368	8.613620444877661	7.69814234886824	6.776512779783531	5.173586000565291	3.5814572555194437	1.870016209870291	0.12261167388786631	9.213937774610843	8.267302282809919	6.0690627481511825
1542.	7.073872452307831	4.604635930999874	3.404809409519659	2.0324222059474013	0.699339387535709	-0.8665745397859866	-1.1603993233281367	6.2640365180202515	4.857543175783951	3.6935714797509105	2.612022589181092	1.139366596491202	0.3271017478837716	-0.22348108918226411	0.33719404903223305	6.836535169311649	5.614702532123686	4.640192846128427	3.6853403404102587	2.587034524691338	1.8466126636057774	-0.04385109331861892	7.478742120804796	6.724076014250329	5.722906772820931	4.894920839908763	3.7138174807044546	2.685317045779382	1.3187388377825997	0.01609377460946116	8.993878906601193	7.526818695990755	7.046684925648661	5.686033618475874	4.441841868691026	3.1310293058359844	1.5655752596616512	-0.0851248415963933	9.563932512070418	8.362694695173042	7.469636066117576	6.651194358646677	5.129351948646656	3.596043796714816	1.8489646419000612	-0.12239643265439307	8.98710806924289	8.152765877665564	6.017481670598427
1541.8000000000002	7.103829092139425	4.68010122343299	3.301199984941484	2.1256312604147554	0.5632594505903076	-0.8814640806102778	-1.1247764474956785	6.181026205241044	4.8589843399008394	3.6805656067521113	2.506823140446116	1.0379664562145114	0.28110349194273243	-0.1702645244183621	0.19225192883946837	6.711196039898979	5.51080957962669	4.629744738579348	3.6484167486209382	2.5120758666600795	1.83505549239947	-0.04035066279922615	7.213837285349291	6.5388295318943594	5.591413507357849	4.845401682007166	3.594106416502103	2.5527386255300395	1.254138603098076	-0.012828816343147946	8.569336259704869	7.216297852263948	6.798987060072859	5.510347219739712	4.233701969938086	3.0072057203551967	1.5203131327390735	-0.04729388239301989	9.219890612277682	8.200611206724147	7.4006216148192925	6.416962774992804	4.92114597706838	3.6028006186172967	1.9053844552220998	-0.1064598088989145	8.840816428537664	7.98664949249384	5.9268441160808525
1541.6000000000001	7.1016780394942245	4.809867738990675	3.140276815160541	2.1241894759844064	0.5143588603221242	-0.8044157670666656	-1.321335297693169	6.001705075881889	4.844090452329815	3.6529890947186607	2.4169367671245667	0.967377372762537	0.16103802201258152	-0.20882393607976285	0.15063757317130644	6.501520298303593	5.403180220139686	4.474315178205111	3.5370364717061684	2.449959121186851	1.7748437076371397	-0.05576547882746093	7.0618496454669915	6.317409414398468	5.3657918805390015	4.638195541613853	3.4319491421310238	2.45510301354097	1.2147742923247196	0.02455571599852963	8.124926556061565	6.992709508058478	6.555693441592179	5.261584252152937	4.175643063366626	2.8555138018098805	1.511187332153276	0.011339422874512076	8.797650484170095	7.9272505702359926	7.230198731296342	6.304555651567625	4.862728370294304	3.601196588794268	1.854299407949587	-0.11795491552460302	8.509682110869818	7.839694544350613	5.8390093436492485
1541.4	6.5957140697967365	4.745674877163531	3.1169211936488703	2.1506462168965466	0.4945620223522164	-0.7969192675105731	-1.2688727366998243	5.691774679879291	4.83513380231897	3.5497844682479025	2.320620405633993	0.8559236592992712	0.05150961370707986	-0.1571307491074377	0.0652640759429252	6.266011892331228	5.1687854757277885	4.26909852406672	3.2878614122241054	2.426446068191811	1.6617856402297324	-0.040180639009748664	6.916238114681959	6.1616837382163805	5.065662892237129	4.5461468963531315	3.3854750718716184	2.339359547969481	1.1587066874201957	0.0033436785440905505	7.843971219399434	6.550393177041494	6.253692633750367	4.897636440883312	3.9067057263586653	2.7064624513735818	1.4909951395056926	0.05529073107239097	8.484169528731377	7.761263846741584	7.128995614526836	6.0237407729392665	4.7272138492671765	3.6145033823580577	1.7577180323230652	-0.25031766408240663	8.325477805449307	7.659104478952963	5.663298001250474
1541.2	6.435122076023586	4.637984011256647	3.123705279658194	1.978729870656623	0.2981698037675744	-0.8185213582501941	-1.2161899039451112	5.431904525724184	4.736365546885439	3.349966290731897	2.2146969947901445	0.7934948572702963	-0.006824733840431697	-0.17762421264695888	0.11270001375351467	6.114609617743639	5.035394411979908	4.129385532347384	3.1175359126415665	2.358607955078874	1.5610588599531177	-0.005099166298654811	6.312573330928749	5.848604044556822	4.828657577673158	4.443211734019297	3.1442618685419768	2.2592129760200117	1.0522004398583176	0.0825986217535349	7.5611799465753595	6.30685747200447	6.036278589672943	4.579029275724098	3.6648448056486886	2.6532376077490216	1.3944597503594227	0.17062375659570309	8.176685245040694	7.5619955900378155	6.975696205814394	5.877463592413547	4.441022269700888	3.5171339006523525	1.7511264467806842	-0.25292004635923715	8.116469289658108	7.405008549970275	5.479441597232561
1541.	6.287500085104769	4.554606840369106	3.1104234276825102	1.808582658283616	-0.03505860382402194	-0.7319307246411882	-1.3432635183454764	5.1344284352680045	4.70040434891737	3.1499436626377464	2.0565304409853433	0.705165913434335	-0.08675180536519789	-0.1933053353347603	0.19074912426464558	5.933444524674643	4.845956798870231	3.9354452271807654	3.0296226059108773	2.2502038254101135	1.3828810337656499	-0.05369756614671735	5.855465325387263	5.709746888325459	4.547792255102168	4.092987344832267	3.0131415533459713	2.1432894407744487	0.9911821901439715	0.07383520061490695	7.092880829475563	5.972736808791856	5.580068117831308	4.4176516413194955	3.4294257615678267	2.5492497352633583	1.33202902896552	0.1934567879411066	7.7293057907600415	7.213415078925521	6.5964239165167875	5.755181303597701	4.1417031805668225	3.4025813712217174	1.7093307301350213	-0.20328123490823807	7.778281414621557	7.204494105444072	5.352631236638851
1540.8000000000002	5.748077234322334	4.405465631999851	3.0688319562734865	1.7422500732885386	-0.16631785825915832	-0.6252477163776271	-1.3911951218135925	4.846968580051547	4.484953505295692	3.0200430322440086	2.001250643093465	0.6473280842474667	-0.39873169511404916	-0.3097129844724553	0.24477969306582084	5.718240388164061	4.500853380300298	3.698623200314198	2.6939925180862097	2.1743881016454423	1.2595386942579863	-0.0792618960003465	5.488449020655546	5.407512951697363	4.352534597371383	3.8251968105275482	2.87782254850504	1.9517439654410431	0.9646342971795651	0.09859394751545719	6.60899987488737	5.65241477780425	5.039187483045973	4.1305660878650485	3.32711748954472	2.1834305590757688	1.2318484121230528	0.10057830728909156	7.4038999425313925	7.005188783623034	6.118391893778544	5.576183145701514	4.078546553350772	3.333425079195083	1.6123172543840933	-0.23518882699645538	7.442992344713435	6.999146669441351	5.19735943149022
1540.6000000000001	5.448336381128569	4.263490314568621	3.0187143630787	1.616524701833707	-0.32044092127712576	-0.5779286428249129	-1.3560289092609004	4.52871015983693	4.414441952608133	2.852840782275907	1.7776965414954655	0.5362886261418501	-0.3861675204455927	-0.3821384589151332	0.23346548029496408	5.547519092337534	4.147984787447592	3.4450330102289106	2.5018256669249057	1.9312840371234816	1.137684435966679	-0.05126028231336327	5.2641917736826915	4.965795187374301	4.077089445936395	3.46189591206365	2.801951462609302	1.860815503678403	0.8668687075692554	0.11058434991674879	6.040743678677741	5.18957645339169	4.592011030304112	3.5871527348236927	3.249024077999715	2.073485994855261	1.1015720095409383	0.04852641987978697	6.933674291823951	6.719050165893265	5.807036110766925	5.418196082545145	3.67616949041333	3.17147697638254	1.4259389966813008	-0.13081539340646184	7.15014079312509	6.738119811995287	4.995631558120299
1540.4	5.208488551752353	4.094104010714887	2.9826184766043538	1.303879667042756	-0.45092743653671513	-0.5780440191524826	-1.3353090003595405	4.225768953666479	4.105124066069565	2.678148657868208	1.6258862833979375	0.3823327063028078	-0.4688032810362942	-0.3346666429550784	0.3918541068084574	5.218622374800345	3.952938843391037	3.1849726745875357	2.297196121724406	1.696567179929061	1.0111381323705746	-0.0825618661036066	4.771468522078124	4.556689005004346	3.6392235788198186	3.072915589114089	2.628373402757045	1.7735638039773016	0.7862710823314643	0.14258677260239813	5.625742494228865	4.969108652364161	4.384034045916053	3.202841998542426	2.920867662407204	1.7530194736832738	0.9974022088926985	0.05305927517564714	6.347269760695293	6.365097748645567	5.5020141684588495	5.234034738021255	3.52817109114916	2.8769944248970494	1.3674941438953396	0.010030707932940211	6.901183732814347	6.5153126536017645	4.832775727829403
1540.2	4.8512183815166905	3.833781644831159	2.6960046878710506	1.0165798367977785	-0.5220947759843213	-0.6254937126752048	-1.439510803808088	3.88382717085264	3.895585417262566	2.4799940740652753	1.4641259699682427	0.33000486178403465	-0.47046862200399897	-0.32400008975126404	0.4130986577071794	4.804706821856434	3.661112403438106	2.835129156975653	1.8967439815508376	1.5687780542183334	0.8040738943495797	-0.13369644331691888	4.5037560253369175	4.29860848266718	3.3134713050216194	2.752851475441438	2.418858100146297	1.652800651101393	0.7705928361680349	0.1641272353689317	5.36268610797013	4.733758657021201	4.079964716707891	2.845489037121562	2.644246951485812	1.6018269504277445	0.9544116785117085	0.025487012134321946	5.862993070335955	5.941067427572293	5.0745643807822525	4.874634826510581	3.3454991058988806	2.6922233660291535	1.2265252060451468	0.09467045553178448	6.342520930152238	6.264778622025595	4.575369266841237
1540.	4.590506836188005	3.454859696133581	2.672900150657434	0.9108646247383089	-0.7264252176192192	-0.7840965196617082	-1.3454656968090861	3.519415080303199	3.5961611528761095	2.1840594305884586	1.2853982550650194	0.1481896487576087	-0.5850763331063631	-0.3239804615848181	0.4378686430483888	4.477580413599562	3.4880476294078093	2.630333462942834	1.8075172649472677	1.3211620873693461	0.7200684054373653	-0.20416012863100386	3.9174026454545263	4.029096073709269	3.1137644123210477	2.5920863485557875	2.255446184056499	1.3790960492777735	0.7576125690154472	0.14364795016966725	5.098135000068527	4.091833688810012	3.468028161258804	2.553058672111287	2.2559178903978108	1.456131599814067	0.7596288719967395	-0.01380462134664123	5.597520404189782	5.683618330995612	4.840851472353699	4.572298874812114	2.9410161242067105	2.455517531526059	0.9851759267193189	0.07942806780684683	5.9150317293166195	5.939996523950544	4.293460513503976
1539.8000000000002	4.390921667856847	3.1348234615270854	2.4465267450506563	0.565288625623406	-0.9971521240421186	-0.9388428943177367	-1.2635636000925148	3.0461625708077187	3.1701113773209246	1.8884937081024067	1.0245434423060882	-0.11290025533965314	-0.6561863468323322	-0.4034324514792759	0.5309266127753655	4.22038976798484	3.1903656817269495	2.2952092969496913	1.6167993886610685	1.0814567566600735	0.5502772863862068	-0.14110515126975887	3.4691698755033036	3.6041826451719605	2.7607393688640283	2.2336461555803346	1.8274428724968368	1.105593153349499	0.6076189987573235	0.19084746665677485	4.6293385467742585	3.6553642078971094	2.977980222671418	2.192393951335984	2.1419169716056263	1.3299651844474096	0.5265881232710411	0.017866459080467537	5.10217275667017	5.310135986046231	4.478256135572341	4.414977909884549	2.635028265415083	2.251759928486465	0.8151197565795607	0.16278334246203202	5.335108474345515	5.626414939110217	4.093179836245449
1539.6000000000001	3.927849656311778	2.7476477972481455	2.0185428497733646	0.3646293581638719	-0.8768216334405472	-1.085287414412162	-1.2669377210290313	2.5649621302659136	2.726196966536863	1.6834531630505514	0.877668090969009	-0.24843995421097215	-0.6902823093175913	-0.5047831567517371	0.38847171755273696	3.7452507804700934	2.7859873771240564	1.9046058201145517	1.3095141746804007	0.8366486211576442	0.34400721702154624	-0.1491648093656712	2.963862148468044	3.1414137269240694	2.3201566874737276	1.679401402635248	1.516470354327921	0.9090300570713562	0.5285058674608161	0.15144626200655772	3.926210417705388	3.144207781060732	2.4387500228104004	1.8991528790119725	1.9020568926570083	0.971242659415696	0.40379226869365364	0.010281478043192143	4.409650905285539	5.088193860061899	4.158374622614957	3.93787979086381	2.4610225767028404	2.168248022291651	0.6236823930917681	0.20737140137497023	4.972649842125916	5.271345049927504	3.8080632040935116
1539.4	3.6887357699200334	2.345238621578615	1.6761707954586735	0.018887853591213498	-0.7402905105614709	-1.4306871892823234	-1.3069186783469853	2.29497914634437	2.396583894532507	1.4819748489611864	0.7760636961231875	-0.37987662108590403	-0.9001123220088788	-0.476220383581764	0.3214355736388893	3.1832720212735297	2.4271145023433793	1.5490896752290468	1.02137077427378	0.5450328989538489	0.1963050910729448	-0.13815035591754027	2.625746863942147	2.6447308438221775	2.006419687350895	1.4351660998911937	1.1838810249452159	0.7249414166798531	0.3023003258227785	0.1219070185744831	3.4413703561661353	2.8905547448554314	2.131812424080944	1.4989921668737245	1.7083602730142344	0.6769539995977105	0.30359033732701995	0.07350148995022547	3.965549962929336	4.717159656479543	3.7803668312737684	3.6703647568666917	2.275675431099616	1.9689575448674828	0.5326178609128572	0.23118600167793046	4.547573444000653	4.897768681097448	3.4425039542022726
1539.2	3.6204561807159887	2.0724489855589967	1.1443611131705578	-0.23877591351937535	-0.9211766547825138	-1.7122798027140609	-1.3636334607653322	1.9280168463447298	2.1294034213634716	1.2090231793061774	0.26532494083319547	-0.6881146773882361	-1.0576672005064807	-0.5274057471261585	0.29892546407508985	2.633777216990966	2.285584403392482	1.3443873557401587	0.8499443711669225	0.16870665571889454	0.08977821970081099	-0.11280194462251586	2.3227459090451625	2.392255664671133	1.6333380821305736	1.1087939079655555	0.9699226067386607	0.5413256851938224	0.1400350258333298	0.12389615716133735	3.0846790841068406	2.375810871807319	1.638385390956031	1.0740876104701946	1.4372776763694683	0.43602522706813307	0.20149839069770542	0.1081169825795553	3.497983107918831	4.179182110622156	3.5939104225274936	3.3221283209366703	1.9164911751720917	1.7879964421687546	0.4963396394703976	0.25447172298154674	4.133025077288617	4.505583324305325	3.1838475462345954
1539.	3.1048609719132574	1.621780354169134	0.665072670749417	-0.7240668251093012	-1.0938566602052742	-1.8573604425536236	-1.2789251199907181	1.4378601575183976	1.3706686624679905	0.8620721207624715	-0.12053412899452659	-0.970643651679212	-1.2444926535472263	-0.4692862999323595	0.2420333487788614	2.152742099384019	1.9425052426787595	1.0295138450193217	0.6371331043180202	-0.0033467065359063554	-0.12012202652656506	-0.13873403597290954	1.7677345837597052	1.8663653431216065	1.2601295796172423	0.8450180680280543	0.5136417744022029	0.35622499640055094	0.036896898104845616	0.14262290209441922	2.592757516221887	2.092087682327888	1.3817580120045503	0.7441191219386072	1.055985484135448	0.22045880233979553	0.17182398958790207	0.12883850162535468	3.073617215015171	3.622988290397189	3.312083874307429	2.8898685676880294	1.67502522475914	1.6868548396224106	0.5212864511503441	0.28709186606730497	3.612260332164885	4.030943825055021	3.024704629822166
1538.8000000000002	2.60513971423574	1.09428283182535	0.17841782871468662	-0.678182939286693	-1.1749234332167158	-2.0267340512129732	-1.41002619660885	0.9304035021456653	0.9963991992863521	0.38456148210636976	-0.4043040585420571	-1.1044989073476004	-1.3866227875042239	-0.5560323171232494	0.2273148401218105	1.6496834373132478	1.3157472648002726	0.5037736542257809	0.1971607881809018	-0.16006924044568002	-0.5158410325444428	-0.11307541345177854	1.108255496050034	1.6046215076306736	0.874504696404213	0.449531420201477	0.2873051110968026	0.14288353547499316	-0.0534375840048151	0.10144680576646051	1.9142081206782962	1.5085487104529356	0.947341371352638	0.5005313188493689	0.6593876387266837	0.143041989164613	0.05605418165506075	0.1115554173431941	2.5175665496927606	3.2721810599558907	2.797675058748161	2.533187076714815	1.3119556889604844	1.6013770245236385	0.48129942043882246	0.1553215364441354	3.210231261676807	3.51418661287046	2.6920800660557593
1538.6000000000001	2.1699436616750845	0.6657350436816118	0.03786530559998852	-0.8299365962389597	-1.325002789102044	-2.2516375187104987	-1.53957666694852	0.5108483510170876	0.4767529424032149	0.004559747316748741	-0.6499229965927624	-1.2697392019252152	-1.6236824118419138	-0.7316957205624446	0.04741860300305417	1.1305469482908195	0.8392922904548961	0.03517019619361855	-0.12238933526553035	-0.5272079354974379	-0.734839767551059	-0.24440587998635604	0.6236107755723612	1.1702401130278646	0.5314161806121667	0.14694144096129835	-0.035208757500884105	-0.05702137571256566	-0.17862002525628992	0.052748111054932344	1.4363812501484392	1.0113659036116982	0.5442052706733882	0.2726190282869853	0.467374129082485	-0.06405060549595155	-0.09886423692321292	0.16479433071868413	2.0940318831708487	2.804977969419537	2.4242658945923554	2.2718123253637788	1.1368609670928738	1.4502105029446533	0.2753976870688232	0.09419341160251438	2.7654160878481737	3.0794752106122893	2.3557811817479015
1538.4	1.9042951017781211	0.3024028273796967	-0.2423029977232667	-1.4660982424259759	-1.464996155937589	-2.4076663621472254	-1.742324369667504	-0.051212191023625564	0.1951786100361968	-0.4159586836786731	-1.1001510054487929	-1.5979098924222348	-1.7880566230340234	-0.9266568467930625	0.008780480079376957	0.6930445651316111	0.2456858678679199	-0.4028406179001478	-0.6344338220719598	-0.8084598950719504	-0.8431982200460166	-0.19832639158202542	0.2697487611706476	0.7263997042852477	0.013319524843178776	-0.2956024746720507	-0.2438913142380647	-0.3414304246023036	-0.41479036617356657	0.004369896136380294	0.8176427260942527	0.4672857334462084	0.22088853269108155	-0.1451832024234721	0.24540996939056053	-0.3293683980624599	-0.19450314662425994	0.23793857999863682	1.5749637022829779	2.1110157416751174	1.9293481027866335	2.0836822673404227	0.829030600806327	1.2143900015159037	0.18982971978366475	0.09274082721215135	2.308853221907093	2.791510909662465	2.0777780943068844
1538.2	1.3005239526673948	-0.0995464510498181	-0.929106952258935	-1.8351893797909187	-1.7698557592062174	-2.510162654585662	-1.9421066960261837	-0.5544626531699997	-0.41632145600983517	-0.8121957425919958	-1.3920264764091328	-1.790298775063078	-1.8610466763609435	-1.0415776189214516	0.054987517631119906	0.17062959134757436	-0.1300455865175602	-0.7680025059250286	-0.97855804956265	-1.0152233438949898	-0.9778928112205436	-0.2408121344111451	-0.482715289257044	0.01722155088696331	-0.3510754791787358	-0.6369248880430337	-0.6378285915272759	-0.47454805892832824	-0.4545477788856759	-0.025430388253281713	0.1454724376202705	-0.0009416804993160348	-0.04866735342545195	-0.6295382524267095	-0.10545840918172072	-0.538167954006764	-0.3424704726887945	0.26072498533411487	1.0756591343601682	1.5833807411120127	1.604700244894752	1.4412781301970452	0.5782838991704575	0.8796858485506289	0.21067389408474635	0.06523545777355924	2.005944218080463	2.3614130231854644	1.8038711869387662
1538.	0.8796325227766627	-0.42779187566364674	-1.3003422327872558	-2.135572440802867	-2.1324230214214204	-2.8880630001022416	-2.119976783776115	-0.9695734483197261	-0.7852431091323345	-1.207479322624682	-1.68421809994505	-1.9931960493755971	-2.13556965237127	-1.1133544827402917	0.17013909398084373	-0.3960156310040085	-0.6605888327517235	-1.240410097272417	-1.4739760310606123	-1.1393810734229892	-1.2000112701197816	-0.31494036193707936	-0.848493118956681	-0.40067169925443785	-0.7575805799662729	-1.0785813625257088	-1.0272741944431403	-0.5800563835650762	-0.4924984867004706	-0.0007294252610802422	-0.5722745101260884	-0.2817700072342226	-0.28733371010103814	-0.9850584083511288	-0.4411412755456636	-0.6692344730409162	-0.4477522226122268	0.27650096399033025	0.46851624355954363	0.9334803711530868	1.088194676446265	1.084059407327544	0.29030940799176275	0.6218288146862304	0.2044428579971737	-0.0018762455736836686	1.6580419909554063	1.8601420041607886	1.5311533365457066
1537.8000000000002	0.329315172892422	-0.8788597142961702	-1.6337144438947417	-2.25343884773	-2.4924130064826118	-3.1573739434373493	-2.2512283021472665	-1.6256544759753395	-1.2434953213848057	-1.5889587408760806	-2.0817259026333486	-2.256907773071354	-2.2250246752401495	-1.1983234825519415	0.18649223407502613	-0.9913360483889648	-0.9784466199813284	-1.52058364357155	-1.7746423554425044	-1.35341990085243	-1.3268683004981627	-0.3108535607853205	-1.483794587235515	-0.78150613916734	-1.134025410608274	-1.389957132373097	-1.125923113225981	-0.876145094939009	-0.5434781363374764	-0.022837881783233444	-0.946574439167917	-0.7533314948495893	-0.6983552257132692	-1.2735006538010374	-0.710682764644476	-0.9174922650782699	-0.556453686800718	0.22383100354821892	-0.007670902718272865	0.6022414212620328	0.7353585303147446	0.6415948331226342	0.03346458745487696	0.4243564010004947	0.0719405452186913	-0.04795703725892173	1.1949694095601804	1.4248389229588123	1.3011008330267162
1537.6000000000001	-0.14028653781036532	-1.3116993552162888	-1.9350557976852003	-2.6528091864942644	-2.8111003571658597	-3.34459069954866	-2.3509683605257075	-2.154955773065102	-1.8077223068282222	-2.1276054630307475	-2.392735317190431	-2.581499008688302	-2.3449094076070667	-1.280171486264234	0.20747785084938059	-1.431484507833551	-1.5713988255591862	-1.9503066519322418	-2.2961363944097917	-1.5246230675281822	-1.6171771047978454	-0.3012858102998149	-2.183090310150613	-1.3946154357685192	-1.4607103693992163	-1.6374037420433312	-1.4830494651233925	-1.0602195505946028	-0.7056163843604231	-0.039725500874676155	-1.3760639799851109	-1.498533045866566	-1.0186650113494713	-1.515658262058077	-1.0172675934954922	-1.0587302525636273	-0.6606347685258639	0.2072290998314284	-0.37586278351385854	0.08237206099294364	0.29586157182832934	0.3945995508811682	-0.3110001742847188	0.19665762643832924	-0.08061422105674199	-0.09200583219815797	0.8482474751658349	1.0872865423512792	1.0539191368333944
1537.4	-0.7838697194992293	-1.7198214809422063	-2.327912259561033	-2.951231270344178	-3.089616703119314	-3.4254815898790256	-2.5191534959150688	-2.4906214956124004	-2.3212167650864477	-2.6001317506439605	-2.668630029361671	-2.847546922551898	-2.4345593113439024	-1.415578838530219	0.1884857965793473	-1.9052521250812382	-2.045804297455202	-2.3792039006748213	-2.6265468209477865	-1.8046054984985118	-1.7704661948478624	-0.35108153387391977	-2.5923456934349085	-1.8912998405183359	-1.9628494700502905	-2.0692284338141684	-1.8359038404545847	-1.2823352384533333	-0.7819846706724317	-0.007381820100814377	-2.010323044132647	-1.9415067542698987	-1.388055964842311	-1.830310495848397	-1.3143311835567868	-1.336266775334643	-0.7409182284612736	0.21910240322995359	-0.8695021424510725	-0.22434002770487838	-0.15835906526843518	-0.07606578294138863	-0.6096705541515098	-0.1001721403454115	-0.14436022438413654	-0.1512841538207227	0.6055623935573202	0.7018256549040396	0.7226639730034283
1537.2	-1.2726712321053115	-2.1672171974931547	-2.687228800766232	-3.2416914774052	-3.4964586404791334	-3.552139351066672	-2.686050089922513	-3.1218290885996325	-2.8546016472074185	-2.793527558210693	-2.927172944927061	-3.1085262508994567	-2.524101278323926	-1.5501719731723382	0.224329294978981	-2.515256159043683	-2.5525561404464923	-2.855663545263179	-3.0929151339549423	-2.073047662526177	-1.883010779332985	-0.4524987271047214	-2.9328549148033596	-2.3524204745923107	-2.4322658115415337	-2.4118652463881824	-2.162412462778218	-1.4816049914467997	-0.8128494718056763	-0.001102455682377842	-2.43159149131267	-2.1291766595723987	-1.7447521258887404	-2.2944355987374685	-1.4833183557076333	-1.5755533114687241	-0.7779891265758828	0.18913411073573602	-1.2998868692985004	-0.7795602806131499	-0.6566882342393283	-0.3477335264199613	-0.8073072222652841	-0.41664955413516713	-0.2989140247553587	-0.2236260378124151	0.004727102607262362	0.3539041157923569	0.37414446349541913
1537.	-1.86549427773086	-2.5274641968479696	-3.214341163305875	-3.548862949401981	-3.7823127148422464	-3.7267479916098307	-2.844685224695926	-3.7583677062984115	-3.2190021397847444	-3.109145899605813	-3.2498949596408933	-3.450749838381717	-2.7437637051077957	-1.6489166530852333	0.2573844181765039	-3.0989164758106615	-2.8667785807968866	-3.1833053926887165	-3.232331441939717	-2.400293611083422	-2.050872035553546	-0.29985392512115655	-3.5183870368145764	-2.623222647808051	-2.7699039841486073	-2.7604267330358794	-2.3600177686159185	-1.7043911429982623	-0.8862033995206415	-0.02052261351483541	-2.793638814949143	-2.8740070372246462	-2.338388445580659	-2.7130593902029974	-1.7889231744122673	-1.7225277055881758	-0.9154177944414708	0.12239332590083757	-1.6104023928000122	-1.1067392354501042	-1.0106585708925988	-0.8399812865954543	-1.116724712922999	-0.6566357951529682	-0.5613034772920645	-0.23458067139456285	-0.3771906429161992	-0.004629908974912472	0.05684586617574261
1536.8000000000002	-2.640348198986927	-2.9384266818263236	-3.6246769709482893	-3.8338987270313405	-4.143836334557674	-3.834463599416989	-2.8905711203146085	-4.141237850357756	-3.8050137384504783	-3.5636802948253457	-3.610006839529476	-3.7452934838641374	-2.782360860818569	-1.764815850249786	0.33817689124631695	-3.5447899116447408	-3.1925344955000448	-3.450592541408771	-3.353995846254885	-2.6891964939367208	-2.1467962809652943	-0.2591479430031114	-4.062324697491419	-3.284219751048611	-3.156065173626233	-3.0603855955668053	-2.7061715691512735	-1.7569877181822313	-1.000265068069903	0.07824500973988895	-3.174111226019576	-3.1384890413803914	-2.6523788027110924	-2.9054940793632777	-2.199229541803446	-1.8197425759263168	-0.9736201854646567	0.021265310601835632	-1.9881612704547806	-1.608324511407484	-1.3018201417265838	-1.1838603999482007	-1.4658229650962487	-0.7956153602133094	-0.6726788703905722	-0.24104104101885682	-0.8289269134959782	-0.476544416198037	-0.1817439920220096
1536.6000000000001	-3.389773386518128	-3.43014368418428	-3.9656179585599296	-4.07070958884784	-4.283312812618914	-3.8881544003907464	-2.8901975333931826	-4.766385878439045	-4.401270774610621	-4.0237232528557705	-4.0394519011151875	-3.9150194086899606	-2.8794451077954064	-1.9217793601864206	0.3179305228306546	-4.112154821784843	-3.6470026209823945	-3.876848175635833	-3.616407652931265	-2.939058551731817	-2.4007463292375557	-0.15332836864446098	-4.389444844661191	-3.587932910438003	-3.5784338629409103	-3.5985957439595775	-2.9101446162200584	-1.8816578515665983	-1.1279046704058366	0.11656900867110676	-3.53842260897288	-3.681332942020346	-3.2151704226934603	-3.077573392241578	-2.2526877927333673	-2.056549746737291	-0.9763531149356581	-0.0751050838005865	-2.445946943547854	-1.9818585237286697	-1.620030593351667	-1.4791239029520118	-1.6889510585147078	-0.8351558832283137	-0.9161964084201107	-0.292645534051049	-1.3993753828975786	-1.0078971791946345	-0.4974086178556347
1536.4	-4.1316557064209665	-3.9968448317609098	-4.339634245459984	-4.264317248071191	-4.40088938838347	-3.9651357063372004	-2.8946441295954366	-5.352158632553516	-4.830194036890539	-4.3826305738947	-4.325626861296429	-4.075807343406454	-3.053297599262525	-2.0880889503913465	0.38620820894885605	-4.730854951450485	-4.161766862914021	-4.2738844531591615	-3.972285711305515	-3.3615932151709607	-2.6074655117446683	-0.11522192178696335	-4.975311713412899	-4.135076298752113	-3.849192974120148	-3.831050986247738	-3.0026467601910554	-2.121474921248299	-1.3092115568535483	0.10845091796587973	-3.805381355918628	-4.2314046046295655	-3.5748329021414214	-3.304042085744801	-2.41537791461793	-2.1595588286517513	-1.0643205144832026	-0.1717833791142426	-2.701486985209956	-2.2652373451304255	-2.0166586550984165	-1.718909653172323	-1.9367672718374955	-0.9404628762299766	-1.0440890738702286	-0.38791084214145594	-1.735283268549771	-1.475037655654936	-0.8977064829340745
1536.2	-4.558063886976671	-4.459838848055427	-4.749225579726639	-4.619784509589398	-4.723226136091951	-3.8962386122746375	-2.7982732785659676	-5.765235869844796	-5.130988802009743	-4.887959630204403	-4.71313632161348	-4.387293989131886	-3.164656295262944	-2.2973432226782853	0.3693828847534462	-5.268373174708708	-4.553348697473545	-4.64300768983556	-4.070036925615013	-3.7855672435074124	-2.6891213031587804	-0.1997911336560134	-5.3050583032972956	-4.4183538559429385	-4.243969285672703	-4.1779200247574195	-3.3172727209605415	-2.137276844638682	-1.3569310512219064	0.11819540636378889	-4.322048602730263	-4.458783811098575	-3.7268239175951696	-3.5147148623390967	-2.6650600550005414	-2.2142492278080077	-1.1296129576838045	-0.21199170733301315	-3.102284597046773	-2.6767622562187223	-2.2148518662021153	-1.86637235717236	-2.2592520829366713	-1.1766636714269998	-1.0041574271041225	-0.46890628754080016	-1.9936148402030247	-1.765029363260613	-1.217267496800495
1536.	-5.219255397328964	-4.9204978170743745	-5.278476150360951	-4.895353208773964	-4.890025990717152	-3.9769002354981264	-2.767488892085304	-6.303291136360138	-5.811653421428493	-5.280957633132636	-5.010248135802953	-4.562710742531783	-3.335640187900989	-2.3685624031593777	0.31495608689619503	-5.799402788927958	-4.886673378972855	-5.038806498575737	-4.203384215269747	-4.1029591744783325	-2.8230083683109255	-0.11805881178112546	-5.657806944990913	-4.6285543850904185	-4.551499547355887	-4.471813979708621	-3.498501461601096	-2.2486711154991426	-1.3699269204405327	0.10070704694225426	-4.679142341745135	-4.694666709686359	-3.976654487097089	-3.7207706994806795	-2.7838335009304815	-2.240142079893925	-1.2328387479186256	-0.2253649340286908	-3.4412680497386843	-3.1459618486463024	-2.5047203973626395	-2.268646647478964	-2.416188825568451	-1.3176514690623393	-1.0401342407972118	-0.4466528626056087	-2.5984728827716053	-2.086807190443985	-1.4516954273006057
1535.8000000000002	-5.800375264809212	-5.358379485706746	-5.712670153078468	-5.096169607296058	-5.011550320004937	-4.310700843448859	-2.74375009899509	-6.872229240486178	-6.116697484745	-5.60710243276159	-5.4274854709460305	-4.738883227619646	-3.5452090809102885	-2.4706006663754385	0.3288197194946044	-6.16780206925286	-5.4943270009662255	-5.472588916341291	-4.582278466939945	-4.347390452741214	-3.0675889291172442	-0.045096934586534396	-6.115173993301766	-4.884227017459534	-4.770500074285718	-4.609850628569079	-3.6377382854153444	-2.4628848339550404	-1.388069116372216	0.05018307482611092	-4.872654258625371	-5.028784096222273	-4.427164240643861	-4.004036629569854	-2.842669887616684	-2.235145930610133	-1.2731116453478792	-0.25939448426767997	-3.7145047492872973	-3.519099198363111	-2.8616309623983263	-2.591706585157577	-2.5981762695063986	-1.373505110337211	-1.1302910169559708	-0.36521695523168396	-3.02701755351046	-2.4417417862852777	-1.7461674142566908
1535.6000000000001	-6.333030130834034	-5.727369589761947	-6.011811165879067	-5.3298047518625715	-5.123275150751659	-4.521470694673733	-2.703861459444557	-7.238926751596432	-6.624124620932115	-6.081927455419063	-5.866114238326058	-4.906285639081525	-3.7151857971723956	-2.507182075487335	0.21086451068866394	-6.4646378130529305	-5.811373946167788	-5.78165621550979	-4.698876629164284	-4.594021392547238	-3.174035828226935	0.02228349343009716	-6.565208601102175	-5.378188029161975	-5.099468831998379	-4.8016470232712	-3.900157784175036	-2.624434013150516	-1.5015096900828324	0.02123292632338254	-5.407061803436504	-5.304316463905446	-4.5647111774506826	-4.106972239536623	-3.0346508927506872	-2.231863718799491	-1.2916844415721604	-0.17585186254898635	-4.079624152044388	-3.793449049108598	-3.0219211600018268	-2.9148195996669566	-2.8241193757088556	-1.5206282216722216	-1.1427431993457537	-0.20564099425440965	-3.244696520754261	-2.711602315735436	-1.9818846767913656
1535.4	-6.642194042246244	-6.0784675275048885	-6.3119139899928305	-5.902354402299472	-5.285372491446975	-4.510223712736352	-2.6031589746285593	-7.6008394526470155	-7.103302655138594	-6.412615536982483	-6.221036331675228	-5.105778936460675	-3.7714023660675373	-2.4811383251993244	0.28926695862238255	-6.903886266866738	-6.316672575750317	-6.204222918021226	-5.138436788452966	-4.714513077926274	-3.277524850070462	0.015327800699983941	-6.813968951788771	-5.64241362719119	-5.433895466683178	-5.040133098151589	-4.085969181676599	-2.674033569574902	-1.4616732803561217	0.013304889869737158	-6.0484489366063485	-5.400548325635364	-4.757341022115388	-4.205770280236794	-3.14450195362669	-2.236727412649708	-1.3120254056502398	-0.10198005717776669	-4.466013550942185	-4.232183199969217	-3.319984393915839	-3.0869427339717177	-2.921876698405611	-1.6788356778375038	-1.1498839764286597	-0.178145324626177	-3.64982576647272	-2.927561798177264	-2.1886615802084575
1535.2	-7.13138504098486	-6.500559401182343	-6.667198970023776	-6.214379995268621	-5.3748292345374935	-4.74109616372752	-2.6521401082699425	-8.003522029389629	-7.3111633156903	-6.602984075131316	-6.438148067443672	-5.288376121315688	-4.05468400264736	-2.501244357371445	0.3220914305910404	-7.379272670607529	-6.618236586910989	-6.4987482345211784	-5.4430111438318365	-4.941696999981037	-3.474093424475183	0.03761144500469809	-7.103264309252742	-5.865179617387531	-5.5689882526804	-5.178572576224099	-4.245058791890663	-2.898529799708921	-1.4426722196165014	-0.032637403159093525	-6.418569135115132	-5.721787531316271	-5.037048873570636	-4.310765739737061	-3.3009575462788425	-2.3940742290898056	-1.3170359766725823	-0.05390066829114501	-4.705768704435644	-4.523984370510255	-3.558578509566739	-3.356880200163867	-2.9882282116129404	-1.8493290865044054	-1.1089191452911975	-0.16978068459194792	-3.9123849553045353	-3.214237589362808	-2.459477547363933
1535.	-7.36417352238495	-6.894514411375324	-6.801532432079567	-6.560939989719386	-5.639201623182562	-4.953384238949151	-2.6639943395001904	-8.334106112923898	-7.5052117159720755	-6.840142947028676	-6.707721945911812	-5.520567227400628	-4.110598264930175	-2.539208919598391	0.3113778127602146	-7.67830920474088	-6.8987623172619505	-6.656717114219447	-5.532248738117678	-5.0921814607394875	-3.558226870085237	0.040444651715292025	-7.4048807943332315	-6.124064028847045	-5.808419964215218	-5.332344462716327	-4.538500447657474	-2.9945150079416134	-1.4201041743986553	-0.04595886701533998	-6.828605447646016	-5.825747131061548	-5.091707615152183	-4.4307080178326625	-3.3442165175662963	-2.456937009134845	-1.3405428938029869	-0.04188352203779968	-4.990586039245066	-4.828130445220489	-3.726516798285616	-3.4888650807405024	-3.1260433549352937	-2.079174462439088	-1.185637517291398	-0.15315262876725905	-4.124612970444444	-3.4488662289037535	-2.643169034545314
1534.8000000000002	-7.911152624751373	-7.244685442766782	-7.0569981154595265	-6.861846043234756	-5.853341968674534	-5.056836797435959	-2.546344833075652	-8.73644690951005	-7.97863819753451	-7.090277696153618	-6.855401790632887	-5.6826185469406525	-4.122580934419682	-2.5774480207022736	0.2767805680294668	-7.99197333650698	-7.25378978047385	-6.91244157535146	-5.656596094417232	-5.171534250283743	-3.6599202513513736	0.06582738790401335	-7.627958116102649	-6.232923614343205	-6.132734450202948	-5.489188920371559	-4.6250971165634445	-2.984662704506683	-1.370792909029891	-0.02077998607282903	-7.129953970228989	-5.907830273189492	-5.202432174868842	-4.530620989202221	-3.3887848433913117	-2.5342657596899127	-1.3435790044799463	-0.06122578837449448	-5.387918697092149	-5.0164526702432655	-3.9282258871367	-3.7900574608429243	-3.180628412867911	-2.23409195541231	-1.2292264773223864	-0.12669550501877946	-4.326591099549116	-3.624580238112469	-2.748033653928167
1534.6000000000001	-8.356705861431896	-7.644928979763987	-7.22602610340719	-6.985677767675992	-5.924898724910024	-4.949475674635051	-2.7030552259208367	-8.995380950184645	-8.29671756749562	-7.276368624508285	-6.941613544928069	-5.783182009483024	-4.3163685867253525	-2.543032451636102	0.24861156432690756	-8.239108810282783	-7.5627960925551125	-7.194865644962534	-5.98278855280802	-5.173459820462618	-3.6803340550263806	0.22477913070530847	-7.875368458732307	-6.500955337851738	-6.319116498819994	-5.5295935986633635	-4.695601881822268	-2.9096150103167733	-1.402477125056968	-0.070794029753266	-7.171068419877546	-6.134472020253613	-5.405072987189013	-4.656204317887375	-3.536575206257715	-2.5894122180273444	-1.3924767723272673	-0.021966015711231045	-5.5837756561853125	-5.186423354233435	-4.2325971055791305	-3.938047906346041	-3.2946371192081334	-2.2723317367447846	-1.3388462557052696	-0.026887061258596606	-4.569047385042112	-3.90869401392666	-2.897679896170148
1534.4	-8.589591688105825	-7.876000688697026	-7.338197681547873	-7.233174759603724	-6.14022451790863	-4.90052717900686	-2.8937420960172417	-9.163777611045585	-8.403143443053668	-7.456017046464938	-7.161741319012175	-5.996846532646872	-4.383512045551967	-2.5566139854261505	0.27705052703510946	-8.41370803033238	-7.792502991534128	-7.313879328126055	-6.260842546188734	-5.289137555057535	-3.6251874993140962	0.2832687062724621	-8.019810094983793	-6.869413635558341	-6.5412092348371385	-5.606092317340505	-4.662407120689823	-2.8370089286332085	-1.4459821029064905	0.009477651387280451	-7.53456386149023	-6.325345046974615	-5.583537802202422	-4.727987389959149	-3.5961239220757286	-2.693838698811626	-1.3790293204912625	0.06458598910729635	-5.813560389614932	-5.339640415924432	-4.378100336759991	-4.046118723667143	-3.411306075234416	-2.317119824299777	-1.3855482156155425	0.07612115204464513	-4.7601967775811	-4.126867912682186	-3.0436163209093063
1534.2	-8.660583348697573	-8.097542290189727	-7.495971064422175	-7.544366376497403	-6.389449994146954	-4.941060560041035	-2.9648465891571356	-9.376201785367885	-8.849441261829119	-7.6185151584435	-7.225437993110208	-6.101851471286588	-4.525070393332085	-2.6206118818612336	0.266194268752921	-8.691516716713261	-7.965691720371747	-7.368780349917793	-6.410111351983184	-5.327175588894112	-3.586904446157689	0.2862357323873477	-8.078469409688028	-7.066261316332007	-6.713628635327042	-5.770531367283291	-4.609945221439981	-2.8489461241565457	-1.5556680389400688	0.07433651340601544	-7.788319358869028	-6.387132691302655	-5.6102267502339105	-4.793020273437298	-3.6135445292026986	-2.750616321935308	-1.4018875018610546	0.13045657864334745	-6.065075609172267	-5.558396241091206	-4.550379435610471	-4.107458596185695	-3.4313566244214257	-2.3772716916785597	-1.526296407047713	0.07447662461375015	-4.995602465621615	-4.255949610921064	-3.1345059427562614
1534.	-8.87801091062517	-8.41758636800232	-7.7777696993312775	-7.695736735450269	-6.543838455881504	-4.863377550179918	-3.0261771323899973	-9.616016595213395	-9.034483145782636	-7.766986865719007	-7.146362257188889	-6.130132344865802	-4.62898943022253	-2.6897624764031933	0.25629453950030884	-8.96790259849802	-8.144196482414497	-7.369461132442891	-6.47029096487185	-5.320236966735931	-3.642062075701433	0.21538311543628	-8.143398620318678	-7.14375335937696	-6.822598314937127	-5.881510139078901	-4.545506835682082	-2.861339024649228	-1.6259783803422858	0.0916842624649163	-7.779012523478898	-6.536595551237194	-5.691901997571807	-4.917597755592212	-3.6164023693017926	-2.7527698546055728	-1.4317288931116865	0.09112564871250084	-6.258388691830846	-5.609133077061792	-4.712591915221619	-4.268474456082837	-3.364700561203784	-2.409699862382606	-1.60976747914344	-0.0933494124929645	-5.158261762681588	-4.539237347239963	-3.2966608491014293
1533.8000000000002	-9.130217309913558	-8.673480871210122	-7.751389036684064	-7.804778461905461	-6.763258009414431	-4.718369238460409	-3.0671553622263668	-9.83288442081627	-9.198263675553914	-7.8832397711866795	-7.126455453579852	-6.086395799092886	-4.70568070428473	-2.780542937919509	0.27333728811294034	-9.139819601767172	-8.239792888454742	-7.338107897234253	-6.480149451601028	-5.47435479333926	-3.6337445549955127	0.17111102824660893	-8.359008656479268	-7.356868916232861	-6.834021190650795	-5.908074881361963	-4.5731125986485	-2.936213960524829	-1.70370392651944	0.06467788692344811	-7.930983084953477	-6.654746430800926	-5.794417761248605	-5.009180989999667	-3.6340010084670005	-2.858320510038548	-1.3847619830995161	0.11897540690751543	-6.406809510603103	-5.704862437099315	-4.799082607019243	-4.354145113445289	-3.4652186135045917	-2.496806737529654	-1.652140440169558	-0.1933792263284848	-5.30746958292254	-4.761913474417286	-3.434648885336914
1533.6000000000001	-9.38737737483258	-8.797330497182472	-7.825832015702335	-7.682991833814387	-7.023102362055461	-4.647306877686264	-3.2165139610976223	-9.983410639777345	-9.36443366807573	-8.00911962906622	-7.183155813656003	-6.0986846451185075	-4.726637666167992	-2.754495025494834	0.22043327337191024	-9.275727586381088	-8.392845748819356	-7.340929718767333	-6.519695138838797	-5.538661721201816	-3.5841690684525203	0.1486079460044551	-8.478806797347191	-7.483764682523267	-6.82306448027367	-5.94179335703635	-4.611236111569547	-2.9136517364766394	-1.8302407706648607	0.14102410488098274	-8.13455275327871	-6.800167642368102	-5.829335812515974	-5.097126805435255	-3.600078419111761	-2.8802710219019945	-1.3612123797858264	0.16860231580994212	-6.517571724747182	-5.810703935657106	-4.900967342742777	-4.426665104394828	-3.4450309337713807	-2.5448100560359075	-1.7718921001599077	-0.1876189042265916	-5.477175809853259	-4.8633638186304475	-3.584406661638732
1533.4	-9.369816015581339	-8.89977771677678	-8.10930767062353	-7.639235298009796	-7.016478733365613	-4.7180907998625	-3.2021546224523334	-10.069683518240357	-9.421240662994826	-8.132459507902672	-7.277687835595333	-6.047308251881826	-4.701784741392897	-2.7123551637720573	0.2740308958896397	-9.396201571195405	-8.574484586062425	-7.467367911445541	-6.57949759496062	-5.607881947762434	-3.66867748022115	0.15366402004952237	-8.482474548915661	-7.581766670628422	-6.825240490411806	-5.890780339510217	-4.490115640485091	-2.9878350612315163	-1.794872093302094	0.13794689015192335	-8.143729561449977	-6.807737757037204	-5.92196988393755	-5.070600938698751	-3.4755849468894664	-2.8679178361393927	-1.4052853418152154	0.1666992621245699	-6.646094009949586	-5.926747355646441	-4.940607236373713	-4.569252334142413	-3.4700065112586445	-2.4797528932477837	-1.6628582451457072	-0.15776529172161557	-5.529822381225749	-5.051935185871072	-3.7205632834282985
1533.2	-9.332602285920592	-9.042597377169953	-8.387059684959631	-7.6968895554764645	-6.905738627614048	-4.743938000988319	-3.233567866245539	-10.107842257027512	-9.449453238025505	-8.211857326237306	-7.253694112843154	-5.890748927879462	-4.678812916594043	-2.6321115481505615	0.23231057884716602	-9.465945625964684	-8.675356098484956	-7.587429671695718	-6.606628885903759	-5.579826949836068	-3.7170547767670206	0.15844610120544345	-8.493960963581165	-7.623845351331563	-6.818330029344756	-5.84150901340095	-4.374901353034107	-3.0830650729397218	-1.798135012007939	0.08000215539144262	-8.219811210800666	-6.870794787614491	-5.93235427897795	-5.021392427456842	-3.481045885708353	-2.8866660317283035	-1.3632027094305172	0.17537412987947826	-6.744287764721212	-6.055481001980727	-4.989797518974399	-4.506366253948762	-3.4386660503055912	-2.4027269079901523	-1.6317486725125756	-0.07711955430230785	-5.672577657643193	-5.199508504869633	-3.7775871156705625
1533.	-9.299890396983654	-9.144845887604157	-8.424231174150496	-7.580563440140504	-6.864261340727943	-4.677305389451215	-3.2331695595139305	-10.1460255418591	-9.388308878821631	-8.161264402062267	-7.225542564644966	-5.809100894665984	-4.709925169876784	-2.6758348821310767	0.19804637225974775	-9.486217655645694	-8.691151393964939	-7.624629315240385	-6.616750150992285	-5.47979851922613	-3.68164909148686	0.07130858702900647	-8.42977996799945	-7.601660150102427	-6.749201776849638	-5.794543640049484	-4.351959855299502	-3.1537964666604514	-1.8295952460457048	0.08995160034436175	-8.406534234182518	-6.930004147719008	-5.890734480622284	-4.971230836364085	-3.520153856884912	-2.9371764480786413	-1.2664189566385877	0.19701033308917903	-6.799846488690161	-6.147037838059766	-5.004278752453726	-4.547740529908119	-3.3867241778299046	-2.3645726958097493	-1.6355009074087785	-0.04296176594413145	-5.731138713529219	-5.279563801735122	-3.837071078986101
1532.8000000000002	-9.419902212126365	-9.147459005308425	-8.467913300175255	-7.38549706715915	-6.756459211202384	-4.679472720143722	-3.090735157077941	-10.111328015695312	-9.384040164708718	-8.10700950476815	-7.171109734153771	-5.805224053098505	-4.663734481579191	-2.5635477240141107	0.12594826829742187	-9.49002877448081	-8.612567534348779	-7.66918633983644	-6.5048815373017	-5.366260059942307	-3.713887005881893	-0.1418433113900024	-8.389795434963862	-7.475530275308114	-6.6801438721741135	-5.837851932333468	-4.345039093023963	-3.194212627542765	-1.8486311347416773	0.020380293930836783	-8.345798229023517	-7.011905195611479	-5.883398235198281	-4.932569085044417	-3.45455174612539	-2.850304249018021	-1.2497553585929735	0.18459773611215813	-6.853043909890672	-6.0895756098298035	-4.925522254087473	-4.573384454011141	-3.344201719013784	-2.3270571241776055	-1.6031419317627535	-0.10972802864140385	-5.721399146831482	-5.2691686678423775	-3.867406020223086
1532.6000000000001	-9.565855451279907	-9.038534571274516	-8.474482305582004	-7.325777463315119	-6.662069625472309	-4.627928659011835	-3.018374518987607	-9.994184221201973	-9.155341963633642	-8.108881831009985	-7.1372252477543725	-5.661718532168912	-4.624017044474049	-2.4928685808390316	0.10723089838738184	-9.445825844518842	-8.530142954714986	-7.619113466774264	-6.484846438901879	-5.202096138711617	-3.686230265939391	-0.1884105988875165	-8.389189349650353	-7.405768235836406	-6.589465461904057	-5.8562602956777425	-4.319149378535602	-3.1576208113624036	-1.7496486354291674	-0.013179360231113948	-8.273727849454515	-6.893292626012782	-5.863118790335945	-4.826904935357032	-3.412143797140423	-2.8519534854983153	-1.235319145345976	0.1741895366939362	-6.943235629499304	-6.098043266297361	-4.839075571445107	-4.741465070371302	-3.4373409450287293	-2.2832112981394532	-1.5347198740961148	-0.15466104314384024	-5.711351848682479	-5.258544827697473	-3.8874472185115128
1532.4	-9.645961046598782	-8.992845818650359	-8.279329503481655	-7.206914157690069	-6.479956807677857	-4.504698454864746	-2.999386950623111	-9.839479388891574	-8.882701358403894	-8.075303825610483	-7.097882894101816	-5.572514418525354	-4.46779476477632	-2.452401403962485	0.17875718502577614	-9.398655684943437	-8.54612417755499	-7.52094224675167	-6.5252414248042925	-5.150075719961578	-3.614336586577798	-0.14487863893829706	-8.396735837026023	-7.299473701750626	-6.500453865378439	-5.786814843739729	-4.3570047344731675	-3.034172617445271	-1.712245281369559	0.014358292339289442	-8.21198163665812	-6.90894654693983	-5.86610989715565	-4.696889587317046	-3.3698993424664065	-2.9073171248825362	-1.2177253890368283	0.2279833605992127	-6.910224035899384	-6.062395189002989	-4.8463470843599215	-4.765762531310684	-3.5395577980777446	-2.2859972321260362	-1.519901446062421	-0.11829293804094086	-5.707148819683595	-5.257922214108039	-3.8562492260175896
1532.2	-9.661026895356484	-8.920588500155631	-8.290884570151215	-7.084572946698512	-6.183721553094102	-4.545110983221889	-3.1603874124177698	-9.682340990184365	-8.78583849570621	-7.972664950304142	-6.944152513697698	-5.444819866174837	-4.382384987405027	-2.3325691200936305	0.12807992597535947	-9.353136107625721	-8.48044431247051	-7.396950357749754	-6.413622881896625	-5.086420552868375	-3.562305098234508	-0.07158724146315669	-8.28819924179453	-7.280788716903441	-6.428317163197162	-5.656923095815787	-4.1767754707821325	-2.9279370233145516	-1.6667907509801325	0.10637625308307615	-7.971972507954266	-6.926205141099887	-5.798876478777463	-4.600970033107877	-3.2994325812447176	-2.731348960414413	-1.239963429669662	0.23468852770491508	-6.773433628702104	-5.924367754238525	-4.942140357108228	-4.617602374535869	-3.4065192137725853	-2.280210998284519	-1.448348808740363	-0.04308739587340985	-5.699460484316429	-5.2541249662691865	-3.7923655798279987
1532.	-9.54445352545935	-8.792976296402088	-8.448200571464625	-6.972672273902029	-5.996672544203357	-4.5467389843895685	-3.1790834767222296	-9.52342497306385	-8.586218784984666	-7.834567716719007	-6.815242486928799	-5.39718390589315	-4.2395468799883265	-2.21887137646183	0.044527919744651485	-9.202021991910206	-8.38648123322987	-7.344210646417637	-6.27301188986857	-4.851023751545383	-3.5478949293916724	-0.14394455453881497	-8.164499019662223	-7.126812734709487	-6.3778224387562465	-5.553274385425926	-3.963901871721134	-2.768688544860212	-1.5518239954967634	0.025813749243519136	-7.6433383694097055	-6.825223204362636	-5.747314108557721	-4.431893165688429	-3.2446928456443764	-2.4886077990255235	-1.2312498088810435	0.22351615562459112	-6.6716624752925515	-5.847392216360752	-4.851691728289422	-4.535177592107767	-3.3834893420787178	-2.2387786308840325	-1.3451302155850786	-0.09989545850909094	-5.664441468293495	-5.2957469458232715	-3.7374639293809833
1531.8000000000002	-9.575797001107626	-8.70144964766444	-8.352726923272586	-6.825840162003597	-5.874071075662766	-4.453496452639006	-3.0044390625352007	-9.35907140934844	-8.522292470872959	-7.640864083124583	-6.63874209775591	-5.440293763514961	-4.193291816449527	-2.180700016222671	0.08348863157063457	-9.025788498501312	-8.253591373025216	-7.2511957393655155	-6.201475055448693	-4.6568744958923585	-3.547260795667254	-0.1164551278220667	-8.029043414513026	-6.9386313747312895	-6.290246777708063	-5.487817083628299	-3.8374985274076017	-2.502593144138827	-1.5437885027790097	0.020869555351725935	-7.441801841462142	-6.666967501383876	-5.609269913925324	-4.317062533362286	-3.2565638907117984	-2.4840606989031437	-1.165484522254674	0.24617451318585032	-6.59982888567546	-5.800251432217724	-4.759651613900353	-4.458491532670867	-3.265512433373546	-2.2187512003502072	-1.2265353948061668	-0.1185469959075483	-5.602521278963345	-5.284979754403011	-3.6536310951789717
1531.6000000000001	-9.584961284738876	-8.55217734754702	-7.932127613753101	-6.723803210768596	-5.818763113171022	-4.255141927692326	-2.9922554229451475	-9.071659107332135	-8.344088427528554	-7.4246205968451084	-6.397290749847909	-5.417287507678841	-4.172566507011608	-2.0509364196908693	0.050229561239906476	-8.815318029642148	-8.077430386156047	-7.114519007163013	-6.085988296998514	-4.494288003445753	-3.440702094031253	-0.11707576375227474	-7.88006793980103	-6.788599702054427	-6.141238737556181	-5.360790926594149	-3.8024874989130755	-2.3762772298409183	-1.594738276994888	0.06454530541048975	-7.103663223357506	-6.455670211140155	-5.506622966251357	-4.1055113303977855	-3.1938589532726596	-2.318037079377334	-1.1010673133679887	0.244477106429568	-6.5144242540578965	-5.734677180206283	-4.7440737375800515	-4.351822660181846	-3.1586382555930292	-2.161327786088135	-1.1417099986619546	-0.1779594485991822	-5.607064466468394	-5.206278888167113	-3.5822694596787095
1531.4	-9.46652513894116	-8.413364326491733	-7.912915099927417	-6.518167035401066	-5.673693585611071	-4.275661198823332	-2.9760163866622693	-8.749226978902934	-8.278661181404123	-7.222603750901379	-6.24561236810938	-5.327812426741923	-4.049473394324688	-2.01645089890027	0.09571993633705511	-8.549352287668476	-7.751964204522705	-6.869785458136868	-5.966060890362879	-4.395543105695266	-3.214474872820797	-0.1323230150114838	-7.632028940789764	-6.674051888306745	-5.94791766923044	-5.192443566202144	-3.7381132843583864	-2.2343642385085243	-1.5355572618357323	0.09292471981165905	-6.860587495490782	-6.283097080969679	-5.2375578985844164	-3.955052472127066	-3.054254050425207	-2.201741704757194	-1.0658666664617475	0.1708827627612686	-6.417353544859715	-5.614047024774919	-4.6527336474584295	-4.197834816615702	-3.13009925189468	-2.066468349463996	-1.0527842418902615	-0.2356525998853852	-5.565084340297899	-5.107030777527248	-3.510702385732936
1531.2	-9.219878702441815	-8.268791970941018	-7.856728712363801	-6.488069627186143	-5.601114662240681	-4.424123279679451	-2.810185737470766	-8.493479284514965	-8.0981127917823	-7.028895630016022	-6.0928085174564215	-5.187251148096827	-3.91692349785581	-2.0102245551912534	0.27998950644986453	-8.348415451489783	-7.5047230910600105	-6.668578374581435	-5.812257994025372	-4.257695107704591	-3.119086068509122	-0.16860895828319197	-7.444168157530141	-6.466120482885858	-5.786396794839643	-5.004991874532152	-3.634916142557103	-2.1896666995284066	-1.5045974906332504	0.14758250339691817	-6.6359590105736475	-6.09218991857454	-5.045287937678881	-3.839653937956106	-2.8519932533002206	-2.1181479119922506	-1.064671587280914	0.2169674545477958	-6.247621564841162	-5.535364306651245	-4.5554024054673725	-3.9944631914141353	-3.102729959058659	-1.9720184871877209	-0.9920184822297048	-0.23227565363178768	-5.5362238943935145	-5.105078156539897	-3.41003803247389
1531.	-9.069528097482388	-8.167506997885535	-7.597308867989057	-6.426477300132833	-5.344410770284282	-4.287155495556742	-2.748900412942616	-8.265715248599458	-7.995424401481163	-6.795332857939657	-5.777465478240282	-5.071732766280511	-3.7987012291801494	-1.9881328588244385	0.31340266935235234	-8.217813402532437	-7.323558438669611	-6.587677227094678	-5.571377407244563	-4.071194181431125	-3.1031508442747975	-0.16790146646206572	-7.273524175757848	-6.307100735938571	-5.6048098298350535	-4.740802080102129	-3.5625427862055585	-2.1576026625423648	-1.5154340709552816	0.17120756416017405	-6.363683267871093	-5.939073070914128	-4.893691107758931	-3.7054029401709387	-2.8089339736110714	-2.0682004098337208	-1.065275612812826	0.25666646145635114	-6.018938255087528	-5.348710689445674	-4.4744820935957215	-3.8724508407754663	-2.866469313903185	-1.9219553858631444	-0.9861262020933655	-0.26236961172647255	-5.274524649045721	-5.097443745359843	-3.317071846076759
1530.8000000000002	-8.97859035504868	-8.006144414522725	-7.2939269174657495	-6.361696034185085	-5.141734797045374	-4.1183497532041775	-2.640745860548228	-8.019245450155415	-7.855670447280274	-6.647963737082373	-5.610954960586249	-5.050515928262101	-3.505848644695905	-1.9098190354259537	0.3253403560774413	-8.017704126394213	-7.116715706562789	-6.5339137626875665	-5.359236751339279	-3.927207523099435	-3.0661861974486566	-0.17708357342439757	-6.983259100857046	-6.181197273506746	-5.497315743100705	-4.598216495781802	-3.431109224184902	-2.0607577279117777	-1.4776802233821937	0.18090196777364567	-6.206704923239628	-5.595138949273813	-4.568841942956157	-3.5179292264114266	-2.733895399450031	-1.935228799975322	-1.0688164463973866	0.2448398215979327	-5.884077244105147	-5.250239687568337	-4.368830123285799	-3.687408713746144	-2.687373316986476	-1.8873440908008712	-0.8773074857189967	-0.2038760818243791	-5.162427875133676	-4.988936011687333	-3.233245765519822
1530.6000000000001	-8.792721273338328	-7.834310447047693	-6.920646995874796	-6.294756833254769	-5.083566270463236	-4.034401245601068	-2.4365584951980086	-7.789451440855682	-7.651341286664934	-6.528003990277951	-5.486472651316189	-4.976497689599551	-3.4697599279910762	-1.8582201301469081	0.3322354671745504	-7.79943655974646	-6.838759308908358	-6.491833409678296	-5.0975385071666475	-3.7698691348733107	-2.8682201982980695	-0.2356921112229749	-6.620277937018666	-5.772604187226277	-5.326467898470063	-4.48278685902147	-3.206509354369544	-2.0172208009588024	-1.4274357137696543	0.06255783667742223	-5.9581107387681485	-5.424555108560656	-4.433446761771446	-3.3843034698272003	-2.5886982465378328	-1.982820228257247	-1.0114302336215457	0.2736599481818884	-5.844004328224132	-5.18103166759955	-4.13882841841137	-3.582768136990299	-2.5968685349562497	-1.859352418846678	-0.841866291921438	-0.2184005400493558	-5.065638057309515	-4.769573465248138	-3.123897350849033
1530.4	-8.395315260420361	-7.695459915777401	-6.394568623935373	-6.12446142221884	-4.90270962951366	-3.897606778549742	-2.453561108807735	-7.603189513199865	-7.3508352814381315	-6.388053055409525	-5.345091514152777	-4.854223912527058	-3.4920147596502624	-1.7938990298998447	0.37337815590769385	-7.524807645487007	-6.684624459378271	-6.366529159337604	-5.0215195287293115	-3.5798502248422626	-2.7263091604592673	-0.16956783209404486	-6.392394917088648	-5.625058267466288	-5.114904092041037	-4.230693578120493	-3.133979428677036	-1.9849923320686689	-1.3847295917453415	0.10317538632780288	-5.720956305812541	-5.248106701058402	-4.2728633956824495	-3.2495295403467526	-2.5831071158314542	-1.8952017883612287	-0.919770027879165	0.25730160404037605	-5.718872182620387	-5.010137635667613	-4.08292032502229	-3.5443929095833875	-2.5614642001798646	-1.8644937278362301	-0.8472355300651158	-0.194670807541512	-4.898634723388539	-4.549537683613304	-3.056367963189804
1530.2	-8.103570119815318	-7.5394284713062065	-6.042905254180777	-6.014129019374324	-4.687175019232659	-3.536763869130954	-2.5846972470721594	-7.333733852861868	-7.146056700523339	-6.312028751557944	-5.166965824220691	-4.653497486366612	-3.3362664872940306	-1.8349852197430274	0.4240153506257142	-7.2290816089623435	-6.420397262768479	-6.158411352882785	-4.751400319417568	-3.496833720585319	-2.488629408728124	-0.08550317148900168	-6.177930744245243	-5.444022997750556	-4.985508782780391	-4.086893963835876	-3.050535763516504	-1.8900895744729755	-1.3145795979680879	0.11115051839175728	-5.589622775929041	-5.01861681298505	-3.982289019462636	-3.0311337945420567	-2.565873635329731	-1.8914138849144235	-0.9096172657839373	0.14301988891405248	-5.582518989149693	-4.831526666559931	-4.025858947858562	-3.4227005502283485	-2.4766958263775734	-1.8372515684457622	-0.7484253535300425	-0.1620103256528212	-4.750355050323805	-4.388342433672112	-2.952240185075708
1530.	-7.673069628473899	-7.323470488658018	-5.675854169282382	-5.859910374218078	-4.460259370571527	-3.405045022141257	-2.494076912733066	-7.027059285833351	-6.967610516271666	-6.126507643249198	-4.811535890797333	-4.409727387016609	-3.2703917204560695	-1.7799097058680544	0.328518057540716	-7.045743829051384	-6.210660898544635	-5.964272275387115	-4.588402822443857	-3.293778211133594	-2.4428730955535003	-0.11363776300232474	-6.0006554338541225	-5.117969435647046	-4.794361266400959	-3.9457788670880016	-2.9787292573962447	-1.8462046100787837	-1.3051192411883399	0.12195406981692687	-5.387415475911834	-4.967459566856087	-3.7181095586969817	-2.973080411255021	-2.439679814090895	-1.847148084565844	-0.9622362292717825	0.12831366113746523	-5.386697869320898	-4.674146163281241	-3.9280258241991293	-3.2863905861921525	-2.348042188512071	-1.7573490280881074	-0.7804707342438175	-0.09856727527491062	-4.538978562697366	-4.273599173365724	-2.8265737615855686
1529.8000000000002	-7.554278641136573	-7.128328617125786	-5.3839480630536976	-5.646171429401299	-4.300128154628695	-3.4260622658963302	-2.4178866812556636	-6.637996876798889	-6.5675569760527	-5.964382558266493	-4.614067292819455	-4.230432196557362	-3.1999329074614953	-1.7743777217815333	0.36073568716912435	-6.819400970158331	-6.036901107373965	-5.680396866006787	-4.484635615428034	-3.0985718017633346	-2.372049708080384	-0.06286365571131593	-5.854188980916609	-4.822365337183634	-4.538851290942809	-3.7724398812363757	-2.8117219916300042	-1.81705961951824	-1.1689076468317599	0.12721335620379837	-5.206323590631821	-4.795080986562468	-3.6161975892064726	-2.8854810349584246	-2.3726559667555263	-1.7956807587312458	-0.9663679874282494	0.24751152671166857	-5.126704385838063	-4.433211522304865	-3.772759123809919	-3.215452368063715	-2.2578346121555213	-1.667898205699384	-0.749516752281113	-0.17009619728310285	-4.341904497000546	-4.2071186953520145	-2.7545954851558476
1529.6000000000001	-7.06892032479451	-6.846561269455486	-5.187183564280716	-5.419756590718453	-4.10906757472778	-3.098515523557718	-2.517676831928121	-6.284804627961629	-6.394634196722833	-5.8238506207248895	-4.501399040871326	-4.078680287476431	-2.9272150185782286	-1.750539758171323	0.30210898430491	-6.553173827078795	-5.796890660694307	-5.314370493535049	-4.0293292732515225	-3.0579728820521748	-2.233409770021269	0.016650157407463125	-5.635288971400052	-4.762404374230826	-4.397968643259686	-3.619210160194166	-2.6636592842196847	-1.667510719529156	-1.0128025310205886	0.08877532303055845	-5.022320935669528	-4.484065922962235	-3.607392643515869	-2.7364897140259647	-2.308526923383079	-1.790957042444381	-0.9252587105947805	0.28813301363205956	-4.988592868381999	-4.223416645831226	-3.480247720408473	-2.9703349065284654	-2.1803039397674873	-1.6016677698749942	-0.7425628456479729	-0.17520017690156783	-4.203042109535409	-4.042430473859436	-2.676088244456183
1529.4	-6.680703584872947	-6.542317506538191	-5.015940272151519	-5.387940235744116	-3.9839823886969685	-2.7904811217404917	-2.5748241442066053	-6.051228179505794	-6.237354483197093	-5.50149663012068	-4.204477689969618	-3.8059363605876038	-2.862163240108179	-1.6484150859198363	0.1860104442647545	-6.348460490756401	-5.775319278795315	-5.1270463917355205	-3.8581010822216597	-2.982952961529621	-2.1597193868502864	0.019377827575186173	-5.469699890704386	-4.655270968893741	-4.249720554218946	-3.4054116452895076	-2.5311798839583473	-1.5679900229735153	-0.862191092111651	0.09986590362456897	-4.755968172367922	-4.30914444776544	-3.390970510934731	-2.5971948759991843	-2.2100767132348387	-1.8044524093559982	-0.8762162265810812	0.2584638550228725	-4.889026249556609	-4.121799488093809	-3.3078955149117633	-2.854507362406476	-2.099358443390644	-1.457028827427165	-0.7480555503985452	-0.24805424459428257	-4.085549014167535	-3.827484735829245	-2.6108918767873592
1529.2	-6.448193886357068	-6.310677521566645	-4.948116735624329	-4.89962703846106	-3.8923833420012	-2.637871616290144	-2.4996312778033656	-5.787625039445504	-5.755146890912261	-5.190459514542654	-3.987818749534828	-3.588896617810731	-2.9113132980550254	-1.5661352950621579	0.26096460586785336	-6.125786485909948	-5.654173156944509	-4.838801133422624	-3.835730539043777	-2.932102779673872	-2.0269053778287414	-0.00042155381045012354	-5.284876658484269	-4.39950780276681	-4.104462039338793	-3.249784522268618	-2.3328142394747653	-1.6046231056136375	-0.7367066359309146	0.10723774135894054	-4.496809032218528	-4.257048231726814	-3.266201859138891	-2.449170213526127	-2.1222975600691165	-1.6241009834854434	-0.8462626056473742	0.23737580546848683	-4.674526822534145	-4.007703383219211	-3.0999501350755985	-2.710326202586735	-2.111905378560801	-1.3819702358957653	-0.7274308003136389	-0.27979482438021663	-3.867601220599965	-3.7064428757481798	-2.551240491976086
1529.	-5.798014711857809	-5.911986388017514	-4.828546751336631	-4.696924623770136	-3.9148886391405755	-2.555974063371913	-2.358675334075239	-5.559894094749122	-5.553817048033687	-5.002756379494023	-3.7823993312591115	-3.4372618350735604	-2.8002145633688738	-1.586336920279952	0.29338176394439225	-5.863194377363882	-5.36787922857215	-4.52301277863774	-3.6954585630602725	-2.890861467930128	-1.7951282370119441	0.03492680679785801	-5.107201186317	-4.256485256393994	-3.9466044142462144	-2.95366560880247	-2.3208285649978904	-1.5069986357658391	-0.7667150339697819	0.11195921281876743	-4.2524516060375035	-4.130794427133745	-3.053746736008508	-2.286136927506018	-2.041968753236306	-1.4692539639753455	-0.8898106775484803	0.2559038405754563	-4.395692502132137	-3.875944434153522	-2.82362814380627	-2.4129480453479553	-2.0552303676926993	-1.35087832001978	-0.6432611167933779	-0.29212315101541414	-3.69198866868386	-3.638693198340745	-2.446715806347482
1528.8000000000002	-5.467318228334312	-5.640574647277022	-4.736547279826031	-4.403660098174635	-3.9463121245073447	-2.482545982184908	-2.1530478926537415	-5.226367874686983	-5.486614889118408	-4.718689876559798	-3.549699896712867	-3.2376723118744937	-2.55106758390214	-1.4394790105822228	0.2875805544100435	-5.665192056101781	-5.1227760628584	-4.273740880102468	-3.48256129469082	-2.6992655506471825	-1.696355937378014	0.10969473619179736	-4.935553685852982	-4.022937279901652	-3.77553032794207	-2.8365039624829014	-2.1479664259096842	-1.397153445658891	-0.7065716165800333	0.1540793147722881	-4.000045040152137	-3.994931529823764	-2.9567946561447878	-2.2565650269103488	-1.8060838332753757	-1.3966741256076975	-0.9058730710068562	0.29162835692775557	-4.220765892563009	-3.659433879881888	-2.7049882617688965	-2.291022851532487	-2.014949209391024	-1.1735697658362856	-0.550061188204733	-0.2386528874924165	-3.5073773810679754	-3.5393742448687195	-2.3294004982400054
1528.6000000000001	-5.387030142519876	-5.512157478077788	-4.716694308566753	-4.168837265027259	-3.9206533740910894	-2.512570166094584	-1.8859369200906797	-4.830492919529302	-5.220182511969714	-4.358653805799696	-3.373844591038794	-3.0881051820333285	-2.391136202475001	-1.3827511147035603	0.30406777377239064	-5.476503996855392	-4.906388482221755	-4.096173335928665	-3.338574733211686	-2.5357475994762764	-1.6337629964839984	0.039478406120216795	-4.692770727228496	-3.991119439033043	-3.590266110351505	-2.683673217830235	-2.020901723111069	-1.4278228370758421	-0.6418368705368345	0.1433337880474994	-3.757726456868218	-3.8016377617902104	-2.860188923812168	-2.3316060276564334	-1.7128904508066205	-1.3371811637461102	-0.845927953197895	0.335870655767153	-4.079167057073897	-3.346963209876248	-2.488610871092302	-2.192891577297377	-1.9357325468817783	-1.0409859703320403	-0.6515556060836712	-0.2183158336772068	-3.392723241060084	-3.4651355179205954	-2.238504678397161
1528.4	-5.145686692321471	-5.108824754386771	-4.708945738914956	-4.1271682116960635	-3.8696413204531677	-2.476604742521545	-1.7145395507524108	-4.6117075484551	-5.006528835400933	-4.14012655810169	-3.339915386552583	-2.974483686331709	-2.2390539602447785	-1.2928401183255347	0.29696267785370906	-5.280261648939484	-4.6117872031751075	-3.94169903158273	-3.085750002388034	-2.398143723080957	-1.4967677196054952	0.09586932722311746	-4.439235805123068	-3.81586768172085	-3.524187808344283	-2.5657693313355683	-1.815917863338729	-1.538112706426919	-0.6386376112337651	0.1552458039121733	-3.546877501634553	-3.590211674285283	-2.7507172425540727	-2.2501093689543055	-1.4739086289768784	-1.2089921075934946	-0.810925917124513	0.3981330140167638	-3.9625158900645596	-3.2016220222091465	-2.2971070880695277	-2.068357359779573	-1.8764651404131696	-0.9787998229417382	-0.7055648413154593	-0.2911914618787193	-3.365213672680557	-3.317119298528084	-2.161109572548844
1528.2	-5.082585328267757	-4.819924840541673	-4.6293055222016815	-3.9316225892542875	-3.709164068568162	-2.4557342877260417	-1.5902699541752197	-4.462787851003249	-4.861996084647236	-3.9829963846368437	-3.0984541575662754	-2.7175420562946053	-2.1114579342207866	-1.1198883377739146	0.24339118697009224	-5.127253492026616	-4.316397526870313	-3.8202070465504043	-2.863931287173115	-2.31776137367935	-1.3321669287235078	0.0919264741433242	-4.330017281599573	-3.7535736934477484	-3.3920711795681657	-2.413627451141212	-1.791227633525461	-1.4532220765119803	-0.5413608979287517	0.17223080089345322	-3.38298712758895	-3.5262300513872162	-2.710944050906376	-2.12482298045502	-1.4000692841638522	-1.2684909981708101	-0.8090107011848776	0.3826989908855039	-3.767525049156828	-3.1078805289851315	-2.1819168428089744	-2.003594633665493	-1.8970475552544466	-0.9238593545623822	-0.7289766140220362	-0.2586731181718082	-3.314555990659821	-3.1373063467689026	-2.0987567832136365
1528.	-4.770724265719735	-4.630727297771717	-4.290980059882727	-3.783553763759651	-3.270955978351073	-2.3396205570574384	-1.5608802451805037	-4.344058242094205	-4.672087251795527	-3.8031502352825384	-2.948211348648883	-2.539581113406741	-1.9674796212350194	-1.0534728727421079	0.2258767939901466	-4.94500524522492	-4.119217294241294	-3.7337623676006415	-2.8683852039543534	-2.1501927827017067	-1.3227689368156827	0.03365743339451001	-4.230874751379051	-3.6752425035290828	-3.245073313410462	-2.2146555825204626	-1.7978540086640236	-1.3222242544059861	-0.5137060436494572	0.1702876007955345	-3.182354819722537	-3.4566418195113697	-2.607799061471935	-2.0157060297504574	-1.3946774716937946	-1.1991622003493456	-0.779101781580829	0.2667479800143202	-3.6239567408096347	-3.0062453676320535	-2.149412399292366	-2.0792944983599524	-1.8717869211446847	-0.9499517914482755	-0.7145823180960634	-0.13783468538419075	-3.2615197523143435	-3.032378492963522	-2.027340914752497
1527.8000000000002	-4.826900691082234	-4.480956983999619	-3.808996731198605	-3.51981093706671	-2.827957861839419	-2.434724991999345	-1.4814291541382343	-4.22089946328308	-4.4993428124722525	-3.6326936595377903	-2.8756037395304506	-2.365254050732102	-1.7995377946427578	-1.043763181697947	0.25259870488702907	-4.8026476279747845	-3.6976830310508735	-3.6229133478089213	-2.5626356139273523	-1.9876045265628592	-1.3445950681168797	-0.03864820236801806	-4.129644448177921	-3.3372919771001794	-3.2041779946395588	-2.1184584836256644	-1.7016180349636527	-1.2103455731461312	-0.6221384891769118	0.21098649969033462	-3.0622767658824497	-3.356152869332683	-2.6121004254073013	-1.9716371644988562	-1.3788740951102714	-1.1279884233044846	-0.7809976576623379	0.16096178819243956	-3.553085321215161	-2.9223000850620995	-2.148097544031006	-2.0779732487787563	-1.7553644090703313	-0.9818891263566712	-0.6509218582326933	-0.0967474232629254	-3.2034566755222347	-2.952839433449612	-1.9355688885745206
1527.6000000000001	-4.574059722223356	-4.308039576627561	-3.4757562807487172	-3.3224498999402288	-2.64566058577382	-2.5013984056704515	-1.3717552219082838	-4.028816154397894	-4.267487830215584	-3.5435121255732045	-2.7435494260363673	-2.1798902346081945	-1.6500922139487701	-1.0523148479204338	0.22733865691911276	-4.555000438536982	-3.4063818658411416	-3.5746829549199157	-2.4426644119019576	-1.8136158218306229	-1.2698709587962924	-0.012235170721847106	-4.028806432837107	-3.311398842598829	-3.084251156839337	-2.0918214724793156	-1.7679766441922296	-1.1234613240471436	-0.6102102633468696	0.25005115867413674	-2.824782907300155	-3.2443644812003476	-2.614109953712545	-1.9236448136246282	-1.3523776501132767	-1.2070800939741062	-0.812505919730734	0.06828609828139551	-3.4022033537245124	-2.9088255312321896	-2.1878655614736613	-1.978880957713356	-1.7964437470810322	-0.9536936149604478	-0.6280745429971483	-0.036081581777251216	-3.1306010597374683	-2.878167312503164	-1.8654182137188664
1527.4	-4.547651403296318	-4.080918010586211	-3.283234512349847	-3.082116152280247	-2.4653227042259713	-2.3839728534399156	-1.3557080527604655	-3.89733482521243	-4.040062005776345	-3.4621399948296885	-2.6887314546734804	-2.0020914172391966	-1.4138012240545732	-0.9548096722269314	0.3012183470294878	-4.238465885754449	-3.231352144081017	-3.5044420257819935	-2.4000922288252022	-1.6404499261231102	-1.2637495907803675	-0.039279592995248996	-3.960545146529981	-3.3390373942237423	-2.941525570354766	-2.1433359402368106	-1.7462013090301707	-1.1091371219616457	-0.565009424456117	0.19528708260245375	-2.753675298728184	-3.0705819172505735	-2.688856102937339	-1.8872883100186044	-1.372013297755084	-1.2416883516316517	-0.780370985323609	0.006324355570348043	-3.3614231627914535	-2.816906636242241	-2.224247991098945	-1.9926206311898578	-1.7581137057827754	-0.922511938014588	-0.5931771991159226	-0.003087065954635172	-3.0693207263338307	-2.787117001206547	-1.8232275445000303
1527.2	-4.527648579125603	-3.9734428763588343	-3.07457913318693	-3.099018836337344	-2.100196131838785	-2.276602364113832	-1.144192250765081	-3.759894045123485	-3.8566943588633658	-3.3123392577420727	-2.589418444039368	-1.942387126478355	-1.2793365916338721	-0.9743030018060069	0.31241233243212374	-4.09587099604812	-3.020670436030025	-3.4426716340028305	-2.2252684708243953	-1.5617453896755022	-1.3576911276846584	-0.05604534271611634	-3.91019460591689	-3.398694365599523	-2.922082521583691	-2.096894822497657	-1.6830901908488087	-1.1461085238249424	-0.4285751562393658	0.16519150409675035	-2.8776321137291867	-3.0046493135539696	-2.5862416141217324	-1.9298703855830273	-1.3643018947660028	-1.309444736001285	-0.7947520849601923	-0.002569561376772963	-3.3010633781481538	-2.8155016851882038	-2.218708972302375	-2.053575536071506	-1.694925106614288	-0.8637950969418321	-0.6652746609935893	-0.0009525528505206077	-3.0075820387876773	-2.778613844597406	-1.749608484470532
1527.	-4.359650611095406	-3.8111884187688547	-2.8439973902255895	-2.992695949806284	-1.7976241653975142	-2.116594679931641	-0.8494155286281116	-3.626321452028692	-3.6018954957448885	-3.2187425236172476	-2.4113550510327912	-1.9007597403142396	-1.1877151341048897	-0.8297720685102012	0.25630324321648157	-3.968910698153697	-2.8715822924491587	-3.312039603395018	-2.126158116770209	-1.4081579554501442	-1.3010399924792584	-0.09336132617325389	-3.8212659975478407	-3.2064829000975306	-2.8523862019284425	-2.0582044666710675	-1.7317349689750658	-1.0464396743482354	-0.4368893314194028	0.23805834213682497	-3.2107706539805396	-2.9762763870105817	-2.4934947038486546	-1.8799214710719752	-1.2891133198617613	-1.3303231385109735	-0.8918249791400653	-0.008322123663883404	-3.195362058147078	-2.7735756584712097	-2.122750592238087	-1.9941775949426164	-1.6341156727942194	-0.8070052685043739	-0.5904109853111918	0.056009305237812695	-3.012022033906462	-2.7733804962700077	-1.6904226908501496
1526.8000000000002	-4.067948797288685	-3.6843386161472433	-2.4904932337343344	-2.734970256153243	-1.5837103434601654	-1.9630072271795116	-0.7068461024706663	-3.5018453279693955	-3.443749278028083	-3.1299794469742883	-2.216130657798525	-1.7541783286191208	-1.1517022624461548	-0.7876529214366117	0.2680937208361249	-3.7664224715018557	-2.8058405442570065	-3.1601304356167543	-2.0043193481417245	-1.3143478019407995	-1.298168352153007	-0.04441187605997841	-3.7255996053189446	-3.1803787367074046	-2.7449788848519296	-2.03807202628668	-1.7890111484576836	-0.962297206939267	-0.39985009115070425	0.26172403079171186	-3.4812888584202533	-3.0698252769502474	-2.535907718419096	-1.877250008510822	-1.4729663254672654	-1.3429072749032664	-0.8993378512190486	-0.030594256922718412	-3.114447983941966	-2.786464433602942	-2.0990375759406144	-1.9918008784474033	-1.5963096689380012	-0.8048548804730385	-0.5009868184386009	0.09240133926119277	-2.9922575591192775	-2.8149847778102015	-1.7119204685892482
1526.6000000000001	-3.664349362767406	-3.5187180119660617	-2.2567333035629074	-2.519009407689044	-1.4028242512996423	-1.781500223297352	-0.6525935704370928	-3.3243616117267236	-3.274556616184015	-2.9325958407087356	-2.100463882953325	-1.6232015017034052	-0.89403572062337	-0.8347642692979033	0.32706288202403594	-3.632645933708149	-2.805086116308657	-3.0275737809971806	-2.01356077207776	-1.2415828322304887	-1.3042496223186903	-0.03168951866735825	-3.6762360457292074	-3.1503946178533675	-2.670378057190213	-2.020428113806474	-1.730474239555151	-0.9960061142060394	-0.48306422026883905	0.25709881093508585	-3.6712430479207905	-3.0589260608443003	-2.503445793180397	-1.9296985611318267	-1.390588511692686	-1.277554696829681	-0.8634387938895274	-0.07865739999333544	-3.1155851190626316	-2.797943108191007	-2.1382561616938696	-2.0669837202597034	-1.5434526838358127	-0.821412263800402	-0.4408118491821104	0.14711547495828445	-2.8981987076681044	-2.793574283845397	-1.695635402058958
1526.4	-3.6122195384665914	-3.281017333328583	-2.179195129420191	-2.2958265376673226	-1.3640336775951831	-1.6477946203548377	-0.728539426878145	-3.139292881168023	-3.0433512994024126	-2.6956115914515983	-1.9559559824150434	-1.5106087127349377	-0.8146597408606244	-0.7837523551304661	0.31039491678710585	-3.472355877141386	-2.7230689923347753	-2.8952114510678846	-1.9748994873515267	-1.1020023047677012	-1.2182137926647272	0.0132054704978566	-3.5381937642532235	-3.04657973192254	-2.7007743744900585	-2.069049927974846	-1.6319410501903406	-1.0025045847743372	-0.634557743722076	0.24766178654818352	-3.872119575670327	-3.0949917733738075	-2.5393040553197572	-2.009920160207883	-1.4064103199609213	-1.2554712248824405	-0.8922366892566921	-0.12314931180791158	-3.0793236151037755	-2.8204503265217435	-2.294878135769474	-2.0382039709647035	-1.5324577694463213	-0.8911899463863971	-0.38882350513362596	0.029272616852019775	-2.8720906855724593	-2.732999079417965	-1.6318238698322398
1526.2	-3.565996145807371	-2.968530972908575	-2.0437789464599327	-1.9623152686050884	-1.3655485100482105	-1.3691981439746714	-0.6445489689268954	-3.0212002792159303	-2.790607064157705	-2.5723608082485927	-1.8408041255223728	-1.4231874838687304	-0.715578380297005	-0.6380722282047419	0.3133138536248611	-3.25805393219844	-2.687556291942936	-2.72318237970354	-1.9699833202489347	-1.086459832194077	-1.0174726196220494	0.0829839089214135	-3.4693764636962188	-3.180044174136815	-2.7305978990848407	-2.1115794755850743	-1.6651559417325537	-1.0682449950715505	-0.6287241899172495	0.18252821384624618	-3.962929718052939	-3.1866246864325594	-2.529968200399456	-2.072012771186088	-1.397771370208977	-1.2650752811810686	-0.9096123072192392	-0.08940073155647527	-3.106673521324884	-2.8422862634981385	-2.3570983714092026	-2.0521622040060072	-1.5614983775871432	-0.9583219853794186	-0.4600330670850325	-0.06275066022706191	-2.9453130161396017	-2.661165739203533	-1.6496635884278634
1526.	-3.4224384324284016	-2.755083445558848	-1.8863430547965567	-1.8199697528544414	-1.2437857266375225	-0.9916292984110973	-0.5771363922368616	-2.819056016852089	-2.6946629219447233	-2.5019562630058467	-1.738525904159941	-1.3192697808713392	-0.6528379767135966	-0.5365995704953899	0.22984311705693056	-3.1701722885897	-2.7385485612368536	-2.601601384466244	-1.936349432858934	-1.0827912163241735	-0.9056872749495629	0.11559496996295124	-3.4812660607718984	-3.2423126131930013	-2.6971462121034238	-2.0708285996919953	-1.6421843876037832	-1.0401642697746192	-0.7500171772662132	0.15227003360904798	-4.152098391366383	-3.334693039573426	-2.604848153964458	-2.123347049147934	-1.5076659402029258	-1.3621515952254302	-0.9298934546258422	-0.037567275780372805	-3.204705565033378	-2.854915467745861	-2.397205923271303	-2.0849032103883096	-1.703260712096202	-1.095494486370243	-0.46487793512499337	-0.056905169681510846	-3.1717892832946597	-2.630780487318872	-1.6947591914628877
1525.8000000000002	-3.073320920703223	-2.675699109714434	-1.7913592345262241	-1.7141509521874785	-1.0537341426749207	-0.7643148569393333	-0.537691791718406	-2.6910884595266515	-2.5378222747117234	-2.3896585100450016	-1.6324520391082684	-1.2479997875177868	-0.6040075878528168	-0.4369444843674734	0.1960510867519971	-3.1276061013755223	-2.6504077606323704	-2.4700798816057987	-1.781613657426918	-1.0072996105498357	-0.8305114318715117	0.10333191763833371	-3.4766832052386034	-3.262916888839107	-2.7040729228401053	-1.9733778978658796	-1.6122726434247636	-1.037218681771761	-0.8051344666713758	0.13167256649754522	-4.467219594699688	-3.4480570435014735	-2.60842694910237	-2.3237688115051576	-1.5448094983020932	-1.4082653223146502	-0.9489845801366534	-0.04781480995570325	-3.2691384794185865	-2.9342187392121706	-2.4690354553101135	-2.1377527211274483	-1.7665909577734409	-1.2423611923798614	-0.6398168307333238	-0.10070387160814041	-3.323891946101276	-2.7096556708472126	-1.711910513860205
1525.6000000000001	-2.71302164098281	-2.4419828799071177	-1.647902715850111	-1.6035475549701306	-0.8070755825764159	-0.6049078872127911	-0.47929304317525223	-2.5607905377216365	-2.4661545683308153	-2.2212866436712098	-1.4836250184026505	-1.084933705329643	-0.5387504292298266	-0.4153715379295689	0.13477691585862173	-3.042938913217413	-2.626962560118528	-2.267780808403153	-1.7901538386373816	-0.99679009428211	-0.697176421227383	0.0931330592070083	-3.476823980938253	-3.0634188414162646	-2.6966963286298467	-1.9672802280898627	-1.731479312440002	-0.9997936821098443	-0.8518654096599005	0.132638809281592	-4.525635069005624	-3.5008432867485397	-2.7108250524077513	-2.3911379330298725	-1.6861190752491588	-1.5283208801800294	-0.8559590953430697	-0.06632334429823972	-3.4239305712155277	-3.0742644183717927	-2.5378290200480107	-2.179163380776365	-1.9058963831348659	-1.3266246077130834	-0.7110202693168918	-0.10767079759790377	-3.4416677858418088	-2.7643312149205506	-1.7791238470573505
1525.4	-2.676950916993836	-2.203097174447393	-1.3826451109996534	-1.3185913184744398	-0.6023471987307559	-0.5896643364898668	-0.5874498942820952	-2.453126526944462	-2.4695171611201108	-2.0126400777756253	-1.4091652115566953	-0.884156819095948	-0.5100195780567737	-0.48546226459251784	0.17157501076855808	-2.933510522999247	-2.6307056993829234	-2.186818244091714	-1.7135971630053846	-0.9130190029753893	-0.6839545347059177	0.1071415229507266	-3.560416120928711	-3.0258806557238946	-2.7456960832830872	-1.8867063715452927	-1.744040197400047	-0.9762036126303221	-0.8871303104677303	0.11515504493361911	-4.42521490773424	-3.6163547703803696	-2.7876244407285173	-2.436247321730031	-1.801186295300323	-1.6258849395609554	-0.7648262267666289	-0.059135940601363894	-3.69935119043804	-3.2005858965136373	-2.6742742756693914	-2.373480920009645	-2.0389128302385777	-1.3582683600786896	-0.7214864465289998	-0.12872176505050634	-3.7098136276844693	-2.7604114205018284	-1.8495644420860105
1525.2	-2.6623072477463556	-2.0322629499896943	-1.3254746551549044	-1.005951761596574	-0.46796064083030164	-0.38189642349801034	-0.6173491588221791	-2.3583892033144154	-2.3880267636500783	-1.8519813894684531	-1.3359372313638895	-0.7388297608163904	-0.33103175051778794	-0.5864715678901365	0.06288261078180411	-2.8115080114590563	-2.519558454343247	-2.092056789519221	-1.6646262737490265	-0.8752099191260152	-0.6223297067356693	0.12139588564164401	-3.673830029991153	-3.0474577525776203	-2.7842395388274395	-1.9433699473923127	-1.7173990210135481	-1.0907571183435825	-0.9416843997937537	0.10294384124295754	-4.47325251638237	-3.7803866363868552	-2.944711511567223	-2.6575661908019708	-1.7437369497836785	-1.674136324723252	-0.7393842098252491	-0.05858379585628194	-3.933617833827604	-3.3591902424126325	-2.8591000564012647	-2.4542344273052668	-2.087882687554363	-1.431748497887334	-0.8362265340644234	-0.14520204663060468	-3.9096864602858394	-2.777343141900322	-1.9630244902976175
1525.	-2.477627124043537	-1.8949622106078028	-1.2228640416202623	-0.8523600443863838	-0.3480492646872956	-0.27821575006565363	-0.5335766217722837	-2.2715537309377614	-2.2893447897603223	-1.6062946456149618	-1.2243898611458477	-0.5663109349140873	-0.24700662734212614	-0.5890950974695404	0.05976367011550106	-2.7201820763748112	-2.48131710741072	-2.0548656446948383	-1.5694243255757425	-0.7708385648614532	-0.6470923706884302	0.13872495395458953	-3.6975607816801115	-3.050933959160888	-2.8376709818496106	-1.9608165083837923	-1.7531136342856384	-1.0763504915649804	-1.0042799414997092	0.10411887727524359	-4.462149626684105	-3.822555590391495	-3.0704076604376542	-2.8147212362939156	-2.0119780228065016	-1.7257286419035351	-0.7263224168611182	-0.029970870539122958	-4.129455969574455	-3.5098337026647863	-2.9283875050255337	-2.4745773681420458	-2.220187956507953	-1.511838401268173	-0.9159152571121382	-0.17842860546071782	-4.078957079699122	-2.967970537465599	-2.0303489639768215
1524.8000000000002	-2.3304729633891927	-1.8176773743979315	-0.9819387710673244	-0.8252829849570772	-0.11121617972986014	-0.19602776526999977	-0.42866482911686427	-2.1803522603067242	-2.1593845677528494	-1.421132381974536	-1.1216028396915907	-0.45298271099389414	-0.3005633279048007	-0.48266855664812985	-0.05268835752121231	-2.707017870391285	-2.463847868347772	-1.9873909426623442	-1.4589289485470647	-0.7618165949005166	-0.6733289509295443	0.18726835588514562	-3.6861289785111104	-3.146331394896102	-2.845859864789571	-2.1092144128093944	-1.8106362574632973	-1.0765495024495488	-0.9289403721590673	0.06834650946780288	-4.572479168895591	-3.926991285479652	-3.194329067875893	-2.9793860929974683	-2.0904975543847595	-1.8535070291155507	-0.6799900166858688	0.04987087989764032	-4.446746433183136	-3.6954648474054466	-3.061387313957062	-2.565662170831867	-2.2653895991986626	-1.5236924974055657	-1.0219002980668896	-0.25580650462305443	-4.316711286441686	-3.165655593404831	-2.070833207721614
1524.6000000000001	-2.107081476686688	-1.7344757689226633	-0.7379578690429066	-0.615997543131503	0.0182625592599673	0.03958073402341891	-0.10043937366266605	-2.082752392867376	-2.1621038704991866	-1.3567056522726073	-1.0240687321638733	-0.34495588441834735	-0.13174647389251626	-0.44683413222200746	-0.01372858797324266	-2.7298137718848814	-2.442850473313572	-1.8734271162719354	-1.223232936484381	-0.7743982813076284	-0.7024022173715574	0.3184162528828123	-3.746162989954044	-3.2458807520772566	-2.8457994180821617	-2.2177873003907007	-1.8760622441419925	-1.1326410461909453	-0.9468060163208354	0.10011769418494375	-4.732743506984743	-4.1556950788401705	-3.3273309972387115	-3.228067112876265	-2.2203439396350126	-1.9200824760750983	-0.7537829262170553	0.1730459358304574	-4.6471022062935345	-3.9622304374471664	-3.2296261745357038	-2.9455031914742165	-2.3078253855450654	-1.5683333181715327	-0.9867359799291058	-0.15937373320776138	-4.464393994149952	-3.359030212810907	-2.251291783116576
1524.4	-1.930268093869573	-1.5929491079050904	-0.7629983282309207	-0.46877166051963814	0.1160633008621838	0.3196629224767604	0.22071392597893286	-2.0309246288384375	-2.143878129210262	-1.0944426869935169	-0.8616585672008377	-0.13283154889980786	0.03779327858665394	-0.2953878136399585	-0.04514405819256249	-2.751822933108375	-2.4226813859938785	-1.8375582182871748	-1.1553073764512158	-0.653486829918955	-0.7529858334795411	0.31492006285391544	-3.8189376927797243	-3.1613321200782267	-2.8558198137361424	-2.3225186255167674	-1.9716643129432694	-1.1228977489001422	-0.8924246225198355	0.08911214844761338	-4.9434882199302095	-4.301701398459882	-3.446740735369416	-3.317887054026357	-2.275771336845485	-2.0306243038349696	-0.8887870392675558	0.246653430428738	-4.865602415831297	-4.175030565338842	-3.3656952814754533	-3.1625106032530526	-2.498299365206819	-1.5971825151854644	-0.9551451573257682	-0.12197002500674797	-4.5617328937610955	-3.5246204519648336	-2.399161717205895
1524.2	-1.8695277062170692	-1.4434663394760636	-0.6201148804003089	-0.04487339767350686	0.32596770120804774	0.4640379618591255	0.3280133416391992	-1.9980656349296326	-2.017533911525655	-0.8278701289885539	-0.6609699328823537	0.06100391396465162	0.29202872340258185	-0.1974560234953907	-0.01724203670310565	-2.7406633814274817	-2.370299092404242	-1.7831111032906684	-1.0621570081292453	-0.5744014362526262	-0.7171848069711382	0.3160271953540411	-3.838845437826492	-3.238910343748408	-2.953065360975535	-2.4301722981400173	-1.9582553578760153	-1.0969089082896264	-0.7646771320977992	0.07278349449770145	-5.019530530522432	-4.4880598863380206	-3.631954977612912	-3.3496337139574113	-2.3212633179011952	-2.0301088190406613	-0.9163322130271296	0.20660934741267778	-5.209242603495008	-4.49376392416279	-3.504374274549051	-3.265099851208889	-2.5099424067434324	-1.5865096069338092	-1.0015666424872407	-0.16320802214633678	-4.823420587207321	-3.695193541917301	-2.468658836191014
1524.	-1.7248960455968838	-1.1603307268004177	-0.4186085450000171	0.04311732148631543	0.5891500224456393	0.7707684216218176	0.6394007950962827	-1.9564329603400095	-1.8614021910892913	-0.7186554507121498	-0.4269176932700044	0.16003685938721918	0.46006220796872305	-0.12667332726788438	-0.019273652790711172	-2.6625243418852746	-2.3175275947568332	-1.737332113938036	-0.9800693070009102	-0.5353140284427349	-0.6621134683892225	0.40022236847219256	-3.9177990123875897	-3.319983811695045	-3.0284010198862177	-2.487908203928818	-1.9741402716649243	-0.9881209361370636	-0.7668004961952662	0.0502015115799012	-5.182111077563263	-4.730270566995516	-3.8435530757549516	-3.5119172223758386	-2.310612578335947	-2.0740276287761077	-0.9440529698524992	0.2283670964268334	-5.401088364395025	-4.619940192679028	-3.7740353379078755	-3.4838215915580957	-2.5203479682343386	-1.5874241499632704	-1.0431830151549277	-0.09798384464168616	-5.022065280777731	-3.8975905820837986	-2.6688535047012945
1523.8000000000002	-1.6353764843082927	-0.9775102935752876	-0.31139830857030026	0.25235018017394784	0.6556417027310518	1.143541762170003	0.7852285000985526	-1.8801348847325516	-1.7395008623424186	-0.666329607951688	-0.29493775551766377	0.26261742271018185	0.6773866336669713	0.3321920538613016	0.030914899181805545	-2.561302189682765	-2.294208201202759	-1.783677255449022	-0.8312368394468806	-0.5394008831677046	-0.6476901399424804	0.41972793151566656	-4.0242628644040535	-3.3338313741577528	-2.994253827846588	-2.5003544880669244	-2.025560488892956	-1.0047983606971111	-0.7456388158212331	0.13291465332452826	-5.364398792763609	-4.8177523809828315	-4.031834299129109	-3.7482012714386603	-2.342280147885659	-2.1055687322323524	-1.0242209202128207	0.26966366313519524	-5.544481576658297	-4.883925828750978	-3.977412409398306	-3.5670822869310035	-2.6885197220459385	-1.736061964673709	-1.0107585998208695	-0.012051613771046868	-5.189220680612994	-4.134444288103563	-2.918159741909585
1523.6000000000001	-1.6313227409930091	-0.9413250911113352	-0.11786569458780902	0.5919212796162109	0.7828171971214261	1.3691404406027377	0.7841165322098047	-1.7652444580149913	-1.5217407120789173	-0.6099058298886404	-0.21471035617439552	0.43570620972273744	0.8246167693075528	0.4742715608348159	0.06931947483511641	-2.4861921328256873	-2.301352341537104	-1.7067126912672164	-0.8192288493540689	-0.3885016874280982	-0.5348919225183119	0.3626371279823965	-4.043001072369153	-3.3795681899275842	-2.997907094403688	-2.5728654573052623	-2.0759589178323687	-0.9832704221787508	-0.762893588863476	0.12348844839575375	-5.583428384117285	-4.93853831881015	-4.224563620529289	-3.77328384599464	-2.5734161449034376	-2.1453101357796016	-1.2268116213655083	0.24419431598500438	-5.817166351775302	-5.283159954939228	-4.219265420672658	-3.5794413213788063	-2.9078571400678976	-1.9329221607009586	-1.014053670670351	0.04517982033417689	-5.360211097673914	-4.362307189583377	-3.0702998866564424
1523.4	-1.4414338592236693	-0.884379291950061	0.19166269267820452	0.7252930484317429	1.1574575738601973	1.7674149021864602	1.0858311259947742	-1.6469311579435968	-1.3482139161494504	-0.5187865949746542	-0.10784062897706106	0.5762470830065349	1.086121135043285	0.6128334512072326	-0.006031643963257061	-2.4613446541582817	-2.2806152878447423	-1.5545214493956772	-0.8044319426953777	-0.3502080286038551	-0.4068582163197084	0.33997916555545804	-4.215540235734061	-3.5644013358693076	-3.0349014561531265	-2.654580049997635	-2.058117782866217	-0.9512042971468027	-0.7313175307169929	0.09331655712676458	-5.68605309292882	-5.204982935080335	-4.42698922227174	-3.7752376126829215	-2.6031998371571836	-2.2738630355261753	-1.3705063342383605	0.24156886443447032	-6.000620456112327	-5.515895917046671	-4.406628630146813	-3.9076349629648384	-3.0289895622389946	-2.0651682062888397	-0.9101148330163156	0.13085963443927057	-5.598326953351496	-4.602463196924297	-3.2458363107558017
1523.2	-1.278354514684257	-0.750970865800367	0.3114211089739879	1.0791671904534843	1.442041393130012	2.224132420401366	1.3233870786484994	-1.5787798035732477	-1.2775755674462705	-0.3858192363730031	0.21092005873687353	0.7686937052209672	1.2891518520348817	0.8279063810027016	0.11628533591169757	-2.3779816367605116	-2.193794238925191	-1.4804800014461086	-0.8360532587934257	-0.19674891396076308	-0.2545552317085709	0.31576755034315934	-4.353810439077435	-3.560356144160886	-3.119727384407483	-2.6367972878951327	-2.0876887029303597	-1.007463413687743	-0.6736703998765713	0.06699609730362642	-5.731630906777	-5.3905267182736445	-4.583507611555155	-3.8068939045220573	-2.708452521058611	-2.3309885515002464	-1.3969210653014943	0.21134145263133738	-6.257148227643489	-5.735387886494558	-4.550641611866639	-4.068788756088659	-3.1711078704259967	-2.1355456943259727	-0.9195972068277662	0.150077238023244	-5.729064361977094	-4.761036320320365	-3.4265238147853556
1523.	-1.1356378933842384	-0.6288589156954418	0.33225067229551836	1.3327068317793231	1.7041909991887823	2.409104340870353	1.3930665114106993	-1.4751951214078833	-1.0962066744020103	-0.2957252572834156	0.3740346615760107	0.8923207376515633	1.4616504733433817	0.9910665624083388	0.1984889985347925	-2.3005253620755433	-2.1303791795120732	-1.3849706134553739	-0.8666842989267028	-0.05466447064163722	-0.1335324633195213	0.32761325283179926	-4.393567826835331	-3.6279633374709706	-3.1846924092262836	-2.6173733844144613	-2.09062820798265	-1.0244242714622305	-0.5197042530160808	0.048524924017608786	-5.816046742802979	-5.545050885790736	-4.6430257270742	-3.8410051832892655	-2.8823828352521788	-2.33507047620799	-1.3826974082049661	0.12569435920995226	-6.527189940758542	-5.867505734922348	-4.721324159789463	-4.082054384076732	-3.2618662473291375	-2.174834506842073	-0.9516334640963275	0.14968817179027477	-5.896159787904507	-4.883206071717576	-3.539939042803084
1522.8000000000002	-0.8107624948001505	-0.5266817488389869	0.5331623664252034	1.541042241998769	1.8435809729653112	2.6857118477832707	1.4692795484213539	-1.322832028361326	-0.900386916185627	-0.20413064785644558	0.5207687361007582	1.00576982669592	1.6219344036103467	1.040077690327859	0.29380539911702747	-2.3268301547095454	-1.8947497748423956	-1.2554194001042585	-0.7514367893828369	0.041143531390311086	0.003596938416409387	0.26598794214412297	-4.462779506047385	-3.7320203369053098	-3.2749169410889643	-2.659233913457345	-2.0823386306871425	-0.9917280628044834	-0.4820564536949139	0.06485877102936706	-5.930779237100699	-5.614127919674909	-4.804148897122836	-3.9223813087515733	-2.9819236579605484	-2.335419907500781	-1.280104637463499	0.04689099248123296	-6.7263137935204265	-5.9459843608071985	-4.882991129042693	-4.291155147561553	-3.2786657814217635	-2.2603139411076203	-1.0514091739544698	0.005690641713966757	-6.1586760275072265	-5.241409257127679	-3.68330945531957
1522.6000000000001	-0.707700210659324	-0.3990801320279287	0.6749545428702858	1.7744542760583206	2.095903386334511	2.9796106812666756	1.6911587507168824	-1.1998158382152728	-0.6494687494672213	-0.06069922867205772	0.7874379962955061	1.253451367973295	1.8266349312572838	1.121202094513078	0.37407189783563927	-2.3407198266132827	-1.7744589446940655	-1.1187662856254101	-0.7384408819733121	0.21645207924728213	0.03695704207553873	0.25784598931497077	-4.5139231456417175	-3.71912274810027	-3.2589688027148283	-2.6163808805928666	-2.033990157244779	-1.0302793257040592	-0.4756812151339812	0.05509953475478165	-6.041799470743635	-5.7575107463125175	-4.93060605427399	-4.0652815568292135	-3.0880873879210333	-2.4498986888614245	-1.2325454755701017	0.023121799513779094	-6.800525648924494	-6.031864696741149	-5.033004819290305	-4.4472315254140735	-3.4315726636962984	-2.4568831596678398	-1.174273980228917	0.07983662853588064	-6.4302572765541335	-5.501175369886378	-3.824222692843486
1522.4	-0.7016731917780628	-0.33955040652505797	0.8595709549118582	2.026489206225675	2.4297546192667587	3.294256634724639	1.8203483442729735	-1.0210674148497954	-0.4950755858338311	0.19224446785233607	1.051267903964582	1.5956355124955874	1.9817808068761082	1.1926472042774738	0.31154447473526636	-2.2979078535812874	-1.6677003313947305	-1.0523142972967607	-0.566044340748154	0.2752603695526648	0.08083432176211708	0.2456112480175034	-4.589993789645459	-3.7725744505814687	-3.204496350565171	-2.5693837073840227	-2.095260974991701	-1.2170992560045384	-0.48640175292776994	0.044540703557790384	-6.254519272088495	-5.9499277338001955	-5.061708156814218	-4.187948147918741	-3.2207991729146292	-2.5343382898170095	-1.2531792514842537	-0.015571692217153675	-6.95910977111772	-6.265787315758222	-5.177472487831304	-4.579122984620999	-3.5719072545275052	-2.588616635728686	-1.0674060528988631	0.11609325467969725	-6.666336029766241	-5.609165586916359	-3.952003731930719
1522.2	-0.6458430078182696	-0.014046827236736309	1.2921373858281722	2.269420376431448	2.753944000836893	3.4098724883873532	2.0485279590047987	-0.9036758769774644	-0.1970152825084486	0.4243668982160015	1.3065499906191391	1.8124963187231282	2.1112566097920507	1.330463421764444	0.29642210310601363	-2.321519417599387	-1.551456302300261	-0.8990827663487385	-0.3307107876961633	0.3980705928100783	0.2612631315694434	0.2055355154801561	-4.6501988276745125	-3.924516347031985	-3.1674625632933027	-2.605376949586717	-2.064815843953992	-1.2310044660316135	-0.4472977035549514	0.07055711209637994	-6.496848847201676	-6.022486569079831	-5.089098816956288	-4.307195607031933	-3.2676224692778773	-2.542880497205973	-1.2565720837777978	-0.07318304216573251	-7.320855806320978	-6.359724827174999	-5.403521466221154	-4.893899201623996	-3.547846058166975	-2.6291221228933064	-1.148386527774573	0.07780071779614951	-6.846247483957648	-5.757842552022278	-4.0908286957889715
1522.	-0.39712920236938776	0.33976240111950345	1.5379712101113487	2.4504962715360095	3.1515745506368025	3.6323937871197303	2.4020744335149056	-0.7008306872774032	-0.123398609891193	0.5422505833303395	1.5294074075747766	2.0192806915401773	2.2802237196584927	1.4844450443239174	0.2663672669676258	-2.329077967533261	-1.2886459102562058	-0.7223671642615429	-0.11182008189392559	0.5641503176458478	0.41869678670854277	0.23400107027397743	-4.634334091704416	-3.8968356517920264	-3.2235292855214666	-2.664812834058105	-1.9652853296064352	-1.1964419016672458	-0.4600742802496005	0.12091104582532222	-6.516732872607152	-6.044960047631215	-5.121016928537898	-4.3916561527259494	-3.2892952461162355	-2.6159661759584805	-1.2993855550976183	-0.05404284145708697	-7.622956579532298	-6.530689417339633	-5.579042665868653	-4.981138220845985	-3.5981746664288607	-2.7367886900901905	-1.2206785776295157	0.05517827010932467	-7.096976666470221	-5.824736472736468	-4.3121391849684505
1521.8000000000002	-0.22331277695185037	0.536118735740556	1.8465635098776467	2.8991591927106746	3.5014824092519357	3.869748873689922	2.6723929043536625	-0.5873664006473782	-0.02836002101626484	0.7623726574254317	1.7738564404869834	2.2318248159226117	2.5548827631571616	1.5746011699671492	0.3233681774474366	-2.242858291575342	-1.1335331896727745	-0.6780430531244883	0.0442308417711115	0.6965326680027524	0.6096377959710666	0.2510021606017318	-4.451058014288569	-3.7868208489582607	-3.2907328756393537	-2.5703533401756746	-1.948391359315232	-1.1554484091109711	-0.47605057928630656	0.10403240421256135	-6.64712899423771	-6.257891406518591	-5.162523227907202	-4.474121375106271	-3.3468267326428243	-2.641254272589973	-1.303002962025707	-0.08502505372174088	-7.882150459879474	-6.703186719921001	-5.673991350218022	-5.098054330395511	-3.718732574278144	-2.7479387909181443	-1.3075044268615454	0.006528491252889582	-7.268208279746683	-5.9573549402977894	-4.4939317116690205
1521.6000000000001	-0.2266345937685742	0.7819458430960093	2.105103408416666	3.156792166511339	3.724260724636892	3.883269313364344	2.8120674723915773	-0.5588295683360895	0.20758399748486886	1.02800829259348	2.037648280303129	2.511789491832344	2.7188661300607415	1.8434909264671926	0.3955551694593252	-2.1914240908633826	-1.0634485295498617	-0.6521823671230063	0.19558860798958944	0.7722386981817917	0.7239653393510463	0.2470502350084105	-4.325905901613151	-3.7884170140711486	-3.2881537565389833	-2.5560409064706593	-1.8381775404537344	-1.161331219409271	-0.5953408946008545	0.10474605057722297	-6.732564811574748	-6.377193134721688	-5.16917145449696	-4.494873308057988	-3.3761613401789305	-2.6134766084968883	-1.3173350419643202	-0.14303377178850676	-8.013185751565723	-6.949629223160481	-5.775494934343498	-5.191273970910622	-3.9758628393056292	-2.7395122189217704	-1.4137322698750998	0.06645904609681257	-7.404284541090471	-6.219245037204526	-4.599515560977841
1521.4	-0.23341511075732804	1.103165756429689	2.3339886204885505	3.225655022763673	3.8617685574641643	3.900002972602321	3.0027075363746665	-0.42141054971463043	0.39709855188647236	1.2950173078101768	2.356043704476834	2.873977024451067	2.7298290466586774	2.046655717576826	0.4529294990272265	-2.109467440516492	-1.0375427771109962	-0.5302500734672715	0.5061982114110648	0.8463182531161583	0.8034378256478003	0.16193994202451154	-4.269156400537109	-3.7005183734271667	-3.201209138988035	-2.4902953761232904	-1.7858245296262518	-1.1377827734462715	-0.6148684965864106	0.1480532932782909	-6.827978282440448	-6.316162574400172	-5.250642949653498	-4.583642388839341	-3.4009114608226447	-2.6617805171795212	-1.3854922826627243	-0.12965659857009537	-8.225755261013363	-7.0129953183472855	-5.9893636547853495	-5.295599435010115	-4.057170654958215	-2.784957224024822	-1.392703186375756	0.144635442204268	-7.5294773151130725	-6.496426186041143	-4.79421569902668
1521.2	-0.2125474803892713	1.330415315565351	2.555491994425063	3.274405290555855	4.275346884916668	4.182096590519577	3.374705125707109	-0.32113616083391006	0.6169219278820315	1.4510261063519065	2.5726758164663597	3.1146958711140194	3.073509512603292	2.032937879694141	0.43970864728585823	-1.8824225014191502	-0.9471917049864716	-0.42540733257028457	0.7517842987992744	0.8913755797592057	0.9103092350293595	0.051586371444488896	-4.16579406652473	-3.6396467081598454	-3.0650488612100677	-2.4383885147858906	-1.7436022150657156	-1.1536479150855004	-0.6184370429413307	0.14522673665502844	-6.868822151770701	-6.328427956666735	-5.274094865518872	-4.623472318264602	-3.3215465307123986	-2.6241181614631723	-1.4190256646551969	-0.10878303484963771	-8.369176459493543	-7.087878696667571	-6.17189656692628	-5.3632283363797955	-4.085416093608738	-2.8376476662359953	-1.4130997021168008	0.2541298422652221	-7.576261298539939	-6.551950324516214	-5.04685750691859
1521.	-0.20216334530925986	1.5735923271121222	2.8321568755719135	3.5659815700661035	4.824724377209894	4.402594588676423	3.518757274307165	-0.2071835071352787	0.6591801020654147	1.588572938168965	2.8674957978710203	3.4330903115692593	3.2448530985277193	2.1596556641104203	0.46510985120823994	-1.6520897447000553	-0.872449112278441	-0.3378480220184057	0.9175330977582487	0.9523890070114387	1.1457722647323174	-0.032029093490790576	-4.108976652176452	-3.5781563340676135	-3.0355284178246555	-2.398806735412545	-1.6500087556712497	-1.13719178847803	-0.5547072552428491	0.18817631092867287	-6.819567106998661	-6.261970892227797	-5.272025848627707	-4.455572343761271	-3.345574497761808	-2.606739274866469	-1.4708280274811254	-0.07110610119257416	-8.510517074350924	-7.268967318621298	-6.248512211193496	-5.27776912643347	-4.2093516309692784	-2.7573656667553554	-1.4362962471329124	0.22835314648049487	-7.6619591072984665	-6.595233439024115	-5.194064717261243
1520.8000000000002	-0.1660649186305709	1.8217154913411133	3.077637902014845	4.110763086029496	5.375110946058241	4.571663472547714	3.680315571149559	-0.040566670184113196	0.902203615384173	1.9029918251879439	3.2159584628782425	3.8021379461122837	3.3783420790940557	2.26626244851866	0.4620601716481477	-1.527885042277759	-0.7954460663640796	-0.17367546630248631	0.9631893128166487	1.158536724666941	1.3099822861353263	0.010111959652243332	-3.975133493348591	-3.606281710121337	-2.9877503715690956	-2.3029277317489996	-1.6299805988139782	-1.0174877799054367	-0.5655264680442253	0.19852950183002308	-6.770884770084762	-6.272871163092256	-5.337321146533159	-4.3429329194455955	-3.290476158039195	-2.604504382538399	-1.5342441564771647	-0.006719929850892696	-8.69627281823055	-7.378494783796175	-6.2703330586686095	-5.372259505139672	-4.30062852417195	-2.647062179830299	-1.397383920047461	0.1473006940124224	-7.834119418776117	-6.818210598182163	-5.27154368380634
1520.6000000000001	0.02419894679849295	2.001602589356125	3.2914618964431437	4.231703217614293	5.769749091463999	4.961883123866673	3.9802841800676965	0.14005359095493614	0.9656742499381088	2.1440773158269057	3.3823873032181	3.99762441516292	3.613357892476344	2.4758639147031425	0.4371929501227322	-1.4291052563239772	-0.6649212935566753	0.09254092622405818	1.1476767925319478	1.2206358168063542	1.5062830858987073	-0.017264227637183792	-3.7532730919818533	-3.4965941974105155	-2.90448328377828	-2.265888471679884	-1.4164501351746854	-0.891122692428529	-0.5640281055633163	0.16425909851882517	-6.791346725438876	-6.28113032089584	-5.210359558424495	-4.287703346310789	-3.2964639232698953	-2.531898021794669	-1.5620870818963308	0.055395686680079416	-8.712669879342712	-7.348956289179902	-6.202871591279535	-5.329665345221356	-4.314677435337378	-2.610776819418719	-1.4575345127168784	0.1718367550984908	-7.926805418974315	-6.9647685222948335	-5.332330727834512
1520.4	0.1877799144301428	2.1625802665940035	3.581273063661904	4.505530318441122	5.980143397129899	5.446899178687284	4.11442741015598	0.32454421045284576	1.0873526987017084	2.362264883818137	3.5704351483221712	4.317369985289389	3.6730770674071502	2.625003718861418	0.5156970517286703	-1.3064656783006348	-0.5584171279223837	0.29533379518977265	1.4072671534316472	1.2395928927007829	1.6597929695097369	0.03655697537441657	-3.6541481511457192	-3.501684062553574	-2.644974882033878	-2.1872474538348934	-1.3004600325415014	-0.7838512632913203	-0.4648992890642622	0.08436019577787723	-6.912102596035647	-6.29065374487325	-5.187146037548994	-4.1474079661532945	-3.1856957223813054	-2.4757364939555737	-1.5009823629877104	0.025646154124510143	-8.630584687926385	-7.290973258521556	-6.123294774076569	-5.291837973810869	-4.338984069385352	-2.554962884774329	-1.469695864198296	0.13715585810664038	-7.891494447433827	-7.0976835162023555	-5.324378249887337
1520.2	0.38827673617591185	2.3739066094978107	3.86373668031425	4.718703571298982	6.20077698222654	5.749233104800517	4.1611037082318	0.5923962991307815	1.2507719489013986	2.4982788155381668	3.7191509354209438	4.479303130942247	3.916659054335829	2.7031735795872014	0.5261570805536512	-1.0971137151688461	-0.39926732262840503	0.4843465147315641	1.5286248684189447	1.4339352496795041	1.6250260287555054	0.061841499942566006	-3.5229993063841416	-3.4480209303208142	-2.4658567036396266	-2.082675001993665	-1.2529743482683156	-0.6240158238041481	-0.4431782552774408	0.10385692945353515	-7.026295241507282	-6.070556255755857	-5.185099798474776	-4.008638012588614	-3.1508224276816734	-2.3434280502928417	-1.425532394773405	0.062203187976988344	-8.579429454674395	-7.3271600701204385	-6.126043901764245	-5.245972647198071	-4.340630718456728	-2.5593178510699937	-1.4279693174920318	0.1729308952874882	-7.895059710716111	-7.142533776249322	-5.313852682615906
1520.	0.8554404826279707	2.653564363567248	4.329578401582583	4.960881661715763	6.3806852723683996	6.241441286863606	4.093502806133006	0.7466387237929631	1.3095055719408943	2.6901607567303962	4.04978612496564	4.678392552998956	4.387507275302741	2.7816246121048294	0.49003107375865185	-0.9287936461951919	-0.1776078719421394	0.694517334558322	1.6871727133892416	1.5752702424455993	1.5962596319006401	-0.010938760482743873	-3.3829067915409734	-3.3251952904185593	-2.33150922091157	-2.0651390610131077	-1.239063205536912	-0.5086807941167734	-0.2990122146971153	0.07960612333383858	-7.008306440396563	-5.918509996818588	-5.171822686464801	-3.863424964089788	-2.987629929080103	-2.238826654758546	-1.346090398510741	0.2196551359605276	-8.479712580935947	-7.213946499421173	-6.093215879395593	-5.265074957445209	-4.252434875563529	-2.6051085630569806	-1.4107782531868045	0.16049968833036288	-7.960115998989543	-7.171428268834345	-5.29585135380313
[truncated: 850 more rows]
[truncated: 6 more columns]
