# Supplementary material for: UV-vis-NIR magnetic linear dichroism: a powerful complement to MCD for f-block electronic structure
Source: Chem Sci. 2025 Nov 27;17(4):2199–209. doi: 10.1039/d5sc05890b (PMC12679488; doi:10.1039/d5sc05890b)
Supplement: SC-017-D5SC05890B-s001 [file SC-017-D5SC05890B-s001.zip › mld cryogenic/region-4.csv]

Field	7
Temperature	1.7
2391.8	-0.01195271568767542
2391.6	-0.010004468594678611
2391.4	-0.009441721009723809
2391.2000000000003	-0.009767098998267084
2391.	-0.009090036536746619
2390.9	-0.008865343293966096
2390.7000000000003	-0.005947674133841634
2390.5	-0.002048599947698336
2390.3	-0.0016856506036634987
2390.1	-0.0013538878687997021
2389.9	-0.0024834419997019942
2389.7000000000003	-0.0005845542927085902
2389.5	0.00043292854068278296
2389.3	0.0019158511815392373
2389.1	0.004901783533215279
2388.9	0.005479286773365916
2388.7000000000003	0.0009740579803332993
2388.5	0.00345498516027081
2388.3	0.003339296009620748
2388.1	0.002288164952887126
2387.9	0.001458431545865729
2387.7000000000003	-0.0006275717780900289
2387.5	-0.001442717958740319
2387.3	-0.0010411962220533096
2387.1	-0.0016370566122162551
2386.9	-0.002938470735872752
2386.7000000000003	-0.007839955180489121
2386.5	-0.011118096770402139
2386.3	-0.011463946647220627
2386.1	-0.01375018654346759
2385.9	-0.013914345609622951
2385.7000000000003	-0.012392508619598687
2385.5	-0.010765739056341301
2385.3	-0.011721119582232443
2385.1	-0.010847132199457809
2384.9	-0.012159495149517363
2384.7000000000003	-0.015338684189777614
2384.5	-0.015132256120293435
2384.3	-0.011915890817698605
2384.1	-0.011424549221561699
2383.9	-0.012048612304793004
2383.7000000000003	-0.013766266786417286
2383.5	-0.01090888040003913
2383.3	-0.0090801367522127
2383.1	-0.010291014190973538
2382.9	-0.01129506709778461
2382.7000000000003	-0.009424600816679783
2382.5	-0.010005873177348327
2382.3	-0.00778191387170098
2382.1	-0.00550482705051793
2381.9	-0.004543184674492855
2381.7000000000003	-0.003870466464609818
2381.5	-0.0016224231962938286
2381.3	-0.0017626064199323505
2381.1	-0.003135851098548743
2380.9	-0.003276362303193401
2380.7000000000003	-0.002237480628661003
2380.5	-0.0008118308160645208
2380.3	0.0010080530310998584
2380.1	0.0022362372425655743
2379.9	0.00346959296435782
2379.7000000000003	0.004987558658455507
2379.5	0.00642349047997347
2379.3	0.005627304062411157
2379.1	0.006897489466008982
2378.9	0.007447143445041692
2378.7000000000003	0.009360668207360569
2378.5	0.01016687971527219
2378.3	0.010400019661506407
2378.1	0.010910771148821804
2377.9	0.011722627763075482
2377.7000000000003	0.009661826712161972
2377.5	0.008767157519738902
2377.3	0.008612191612135478
2377.1	0.006059358148783965
2376.9	0.004097007801906668
2376.7000000000003	0.003603573179689494
2376.5	0.0015513164655223761
2376.3	-0.004956344007134991
2376.2000000000003	-0.005900606178877232
2376.	-0.0040835985830406435
2375.8	-0.006018344205439013
2375.6	-0.009198659589047654
2375.4	-0.009133859292429073
2375.2000000000003	-0.010010510454799042
2375.	-0.009077958756976706
2374.8	-0.009383885932502199
2374.6	-0.010060054154556927
2374.4	-0.012802986535919766
2374.2000000000003	-0.009876201777833295
2374.	-0.012121900451980035
2373.8	-0.015340354504560791
2373.6	-0.014442916389114904
2373.4	-0.011382752498793686
2373.2000000000003	-0.01172408604242197
2373.	-0.012099330955368958
2372.8	-0.011280300477424088
2372.6	-0.011746098347558777
2372.4	-0.008360582369128075
2372.2000000000003	-0.008740872553722906
2372.	-0.005710879687784319
2371.8	-0.0031627607678022473
2371.6	-0.005859164038713552
2371.4	-0.0028195125497956766
2371.2000000000003	-0.00021702019305294855
2371.	-0.0010710924612753671
2370.8	-0.00014992254786815298
2370.6	0.0008230801097257879
2370.4	0.0009089298276631645
2370.2000000000003	-0.00020775772067616895
2370.	-0.0003351305690815119
2369.8	-0.003825976273921432
2369.6	-0.002219833654401159
2369.4	-0.000018953090186506957
2369.2000000000003	0.0010481372762237177
2369.	0.001589649008192557
2368.8	0.002497108761135162
2368.6	0.0003611693558692319
2368.4	0.002387880793030242
2368.2000000000003	0.00533863443732142
2368.	0.0057446067525781346
2367.8	0.006255830061501426
2367.6	0.0068692872040506305
2367.4	0.00849016886671872
2367.2000000000003	0.005208400802830127
2367.	0.003576091904112389
2366.8	0.0018320997939417335
2366.6	0.0006379338202761889
2366.4	0.0003351404983435097
2366.2000000000003	0.0003895524558855807
2366.	-0.0017985592533331194
2365.8	-0.000017582139377998406
2365.6	-0.000954733567023393
2365.4	0.0005989971714345556
2365.2000000000003	-0.0005031333105733096
2365.	-0.0030710409899345004
2364.8	-0.001142725873136303
2364.6	-0.005191890318407718
2364.4	-0.007567748073343352
2364.2000000000003	-0.005997494026675026
2364.	-0.004335026577912828
2363.8	-0.01094040620131752
2363.6	-0.013465994693916055
2363.4	-0.01395838250276966
2363.2000000000003	-0.01258212547767076
2363.	-0.01357701071030298
2362.8	-0.014744721293739467
2362.6	-0.013848827756462087
2362.4	-0.012024948842932467
2362.2000000000003	-0.013179836047409904
2362.	-0.013816872744009038
2361.8	-0.014360702835137023
2361.6	-0.012674794787447619
2361.4	-0.012661663932881026
2361.3	-0.012269355979380737
2361.1	-0.012366122525726025
2360.9	-0.007861574875567327
2360.7000000000003	-0.006902687244967448
2360.5	-0.009142197602209428
2360.3	-0.006588166926665086
2360.1	-0.004097753768819988
2359.9	-0.004165876774448732
2359.7000000000003	-0.00546589247801531
2359.5	-0.002510209137834431
2359.3	0.0006814984712088722
2359.1	-0.0007710607462347489
2358.9	-0.004264333246456137
2358.7000000000003	-0.0018423829134929467
2358.5	0.0019135540287002553
2358.3	0.004127382537483619
2358.1	0.004827286341051998
2357.9	0.0033355965221482514
2357.7000000000003	0.004040694372142359
2357.5	0.0026930755022889926
2357.3	0.0021081814795772193
2357.1	0.0036190232894646565
2356.9	0.006430647094692769
2356.7000000000003	0.005777778599569253
2356.5	0.0056672621122402875
2356.3	0.005599986137510356
2356.1	0.0051830528128617714
2355.9	0.0037443127619968155
2355.7000000000003	0.002659753798412067
2355.5	0.0021702063031420237
2355.3	0.0010286342101802097
2355.1	-0.00025007290170447725
2354.9	0.0003396652050925666
2354.7000000000003	0.0021424351489923027
2354.5	0.004295278165332618
2354.3	0.004105403178293681
2354.1	0.0016530261923935064
2353.9	0.0010813819025886587
2353.7000000000003	-0.0002138916814687232
2353.5	0.0025751357698260424
2353.3	0.00037001572086244695
2353.1	0.0009625687464511446
2352.9	0.00048041794282568413
2352.7000000000003	-0.002300913698674358
2352.5	-0.0025048348100747213
2352.3	-0.0021352797865430736
2352.1	-0.0020133748718125246
2351.9	-0.0000929587785591066
2351.7000000000003	0.0006548541191584344
2351.5	0.002129438007512697
2351.3	0.0018937522248048243
2351.1	0.003231910820540168
2350.9	0.0044128865876411445
2350.7000000000003	0.002177063962073305
2350.5	0.0002646563178449733
2350.3	0.0009027993856779009
2350.1	0.0008518229248309463
2349.9	0.0021304892713237115
2349.7000000000003	0.004022286724902056
2349.5	0.003493690676202984
2349.3	0.004670579894169493
2349.1	0.001908283097500021
2348.9	0.002740685130208633
2348.7000000000003	0.004367693707812839
2348.5	0.005301537303031325
2348.3	0.0030886977480278394
2348.1	0.003177326695251991
2347.9	-0.00010180121695888717
2347.7000000000003	0.0003162104144154096
2347.5	-0.002173255928385604
2347.3	-0.001783777561773188
2347.1	-0.0022283193675684126
2346.9	-0.0026102498329420775
2346.7000000000003	-0.002083334503717931
2346.5	0.0012200801958649795
2346.4	0.004496634755741425
2346.2000000000003	0.0062752873199800226
2346.	0.005908861084366141
2345.8	0.004974095925462059
2345.6	0.0023530068513091533
2345.4	-0.0005202863895953772
2345.2000000000003	-0.0005911205251619798
2345.	-0.0011577231317161788
2344.8	-0.0009866352282749651
2344.6	-0.0013483359647030245
2344.4	-0.0014078608100833946
2344.2000000000003	-0.0006492783115105891
2344.	0.0026463173536489942
2343.8	0.0021968390104029592
2343.6	0.00530996615938116
2343.4	0.004890021230641506
2343.2000000000003	0.002838780448502971
2343.	0.00056842345969812
2342.8	0.0003714287373496989
2342.6	-0.0008098463883524505
2342.4	-0.002010533990231942
2342.2000000000003	-0.004198368582758942
2342.	-0.006652196814566061
2341.8	-0.013508137226603215
2341.6	-0.011830929565386266
2341.4	-0.011160719971175799
2341.2000000000003	-0.009831895514740603
2341.	-0.009525500208036377
2340.8	-0.007975847438743232
2340.6	-0.006647962085432831
2340.4	-0.007238137328701498
2340.2000000000003	-0.008058001438712445
2340.	-0.0071909176779283894
2339.8	-0.006820836205918737
2339.6	-0.009801240442304971
2339.4	-0.00808610133220859
2339.2000000000003	-0.009160826307499668
2339.	-0.011422793048416036
2338.8	-0.008110523934251589
2338.6	-0.0043820745054254165
2338.4	-0.0058558060323051775
2338.2000000000003	-0.0039025648899430974
2338.	-0.0020249754910505752
2337.8	-0.002308280508218292
2337.6	-0.001837872308151091
2337.4	-0.0007213957677444409
2337.2000000000003	-0.0008138019290980758
2337.	-0.003208700277909453
2336.8	-0.001657923073249406
2336.6	-0.002243657058515823
2336.4	-0.004284224219856393
2336.2000000000003	-0.0021022490958198274
2336.	-0.0001364071106420556
2335.8	0.0013010266152092592
2335.6	-0.0033158609430698786
2335.4	-0.00048376864834401756
2335.2000000000003	0.00037307808939342793
2335.	-0.0005551104330273625
2334.8	0.0017804312591317654
2334.6	0.0026494891755807107
2334.4	0.005108150572506819
2334.2000000000003	0.003376091576949384
2334.	0.004563613491237668
2333.8	0.004494781288484088
2333.6	0.002932325737605255
2333.4	0.003016206784902944
2333.2000000000003	0.005932877118736275
2333.	0.006852973400172166
2332.8	0.008021139363900543
2332.6	0.00778530266117109
2332.4	0.00827543468181736
2332.2000000000003	0.010528001081537198
2332.	0.011203597366002868
2331.8	0.011688978562887236
2331.6	0.008438244500743148
2331.5	0.005937278111496161
2331.3	0.00973395592886364
2331.1	0.010977101678752224
2330.9	0.011025958009998406
2330.7000000000003	0.013457343261313934
2330.5	0.01106620410831633
2330.3	0.009400113857837143
2330.1	0.004281881263154189
2329.9	0.0038251932928526915
2329.7000000000003	0.0035943949597480873
2329.5	0.0040710705182054495
2329.3	0.0049334728222217685
2329.1	0.007694032502785905
2328.9	0.005576729207185994
2328.7000000000003	0.002975395584791655
2328.5	0.004073833963769719
2328.3	0.005039574972883071
2328.1	0.006929990790138192
2327.9	0.006608424742146147
2327.7000000000003	0.008958440831812253
2327.5	0.007535890402177556
2327.3	0.0069380411655843785
2327.1	0.009532837354103367
2326.9	0.008810305349862102
2326.7000000000003	0.006701450317737604
2326.5	0.00943481071813894
2326.3	0.009585881201810064
2326.1	0.011503245451011048
2325.9	0.010577564139548006
2325.7000000000003	0.011209003074980206
2325.5	0.011797397615254635
2325.3	0.010890302327281765
2325.1	0.010470412898942388
2324.9	0.008910557391722878
2324.7000000000003	0.006034021316723108
2324.5	0.0033431936301854957
2324.3	0.0074367469005381884
2324.1	0.006877962410102652
2323.9	0.007922160484238572
2323.7000000000003	0.007661495044331264
2323.5	0.0056319339553531
2323.3	0.006780379690211175
2323.1	0.007839025647782044
2322.9	0.009037891581335878
2322.7000000000003	0.008888479729671722
2322.5	0.007109017531228977
2322.3	0.007059430149686773
2322.1	0.0052328619760853455
2321.9	0.005157989492935154
2321.7000000000003	0.005611609161345542
2321.5	0.007336329644048444
2321.3	0.008499076043025012
2321.1	0.009913196166800876
2320.9	0.011130056568323131
2320.7000000000003	0.012204863854853948
2320.5	0.011957472191405541
2320.3	0.01209469850342137
2320.1	0.01099051267472458
2319.9	0.009866948153352862
2319.7000000000003	0.00988510575686753
2319.5	0.009472918515347026
2319.3	0.006570537553321929
2319.1	0.007160176376615941
2318.9	0.005585450223929735
2318.7000000000003	0.00530819090937271
2318.5	0.0037830831091592416
2318.3	0.004575700727744998
2318.1	0.006987203947529327
2317.9	0.005273696717214516
2317.7000000000003	0.005372323692713928
2317.5	0.002708419013293537
2317.3	0.004246006233380408
2317.1	0.0036601501041414043
2316.9	0.004564387354238142
2316.7000000000003	0.003993619893278265
2316.5	0.0037727104488906493
2316.4	0.001744387346238182
2316.2000000000003	0.0029282030467126514
2316.	0.004489370644629871
2315.8	0.006639686113711073
2315.6	0.007499010343826161
2315.4	0.005779226091438596
2315.2000000000003	0.005553805171449658
2315.	0.006840826338897538
2314.8	0.007332592659379546
2314.6	0.005394572203120496
2314.4	0.0028302806559294545
2314.2000000000003	0.0028283051328878263
2314.	0.002729581275649135
2313.8	0.0024342720936524277
2313.6	0.0037254596259831095
2313.4	0.004880194546407032
2313.2000000000003	0.004961256294661638
2313.	0.005148899692240905
2312.8	0.008867235965924434
2312.6	0.007137251342459822
2312.4	0.008114441474012857
2312.2000000000003	0.010117859524329783
2312.	0.01016610617722474
2311.8	0.010449955675372765
2311.6	0.011174690248515664
2311.4	0.007245390605223768
2311.2000000000003	0.008823262738879543
2311.	0.011135557487695144
2310.8	0.012094431623887998
2310.6	0.008116597091847333
2310.4	0.007190916618272629
2310.2000000000003	0.008343418412436254
2310.	0.009372363555438957
2309.8	0.009718513867957142
2309.6	0.008581025229513392
2309.4	0.006438341436791141
2309.2000000000003	0.007115960009250722
2309.	0.005658557351183206
2308.8	0.0031399810393178498
2308.6	0.0024332280256980842
2308.4	0.0006067991116979978
2308.2000000000003	0.00011632249028041085
2308.	-0.0010765634030720746
2307.8	0.00010211587956617529
2307.6	0.0014978750454073008
2307.4	-0.0007552277863402449
2307.2000000000003	-0.00046554276849940907
2307.	-0.0013464776974068536
2306.8	0.0006924093559516662
2306.6	-0.00026915139795363573
2306.4	-0.0005938751587917253
2306.2000000000003	-0.00008726568973360195
2306.	0.001473949758036251
2305.8	0.0011268470644402616
2305.6	0.003486739057502577
2305.4	0.0021168359985444586
2305.2000000000003	0.0034189353401618125
2305.	0.007216853522992773
2304.8	0.00862050158441674
2304.6	0.009030443923523685
2304.4	0.0075519660765915
2304.2000000000003	0.006876609940156773
2304.	0.005356206405816763
2303.8	0.003176785094094479
2303.6	0.0004098670010110215
2303.4	-0.003812812159467316
2303.2000000000003	-0.005170922774891773
2303.	-0.0027498596427546593
2302.8	-0.0022090815107696127
2302.6	-0.004364725509151017
2302.4	-0.006794747943167751
2302.2000000000003	-0.005082202203642962
2302.	-0.003267620672018188
2301.8	-0.006727550150868142
2301.6	-0.007076475033309337
2301.4	-0.0070117078207933125
2301.3	-0.004585952154938977
2301.1	-0.007336312918458949
2300.9	-0.011199259080906541
2300.7000000000003	-0.010954565314009028
2300.5	-0.014505204102167237
2300.3	-0.014603438702051474
2300.1	-0.014521292128914069
2299.9	-0.012659781950633322
2299.7000000000003	-0.012382187195530225
2299.5	-0.011234858316332924
2299.3	-0.01082667438861305
2299.1	-0.008628918540192428
2298.9	-0.009021545718655856
2298.7000000000003	-0.009895568304653622
2298.5	-0.008060753111951164
2298.3	-0.011016051099431106
2298.1	-0.011798194313491727
2297.9	-0.010489060256082193
2297.7000000000003	-0.00942653522355144
2297.5	-0.009750315631702245
2297.3	-0.011173615715403326
2297.1	-0.011739300104243908
2296.9	-0.01331638833686796
2296.7000000000003	-0.01024862824097582
2296.5	-0.011195557164821892
2296.3	-0.011587723535926875
2296.1	-0.006791830749164016
2295.9	-0.00648267275958454
2295.7000000000003	-0.007860251286682598
2295.5	-0.007955002739273008
2295.3	-0.008569376851736206
2295.1	-0.008830343409229367
2294.9	-0.008341754736627394
2294.7000000000003	-0.006175173655718717
2294.5	-0.0056845054690054615
2294.3	-0.004591011306250168
2294.1	-0.007199652371331513
2293.9	-0.00595526815764733
2293.7000000000003	-0.006515050987001847
2293.5	-0.003709746528183797
2293.3	-0.0012201427964056626
2293.1	-0.0007632828800086602
2292.9	-0.0008448145380527283
2292.7000000000003	0.00011063373714045867
2292.5	0.0010325403099485462
2292.3	0.0014007755805290273
2292.1	0.0037448088722361527
2291.9	0.0021376214128244683
2291.7000000000003	0.004248508417845222
2291.5	0.004379057715711621
2291.3	0.0058606749197285014
2291.1	0.007719315671708916
2290.9	0.01070001395211047
2290.7000000000003	0.01163250353072281
2290.5	0.012358321044811367
2290.3	0.012561860719094046
2290.1	0.009168164539225365
2289.9	0.009910250237279315
2289.7000000000003	0.012176394415544653
2289.5	0.011135347331801992
2289.3	0.008098073613335262
2289.1	0.008412609220650171
2288.9	0.005607567005530062
2288.7000000000003	0.005385526217878048
2288.5	0.0056844567559132236
2288.3	0.007319135633326326
2288.1	0.006883312517621383
2287.9	0.006356285501945451
2287.7000000000003	0.0046585967774925114
2287.5	0.002059527363194644
2287.3	0.0026229595483250844
2287.1	0.0002955708534021132
2286.9	0.001384909585257374
2286.7000000000003	-0.0019360378183372756
2286.5	-0.002490304951367906
2286.3	-0.006983519032351347
2286.1	-0.007304842590701276
2286.	-0.008004099669236842
2285.8	-0.006959154233086523
2285.6	-0.00758424756527435
2285.4	-0.005473307348509694
2285.2000000000003	-0.0064337053456804605
2285.	-0.006626027682318838
2284.8	-0.00547768070393337
2284.6	-0.007047925658526663
2284.4	-0.01000949849553694
2284.2000000000003	-0.011212285356590346
2284.	-0.011994230667596337
2283.8	-0.015259342843216513
2283.6	-0.01401824582799425
2283.4	-0.01260916536961455
2283.2000000000003	-0.013513347793134812
2283.	-0.01132577207290309
2282.8	-0.011872228843310637
2282.6	-0.01267683506431782
2282.4	-0.008860454901480606
2282.2000000000003	-0.008834724002547948
2282.	-0.00696641164310947
2281.8	-0.003756539161152397
2281.6	-0.0037263273775093716
2281.4	-0.004721219783815241
2281.2000000000003	-0.005464849407299355
2281.	-0.004619522081873381
2280.8	-0.004858362082881163
2280.6	-0.0047986697330447544
2280.4	-0.004856230449575387
2280.2000000000003	-0.003532618706536215
2280.	-0.0040038703338815445
2279.8	-0.003275146521261444
2279.6	-0.0030216552376988214
2279.4	-0.0016946641017467354
2279.2000000000003	-0.001986165894408369
2279.	-0.0029645754725486063
2278.8	-0.003792897528623122
2278.6	-0.003281594101089342
2278.4	-0.0045112170687872065
2278.2000000000003	-0.005606528945790595
2278.	-0.008506780404192681
2277.8	-0.011362618227298855
2277.6	-0.01166530561449136
2277.4	-0.013225622370749469
2277.2000000000003	-0.013221680637620628
2277.	-0.015061542011632451
2276.8	-0.015274145991105239
2276.6	-0.015433968071494823
2276.4	-0.014224496651311319
2276.2000000000003	-0.014827485392516484
2276.	-0.015193338500702732
2275.8	-0.014770225909068305
2275.6	-0.015409578693808679
2275.4	-0.012920136781033048
2275.2000000000003	-0.012116231596542543
2275.	-0.010665287093074308
2274.8	-0.010749446244072501
2274.6	-0.011104771632228273
2274.4	-0.011972069763519763
2274.2000000000003	-0.010674530725381123
2274.	-0.00976336852344228
2273.8	-0.006889706895745877
2273.6	-0.005369539810250659
2273.4	-0.00266014016955713
2273.2000000000003	0.000050563717782178126
2273.	0.000677319335711938
2272.8	0.0026228518170706063
2272.6	0.00545098867568319
2272.4	0.00828332616190285
2272.2000000000003	0.010067118521269184
2272.	0.009805860499784737
2271.8	0.010382825252080107
2271.6	0.013221066709180069
2271.4	0.011494219559076282
2271.2000000000003	0.009579670316270349
2271.	0.007908889825804798
2270.8	0.007514589704926094
2270.7000000000003	0.006878022522785384
2270.5	0.011851637506279707
2270.3	0.014726028657251592
2270.1	0.013260976618552701
2269.9	0.014938603635784704
2269.7000000000003	0.014599943546831773
2269.5	0.014952774022489911
2269.3	0.013082842440791633
2269.1	0.013838924034277889
2268.9	0.013629086610333175
2268.7000000000003	0.011485553029095595
2268.5	0.006400752398391569
2268.3	0.005235345928847609
2268.1	0.006907093943504517
2267.9	0.008777566497350424
2267.7000000000003	0.0065560691742178375
2267.5	0.010050084059837764
2267.3	0.01063401256726781
2267.1	0.012537420015157863
2266.9	0.011768308415208815
2266.7000000000003	0.009971920032400765
2266.5	0.008203810853462794
2266.3	0.004824594326274567
2266.1	0.003104650844817096
2265.9	0.0011744104192699294
2265.7000000000003	-2.0806384988608495e-6
2265.5	0.0025660969334046625
2265.3	0.0005479923993917782
2265.1	-0.001491259420338198
2264.9	-0.005674500879308331
2264.7000000000003	-0.005198805945127219
2264.5	-0.0038396796132368263
2264.3	-0.003230136377312345
2264.1	-0.00384825111266036
2263.9	-0.006765673096902436
2263.7000000000003	-0.004341371232895988
2263.5	-0.006991202679541135
2263.3	-0.008982118650369086
2263.1	-0.009523034424599534
2262.9	-0.008427480691501763
2262.7000000000003	-0.003900711990585673
2262.5	-0.003246986027119434
2262.3	-0.0008848366786375645
2262.1	-0.0006560465530621809
2261.9	-0.002005310383338183
2261.7000000000003	-0.00004814851778658312
2261.5	-0.0018589271547960389
2261.3	-0.002515502110756861
2261.1	-0.002607162339726452
2260.9	-0.0006269381932427709
2260.7000000000003	0.004503292749357133
2260.5	0.003914345599412446
2260.3	0.0037483396620566793
2260.1	0.0033019511671865025
2259.9	0.0061310871598787104
2259.7000000000003	0.005404340475857049
2259.5	0.005110362120628688
2259.3	0.007283789859740508
2259.1	0.006954007675765914
2258.9	0.004467132335476867
2258.7000000000003	0.001199222301082385
2258.5	-0.00008475775945422462
2258.3	-0.00019499958032309837
2258.1	0.00340528502820446
2257.9	0.004174860440446874
2257.7000000000003	0.001939511594836062
2257.5	0.004272299837964314
2257.3	0.0015127259482636205
2257.1	0.0012229809180394683
2256.9	-0.0029485170134051944
2256.7000000000003	-0.0020033213270023616
2256.5	-0.00042808578691385746
2256.3	-0.0010421368139457285
2256.1	-0.0027012815422655066
2255.9	-0.0034329107667676727
2255.7000000000003	-0.0009091329736093918
2255.5	-0.00304945117445575
2255.3	-0.007852079571714098
2255.2000000000003	-0.007604542333660576
2255.	-0.005353174666853567
2254.8	-0.004090276723690509
2254.6	-0.004985587740085666
2254.4	-0.005395652399730016
2254.2000000000003	-0.005385655950711331
2254.	-0.002850987743809111
2253.8	-0.0047895105020867865
2253.6	-0.005194535136882664
2253.4	-0.004570138936126196
2253.2000000000003	-0.0026820586973969993
2253.	-0.0022692839645772084
2252.8	-0.0035659556354940753
2252.6	-0.004572976103107897
2252.4	-0.0036784013512447425
2252.2000000000003	-0.0024313366180489637
2252.	-0.005035710949819023
2251.8	-0.0042147788896856
2251.6	-0.0027761568544990432
2251.4	-0.0015650647779714433
2251.2000000000003	-0.001018347704610754
2251.	0.0009318348552335983
2250.8	0.0002495530900159721
2250.6	0.003267865744484249
2250.4	0.0023484714295467835
2250.2000000000003	-0.002022714901724559
2250.	-0.0037454188247835413
2249.8	-0.004175120455291809
2249.6	-0.006180272158413233
2249.4	-0.0055043198869270775
2249.2000000000003	-0.004842770506508329
2249.	-0.0010801713802994983
2248.8	0.00027077860402883064
2248.6	0.0019906933609934296
2248.4	0.0013697005618122306
2248.2000000000003	0.0007404750897335788
2248.	-0.0025630601927090677
2247.8	-0.0023476406373236906
2247.6	-0.0002577470691457133
2247.4	0.00006854841587782112
2247.2000000000003	-0.0036910724976896366
2247.	-0.007016302407680231
2246.8	-0.008098152839186377
2246.6	-0.01111314537133181
2246.4	-0.009987072643451686
2246.2000000000003	-0.007232383401288355
2246.	-0.007512098407708731
2245.8	-0.0055735742840870685
2245.6	-0.006877866371954806
2245.4	-0.004353814235043876
2245.2000000000003	-0.002241665322719668
2245.	-0.002441521486256351
2244.8	-0.002498072443847839
2244.6	-0.002662302955015748
2244.4	-0.0021198787912767776
2244.2000000000003	0.0003276601633238125
2244.	0.0020692139303455656
2243.8	0.002262420267826173
2243.6	0.0020055071761097935
2243.4	0.004158276576295379
2243.2000000000003	0.006212159249866703
2243.	0.006703069041593634
2242.8	0.00830208019090401
2242.6	0.009269872477929127
2242.4	0.01027542777223759
2242.2000000000003	0.010339922743574152
2242.	0.015778460560999533
2241.8	0.017429217778415863
2241.6	0.01672984759155479
2241.4	0.0100921506264622
2241.2000000000003	0.0077012101333683415
2241.	0.005899124898505375
2240.8	0.004393730267015656
2240.6	0.0046485724732732445
2240.4	0.005071479499695096
2240.2000000000003	0.0036190332937316994
2240.	0.0024423161068752087
2239.8	0.00405119409295992
2239.6	0.004447696149199435
2239.5	0.006018294729281061
2239.3	0.004482121443394214
2239.1	0.005127837952189088
2238.9	0.005393093939034557
2238.7000000000003	0.004398823785308874
2238.5	0.0013287893580428037
2238.3	-0.0025786523952807433
2238.1	-0.0016547891055794814
2237.9	-0.0025361799594069805
2237.7000000000003	-0.004483307225573921
2237.5	0.0005665748463196368
2237.3	0.0020007043554748838
2237.1	0.00008755341743550891
2236.9	0.00033138581405267245
2236.7000000000003	-9.397694316452473e-6
2236.5	0.0013719979216307665
2236.3	0.002116142141344447
2236.1	0.0018662068425091968
2235.9	0.0018216655848518788
2235.7000000000003	-0.0005202465751261491
2235.5	-0.0007227731409181693
2235.3	0.002534484155255179
2235.1	0.0018990509416951342
2234.9	0.0014845273953868138
2234.7000000000003	0.0006025515915155924
2234.5	0.006259739980076668
2234.3	0.004703877182559943
2234.1	0.004533482480850325
2233.9	0.004900455054521268
2233.7000000000003	0.003992466941592648
2233.5	0.0016485584098778626
2233.3	-0.0008585147586583332
2233.1	-0.0012357842625822443
2232.9	-0.0025526692725257997
2232.7000000000003	-0.003249865247973533
2232.5	-0.0037417396982738493
2232.3	-0.004194410134786675
2232.1	-0.003907157797388535
2231.9	-0.0026547943079179848
2231.7000000000003	-0.0021493901580014745
2231.5	-0.002350889238684773
2231.3	-0.0025266983909437205
2231.1	-0.003211615576615308
2230.9	0.00047920786427265496
2230.7000000000003	0.001055803700501214
2230.5	-0.004045308179722213
2230.3	-0.004320778824438018
2230.1	-0.0017589272255332897
2229.9	-0.00010566316921121765
2229.7000000000003	-0.00005485182711936315
2229.5	0.0008856797617485257
2229.3	0.0015412182616820582
2229.1	0.002280322315115278
2228.9	0.003193332448135311
2228.7000000000003	0.0027687224231369256
2228.5	0.003977348591036223
2228.3	0.0046472129967479875
2228.1	0.003405977645885399
2227.9	0.000822651351607954
2227.7000000000003	0.0011084499627951742
2227.5	-0.0007794725228091504
2227.3	-0.005258378643809971
2227.1	-0.005405914878279154
2226.9	-0.006823078672555605
2226.7000000000003	-0.005840823581540961
2226.5	-0.0024213116832788343
2226.3	-0.003040264892888886
2226.1	-0.004205161959609786
2225.9	-0.004272284269435073
2225.7000000000003	-0.001294915523865578
2225.5	-0.0002599641782108325
2225.3	0.00007035325827168513
2225.1	0.001594379199815777
2224.9	0.0014339686324936068
2224.7000000000003	-0.002023233647708563
2224.5	-0.0016351011082410016
2224.3	-0.004251271807512932
2224.1	-0.003996625429556191
2223.9	-0.004391974191248288
2223.8	-0.003397169030799166
2223.6	0.0012763635588164703
2223.4	0.0008795393919830607
2223.2000000000003	0.0005687229158668361
2223.	0.0020214110653488677
2222.8	-0.0016616013209787873
2222.6	-0.0028536095746853184
2222.4	-0.0024310610468649533
2222.2000000000003	-0.0012392386004223916
2222.	-0.0020749080352993306
2221.8	-0.004028034371983981
2221.6	-0.006037508473417106
2221.4	-0.005773644686393489
2221.2000000000003	-0.001612558053466708
2221.	-0.00019822415658515648
2220.8	0.001658367387949729
2220.6	0.006964522791840078
2220.4	0.005030481334854086
2220.2000000000003	0.00510942002496136
2220.	0.0062744246434299775
2219.8	0.005905594007388864
2219.6	0.007620431238770359
2219.4	0.009920330859263771
2219.2000000000003	0.009171896762897971
2219.	0.01036563791581622
2218.8	0.01369826301406854
2218.6	0.013919057208384813
2218.4	0.01655789573473318
2218.2000000000003	0.015301840916067275
2218.	0.016482271656330774
2217.8	0.018138128317184404
2217.6	0.017887445909305404
2217.4	0.01894830598174786
2217.2000000000003	0.016366404992201215
2217.	0.014426809041423232
2216.8	0.01085237344392265
2216.6	0.006489584122581614
2216.4	0.007400875735668745
2216.2000000000003	0.004334710850750017
2216.	0.0032200109816081118
2215.8	0.004845714091656206
2215.6	0.006030831104667631
2215.4	0.0068917216776441005
2215.2000000000003	0.007040653270967887
2215.	0.006434463592797967
2214.8	0.006377689857183016
2214.6	0.00566645191497434
2214.4	0.005069953902802435
2214.2000000000003	0.00704712799863491
2214.	0.007189084949486907
2213.8	0.006527477706569691
2213.6	0.0068689836776989754
2213.4	0.007527707922145518
2213.2000000000003	0.00778520946079484
2213.	0.013411692979279544
2212.8	0.015379582399389531
2212.6	0.01675921001964799
2212.4	0.016599691700375993
2212.2000000000003	0.02009879613777975
2212.	0.019981353935476204
2211.8	0.020543237121957138
2211.6	0.0202819220581819
2211.4	0.01913576164648908
2211.2000000000003	0.01912826734374324
2211.	0.01986663179916802
2210.8	0.017541953286601963
2210.6	0.015975829741259894
2210.4	0.013485109493771547
2210.2000000000003	0.009936625124643755
2210.	0.010409935231499431
2209.8	0.012753289966176994
2209.6	0.013089163263106924
2209.4	0.012032622558207924
2209.2000000000003	0.010129356972713206
2209.	0.006350080254655284
2208.8	0.007482750373480013
2208.6	0.011406858154408409
2208.4	0.01292319855935517
2208.2000000000003	0.013069342564371325
2208.1	0.01254241719250656
2207.9	0.011123193268961273
2207.7000000000003	0.010419365726593032
2207.5	0.013215581107044292
2207.3	0.012491666687669168
2207.1	0.008983039825987601
2206.9	0.010989804490461228
2206.7000000000003	0.01215752852722616
2206.5	0.011516228760267342
2206.3	0.013585254001099216
2206.1	0.013252880078934832
2205.9	0.009369281987897321
2205.7000000000003	0.009162334729751117
2205.5	0.011237641675425628
2205.3	0.013576692782707834
2205.1	0.013153082310357512
2204.9	0.008256979639292774
2204.7000000000003	0.006593058991100626
2204.5	0.003790168256400374
2204.3	-0.00009731633676331447
2204.1	0.000028075977158141618
2203.9	0.000759751120923074
2203.7000000000003	-0.00032636431615768434
2203.5	0.0003355990802890469
2203.3	0.0008401310875948942
2203.1	0.003443396186530956
2202.9	0.0024884508677226903
2202.7000000000003	-0.0006321825003848375
2202.5	-0.0017922488047779571
2202.3	-0.0011008423000698302
2202.1	0.000789470483399319
2201.9	0.0016123173710669086
2201.7000000000003	0.002150331796413915
2201.5	0.0006979432505100799
2201.3	0.0015066815879061126
2201.1	0.002764386174775909
2200.9	0.0037527007753306264
2200.7000000000003	0.005425252039901398
2200.5	0.007010676579541278
2200.3	0.011106377668463664
2200.1	0.009874895477999277
2199.9	0.010037436355386314
2199.7000000000003	0.013482186655670605
2199.5	0.013108940256237251
2199.3	0.01159823433494553
2199.1	0.010362407042276157
2198.9	0.009417639714411624
2198.7000000000003	0.011712389696210607
2198.5	0.014174392807037544
2198.3	0.015067357909948561
2198.1	0.015057848831569463
2197.9	0.015613366406155451
2197.7000000000003	0.015727174054148144
2197.5	0.014057691074488869
2197.3	0.009646728559215159
2197.1	0.00969563651162279
2196.9	0.01076118451772529
2196.7000000000003	0.013556840311064324
2196.5	0.013644570959232818
2196.3	0.013491324911193482
2196.1	0.01602560665496085
2195.9	0.01578320526278139
2195.7000000000003	0.010980772201088425
2195.5	0.010481909374200153
2195.3	0.009740036474690577
2195.1	0.00859611868443195
2194.9	0.008046557096857254
2194.7000000000003	0.009039497100817306
2194.5	0.007286633257738662
2194.3	0.006771832526485242
2194.1	0.0074028096010471936
2193.9	0.004879348751023864
2193.7000000000003	0.004929997902037616
2193.5	0.0018507662678805144
2193.3	0.002505175014111369
2193.1	0.004006892250565454
2192.9	0.0076549156950703285
2192.7000000000003	0.004143837893582002
2192.5	0.0015941358750752818
2192.3	-0.00044011222746088573
2192.2000000000003	-0.0020238285813267178
2192.	-0.003938467349834318
2191.8	-0.004548388655617268
2191.6	-0.005106024830718909
2191.4	-0.002986415746268396
2191.2000000000003	-0.002024499009377083
2191.	0.00039170559729892186
2190.8	0.0028268400859004354
2190.6	0.0031833143649789377
2190.4	0.0027673070178628866
2190.2000000000003	0.0035608592626753077
2190.	0.003832567934006823
2189.8	0.0035959187290797224
2189.6	0.004370070732997015
2189.4	0.0057360698224000846
2189.2000000000003	0.0035905092285685837
2189.	-0.0012148304133384783
2188.8	-0.001880809553346824
2188.6	-0.0010707548902800798
2188.4	-0.0017129372116838997
2188.2000000000003	-0.003632435798034117
2188.	-0.0038336821055372098
2187.8	0.00001968923641395912
2187.6	0.0013709142823383038
2187.4	0.0020766946630981302
2187.2000000000003	-0.0007703923448157098
2187.	0.00038460378887422876
2186.8	-0.001686938261037258
2186.6	-0.00380538307326577
2186.4	-0.0034885270652782203
2186.2000000000003	-0.0020608750367688377
2186.	-0.0016653544981900584
2185.8	-0.004714624721606555
2185.6	-0.003372549133709872
2185.4	-0.006122605383264715
2185.2000000000003	-0.007424987918705382
2185.	-0.006487665383172007
2184.8	-0.004638319722386581
2184.6	-0.004538228350856951
2184.4	-0.004496665639798047
2184.2000000000003	-0.0008249372886468388
2184.	-0.0016896855868443964
2183.8	-0.0019815860550314525
2183.6	-0.00112113450910344
2183.4	-0.00012943035277929537
2183.2000000000003	-0.00033346487368625464
2183.	0.0011871717993685335
2182.8	0.003487810713399104
2182.6	0.0026679632770784524
2182.4	0.003432671631471091
2182.2000000000003	0.004446593576139077
2182.	0.002096350952242216
2181.8	-0.0004257855567644995
2181.6	-0.0001306203857312729
2181.4	-0.000026383541501661946
2181.2000000000003	-0.002480255898680728
2181.	0.00256067427043274
2180.8	0.0014144907007470479
2180.6	0.005168339756992907
2180.4	0.0065281721781113855
2180.2000000000003	0.006720401090927885
2180.	0.004661486796130913
2179.8	0.005590623420860969
2179.6	0.0036127877986179284
2179.4	0.0026153065726785443
2179.2000000000003	0.00042197147678602656
2179.	0.0008046355835065562
2178.8	-0.003380194382603035
2178.6	-0.0027284223336584107
2178.4	0.00019917852732382737
2178.2000000000003	-0.0011971172689070613
2178.	-0.0032999151106456923
2177.8	-0.0022143631342833262
2177.6	0.0009199471197960929
2177.4	0.001766630748159509
2177.2000000000003	0.0012124555946075337
2177.	0.0042293667301078215
2176.8	0.005039977501147909
2176.6	0.00659017113370712
2176.4	0.0055372845323492376
2176.2000000000003	0.003546948435608257
2176.1	0.0024158473595584603
2175.9	0.003980295792909542
2175.7000000000003	0.00660958910643132
2175.5	0.008498639768052188
2175.3	0.009156871784064217
2175.1	0.00825600580145283
2174.9	0.007193869262203252
2174.7000000000003	0.008047754232347083
2174.5	0.007921845728319518
2174.3	0.005058520581911441
2174.1	0.004296357204237574
2173.9	0.0071721138671578906
2173.7000000000003	0.008946968932948204
2173.5	0.010188281590206832
2173.3	0.009353586534588733
2173.1	0.008146517866285492
2172.9	0.0075434969341504786
2172.7000000000003	0.0032134549633004083
2172.5	0.00237905245681576
2172.3	0.00006101283855448541
2172.1	0.00009674510494776719
2171.9	-0.00515306283634392
2171.7000000000003	-0.00554556175667438
2171.5	-0.005362294703021699
2171.3	-0.009585383177754082
2171.1	-0.01250141698061038
2170.9	-0.013497926755740183
2170.7000000000003	-0.013372818579135127
2170.5	-0.013502206809148008
2170.3	-0.013182281851317226
2170.1	-0.012108441757293587
2169.9	-0.013039672664500212
2169.7000000000003	-0.014727520622681095
2169.5	-0.016256195648667586
2169.3	-0.022320731792605804
2169.1	-0.023052788047258195
2168.9	-0.022817476266454247
2168.7000000000003	-0.021806245843212998
2168.5	-0.02130051313428413
2168.3	-0.021571813602301326
2168.1	-0.01894318626085678
2167.9	-0.017539773919947373
2167.7000000000003	-0.016848591237072167
2167.5	-0.010421315930235753
2167.3	-0.008260125990821886
2167.1	-0.007306724942366907
2166.9	-0.004949030421026985
2166.7000000000003	-0.00300335599751456
2166.5	-0.003686718461711057
2166.3	-0.0019640505599843633
2166.1	-0.0025082740054044317
2165.9	-0.0017026104258147795
2165.7000000000003	-0.001457524748560051
2165.5	-0.0017014858980381503
2165.3	-0.0021260424974197715
2165.1	-0.0031236112788796083
2164.9	-0.002554436097074081
2164.7000000000003	-0.0008158215876496427
2164.5	-0.00032316277803227673
2164.3	-0.000010263741849331344
2164.1	0.0013638765478660522
2163.9	-0.0013960169030261236
2163.7000000000003	0.0005435296495694438
2163.5	0.00016296487461635756
2163.3	-0.00395587307702889
2163.1	-0.004064751155784147
2162.9	-0.004276754854903221
2162.7000000000003	-0.0049858909312494185
2162.5	-0.00784964830113438
2162.3	-0.008725666331776549
2162.1	-0.00797322373506949
2161.9	-0.00881601717111957
2161.7000000000003	-0.00812062158615235
2161.5	-0.007121582843280337
2161.3	-0.0066856540212214995
2161.1	-0.006310574798264867
2160.9	-0.0066665026776601055
2160.7000000000003	-0.005614268085676271
2160.5	-0.00445043484607148
2160.3	-0.0021928687150586856
2160.1	-0.0021830938820323197
2160.	-0.000443232766556067
2159.8	0.001251967712274873
2159.6	-0.0005016546944366818
2159.4	-0.0008093988226183383
2159.2000000000003	-0.0005831706181916755
2159.	0.0008427838828397183
2158.8	-0.0002355742220853887
2158.6	-0.00232725187561278
2158.4	-0.004501762996037749
2158.2000000000003	-0.004499706588788804
2158.	-0.005386517374164466
2157.8	-0.004463096263098556
2157.6	-0.004650793115395739
2157.4	-0.0030884723537530066
2157.2000000000003	-0.00498760063817059
2157.	-0.005108717207158964
2156.8	-0.005078113669184868
2156.6	-0.003426044988400079
2156.4	-0.006579137465100092
2156.2000000000003	-0.007597864466988882
2156.	-0.010302833231456152
2155.8	-0.012113961388111558
2155.6	-0.013159411903785579
2155.4	-0.013481172859149392
2155.2000000000003	-0.01278734838233731
2155.	-0.012225969481671829
2154.8	-0.01441618689388002
2154.6	-0.016775523352041636
2154.4	-0.016815575727685828
2154.2000000000003	-0.016191902423758536
2154.	-0.014834982499648859
2153.8	-0.013536296474187502
2153.6	-0.011819243825311961
2153.4	-0.011628247771158135
2153.2000000000003	-0.011039156891943238
2153.	-0.009032307397409824
2152.8	-0.006525821124767532
2152.6	-0.007537934591938363
2152.4	-0.007997187901016304
2152.2000000000003	-0.008208263262658052
2152.	-0.006287521402966412
2151.8	-0.00575396733310105
2151.6	-0.003554832531817572
2151.4	-0.004065633011185251
2151.2000000000003	-0.0020367067190109147
2151.	-0.001751299368234475
2150.8	-0.002329649650429594
2150.6	-0.0003146925247750764
2150.4	0.0012631568565412534
2150.2000000000003	0.002666708975938621
2150.	0.001778432109163625
2149.8	-0.0020513627036786754
2149.6	-0.0016114554241053747
2149.4	-0.00242853980498635
2149.2000000000003	-0.0027659965645944447
2149.	-0.002308813206479386
2148.8	-0.004443074075837921
2148.6	-0.004814666758959723
2148.4	-0.007290648773473298
2148.2000000000003	-0.006347215365556369
2148.	-0.006732318755051602
2147.8	-0.00197500865979035
2147.6	-0.0021859213647706897
2147.4	-0.002023771415131758
2147.2000000000003	-0.0017202570022748765
2147.	0.0003241175989912252
2146.8	-0.004442298770183233
2146.6	-0.005900550613964368
2146.4	-0.004118642631267503
2146.2000000000003	-0.004820917226455611
2146.	-0.007776750700505383
2145.8	-0.006642151655679693
2145.6	-0.005176535845847218
2145.4	-0.0014276875530118865
2145.2000000000003	-0.0007917309459313443
2145.	0.0019320326312735924
2144.8	0.0030155828466476194
2144.6	0.0029105487258846174
2144.4	0.001330167442084415
2144.2000000000003	0.0020833640585249742
2144.	0.0015085447913343734
2143.8	0.004118805726790737
2143.7000000000003	0.004986359629370609
2143.5	0.0020801270809899016
2143.3	-0.0002082029208931341
2143.1	-0.00011754879833742402
2142.9	0.0005852204298139527
2142.7000000000003	-0.001988322231455945
2142.5	0.002063983433736013
2142.3	0.0026886931295327277
2142.1	0.0024400381280618296
2141.9	0.004404093825566619
2141.7000000000003	0.007256653742031008
2141.5	0.006496275427179649
2141.3	0.006938766412189629
2141.1	0.00646531323090699
2140.9	0.004547871901828117
2140.7000000000003	0.004836811443321201
2140.5	0.003051506126443454
2140.3	0.003646169292933964
2140.1	0.005636679143347953
2139.9	0.006551463527576587
2139.7000000000003	0.007475543037172005
2139.5	0.007211506154811336
2139.3	0.006150436297529787
2139.1	0.004787611013215542
2138.9	0.005666114913465367
2138.7000000000003	0.004035189062244056
2138.5	0.004598953614669585
2138.3	0.006757890020427579
2138.1	0.005446590686182104
2137.9	0.0023991546059589095
2137.7000000000003	0.005231718398966964
2137.5	0.006905231437481295
2137.3	0.0049412181191590635
2137.1	0.0062626558088399965
2136.9	0.0045489660883493285
2136.7000000000003	0.006174768164680498
2136.5	0.005360603679157793
2136.3	0.003429815651883809
2136.1	0.004490039758385453
2135.9	0.0028905263763812656
2135.7000000000003	0.0014065922817316785
2135.5	-0.0014572075125703408
2135.3	-0.0058173825754724426
2135.1	-0.0039159430181213446
2134.9	-0.0029653688601874754
2134.7000000000003	-0.0016557177850203858
2134.5	-0.0021037773219357465
2134.3	0.0005339583251470932
2134.1	-0.0009500937689601582
2133.9	-0.0010217415140417868
2133.7000000000003	0.002636949429535001
2133.5	0.0033206963228370853
2133.3	-0.000260622836374092
2133.1	-0.0004987148463482361
2132.9	-0.0008155478853339252
2132.7000000000003	-0.0027215203956324607
2132.5	-0.0021569853872792626
2132.3	-0.0032462307718443386
2132.1	-0.0029374454970643215
2131.9	-0.0027657235683314534
2131.7000000000003	-0.0031519995567133607
2131.5	-0.0035138802440354403
2131.3	-0.0008775067296476522
2131.1	0.0010043233644477583
2130.9	0.0018301592951310405
2130.7000000000003	-0.0015813639953040615
2130.5	-0.003061416592980209
2130.3	-0.002857144475575348
2130.1	-0.0008359536765668585
2129.9	-0.0008408583787445662
2129.7000000000003	0.0008101993570058401
2129.5	0.00017491946850414308
2129.3	-0.0045901886639006404
2129.1	-0.004123434369201014
2128.9	-0.0017652932327337266
2128.7000000000003	-0.00018636703584965305
2128.5	0.0003042409870789746
2128.3	0.0032075026727426074
2128.1	0.0028100738733988244
2127.9	0.0033546332651044953
2127.7000000000003	0.0022925529395832144
2127.5	2.1923624336256037e-6
2127.4	-0.00004606184856279714
2127.2000000000003	-0.0009402317629475268
2127.	-0.0008849209306200953
2126.8	-0.0014208745869846622
2126.6	0.0012870740586077391
2126.4	0.0022106850922057803
2126.2000000000003	0.003968457887476241
2126.	0.004136771840890234
2125.8	0.0017039512603569365
2125.6	-0.002226018800993489
2125.4	-0.0007999427266909572
2125.2000000000003	-0.0022229563059188127
2125.	0.000049359839861768706
2124.8	0.000633461412203735
2124.6	-0.0046708900470042135
2124.4	-0.004759327367223032
2124.2000000000003	-0.007150197934849682
2124.	-0.00877792126675716
2123.8	-0.007984063822442317
2123.6	-0.005259874572525549
2123.4	-0.003074246248743201
2123.2000000000003	-0.0025754242013099017
2123.	-0.0005736932888122459
2122.8	-0.0026730137670799097
2122.6	-0.0030503111132332145
2122.4	-0.0035803972790799834
2122.2000000000003	-0.006205557982164529
2122.	-0.005592233198865035
2121.8	-0.004007774856921305
2121.6	-0.004173582100188188
2121.4	-0.0020055378420273705
2121.2000000000003	-0.0017401679626769648
2121.	-0.0029737208380253453
2120.8	-0.0026830207420951457
2120.6	-0.0023058690368497558
2120.4	-0.003182040730377463
2120.2000000000003	-0.0009588423547465382
2120.	-0.0015194049564828179
2119.8	-0.0010480063673332595
2119.6	0.0012015569200128598
2119.4	0.000516428167971619
2119.2000000000003	-0.0003584334493286001
2119.	-0.0010037944922918949
2118.8	0.0009023691508508193
2118.6	0.0006338452470220477
2118.4	0.001425895967764798
2118.2000000000003	0.0006763111743354727
2118.	0.0007971983949195074
2117.8	0.0007179015435477617
2117.6	0.0009880244981465757
2117.4	-0.000827505433402596
2117.2000000000003	0.0023812639616106173
2117.	0.002639604806107879
2116.8	0.002018393486778169
2116.6	0.0008849911374410344
2116.4	0.0019546010916225644
2116.2000000000003	-1.6324585737956348e-6
2116.	-0.0003958443261931956
2115.8	-0.0023068716603541588
2115.6	-0.0039043691164282707
2115.4	-0.002637816883533827
2115.2000000000003	-0.0067574227231167044
2115.	-0.00958908577519536
2114.8	-0.010693773114671791
2114.6	-0.011257670931195243
2114.4	-0.011661669341513184
2114.2000000000003	-0.012834433450528107
2114.	-0.01158544861819486
2113.8	-0.010703569259637492
2113.6	-0.007840718486808713
2113.4	-0.007085756458275869
2113.2000000000003	-0.008399262560327038
2113.	-0.011532147529911016
2112.8	-0.01355237545206579
2112.6	-0.013130543988499218
2112.4	-0.011987930639528523
2112.2000000000003	-0.01073929539238544
2112.	-0.011543957312395575
2111.8	-0.01054529302262798
2111.6	-0.012149412230302217
2111.4	-0.008478794507898632
2111.2000000000003	-0.010140734801833006
2111.	-0.007713169459532977
2110.8	-0.009474905729296842
2110.7000000000003	-0.004981606722722469
2110.5	-0.002480415615701872
2110.3	-0.002149941216698565
2110.1	0.00048535806832060164
2109.9	0.004013339162852722
2109.7000000000003	0.004806049715553115
2109.5	0.0022887904112186535
2109.3	-0.0005810493235510082
2109.1	0.0010047534149736272
2108.9	0.0030604480983752714
2108.7000000000003	0.005959190463681346
2108.5	0.002878028222345206
2108.3	0.0028131738248464684
2108.1	0.003560737559789499
2107.9	0.0055462189692364805
2107.7000000000003	0.006739061550330416
2107.5	0.00261206742581736
2107.3	0.0005344702725450389
2107.1	0.00250472853205439
2106.9	0.002751797336640787
2106.7000000000003	0.0055179806998598814
2106.5	0.004549181479384153
2106.3	-0.0010577816124497073
2106.1	-0.0027963243547668294
2105.9	-0.005851874840645542
2105.7000000000003	-0.009200244871688662
2105.5	-0.012005740001525529
2105.3	-0.013811120846379484
2105.1	-0.012433628257511722
2104.9	-0.012273490424317265
2104.7000000000003	-0.014061861849136508
2104.5	-0.012911966196652275
2104.3	-0.010549288794900025
2104.1	-0.008065785136365895
2103.9	-0.008195249069406475
2103.7000000000003	-0.009283504868229583
2103.5	-0.007942819951837578
2103.3	-0.005299167366390663
2103.1	-0.003537941066066677
2102.9	-0.002338531607990788
2102.7000000000003	-0.002964071989583298
2102.5	-0.00372132094806383
2102.3	-0.001079411490057122
2102.1	0.000829484817044605
2101.9	0.004156958813312725
2101.7000000000003	0.004726097491855738
2101.5	0.005291743689164225
2101.3	0.006084303794063581
2101.1	0.007452286916974727
2100.9	0.008763972697681829
2100.7000000000003	0.011098488464874432
2100.5	0.012691419523724982
2100.3	0.012485224692819362
2100.1	0.011209665178395977
2099.9	0.010223594774019344
2099.7000000000003	0.01034968917402486
2099.5	0.010351043500324182
2099.3	0.007172700549170197
2099.1	0.005570261936711016
2098.9	0.006826495079623199
2098.7000000000003	0.005499887530001687
2098.5	0.004929707781573583
2098.3	0.004702160049923195
2098.1	0.0074906013969639725
2097.9	0.006065036113570921
2097.7000000000003	0.004960856598887991
2097.5	0.002934225472746353
2097.3	0.0016154911230115757
2097.1	0.0018486327114533808
2096.9	-0.00041817669190400585
2096.7000000000003	-0.005411598019467193
2096.5	-0.007269493754072404
2096.3	-0.006361883969006086
2096.1	-0.00537449887663989
2095.9	-0.006924549560857654
2095.7000000000003	-0.006324615743244833
2095.5	-0.005763508983576407
2095.3	-0.006062796397113796
2095.1	-0.006507258066244708
2094.9	-0.006175366222296289
2094.7000000000003	-0.0053046660430516555
2094.5	-0.009397568005075742
2094.3	-0.005932618878412663
2094.1	-0.006699459075736259
2094.	-0.00957063889486917
2093.8	-0.011794545709802696
2093.6	-0.012487384846010674
2093.4	-0.01097252565159379
2093.2000000000003	-0.005599074133900134
2093.	-0.003230531386593815
2092.8	-0.003929313192256862
2092.6	-0.0016002661864826992
2092.4	-0.0010708778235979312
2092.2000000000003	-0.0021999169360537576
2092.	-0.0002625656344322114
2091.8	-0.001073810558569302
2091.6	-0.001959247302440852
2091.4	0.000884940919371045
2091.2000000000003	0.0012639917846115638
2091.	0.0012486039652856227
2090.8	0.004155448512079235
2090.6	0.004637403303089144
2090.4	0.005562966849511187
2090.2000000000003	0.004103150501130441
2090.	0.0019245796991179127
2089.8	0.0016791531719002203
2089.6	0.0013733327529382995
2089.4	0.0009800798222898846
2089.2000000000003	0.0019138730775678475
2089.	0.0017181608133087125
2088.8	0.002718706530085607
2088.6	0.004410263438511959
2088.4	0.0037716849659106414
2088.2000000000003	0.00353143360904315
2088.	0.001504827761290153
2087.8	-0.0002897431902300169
2087.6	0.0010842633825905645
2087.4	-0.0015482345213412591
2087.2000000000003	-0.0031890371132877013
2087.	-0.0035043701079483305
2086.8	-0.0024802964613691064
2086.6	-0.005606223829815259
2086.4	-0.005912952946878511
2086.2000000000003	-0.005007856869524987
2086.	-0.002542355794273408
2085.8	0.0017473852364726515
2085.6	0.007148286437016213
2085.4	0.007294361178277593
2085.2000000000003	0.0065991400758901135
2085.	0.006681937058943658
2084.8	0.005909111800069282
2084.6	0.002937821453258678
2084.4	0.002637778475888608
2084.2000000000003	0.003401872943363454
2084.	0.004056182857744666
2083.8	0.0052242107223232324
2083.6	0.006795908947074053
2083.4	0.004793523593814958
2083.2000000000003	0.006215796515185926
2083.	0.006410768851805817
2082.8	0.006441543824739688
2082.6	0.008316164525957964
2082.4	0.00956479128909752
2082.2000000000003	0.00881355588331145
2082.	0.006524362067276481
2081.8	0.0046982235135644874
2081.6	0.0026093894918169758
2081.4	-0.001728796146542928
2081.2000000000003	-0.004096246800381967
2081.	-0.006988196206229182
2080.8	-0.009027841796965561
2080.6	-0.0071914401038672875
2080.4	-0.008145775137833875
2080.2000000000003	-0.012910128204065457
2080.	-0.010790552345883825
2079.8	-0.011366846199379652
2079.6	-0.013334132279907679
2079.4	-0.013313237656403848
2079.2000000000003	-0.01066170608108109
2079.	-0.009242253323486832
2078.8	-0.007407570079008389
2078.6	-0.0066008874508595
2078.4	-0.008192764053048529
2078.2000000000003	-0.007874808223604736
2078.	-0.008024666407547391
2077.8	-0.009205980309055154
2077.6	-0.009295283235101823
2077.4	-0.008299580717850167
2077.3	-0.009595557103572037
2077.1	-0.005807924694993867
2076.9	-0.0033111541894966724
2076.7000000000003	-0.004626260979185355
2076.5	-0.006161342791258059
2076.3	-0.00592928896783926
2076.1	-0.005033210666447498
2075.9	-0.005978504661723186
2075.7000000000003	-0.0015373501122077197
2075.5	-0.0003874722382030866
2075.3	-0.0009100528414601347
2075.1	-0.0015418108656228397
2074.9	-0.0023094090215202753
2074.7000000000003	-0.0033533917553174655
2074.5	-0.0055850968586375815
2074.3	-0.001619133448203367
2074.1	-0.00362927468251243
2073.9	-0.0025769024476963763
2073.7000000000003	-0.0023546338795757517
2073.5	-0.0015445067836590404
2073.3	0.0006171266200508074
2073.1	0.0017674992184639948
2072.9	0.00015639844495981265
2072.7000000000003	-0.001682080410442473
2072.5	-0.001394340264398306
2072.3	0.00036210541089568064
2072.1	0.0004930366856319807
2071.9	0.0005676543658714192
2071.7000000000003	0.002635970994973691
2071.5	0.0011011627384311113
2071.3	-0.0015844352371341874
2071.1	-0.0019097512052345343
2070.9	-0.00437817565989349
2070.7000000000003	-0.0050400066452538535
2070.5	-0.008824571643731046
2070.3	-0.009939808397665532
2070.1	-0.01009456486761323
2069.9	-0.01071116052398902
2069.7000000000003	-0.012477307826007181
2069.5	-0.010541786339651294
2069.3	-0.010640620292932139
2069.1	-0.013010515027461558
2068.9	-0.012962927205208698
2068.7000000000003	-0.011335375225171765
2068.5	-0.011692706152393794
2068.3	-0.01153170515038998
2068.1	-0.015397616210492533
2067.9	-0.014221430673785488
2067.7000000000003	-0.014364538666449085
2067.5	-0.015447754244105672
2067.3	-0.016966448709692588
2067.1	-0.015359263388121547
2066.9	-0.012688651251282459
2066.7000000000003	-0.010973854736236901
2066.5	-0.01174562798966267
2066.3	-0.010592139126106978
2066.1	-0.011304185571138535
2065.9	-0.0097168198212887
2065.7000000000003	-0.009715885778119533
2065.5	-0.008961312028493046
2065.3	-0.00814077288497379
2065.1	-0.006720426183379148
2064.9	-0.0065445665603257805
2064.7000000000003	-0.008722405298379126
2064.5	-0.009598513168015313
2064.3	-0.005335961269544796
2064.1	-0.006549525184104262
2063.9	-0.0033410092329045904
2063.7000000000003	-0.005702746058740144
2063.5	-0.007208130529468318
2063.3	-0.004963736274139519
2063.1	-0.004936253145896377
2062.9	-0.005406204471451792
2062.7000000000003	-0.008478928957606824
2062.5	-0.01060421738881312
2062.3	-0.011179658830301711
2062.1	-0.01021894419036278
2061.9	-0.01093132818184926
2061.7000000000003	-0.01373795591714279
2061.5	-0.013481767491185395
2061.3	-0.012342089694442311
2061.1	-0.012282078848469614
2060.9	-0.013873248995127735
2060.7000000000003	-0.016063550451548145
2060.5	-0.013113488450548268
2060.4	-0.015754544023309645
2060.2000000000003	-0.018263123523299587
2060.	-0.017767114670402158
2059.8	-0.019532324375887436
2059.6	-0.019418340417543322
2059.4	-0.01897172451781991
2059.2000000000003	-0.021946600389298583
2059.	-0.02088459353717708
2058.8	-0.021722688188929574
2058.6	-0.022175897340469538
2058.4	-0.01938654172944405
2058.2000000000003	-0.019365504399760064
2058.	-0.019116303103314535
2057.8	-0.016582551088356618
2057.6	-0.012021760159571284
2057.4	-0.016068683667691305
2057.2000000000003	-0.016340873875278876
2057.	-0.01872100473107139
2056.8	-0.0185675833354126
2056.6	-0.016059038315264926
2056.4	-0.014174659637994021
2056.2000000000003	-0.013206427355944215
2056.	-0.011374198393880094
2055.8	-0.005514875754649629
2055.6	-0.003753384250271597
2055.4	-0.0010160988015698598
2055.2000000000003	-0.0014293311549828933
2055.	-0.0012458154990700704
2054.8	-0.003686291732780875
2054.6	-0.0022108014929212777
2054.4	0.000420116687794269
2054.2000000000003	0.0007742846436112329
2054.	0.0025852047276303048
2053.8	0.0039141179103950605
2053.6	-0.0006517041466334611
2053.4	0.001274463932612858
2053.2000000000003	0.002492488598937729
2053.	0.002508005498133983
2052.8	0.0038373768315054534
2052.6	0.006870179164614496
2052.4	0.00899790205355352
2052.2000000000003	0.00789285246847021
2052.	0.006302198785413745
2051.8	0.006180543631451612
2051.6	0.0065829415861871805
2051.4	0.0035040279059787073
2051.2000000000003	0.0012174145856825326
2051.	0.0033540313300536814
2050.8	0.002142078801676988
2050.6	0.004318862369299363
2050.4	0.004911133131559098
2050.2000000000003	0.0028122592110297645
2050.	0.0034628915952282487
2049.8	0.003045597338794293
2049.6	0.00254581878510174
2049.4	0.003509648512029068
2049.2000000000003	0.003186071768976003
2049.	0.0016610826883866638
2048.8	0.0011432524429323499
2048.6	0.0005508972890800948
2048.4	0.00023157892038901177
2048.2000000000003	-0.00006754701552329323
2048.	0.000013237482443815109
2047.8000000000002	0.001402717112786512
2047.6000000000001	-0.0017708323561150768
2047.4	-0.00276599312466336
2047.2	-0.0030304397850312464
2047.	-0.0031252045604160906
2046.8000000000002	-0.0013272544903935666
2046.6000000000001	0.00041656901540739974
2046.4	0.00010588585561307625
2046.2	-0.00007975716995894697
2046.	-0.0004061033148540978
2045.8000000000002	-0.0019790038012019676
2045.6000000000001	-0.0003266807882914805
2045.4	-0.000998656163763909
2045.2	-0.000150859079584998
2045.	0.0016151449419822674
2044.8000000000002	0.002464986390341734
2044.6000000000001	0.004552628245281831
2044.4	0.0043065219007435976
2044.2	0.0036707069478355402
2044.	0.0032607636903173184
2043.8000000000002	0.0026201727401072186
2043.6000000000001	0.005196406023945168
2043.4	0.007331410363741295
2043.3000000000002	0.006785157120806951
2043.1000000000001	0.008485218496121154
2042.9	0.009487534310703103
2042.7	0.00971173650765716
2042.5	0.008655366575705613
2042.3000000000002	0.00817074210676992
2042.1000000000001	0.009524340947934144
2041.9	0.010803922846053606
2041.7	0.01075106786421416
2041.5	0.007844350940839578
2041.3000000000002	0.008666765145239126
2041.1000000000001	0.008286816782376269
2040.9	0.004936622607539734
2040.7	0.006127175364456163
2040.5	0.00929076617375876
2040.3000000000002	0.009695050363752568
2040.1000000000001	0.009842312456815291
2039.9	0.01167003552196245
2039.7	0.010575805229520431
2039.5	0.008878965008527256
2039.3000000000002	0.009708982657741961
2039.1000000000001	0.01141742812794642
2038.9	0.009903995443307471
2038.7	0.009725401327637839
2038.5	0.010904026489575445
2038.3000000000002	0.01108126533069286
2038.1000000000001	0.011472720126887492
2037.9	0.01200363480726025
2037.7	0.011579186569379283
2037.5	0.011689354527700658
2037.3000000000002	0.01248543688487565
2037.1000000000001	0.014066384258708672
2036.9	0.016944570068749124
2036.7	0.017251191697537017
2036.5	0.016594875482321976
2036.3000000000002	0.014295517633180677
2036.1000000000001	0.013937582805444054
2035.9	0.014463236424596095
2035.7	0.012533018857577568
2035.5	0.013697182067090969
2035.3000000000002	0.013292668375636627
2035.1000000000001	0.01648607637276567
2034.9	0.015506251412222866
2034.7	0.017358492471785315
2034.5	0.018132261501342877
2034.3000000000002	0.014936848421221938
2034.1000000000001	0.015921309175238
2033.9	0.01845592071177205
2033.7	0.018846316454238968
2033.5	0.019680758613101534
2033.3000000000002	0.017020045706422765
2033.1000000000001	0.016128012214574636
2032.9	0.014872450370617048
2032.7	0.01058825250685089
2032.5	0.0100458141427068
2032.3000000000002	0.010114824733026261
2032.1000000000001	0.00913560216688684
2031.9	0.009314406559998616
2031.7	0.011196512491542113
2031.5	0.01172510144286785
2031.3000000000002	0.010214747035992032
2031.1000000000001	0.00945085917507277
2030.9	0.007573419153360753
2030.7	0.006559158550878203
2030.5	0.008586916685740489
2030.3000000000002	0.005415682068254978
2030.1000000000001	0.004038796127174841
2029.9	0.0035164607080777214
2029.7	-0.000033559921937440055
2029.5	-0.0036178939274850467
2029.3000000000002	-0.004277822316383911
2029.1000000000001	-0.001028670501315243
2028.9	0.0031040640443409182
2028.7	0.0014169154844081136
2028.5	0.0016385256204656785
2028.3000000000002	0.0012491355238823164
2028.1000000000001	0.0014499522971082692
2027.9	0.0014052819637466307
2027.7	0.00027250945726197415
2027.5	-0.0004963323120691261
2027.3000000000002	0.0018819593880781997
2027.1000000000001	0.0013809672091960315
2026.9	0.0017893400002067436
2026.7	0.0025956268807486756
2026.5	0.0019766613499200606
2026.3000000000002	0.000935126472658363
2026.1000000000001	0.0034092367200517074
2026.	0.005112799089265802
2025.8000000000002	0.006779662756125289
2025.6000000000001	0.009713390315797873
2025.4	0.009655008743679238
2025.2	0.00858953045629731
2025.	0.0060798126272416046
2024.8000000000002	0.004801044969080234
2024.6000000000001	0.005007213591135997
2024.4	0.010325506000260267
2024.2	0.010948425861852856
2024.	0.012957543388525897
2023.8000000000002	0.01326322050417453
2023.6000000000001	0.011823183262867906
2023.4	0.012731815957227536
2023.2	0.010742470453637918
2023.	0.01070589905671138
2022.8000000000002	0.010907858751390937
2022.6000000000001	0.01077335891577048
2022.4	0.011007621884621534
2022.2	0.012116016005993954
2022.	0.010091964967295091
2021.8000000000002	0.011260423771562769
2021.6000000000001	0.009819647268248003
2021.4	0.008364486414439059
2021.2	0.00653131754613774
2021.	0.009273613156648736
2020.8000000000002	0.009965740520819985
2020.6000000000001	0.009233217259572631
2020.4	0.010772477795898225
2020.2	0.00893009705664328
2020.	0.010816702235699627
2019.8000000000002	0.00885942994413144
2019.6000000000001	0.01179759014490662
2019.4	0.013770475792300164
2019.2	0.014572532367266557
2019.	0.01442646607110299
2018.8000000000002	0.01560388212316175
2018.6000000000001	0.0148980405091689
2018.4	0.015405768651515226
2018.2	0.016087544259097874
2018.	0.014335743169684972
2017.8000000000002	0.013238762719302839
2017.6000000000001	0.010615749160165142
2017.4	0.010374275931180945
2017.2	0.013697619565549986
2017.	0.013181286602933759
2016.8000000000002	0.01380726275199762
2016.6000000000001	0.015648581772408927
2016.4	0.017859717800083153
2016.2	0.016747910766975186
2016.	0.013871897132001479
2015.8000000000002	0.011191904469696447
2015.6000000000001	0.007500223571680149
2015.4	0.005761735249830666
2015.2	0.0021310165517053436
2015.	-0.001864573790557461
2014.8000000000002	-0.0034932942272142046
2014.6000000000001	-0.006136337850228476
2014.4	-0.006531537858341738
2014.2	-0.004813791466201175
2014.	-0.006502124384127939
2013.8000000000002	-0.006274979578101375
2013.6000000000001	-0.0053127780271317385
2013.4	-0.006388933650890472
2013.2	-0.004551512126896522
2013.	-0.00393762990812599
2012.8000000000002	-0.004345652444532073
2012.6000000000001	-0.006225524074852309
2012.4	-0.004094148495264318
2012.2	-0.005181984191248492
2012.	-0.0058631506683596455
2011.8000000000002	-0.005359105343063057
2011.6000000000001	-0.004318368444425246
2011.4	-0.00413797144371231
2011.2	-0.001911003164170667
2011.	-0.0005272343651716043
2010.8000000000002	0.0004289208905587135
2010.6000000000001	0.0026158164053650154
2010.4	0.004765236363423661
2010.2	0.006904621532757884
2010.	0.0066694227894725676
2009.8000000000002	0.007455306327889625
2009.6000000000001	0.006144978986548779
2009.4	0.003552075154441406
2009.2	0.001184521386094457
2009.	0.0034242864065729245
2008.8000000000002	0.0004450468205277768
2008.7	0.000686815826116495
2008.5	-0.000595871484534399
2008.3000000000002	-0.004305976563269138
2008.1000000000001	-0.006279206841419469
2007.9	-0.008015418215659082
2007.7	-0.009330016160289778
2007.5	-0.00971101214587874
2007.3000000000002	-0.008104572016250096
2007.1000000000001	-0.005896333701061124
2006.9	-0.006017146558117307
2006.7	-0.006334570161334988
2006.5	-0.009112117893827508
2006.3000000000002	-0.011698480386049474
2006.1000000000001	-0.015301827982544227
2005.9	-0.016431680758696394
2005.7	-0.018674196184878825
2005.5	-0.01721399400652649
2005.3000000000002	-0.014434789796087326
2005.1000000000001	-0.011349813789674004
2004.9	-0.013430613122295031
2004.7	-0.015900412528025695
2004.5	-0.017193939773980784
2004.3000000000002	-0.01805448287450659
2004.1000000000001	-0.016240818230202327
2003.9	-0.01617649259826533
2003.7	-0.013784660719891782
2003.5	-0.010625703752136423
2003.3000000000002	-0.01177282058367133
2003.1000000000001	-0.011182297345999697
2002.9	-0.011158311534061738
2002.7	-0.010347138356708472
2002.5	-0.01042776220157012
2002.3000000000002	-0.006733246955122013
2002.1000000000001	-0.0039041369611554997
2001.9	-0.006137158337602721
2001.7	-0.004751313471336666
2001.5	-0.005122646928644179
2001.3000000000002	-0.005981041419907948
2001.1000000000001	-0.006735168326735829
2000.9	-0.011075820775910142
2000.7	-0.008436164294498222
2000.5	-0.008576906839164379
2000.3000000000002	-0.007978490171654636
2000.1000000000001	-0.002783452798460965
1999.9	-0.0016847883386579417
1999.7	-0.005929256543549436
1999.5	-0.009568480292086654
1999.3000000000002	-0.009852877750528103
1999.1000000000001	-0.009135821319247691
1998.9	-0.008337213091231295
1998.7	-0.0050237323007568955
1998.5	-0.004802502848988288
1998.3000000000002	-0.007228950084668571
1998.1000000000001	-0.009560012780324754
1997.9	-0.013813997481993079
1997.7	-0.015903100936148665
1997.5	-0.01605837031966817
1997.3000000000002	-0.01644381049398195
1997.1000000000001	-0.014410497761658779
1996.9	-0.01429340197970783
1996.7	-0.012633411203891953
1996.5	-0.01124707766466982
1996.3000000000002	-0.01262741320974832
1996.1000000000001	-0.010224284581515745
1995.9	-0.01051272557406556
1995.7	-0.014018273086864295
1995.5	-0.012567033989626393
1995.3000000000002	-0.0128422706340523
1995.1000000000001	-0.009311723834711
1994.9	-0.008484134239092677
[truncated: 1,003 more rows]
