# Supplementary material for: UV-vis-NIR magnetic linear dichroism: a powerful complement to MCD for f-block electronic structure
Source: Chem Sci. 2025 Nov 27;17(4):2199–209. doi: 10.1039/d5sc05890b (PMC12679488; doi:10.1039/d5sc05890b)
Supplement: SC-017-D5SC05890B-s001 [file SC-017-D5SC05890B-s001.zip › mld cryogenic/region-1.csv]

Field	-7.	-6.75	-6.5	-6.25	-6.	-5.5	-5.	-4.5	-4.	-3.5	-3.	-2.5	-2.	-1.5	-1.	-0.5	0.	0.5	1.	1.5	2.	2.5	3.	3.5	4.	4.5	5.	5.5	6.	6.25	6.5	6.75	7	6.75	6.5	6.25	6	5.5	5	4.5	4	3.5	3	2.5	2	1.5	1	0.5	0
Temperature	1.834	1.8477	1.8501	1.8179	1.772	1.73	1.6995	1.6974	1.6901	1.6858	1.685	1.6782	1.6706	1.6646	1.6567	1.6427	1.659	1.6611	1.6712	1.6681	1.6746	1.6779	1.6844	1.6917	1.6964	1.7093	1.7034	1.7159	1.7339	1.7486	1.7885	1.8317	8.3862	8.3786	8.3729	8.3664	8.3541	8.347	8.3109	8.2775	8.24	8.2314	8.1698	8.154	8.1352	8.0999	8.0542	7.9592	8.
500.	0.00003647455507753156	0.00004855411543978411	0.00004733031851351664	-0.0001103168363476847	0.000025297250457269167	0.000189894745756982	0.00009555937010534619	0.000017698008198744816	0.00010151216569650548	0.00010796019731257356	0.00010545251215637144	-0.000047670355357891777	0.000018013789605808908	0.000058726095018677435	3.40564930638907e-6	-0.00002941942334452418	0.000014040935910608623	0.00006177606601621657	0.000020666539076300534	8.551849920532031e-6	8.257581442362464e-6	-0.00003932163967332857	0.000019861563938077583	0.00007718320950973722	0.000012477143818121633	-0.000011638542073104814	0.00014924266045692795	-5.698657798933405e-6	0.00002353733485451322	0.00006276521112355629	0.00005629914453908809	0.00013812474368520393	0.00006976714893020687	-0.0001273092199040434	-0.00009736258233009443	-0.000054290388982895946	-0.00006487939462902099	0.00003778704005378134	0.00001566016714595099	-0.00012475689180853106	0.00007888054659674258	-0.00004315660651270889	-0.0000923363666069066	-0.00013354114702178365	0.0001158386219571309	0.00002689565605727859	0.000057929303914921584	0.00005671594065026299	-0.000034206143025717305
499.90000000000003	-0.00004255341994335518	-0.00007824837357978199	0.00018835904298806133	-0.00012291969175765786	0.00007313828265281838	0.00011367605465009443	0.00009673626024960761	-0.0001279460839959151	-0.00002247801620108079	0.00011958514988278751	0.00003974837218806501	0.000035174376309207955	1.2433648106675431e-6	0.00010103777594207007	-7.940865544530785e-6	0.000025732314811023777	8.431532384279098e-7	-0.00008330864221367309	0.0000684727672061323	0.00009842664614142198	0.00008242785042246928	0.000012481833488756235	0.00011647001226316927	-0.000028735026966854546	0.00007217479712202619	-0.00010723551582322728	0.0001494164403447504	-8.232858330133286e-6	-0.00004221362178504233	0.00008978416298177417	0.00011882565691470171	0.00010420911603805947	0.00007906407026027587	-0.00010237531258610115	0.00001765676923444568	-0.00004205108557403862	0.000017465995212799486	-0.00010368248417365577	0.000018975373356461308	-0.000014564218745607909	0.0001325665269553626	0.00005425761974020477	0.00008929307128641647	-0.00003819395458783281	-5.483035610284386e-6	-0.000015589685129605717	0.00002753737858489802	0.00003628325460608384	-2.117662816425789e-6
499.8	0.00006653665338960254	-0.000048286020731796174	-0.00009500309432859604	-2.176886648989527e-7	-0.00008073869152795336	-5.264436528736114e-6	-0.00011952141481504799	-0.000025671608534104013	-1.2715631244679869e-6	0.00006703789029854499	-4.084398114259553e-6	0.00011262611644076898	0.00003165667238784493	0.00013070625417165954	-4.713062006728427e-6	0.000013000926398334717	0.00003318938444646095	-0.00003834272353103437	6.697236918956052e-6	0.00012091292287749985	0.00003120954922865402	0.0001147180165830492	0.00016890773671681596	0.00005744931023244273	0.000017431258462514252	-0.000022450482888792175	0.00008126209937054168	0.00006682907997008819	0.000052512266399135554	-4.867971792196795e-6	0.000051170702634272386	0.000011160439518389818	-0.000010559911021648384	0.00011666900054119569	0.00002409945534578104	-0.00006516178218947241	-0.00010506435950939565	0.0000163330316594228	4.11017147628185e-6	0.00009553168899108512	0.0001393681395578379	-0.000021535758099819096	0.00007022054095899577	0.00004386869885061718	0.000051292872093953675	0.00009069971467098368	-0.00006631486007840974	0.00011919941572871721	-0.00007970616532479912
499.70000000000005	-0.00005749887567963942	-0.00002474018129689153	-0.00017895252954120924	0.000043759858597269595	-0.00003651769056068642	-0.0000760082052392286	-0.000012508509198206538	0.00007449729146430072	-0.000026809666085810017	-3.3003623183841765e-6	-0.00004389159833769803	-0.000059558735708463594	0.0001013733514514445	0.00012301458791550682	0.00003473807271944534	-0.00011504446005145528	0.00005806906129606725	-0.000030677908035576504	-0.00003084999711271201	0.0000424633090628296	-0.00009098208193406932	1.4259730516819074e-6	0.00001470858323246808	0.00009741391670138776	-0.000054887059121130305	-0.000037080296469138834	-0.000030376254196345744	-0.00001960857288339124	0.00006058995073300023	0.00004697231001585148	0.00010675349127470437	0.00008313477077815325	-0.00008079764385432475	-0.000013977056669988863	0.00006991754741607163	-0.00009317941109730809	-0.00007070015102487884	0.00006162967728709258	0.000028824329736924414	-3.4986293071801846e-6	0.000033156428499358614	0.0000257805437232803	-0.000053635592895699154	-0.000030335410574518394	-0.00006877352555488875	0.00001983783146817229	-7.51433817367606e-6	0.00008420549022606892	-7.183866908741094e-6
499.6	-0.00001276868515534152	0.00004693487332226618	0.00007821987058346735	0.00009413244443311717	-0.00004651042137704839	0.00010675722699314021	-4.046902509161082e-7	0.000057498577053123923	-7.034857995904274e-6	0.00003488428511863308	3.1872536229545694e-6	2.2183750256548837e-6	0.000051058387094384946	0.00005494090297854312	0.000011638873131443136	-0.00005898244842975131	0.00005402767752288383	0.00010338388373521844	0.00003738859468641586	0.000024267722513149322	0.000034511182295486454	0.00006048292391132449	0.00010641511793014547	0.0000774442124886548	0.000018174192358796978	0.000037315454965867346	0.000018391416573217816	-2.532268051325821e-6	0.00010105029207183044	0.000028079731664753022	0.0001239294228909215	0.0000714514525972638	-0.00011773825308763518	-3.696716507131021e-6	0.00005467845985861222	0.00006557258310718522	0.000023297903573429454	-0.00002940109266423815	-0.000025046934639331875	-0.00004398657262563087	0.00010463009537445305	0.000051148629115351616	-0.00010011379845697137	3.2029632802817014e-6	-0.000055748645263367216	-4.222015765151412e-6	-0.00007653431891652891	0.000053318746645088415	-0.00002341408357518915
499.5	-0.000031113808626472244	-0.00003131948141976126	-1.399426221202278e-6	0.0001052685995738057	-0.000022337130864154026	0.00001991976911629952	-0.00007355168209955873	0.00014764714559000044	-0.000015725749958179392	0.00007014709757278804	0.0000657894115724212	0.00007687557233359779	0.00004778877008173847	0.000019370385629652325	0.0001092669728717729	4.798183160311791e-6	0.000013459116129188816	-0.00004035174077051285	-0.000037236142079122075	0.0000628749675812288	1.7320132251832197e-6	0.000037945800246331206	0.000036380612028862134	0.00012202136147191573	0.000025555593293032807	0.00006754540075074698	8.71515581659712e-6	-0.000029291522899904015	-0.000026529853693146634	-0.00004090388318383288	-0.000041894081599232175	-0.00007104036003580443	-0.000028137823408214105	0.00002946181480624765	-0.00005489524372137157	-0.000026272253991016792	0.00009322102477366848	0.00004319099855607748	-0.00016122562927912897	0.000015303362923380742	0.00001688045872702884	-0.00005642127099945552	-0.000030938893214620196	0.00007138167694534714	0.00004939580555389818	0.0000778136444946516	-0.00005133644707112311	0.00008776511614213386	0.000017918618500964817
499.40000000000003	0.000039197513623080825	9.5749036277831e-6	0.00005412266599267531	-0.000017688694598944142	0.00012202565250255294	0.00005570813627028787	0.00016776253645035466	-0.00002465842436172571	-0.00002657006571000057	0.00001798954217801236	0.000012206124929303813	0.00017996601998554514	3.6913383721421707e-6	0.000037214354353515904	0.00004124969690386019	-0.00003657058634529846	0.00001459733013405556	0.000035489746854273445	0.0000835932618172473	0.00001567786307013052	-0.000011896376166494691	0.000023094627469551096	-8.331926734909487e-6	-0.00003342279969007969	-0.000018445659899504768	2.0838992442932325e-6	0.00003398958212530063	0.00013407472221825713	-0.00003434494814962193	0.00006507154550868785	0.00007241493017024664	0.00003559133394928843	-5.24914816113744e-7	0.00004078164834440811	-0.00008925014800284724	-0.0000314078283953509	0.00005695588364936261	0.00010190951718209748	-0.00008030671867139915	0.000012635307782015427	-0.00002483809162898737	-0.0001316116453129126	-0.000011468177154152817	-0.00001940002321779374	0.0000988502228297523	0.000033416966172303106	-1.2462890663664766e-6	0.00011719905284640482	0.00006960057282100402
499.3	0.000059970145512809684	-0.00005130501767073899	0.00002805935518036416	-0.000055496196315911524	0.00002325663614497834	0.00009857884227530299	0.000045318413304364585	-0.00001716356074270683	0.000010235640005001387	0.00003637211552318261	0.000022429295844808752	0.000026784982617680697	-0.000020079590511187138	-0.00002585497844950821	-0.00008386976485293745	-0.00007035608165342958	0.000026907879022782296	0.00005895362313347267	0.0000709851840372283	0.00012000682888702433	0.00010503171682756644	-0.000029238919326937012	0.00009329019048428405	0.00009583954461455804	0.000052833264143237096	0.00022298079284695265	-0.00004249680544842705	0.00003924569617808711	-0.000041542909788292435	-0.0000564608081458831	-2.6944005830540086e-6	0.00004178820735870963	0.00010030000746090713	6.76954742413988e-6	0.00009424504982922194	-0.00004785396131765652	-0.000053918266792116625	0.00006488824173714988	-0.00008209271633321501	0.0000329094173989138	-0.000049171940079031134	-0.0001799262994576583	0.000010550729622185585	-0.00013821196449346104	-0.00006625439336506404	-0.0000917737065859037	-0.00006332304381674211	0.0000246617594302413	0.00004625233282879015
499.20000000000005	-0.00009101301409037765	0.00004160015791409024	-0.00013838186822343057	-0.000041082177911181214	0.000020298257425359486	0.00005161474901627271	0.00009157968658760125	2.351152738151816e-6	-0.000041935389886971894	-0.00010814596768336668	0.000059396712494000944	-0.000026137186262220363	3.1610623420830263e-6	-4.075222822958168e-6	-0.00013360789708510628	-0.000013607569927413552	0.000022141523382576946	-0.0000233500859331576	0.00006493729740390797	0.00004818337321583904	0.00007357265093178346	0.00012337979545375857	0.00006631660537037561	0.000013357186487341472	3.3472627463138895e-6	0.000037579447908190464	0.00010936896694300041	-0.000021843898323442042	-0.00003367909645039018	0.00006960356621462867	-0.000013426349586398512	0.0001015480447921423	0.00007960398976023206	3.1820822319272012e-6	0.00013354013743519525	0.00005344036037292648	-0.000012000103941454182	0.0001256419361021931	0.00004746324420107945	-0.00006124532480015002	0.00006048201350173527	-1.27285884689641e-6	0.00009698967304973586	-0.00010083356121692435	-0.00002428251702824588	0.000013621788015810439	-0.00006746651098732843	-0.000038028836429544756	-0.000014279156767512039
499.1	6.588063607584056e-6	1.6797896636696861e-6	-0.00008841934135503032	0.00012104634151389165	0.0001258258482955805	-0.000010320524492964393	-0.000037021930047315404	0.00006366942706600413	0.000029150275588129327	7.901349724461932e-6	0.000022099837739107962	-0.000047693619807676814	0.000044145574011113494	0.00005755804922351446	0.00006621502306013957	0.00007628832500730143	0.00002650287933087855	0.00003711932257817669	0.000023466271029704066	0.000048635003016076224	0.00005503133529895328	-2.6118480025402236e-6	0.000055861461428770884	7.415839102287215e-6	0.00008563691456754434	-0.000013152088893949654	0.00002801699435729291	0.00004484117173692558	0.00006782636912951832	0.000031819246258967694	-4.624474116903169e-6	0.0000483126159516508	0.00006868360933717777	0.00006679165502700539	0.0001253360602531164	0.00002444592900878595	0.000012494002550738845	-0.000011051738116590472	0.00001855494547200459	0.00003540736390423828	0.00008229509597226815	0.0000564691765355586	0.00004212075694599534	-0.00007083967969842077	0.000040602423084090496	0.00007118581645766821	0.000014027766534776923	0.0000850904679977543	0.000041659902225962115
499.	-0.00009988618021824802	-3.791076924702561e-6	-0.00005041835302388507	0.000023013530918278072	-0.000022349345446444872	-7.315312252603196e-6	-0.00003357509996981525	0.00015835040965826366	0.00007268396690301412	0.0000541315726184817	0.0001238064704484717	-0.00003638120185816151	-0.000048500890110679486	-0.00013863795868461465	-0.000020601507010651922	-4.117487884989585e-6	-0.000031830475292305674	-3.7463077830596193e-6	0.00005020623147791972	0.00006053863835969939	0.00001702978254093185	0.00008847275318010916	0.00001621711699406099	0.00002072616118660156	0.00008559595450288035	0.0000733073035540692	0.00004074941505635869	0.000056496856446347675	0.000028749617825585714	0.00006028470036916751	-0.00004286981448507648	0.00004581156111676171	-0.00004403689826000748	0.00002723539166656163	0.00009900645952278794	0.00001329685327606099	-0.00001953540391950972	-0.00006729747319308926	0.000041514287420702516	0.0000324532630879326	0.00013901392606043713	9.977486106144127e-6	0.00009159003535987808	-0.00005940587399290573	0.00006608869047183063	0.0000843932869937472	-0.00006638928231945486	-0.00010613311223964138	0.00004291485520467318
498.90000000000003	-0.00006963350267055965	-0.00008430947443051202	0.00003042423157855877	0.00004145870717047143	0.00010087288035081938	-0.00002421123522715953	0.00005918066672930927	0.00002196658123543428	0.00005158246997101601	-0.000019715944026062708	0.0000745903196862875	-0.00010086807809202506	0.00009063311699426233	-0.00001861086667154509	0.00003385637039855285	-0.00004627627807562541	0.00002441244336724811	-3.2308316965206756e-6	-0.00002799704867994824	-0.00007767089298039997	0.00009505723766987137	-0.0000148687924833434	0.00012952165542492748	-0.00007060906811946148	0.00003351577567311228	-0.000016856764122567723	0.000011996241695691657	0.00008230024841942592	1.5119463024512953e-6	0.00006991351179250549	0.00008229926650934777	-0.000028443617140048414	0.000034663144510824283	3.525265671743415e-6	0.000020582467524987156	-0.00004950029615106251	-2.678202643066579e-6	-0.00008046444490009325	-0.000030264657372674074	-0.000052496907792133084	7.433212214255108e-6	-0.00001781843303209448	0.000060301042975330025	-0.000015399051394669885	0.00005278524035389971	-0.00006808027367142692	0.00016618018020897582	6.89680131352926e-6	0.000056973438866105605
498.8	-0.00011469184218549673	-0.00001586297782459785	-7.130161293409616e-6	0.00011157534639422747	-0.000045122225947579365	-2.5202986711456323e-6	0.00010612749497457788	-0.000059094153341342716	-0.000023060507747317365	0.00012200387630858648	0.000060189182865995474	0.000023205838298486267	0.00006540422873769942	0.0001343069379160299	0.000045868924552715015	-0.00006884965697122303	-0.000014933640132988311	0.00009543960053159177	0.00011439513926670298	-2.2403962150817998e-6	0.00007649266542142029	0.00005923934392763082	-0.00003884072754296813	-0.000025804466596541934	-5.729013749773942e-6	6.440415489021456e-6	-0.000055764976166396675	0.00006013925695548128	0.00009342682328072172	0.0001357631080385694	-5.751610546419499e-6	0.00010592571884932391	-0.000030930007912249784	0.00007083771250822573	0.000022781261425387662	0.000048987455741555195	-0.00001120265568818558	-0.000013345782433074547	-1.9008478344283405e-6	0.00001460212412820445	-0.00002279603534717599	9.154889572107912e-6	-0.00009156563521051882	-0.000019738560875186352	-7.86241536329226e-6	-0.00006196745035995695	-0.000034875898780789466	0.00006142904903003648	-0.00003684398655426772
498.70000000000005	-0.00009954337170989876	-6.564177996774994e-6	-0.000011179422832674685	0.000027749022064251926	-0.00001014290900236728	0.000053811999397421235	-1.0682633864787417e-6	-0.000017288491353294845	-0.00003607620167030229	0.00008023242509188743	0.00004552521434566227	0.00001132268625685474	0.00006844986834941082	0.00024591383174828705	-0.000020523472566360318	0.00006212170912405052	0.000010194314648563214	0.00004486041806630812	0.00003652033360268195	0.00012863985261320318	6.169153529829747e-6	0.000023228225534839667	-0.00001122479864524287	0.00006030073638830071	-0.000063122931455431	4.594369777873378e-6	-0.00004487536867501499	-0.00003772322419943662	0.000026729284314403815	0.00005880155657709666	0.000012476076889909188	-0.00006512293130475244	-0.00004934117895216696	0.000010904225682121617	-0.00007200510946431726	-0.000011153235876379392	-0.000051678152108003224	0.00008527450352678713	-7.349273715200211e-6	-0.00002553259503404587	-0.0000697944056222103	0.00006685527114849047	-0.000011096325193439085	0.00003218670170178495	0.000015665940251698257	0.00004699402577306037	-0.00001058452771027895	0.000019032289901045718	-0.00006458201330992123
498.6	-0.0001607792988360832	-0.00007509480547813596	0.00005050604214014267	1.8101275625774423e-6	0.000023248130667973944	7.175146869878628e-6	3.0082845428030657e-6	0.00010222799714482145	-3.3739856412224513e-6	-0.00003660179221679639	-1.7098728437391195e-6	0.00008769226089801456	0.0000283989435822916	0.00009512858132062158	0.00006696399927435528	0.00011960165685058481	-4.354098161558613e-6	0.000020396041595394852	0.00003004185720299708	-1.8613892302267996e-6	0.00007669231328940446	-0.00012757160643227675	0.000032073431694419824	0.00018744349243363302	0.0001393800352463764	0.00022716264782209641	0.00003628487303064243	0.00004773563205723274	0.00009672718110362287	0.00005931321825466477	0.000043960011934402196	0.000046139673648989916	-0.00009490088906935191	0.00009793776515757595	-0.000043122357203621674	0.00008810777130709789	-0.000030226241884209343	0.000058348402246245004	-0.000022448668330590112	0.00003088395764632545	-0.00018173525557924243	0.00004068606138112594	0.00004957487710069862	-0.00004371433344331384	-0.00007700228768247282	1.901474616531424e-6	0.00004182434290100889	-0.000051172279340530894	-0.000016254322522727435
498.5	-0.00006952792797345775	4.5685434210330294e-6	0.000018667095100400078	-0.00005836977514529173	-0.000029965621145449303	-4.609582971029053e-6	-0.00012091649954527554	-2.3826372797326387e-7	0.00003760990720803764	-0.00005111976231377672	0.00011220355700244425	0.00005858760404756423	0.000011586565654232913	0.00005880042522292181	0.00012982391463735158	0.00013083426674610454	0.00007828539164763332	-0.000014141596868326288	0.00006931717405303577	0.00012558410314341526	0.00012530092186436228	0.0000841828414033467	0.00017623510064494622	0.00012196298845868972	-0.00003712554450728341	-0.000045013567626229525	0.00013397710613771634	0.0000731959162097765	0.00003952509421147223	-8.595730064667478e-6	0.000014811927957655349	0.00008939189402561485	0.00004124903972902117	-0.00017723780176272916	0.000057993408697750215	-0.000031497634810700615	0.0000774585917234123	0.000020675264335571465	-0.000100718541180726	-0.00004764847111446389	0.00004972345487249122	-0.000024132503396459878	0.00006682369184863464	-5.83368962117649e-6	0.000037182647328822074	0.00001592154992058339	0.00006615647255684612	-0.00004240213460443929	0.00003700579579789922
498.40000000000003	0.000024573536110529048	9.035531861987988e-6	0.00008816580357185361	-0.00006852727254400091	5.2595375906736084e-6	0.00001807558608662964	1.5649759067311731e-6	0.00004193330010903322	0.00007768528179132371	0.000012806400487581526	4.43482574278523e-6	0.000023099923104287735	-5.9250649453484105e-6	-0.00007152851867628805	-5.770556292693002e-6	0.00007190114016636962	0.00005396745557114523	0.00012214705921021612	0.00001551532400634398	6.434925857993123e-7	0.0001491859727522844	0.00012442478892647923	-0.00010019468511311108	0.00006740896252864425	0.0000767627978073787	-0.00006341650155056912	0.00011358070439717029	0.00006647791350151535	0.000019812994399751777	3.757309760609366e-6	-0.00003914122212934501	0.00020825592558189023	-2.2520568334658084e-6	0.000011346959971332741	0.000024873006757653475	0.00004586326775582903	-0.00014989626331516059	-0.000018668124960936755	0.000029133402939661726	-0.00005050105810642382	0.00006465138593460737	-0.000012051782118272479	6.928003018614403e-6	0.000014573730194550305	-0.00011497072000248647	0.00003566502073742143	-0.000017979677584191614	-0.00007284318280434923	0.00002167509434716023
498.3	0.00007412206658917472	0.00008269166589056271	0.00009458509172826552	-9.498053181928489e-6	0.00014771976426828883	0.00006120875315383201	0.0001030262548158098	9.243023076499878e-6	0.0001590274414532572	0.00006950158472613077	0.00005915077007789765	-0.000029677424901929878	0.00011815511605544523	-5.417849977917415e-6	-0.0000591105627347339	3.052861484659241e-6	0.00012882498910117882	-0.000094955170570119	0.000026574750411577976	0.00013062996852419262	-0.000036627658476311766	-0.000011128890489334647	-0.0000674939182440672	0.00007312247252950785	-0.00003700419233119547	0.000036777243426914826	-0.000010556230753350366	-0.00006494895644076317	6.183288534427082e-6	-0.000030221122420884886	-7.833801597468827e-6	3.1873929159990686e-6	-0.000011436498186863392	-0.000011079038468844684	-8.237181210050811e-6	0.00003856706156629717	0.000051165255977561795	-0.00001882061635942163	0.000032362451558749566	-0.000021006167835326127	0.00001638376526430966	0.00003605392017215434	6.465566915663196e-6	4.276188806694489e-7	-0.00007022540688833506	-0.000012799548276050585	0.000056681653464168446	-0.00005829815125423827	-0.00004962325496732059
498.20000000000005	0.00002048788365316626	0.00009818451611575809	0.00008698020623447292	0.000037553531526466644	0.0001644537703032124	-0.00003457863678586262	-2.5843705349353635e-6	-0.000057940337909458394	-0.000013836828203705264	0.00009975574246871385	0.0001456130298588744	-0.00007247106729356993	-0.00004883883164317564	0.000033815724511983964	-0.00005177880796958188	-0.000013927048530494494	0.00005418434302821476	0.000052016631209537246	0.0001027240131804571	0.00005721437401434096	0.00004052284043703152	0.0000854459075655627	-0.00001540901708198577	-7.562174753785708e-7	-0.00010189093735239643	-0.000019534253006113753	-0.00003715039943558951	-0.000012744056968169763	0.00012989878592711075	-8.906373654821516e-6	0.00010200472785422071	-0.00002019143482196363	5.439160340632595e-6	0.000037298016184422205	-0.00002031184083416819	0.00007676717842918573	-0.000016498521663703158	0.00003753282413097549	0.00010178545731022773	0.000019896654612380277	-5.92382465669933e-6	0.000029350123039720887	0.000077902834919455	-9.722962438208264e-7	-0.00014656756978394847	2.7984556961187563e-6	-0.00005649387184173454	0.00006589592966820226	-0.000025579613963945283
498.1	-0.00011181362410521958	-4.0466397009465195e-6	-0.00005051661236608532	0.000038673774190887065	0.00007688053523731952	0.000013989020243736813	-0.00004357580681095939	0.00009383360341933485	-0.000037745694126363306	-0.0001383407414933094	-0.00005750310312777556	-0.0000856642144159693	-0.00004315016856074898	-0.00014993529224981004	-0.00007183489810108577	-7.192798707700789e-6	0.00004740980269911634	0.00020449809411715334	0.00005124645887724751	0.00002974536624581858	-1.0200061626543716e-6	0.000028115771138860145	0.00003227621216247044	-0.00005813019631257469	0.00005731945411478463	5.883169314597659e-6	1.899590098647903e-7	0.000035830107863610514	0.0000361333637766936	-0.000026009319762223415	-0.00008273056934456931	0.00005952734864838982	0.00015972662337598818	-0.000058869776977951306	2.3437906658499186e-6	0.00009720263816074117	0.000022478107610407602	0.0000804122761312625	0.00004217405272939669	0.000012302974180712978	0.000039271600369903955	2.337570020545549e-6	-0.000010256318285582692	0.00014732408412809886	-0.000028536714137787682	0.00004961754329994771	-0.000024573061573554774	0.000014182608077484955	0.00001949754069731387
498.	-0.000043285328306739436	-0.00009081303045693403	0.00014103660352127802	0.00003101089250160924	0.00014924396059692144	0.00011172841281313602	-0.0001442604912331398	-0.000016964002195755055	0.00007154655954425034	-0.00015281925161214063	0.00003668493123947158	-0.00007918848414310927	0.00004658781770022095	-5.740909265530412e-6	-0.000040549362428846545	0.000046134777082807975	4.125492701356173e-6	0.00007018842387640641	0.000056905152812961664	-5.698521937753446e-6	0.00009763833998844984	-2.2408774224316188e-8	0.000010374311453769695	0.00013284140583288888	-0.00004713315635006702	0.00008743015425646461	6.010601512478673e-7	0.00003698468942016836	0.00007630335544983109	0.000044817757013007836	0.000014700388973007007	-0.000011283300101124296	0.00015099193753278497	-0.00009785177015789278	0.00001541089092213646	-0.00008207830985784129	-0.000044537555104149676	8.37868977056522e-6	-0.00009405982710765422	-0.000014168838049957915	0.0000925024838428253	-0.000014604750405786356	-0.00010682422787024868	0.00010865898283102344	-0.00001528808841213825	-0.00009400472830324729	0.00004617921524691546	0.00004258316602145153	3.820700572393663e-6
497.90000000000003	-0.00014564820359739506	-0.000083641375566638	0.00012274095412170879	-1.75576451193851e-8	0.0000680264494094145	0.000023549726446312814	9.758696666602252e-6	7.5800338640553505e-6	0.00004595048832976736	-0.00003934470465097345	0.00009335160450040959	0.000011450906205999069	0.0000934698020035948	0.000021964103566336823	0.00003483548708009979	-0.000022153101209401553	0.00007882693174912651	0.00011104539024629125	0.00007483507164333776	0.0000929003395105066	0.000012373612494463793	-1.5562249026615136e-6	0.000058549680893126466	0.00006037343839217151	0.00012541332627115696	0.00003363353552656306	0.000025981941856918457	-9.735297232399244e-6	-0.000049825006291435354	0.0001450046326284579	0.00011129366148540343	0.00007287310678484525	0.00010114233908406382	-0.000031961713461104135	0.000045615729422416134	-0.00010584818061887123	-0.00003155309320435634	-0.000013818254138441449	-0.00011578231420102576	0.00007646254611912585	-0.0000517073765335262	-0.0001089027086770261	-0.00012458145023150263	-5.7538566574069145e-6	0.00010264598438629765	0.00002849732140318388	0.00010548505650132835	-8.71262000706231e-6	-0.00003253388309174645
497.8	-0.000051503809541768945	0.0000944241195127654	-0.000033419978287517055	-0.0000154317790365743	0.000023642700715083567	-0.00011630497611449513	-0.00005038382101538576	0.0000539490477402242	0.00005316062800056905	-7.150911626429467e-6	8.670314506672465e-6	0.00008589595934621362	-0.00006215134998330728	5.2451839880565015e-6	0.000047462281095982564	-0.00006239356282541279	0.0000656023210921909	0.00004229083991905696	0.000027279991364128126	0.00013888397884041074	0.000052009355470223524	0.00010772885946675597	-0.00003966934165423862	-0.000012052858488651484	0.00016863002625765056	0.000033931162519830924	0.000021306475287467443	-0.00010403708069961666	-1.1047900143844585e-6	-2.46439033220976e-6	0.000036604007658894403	-0.00007716631453771082	-0.000033449932088326834	0.00005863432857235367	-0.000034474847062072864	-0.00005437118837846468	9.134030694082161e-6	-6.947091335274242e-6	0.00005212148816610588	-0.00007535294334953546	0.000016178903984518236	-0.000017819937037615703	-0.000017027149178660146	-3.26096991509562e-6	0.00008558192132311617	0.0001506680126704881	0.0000453561141720628	5.127330044124002e-6	-0.00002746188079174647
497.70000000000005	-0.00007304215211398559	0.00011880212424111519	-0.000046056972546546545	0.000046177892218784465	-0.000027466892280349492	0.00006685565107199506	0.0000891655646523509	-0.00004730611240512995	0.000015793039907858545	0.00010861622532905845	0.000042622693675694915	-0.000010823467496258422	0.00003935595201842291	-0.000100748145079308	-0.00003775588227067416	0.00012364388320734924	0.0001079599014659679	-0.000038227740580705415	0.00007771242530142834	0.00009549029874874316	0.00012711068508535842	0.0000988327455489769	0.000019854246067651183	-0.000025830866151130177	-3.394110939963733e-6	-0.000012374213753650367	3.7334301110976707e-6	0.000023143272558807086	-0.00010484939364056017	0.00008433624985698093	-7.81766305231838e-6	-0.00014852695796569595	-0.00002552288676427201	-0.00009558172012862423	0.00001666234572427222	0.00002776635539135818	0.0001442765030232372	-7.075363186294343e-6	0.000053342497581245255	-6.175868153722069e-6	0.000013813028714769242	-0.000014488106206823773	-0.000029697835691700692	-8.848971320021004e-6	-0.00011362877815411126	-0.000027473701892729145	-0.00011099493302304132	-0.00001454458361194729	0.000015679343240175445
497.6	6.084841529354628e-6	0.000022745711622402224	0.00015247779106427513	0.00003168286843637861	-0.00006516178618497457	0.00004254411205200702	0.000022883458592713128	-0.00008230973203494765	0.00003784075304257459	-7.345764437168058e-7	0.00012435934242986657	0.00009572354105902078	-3.898470609010741e-6	0.000028369346558880205	-0.00006799825424443709	-2.464385554059757e-6	-0.0000916231631988665	-0.000038423482258603245	-0.00006734943741252353	-0.000012538850228627677	-0.00007286974497549213	0.000069604353459367	-0.000021127857402504057	0.00003969579752726162	7.631348077196876e-6	-0.000059566486502154736	0.00003990864670078814	-0.00001166835443638089	-0.00011082101936195689	-0.00005739840736596257	0.000014465608468623066	0.00007178031990916656	-9.544317118143196e-6	-0.00001182147101102415	-0.00006196500163170003	-0.00003542019855614774	-0.000021745968566517465	0.000045386451771831074	0.000044584407458426576	-0.000047837042526740975	-0.00010192666304161921	-0.00008698908683107075	0.00006628344759935098	0.00008430418308512085	-0.000039086719060682414	-0.00001753485067893018	0.000022208535814319788	0.00004632494850104322	-9.517900108327795e-6
497.5	0.00006958478922245847	0.00003411379932745292	0.00006023293811831742	-0.00007883747637906773	0.000013065219233638143	0.00003640889123045071	0.000029441765720899615	0.000015143144245052569	0.000056150003850700374	0.000050597768678204256	0.00008003438259960163	-0.00003501558364744864	0.000039353555950757064	-0.000020994573111711096	0.000030007537516176614	0.000031934900389551304	-0.00001945246507369848	0.00008812375789731818	-0.00011771663210468332	-0.0000195044959878696	4.406263598061292e-6	-0.000031414466234072895	5.344088554586049e-6	0.000037667252578993	-0.00003408280527546379	-0.00009329943261623907	0.000025018867973982103	0.00007511598777996205	-0.000028647414907970152	-0.000059879236330548136	0.00007837058873833176	0.000051135211122364875	0.0000369312507013792	0.000047588394570968135	-0.000010309638190995072	-0.00007175750447109406	0.00008710830178957148	-0.000033612595064386644	-0.000014277437252389836	0.00002023212565783928	0.00006531893558345567	-0.00010207342975566244	0.00008543707232297321	-5.376205915072903e-6	-0.00005142205231837009	-0.000033991463621821286	-0.000026200943684484715	-0.000017239176169488952	-0.000028895067304542575
497.40000000000003	0.0000926472719024764	0.00013013624832788255	-0.00008363808096139343	-0.000013133591125594543	-5.0940444800850364e-6	0.000020725804880028968	0.000038886025169431284	0.000012660662872471361	0.00008671413521673117	0.000086644124906437	0.000046834054076623495	0.000051721631856173396	-0.000011227309916808196	-0.000021392869847202528	0.00015229233577420483	0.00002406464479946612	-0.000010145747097293757	0.00006736061631863917	0.00007079368652498027	0.00007731423849754256	-8.670666690695431e-6	-0.00004840490101289967	0.00007191726130910785	0.0001438725290787703	0.00003548678409548616	0.00001066567621961895	-3.729320893882024e-6	-0.000017466732173986653	-7.478073358566494e-6	0.00006963266647249555	-0.000060544077974173215	-0.00008047054967276455	-0.000012222743279388226	-0.000037546149920209896	0.00008208479474456113	-0.000044953811947146834	0.000042955640438334714	-0.00005723728601921868	0.000039936900349925655	-0.0000298260178504927	-0.000011242210237144105	0.00009888945985590412	-0.00014095605161067125	0.000028399926943619115	0.000015954612816533714	0.00010565037054260985	-0.00004088090865024843	-9.002643159304097e-6	-2.4397596899645593e-6
497.3	0.00003598492113603156	0.0000755707548070514	0.00006318382617298888	0.00015371966742872443	-0.0001618286375202017	-1.442245087115361e-6	0.000015539841736134947	-0.00001983378764891179	0.00005846277432380558	0.0000156857266553779	-1.9940126848108042e-6	-0.000026842672492021174	-8.795339548689326e-6	0.00010239376147460835	0.00005095941089174092	-0.00006794603316041391	0.00009883205556566847	-0.0000519782711896967	0.0000673139651468297	0.00010370833804388018	-0.00003405093891436703	-0.00010652650264949073	0.0000417430789913452	0.00001970313250337142	0.00008806124768095881	0.000042107145290148465	-0.00003279903181942785	0.00007127111070927224	0.000075966773057639	-0.000043407726288773236	0.00005198260482988999	-0.000051954500165923135	-0.000010232989556970067	-0.00002263015908940834	-0.0001016648196970872	-0.00007651923631539313	0.00003778699363083375	-0.000030456677213092686	0.000039614172689495174	0.00003765972317982666	-9.496759011982877e-6	0.0000682008518133767	5.624285828623823e-6	0.00002371304898227388	0.00004799558003500494	0.00010854584445612619	-0.00003800774091274675	-0.00007031803980376209	0.00003040736671160514
497.20000000000005	0.00006848873847773845	0.00003333264018396114	3.576117473455943e-6	0.00002088383955859277	0.00009795299407112626	0.00012930034560127104	-0.000011142468906261776	0.000043449588287226615	0.0000817236468014878	-0.00004366808343411197	-0.00003109052236320814	0.000059044375972639746	6.173937527961091e-6	0.00002679601344267604	0.00004441179752817439	-0.00004905881936348031	-0.00002313020992336377	0.00006260441769789729	0.00016725919481736147	0.00006224085030648018	0.00012885938431572678	-0.00004023440103977191	0.000052386089391924414	4.012018635110749e-6	0.00002150992970574942	-0.000033519589891833773	-0.00008466721604146986	0.00006277374213100775	-0.000010534274917813586	8.321925245274267e-6	0.00008563244386306509	-0.00013752709591862458	1.6427416137895853e-6	-0.00003463203123667109	5.309448573907016e-6	-0.00009001557757340125	-0.00007249701242931839	0.00002849034736046561	-0.000057365019330754774	0.00006102932701414782	-0.00006160350410702312	0.000027421743535574572	0.000029459896002775484	9.440868547272953e-6	-0.00004580166841208553	-0.00003785343446652257	0.00010057730954070387	-6.573134012936239e-6	-5.437138823965865e-7
497.1	0.00006696018574954137	0.00002441747195347071	5.98707499384571e-6	0.00008009892299081455	0.00008263862259466456	-0.000020429861616711434	-0.00003372338764547025	0.000032943284634040905	0.00007192317745978384	0.000055301244890769126	-0.00008753671642380792	0.00009703258701897861	0.000052786864705897644	0.00002364417574691362	0.000097512595159847	0.00006294070998267622	0.000026339561744559644	0.00012937045332829273	0.00014561158369956413	0.00007572910853593529	0.00009706350830602207	2.76982358538789e-6	-0.00007039299341217618	0.00007223144663071937	0.000029631719834179315	-0.000011227630069585989	0.000015541577888429647	0.00008957282852500265	-0.00001664589395379387	0.00009824551418211177	0.000018598887150347284	-0.000038076275010282185	-2.073370133373782e-6	-0.00005312013946417171	-0.0001482536638849565	-0.000042080481341314467	-0.000011430297590617849	-0.000016688659535282657	0.00013569442559486792	-0.00008562897066925288	-0.00005618854300265966	0.00008383760856747849	-0.000036757997221164844	0.0000461851749352168	0.00003458227644419658	-0.00013042859478471926	0.00010936138692939109	0.00004772847076624708	-0.00006511892795360872
497.	-0.00004123840170889034	0.00013151884764712386	0.00004201350543226347	0.00004787700494173164	0.0001123043675766302	0.000040754183868318164	0.000055487579229538254	-0.00001866636480832187	-0.00001738686569426886	0.0001944076371866849	-0.000016653247324700214	0.00006798440373817021	0.00005984205278421607	0.00005082974078147894	0.000030467808771879348	0.00005158561404789889	2.968306953500604e-7	0.000027513598331735766	1.8241109640765383e-7	0.0000592624020749011	0.00003461590624948749	0.00006644526051903242	-0.00002971556234102285	0.0001277315729973044	0.000022302323812430263	0.000058795424137764036	0.0000881519671172249	-0.00006584290496522985	0.00006478802624623978	0.00005174616380950619	-0.00013377054325788577	0.00004878697713897084	-0.00002209809092782168	1.8605240774455379e-6	-0.000010097380935041454	-0.000059069756547364394	-0.00004392369745717678	0.00003788001869671537	0.00004411543757034592	-0.000030139542653528294	-0.00003855632388463275	-0.000028350079524836956	-0.00009886095245659624	-0.00002454715411279474	-0.0000729885812471432	-0.000017061041010677803	0.00009201209406756117	-0.0000750456144126136	0.000029809406714513415
496.90000000000003	-8.839709854541522e-6	-0.000025585469299899614	0.000037602474043174814	-0.000046986274616869745	0.00010329349743032655	0.00004539357274922022	0.0001382820637504549	0.00013060856645713716	0.00013008646579775786	0.00014510130917496747	0.00003290288027927792	3.096884352945704e-7	-0.000016531314121221962	0.000075437370951956	0.000024861996529713625	-0.00006937769492571567	9.456329766537494e-6	-0.00008928006878217959	0.00008359242313090326	-0.00006182491808828829	0.000048666055149549056	0.00012601229244714636	0.00010519988457884094	0.00013261971385766875	-5.187468460156493e-6	0.00012362422803075606	-0.000026319734065429132	0.00008993751118252836	-5.815999222790611e-6	5.51087107221989e-6	0.000015726286706329256	0.00004150219718922375	-0.00014956365086594425	-0.00007537479566197907	0.00009425457145985575	-0.00003745235779686906	-0.00004366858785351286	-9.210260945985667e-6	0.0001015429452898398	-0.00013129925813276758	0.00011983496699108224	-0.000023152331678867136	0.000049809965908833586	0.00005541166558706593	0.000021558282647256273	0.00011654964728942762	0.0000822457256326717	-0.0000448365756610935	0.00012557487694824114
496.8	0.00003535631069712793	0.00002125289414245946	-2.093684778754678e-6	0.00011818270284069072	-0.000058930849931259236	-0.00008106878740767284	0.00007612904470244471	4.4242389557461444e-6	0.000012790916188007328	0.00005760736246531356	0.00007838321448146355	0.0001583355613488209	0.000050585316808617796	0.0002064050810246154	0.00009312785978362947	0.00003602793881865978	0.00006838842266133571	-0.00011075960826486576	0.00005057635517736051	0.00002008107266476006	5.752653441565006e-6	0.00010807790719857645	0.00013241782521136014	-0.00005231630298855001	0.00010436576981201434	-1.4522114388427584e-6	0.00003576195431523244	0.00010689195936507571	-9.195752654030405e-6	0.000018045533242617923	0.00004855386858374133	0.00004532807078961951	-0.0000664565563777459	-0.00004216384385280254	-0.0000327593073019963	-0.00007751501281631959	-0.00004569597213473077	-7.018060478176705e-6	-0.000036149047127672806	0.0000431910199115948	-0.000036131947750105	-0.00004001158591687377	0.00014478054678860211	0.00015931827346755094	0.00003502273372337547	0.00006145960200706882	0.00003258214649632064	0.000023134704804980734	0.00004543924909028922
496.70000000000005	-0.00009146659948043019	0.000026771730372625747	0.000051809801128382455	0.00007385909504881326	0.00003391124310636332	-0.00004711437696920784	-0.00006518023406734	-0.00004235269874962096	-0.000015019031642351694	0.00012032130180217234	0.000015161393778725569	0.00010610017623421231	-0.000021748650254702767	0.000026378548425616752	-6.4095760224797815e-6	0.000025820744964514508	0.00007763871865557982	0.000028508646580605076	-8.55178506445893e-6	-0.00009965336913025089	0.000048838749245521734	-0.000023351506672148695	0.00001617560452247002	0.00005764234804156744	0.000035489011936382	0.000051078012649763054	0.00011551374437661428	-5.948498356091804e-6	0.0000997091823403213	0.00004180047818117037	0.00006610879621918791	0.00010195170276300084	-0.00014000523072934244	-7.780737889964834e-6	0.00009584081090905906	0.000020355798037652346	-0.000011990642089095972	-0.00003320668349783436	2.6694409883377225e-7	0.000022466925055647888	0.000022625249001117517	0.00011295520014745962	-0.000010396100230648996	-0.00003328122674866256	0.00004297746768286583	0.0000798888285312426	-0.00002743598915402482	-0.00006570662542931902	-8.16511227641614e-6
496.6	-0.00002562103319921534	0.000035749578451889727	-0.00009954267631903234	-0.00004568332165786188	-0.0001496871924579775	0.00004674688831342896	0.000026889937298075573	-0.000018275984934047553	-0.00001744892992922461	0.00005164829705414887	-0.00005643923034396243	9.248468708012835e-6	0.00006580220789127519	0.000011996973084096548	0.00010043629724297146	0.000052683004028941437	0.00012785635109738316	0.00009712290486220523	1.4935490918849712e-6	-0.000015911434474646714	0.00007430167415741841	0.00002368223855503958	-0.0000364764279913261	0.00005405878910639341	0.000050253898743442185	0.000026025331120401316	-0.00002651481239626108	0.00011621668272415423	0.00002590654132981776	0.00005235869791224364	0.000059547714592152044	0.00011683925951593755	-0.00006852798557006511	0.00012024844345827846	-0.00006813853633362601	1.5647676780524412e-6	-0.000020940594845699847	-0.000022188054567072623	0.00001204266836092717	-0.00010522337350903496	-0.00004712156731496459	0.0001478278125583375	0.00002257382737535993	0.00001846435693077187	0.000011515546968880291	0.000025641916998561422	0.000028331697426514303	-0.00005281083858655148	-4.150234391172959e-6
496.5	0.00004692894167061508	-0.000028889222423035872	-0.00004862222656025761	-0.00001276090516160739	-0.00009766759606237246	0.00014971048617169183	0.00015212837658881148	-0.00006508819108534266	-0.00001654369196845293	0.00002800029465627768	0.000013470644067763056	-0.000060870264069113545	0.000053069295834018296	-0.000028345717404290325	0.00006765582262949075	-1.2176858277226959e-7	0.00004526933905399021	-0.00008565876246813007	0.00004785336418983382	-0.000044306691149952624	0.000058494282441024805	0.00006518907446620077	0.00002833961914718353	0.00004281810137268691	0.00005314850703162521	0.0000889478373326481	-1.9249442046858094e-6	0.00007176299877794995	0.000015953785463336247	8.855279697149036e-6	0.00005858499243733021	0.00010345382967455187	0.00004909489404656881	0.00004329201163537603	-0.00011852693968443943	0.00009118890219046408	0.00008709080967038474	-0.00002961832786359998	6.407861464565037e-6	0.000016648170610120297	0.00010695347911472144	0.00005112428555775651	-0.000025628336707530536	0.000023656837854813475	-0.000017976139830922014	-0.000024451192438888982	0.00008153619517345148	-8.412407739164631e-6	1.5734162374769668e-6
496.40000000000003	-0.000012581419453946857	-0.000015230812359829716	-0.00007980665594095551	-0.00013054714213060683	0.00010031109778903736	-0.00010818109228444324	0.00007128583586605169	0.00011518737028528825	0.0000474706252826563	0.00013575436118355342	-0.000027518872098251954	0.00005081564792563436	-0.000022538498579639522	-0.00008415492445760226	0.00006227484936014642	0.000037859464730613365	0.000031809128997569753	0.000011581611559583055	0.000024921810433009887	0.00005133740304611748	-0.000020465237516217524	-0.000030102884476625442	-0.000027691859545296568	0.00004304094964747865	-0.00004057954193475108	-0.00005309994142950531	-0.0001481555946112356	-0.00014511595340077466	0.00008729798817802036	-0.000010979787143728634	0.00006222181989629387	0.000032877325299460346	-0.00007240749835614129	-0.00007679616055582256	-0.00011106684642834168	0.00009704105271908814	0.000037428141582222523	0.00006626030706744759	0.000025320373018386512	0.00004623211298977766	0.000040444398394479076	-0.000036641370290810334	0.00007626865424634428	-0.00007928933395722723	-0.0000322330799705237	-0.00013503406631063092	0.00008400439533583666	-0.00002521910088170941	-0.000050989043482920426
496.3	0.00008897961525485642	0.000033601643437149175	-0.00006574327838997695	-0.00010263064083275257	-0.000014316890995240319	-0.00008750857219144988	0.000022656375574104336	0.00012423275921506777	0.00008925477510940873	-0.00010185091781691552	-0.00006197976283846111	-7.272689920804945e-6	0.00007969924067450804	-0.00004496965235490174	0.00002312190918391881	0.000023174333475815936	0.00006672310310752786	0.000060635198608596737	0.00008911603850912704	-0.000029188785237217628	0.00011295199402093807	-0.00006962763490606338	0.00004326342321453848	-0.00004248667630798894	0.000026776357220543882	-0.000011355750740230079	0.000011174016972349841	-0.000039192612301083656	6.547015064108899e-6	0.00011630791902489951	-0.00004861155382814766	-0.000045353842615636103	-0.00009197335882937867	0.000018531708384700158	0.000022830841447115337	4.903194492039773e-7	0.000029548954326595757	1.5670211811587764e-6	-0.000049770155548357296	-0.000036422102768760906	0.00011615351151267052	0.00010021318756046633	0.000019800321528024745	-0.000012734071801439459	-0.00004765241943282825	-0.000026170489398793004	-0.000039753565727332924	-0.000021263009636861567	-0.00009601355696854311
496.20000000000005	0.00016780358221121154	0.000026424462773837388	0.00005580560222413167	-0.000028190448330233506	-0.0001055339868005097	-0.00007484539254533137	-0.00007562646423962597	-0.0000174802790578493	0.00009631621272140942	-1.881610208788871e-7	-0.000053040353764450046	8.889470946691339e-6	-0.00008091247679226947	-0.0000231118136750582	-0.00006677593054981002	0.00005976916330490122	-0.00011811833591311587	-0.00006644457899209673	-0.00001668032052725831	8.411943796563984e-6	-0.00006308188902840854	0.000037425594941991805	-0.00017618060625375416	-0.00012874518939002557	0.000049695797691766344	-0.000016723118332502267	0.00004751675998596177	0.0000951097859170866	0.00012880405978558783	-0.000010973261908054297	-0.000022610984275864015	-0.00003219799340524469	-0.00012035170395754295	0.0000974091768174028	8.601149190687349e-6	-0.00003515408265100717	-0.000028574908989047076	-0.0001180654229062258	0.000025453015968669067	-0.00005263358106738738	0.00006735350353345127	0.00005182946815452193	0.00006639354799162912	0.000055035111498101724	0.000026717768176865398	9.67076772528785e-6	-0.00004799489260352026	0.00003496774710559876	-0.00013130425563718717
496.1	-0.00008465714632854005	6.33681953762517e-6	0.00004648113911205674	0.00003612677218996858	-0.000019073784834137755	-0.000026550856174678566	-0.00007589365992370009	9.605893097239968e-6	0.00010304068335980311	-0.00008455252089728563	6.018797605755669e-6	0.000013346079805473269	0.000059967469554662964	0.00001398246968016861	3.77663756459088e-6	0.00002677295406502591	-0.000015593005474989736	-0.00005962058298483938	0.00006518730719875482	0.000044417830425689556	-0.000034394006788994554	0.000059113696639258054	8.815964195840309e-7	0.000058451990186204264	0.00005984818316434806	0.00006130826247454616	-8.080453403590406e-6	-0.000050524116635083515	-0.00007356838847853546	-0.00002445619752726593	-0.000036869504603248673	0.00002531175483975383	-0.00008791627966593507	-0.00011210746235224674	-0.00010154812591265661	-0.000028729462013594854	0.00004234343631805795	-0.00005017799968733255	-8.257403373055685e-6	-0.00011028247671763565	-4.179295388588899e-6	0.000050065467096824926	-0.0001308519089604872	-0.0000154720066288425	-0.000019603233156191472	0.00004811793867941451	-0.000057955313892566504	-0.000036977827206615186	4.2177770928422404e-6
496.	-0.000049657768653476523	0.000053134670993756295	-0.000011409145695956705	0.00017858547624915617	0.00009309605459944426	0.00015082410100062643	-0.0000676145327978478	0.000032136959428313305	0.00011956496214355909	-0.00006711450267780198	0.000026427937229866588	0.00006950086560868608	0.00004883413674452609	7.338998218082835e-6	-0.000013815486122265965	0.00010777197562713192	0.00006650918613570228	-0.00003323909963657949	0.00020026458579920775	0.000025973192165094157	-0.000033920791664702815	-0.00001576504771724916	-4.907311072699282e-6	3.899758366838685e-6	0.00008355894613856635	0.000028745340759543694	0.00004999313778693805	0.00006203082323825055	-0.000014489051983320836	-0.000126895325130256	-0.000057822592381396015	-0.00004277344416247201	-0.0000428303347924278	-0.00007565919520975848	-0.0001191882193456485	0.0000833576905548526	0.000024295791895529182	0.00007909882273742881	0.00006183185966624776	-0.000025295811781605777	-7.517292047795324e-6	0.0001371099257258893	-0.0001589640492771263	0.00003575343361697563	0.000053777342433897316	0.0000629018484940052	0.00007642633238252452	-0.000114771823349813	0.00005388463195647324
495.90000000000003	0.000050921649998905146	0.00004559189239859758	-0.000025281522163592086	0.00007902920065336635	0.000054096569958742236	0.00007163737050779916	-0.00002563878246172158	0.0000730938006968009	0.00002426581162000674	0.000057621179695980775	-0.000018344796439263145	0.000027087952666848505	0.000047963025232144825	0.00004904299918852383	0.000026072668466709663	0.00005794109309291125	7.918681169344686e-6	0.00009001573440717978	-0.00001624628109891031	-0.000032335783253927904	-0.00006482519314076703	0.00005775755260623908	0.00003890851873893709	-0.00010203676239777003	0.000014815155118005625	0.0001093936909865945	-0.000054233310642111976	0.000014146761514417595	0.000053708962014334074	7.63200229158505e-6	-0.000012254044627938533	-0.00007167224894745803	-8.485306901683358e-6	0.00006447229937771475	-0.00007665284682732287	0.00005998606770359451	0.00003935036762928022	-7.826696437749253e-6	0.0001111306591779578	0.000028161469888916948	-0.00008951462745058943	0.00007443295026626941	8.013707507494715e-6	-0.00011109303142066188	-0.000047750119774570126	-0.000015345325927699644	-0.000016715409744365484	-0.000048004943855471255	-0.00003071252510525545
495.8	2.7380357141425265e-6	-0.000122131094883213	0.00003695248043103809	-0.000014188207622009266	0.000022733502232010605	-0.00007411261839146265	-0.00003330903615165722	0.00007787425061740296	0.00006154219691612298	0.000020991353618881047	-0.00006576411194904186	0.0001007476932997367	0.000045071820012917746	7.234778769726109e-6	0.000028790188176532784	0.00005054347598015509	0.000055333320921941115	3.997304938737316e-6	0.0000520409652762899	0.00001541781526998831	-0.0000808004308847663	0.0000120988078597792	0.000055861529263649684	-0.00009647148644355603	-0.000057060842010766266	-0.000023107696735411276	-7.136941194671768e-6	0.000024011427169718547	-8.414826651203101e-6	-0.00007542411621715462	0.00009332561966393118	-0.000041570124966323046	-0.00005794675495278321	-0.000038733591723238316	-0.00009328810707414948	2.7901303208854125e-7	7.192353200037058e-6	0.00006350677509365951	-0.00007274836848915073	0.00005970678204867969	-3.300712807223693e-6	-0.000017486816255131345	0.00002005246803474204	0.00009211611982068199	-0.00003290164400980885	-3.325887923721397e-6	2.6758449592678174e-6	-0.00010733041574897217	0.00008188704957919101
495.70000000000005	-0.00004926133171311032	-0.00005977347614026403	-6.5076862456077135e-6	-0.00005712050533383144	0.000026315172906920906	-0.00008611102087751315	0.00004114099304706827	0.00007703144719629427	0.0001622812004883679	-0.00006195465792464827	0.00008995572452003693	0.00004213247538834594	0.00010044140576771324	4.084229764278536e-6	0.000016961526149613708	-6.275074455345755e-6	-0.000017041233433495944	0.00004245632605837543	-0.000050903179340921776	-2.4257340234392507e-6	0.0000755217365539984	-2.982017079616997e-6	-0.00004240813503495261	-0.00008569319327384394	-0.00006701664370018826	0.000023616001042040124	0.00011098190986229164	0.00007291710862499726	0.00005666271613788872	0.00009915090420678684	-0.00002216599698867558	-6.8889629582268694e-6	-0.0001375237111397992	-0.0000717747768902779	-0.00003202207694015729	0.000022293526529230472	-0.000033016276006991734	0.00009979758795295083	-0.00006968748527681613	6.350704986800232e-6	-0.000042053635920194065	0.000011010470100177892	-0.00002251916407538308	0.000018192067919263073	0.00003326977288486137	-0.00003260852155090497	-7.097335657414919e-6	0.0001540220764512158	0.000025032007730024608
495.6	0.00004206245568063086	0.000018377008192194648	0.00004095324883294203	0.00004759348715450439	0.000015754596375896324	-0.00006757210606449015	0.00003511315448300422	-8.539729539880147e-6	0.000020166610461470528	-0.00012269375138626056	0.00003002900713623911	-0.00006559412887015581	-0.000025677681896311896	-0.00008411068086645976	0.00004072488369157468	-0.00003716307990033938	-0.000011220748029155725	0.00009451751850096253	-0.000011057948833400642	-0.0000400008306484967	-0.00006737676509824297	0.00015773189354915905	-0.00007692314205065934	0.0000735516386513432	0.00003404926221755497	-0.000050028701124276315	0.00006937142083464121	0.00011664149618655111	0.00009705144901817592	-0.00009597655825224814	-0.00015189935620175203	0.00002355128373544364	-0.00003824028307134637	0.00008076107782609355	-0.00007409374102259461	-0.00009114386719863184	0.0000850723817722575	-0.000055876966750978877	0.00003612546378812292	0.00008942222653876855	0.00005882429102932974	-0.000054007123716522425	-0.000015770179353520852	-0.00003192094448124215	-0.000041879589033094385	-0.0000821386992270403	-0.00006325989039996554	0.0000906151091552585	0.00001946838754464357
495.5	-0.00008997411062194131	-0.00014721758353922746	0.00013264523491481463	-0.000043774739818827515	-0.00010602153956489937	-0.000021025803796771997	-0.00002115355995788129	-0.00011758500276968424	-0.00002511483530147315	-0.00010260687823880987	0.00005223678840445291	0.00002827802525392741	0.000012657894320208693	0.00002001944285827134	-0.00001667551781891112	8.375262599533292e-6	0.00009097400482632653	0.00005984574650003878	0.00006234734028133851	-0.00004391417022559261	-0.000012825832511099988	-0.00004166247686065516	-0.00008109222252034051	0.00003213993131694675	0.00002396264043468252	-0.00003989283224422097	-0.000031452451790760005	-0.000040434943678357075	-0.000019768994325326267	-0.00003503980471750562	-0.00013190214117872516	3.086578987289052e-6	3.9470948598049625e-6	0.00001894073759457281	-0.00001894251507385783	-0.00001270253987133714	9.015170674461984e-6	-0.00006189824482262036	-0.000048013984902080176	0.00004078321614818602	0.000049900854542483114	-0.0001069749301460336	-0.000012862043115550326	0.00010534037204139836	2.762963188836454e-6	0.00006194449658856855	0.00010252404142397297	-0.000022158509056489985	0.000044467635971866986
495.40000000000003	0.000030329261870209816	-0.00010506783354383163	-0.00001830471037650398	0.000010598998212969378	6.517467905534175e-6	-0.000031950426287297824	-0.00007857517761096191	9.191413199515572e-6	0.00005616597942111656	0.000037204139119963425	-0.000038592505325814856	4.75628756367089e-6	-0.00001670753681097708	1.6036279672593637e-7	0.00003798623864472168	0.00014832094698034236	0.00005598629529567859	-0.00006144979421756716	-0.00015002892371436947	-0.000036556719927653435	0.000041049825968862566	-0.000045056017154730446	-0.0000758662550090506	0.000123566175453897	0.00006146732855846718	-0.00003194519894539558	-0.0001420962212898689	-0.00008305357897721636	0.000014492491200559566	-0.00003358412779304226	-0.00002743104937955485	0.00007751089985584208	0.00006733393651913684	0.000026063338861541807	-0.000028650148667564308	-0.00004582252022961119	0.000043769931111307015	-0.00006539470918790997	0.00005068623757264069	-0.00003734781724331899	-6.504127388216692e-6	0.000010425373591478631	-0.00001375353497774681	0.000015190440937919005	-8.82860185288132e-6	0.00016614172497528626	0.00003536846662357293	0.00003379216284417546	-0.000018056679093519978
495.3	0.00013259424241092476	-0.000021295937665311442	0.000020429194356097626	-0.000044720528548184866	0.00009443197460085514	0.0000639154512559333	-0.00009511440188333054	0.00006184465565783122	-3.3095657741151577e-6	0.00007681737412069449	0.00008480831506265872	0.00001368703258763812	0.000018659489763239992	-0.00001551574208338142	5.346294037310341e-6	0.00018698910273770702	0.00002536048021630055	-0.000044671730850324616	-0.00013968611707353777	-0.00003148152642051523	-0.00002390904902179669	-0.00012392464808035403	-0.00005912812793899151	-0.000033169252672945847	0.00007946060819623879	-2.632729562179381e-6	-0.00004037573103956599	-0.00014804441479513979	0.00008733221030365367	0.0000881180082177895	0.000021308513630055988	-0.00006673890645397083	0.00010577308671370983	-4.208331287487771e-6	0.000016347478451321183	0.000027765623277975983	-0.0000718898773699867	-0.0000943323636694279	0.00003397323349706907	0.00002858313816307417	-0.00003432523566401748	-0.000013296809883496358	-0.000029814206490767627	-0.0000964120739154825	-0.00002879930879173901	0.00001882484449012595	-0.00003186062627974647	0.0000550448168471013	-0.00014493159309877888
495.20000000000005	0.000021739709942672883	-7.034011926396923e-6	0.00003402911262030244	-0.00007752708686333058	-0.00011070126641352413	-6.789477226906341e-6	1.9871543149132577e-7	0.00004753896281332984	-0.00008361915733002314	8.578106469342137e-6	-0.000031997589988532224	-0.00009545552794832583	-0.000027001099737835986	-0.00005271741752955336	0.00011151643855904007	-0.000014727283912058095	0.00001307592821133808	0.0000476014648606599	-0.000011542611261185757	-0.00004730715482153615	-0.00003632523199902644	-0.00005771705338511213	-0.000027622252987296328	3.7235455748696017e-6	-0.00012603790448342903	3.3041842686438354e-6	-0.000015250370366278165	-0.000028345996456245025	-0.000025008444888723658	-0.000012567005586336935	-0.00006165822538658388	0.0001278551047039345	0.00004446628985703296	0.00007497747571823036	-0.00005662792100942323	-0.000028355353638588992	-0.00008076092657606222	0.000020036821599655957	0.0001033302469308229	0.00006071063641452852	-0.00004105040896563877	2.0574921182982613e-6	0.00006463028703220708	-0.000032109559146552735	0.00004609138390572393	0.000011406223237524288	-0.00010435093060983663	8.270710380440147e-6	-5.51269472385853e-6
495.1	0.000016746690127069687	-0.00007434525092900141	-0.00006633391021723649	-0.00006172151160336968	-0.00009285062733240668	0.00012142627772309092	-0.00008977293656643574	0.00001331286573221243	-0.0000801683662402463	-0.00001956551930754695	-0.000030299369653415722	0.00012180765355681379	-0.00009275317346726488	0.00008491659466751522	0.000020474295961649042	-0.000023270780413011977	-0.00008392472616588157	-0.00009238429022367752	-0.00011636364680804529	-0.00004412890952542388	0.0001017915051156533	-0.00008368660416192177	-0.00009020950812455062	-0.00007624021875889703	-9.770470866340083e-6	0.00006550672277244619	-0.000055670232625496666	0.00002373971984579432	0.000013555687556900752	-0.00003673370300210665	-4.092696847953257e-6	0.00018509685908052185	-0.00001307484806977334	-3.621047038316206e-6	-7.5240381751148445e-6	-6.284944543681923e-6	0.000028487020198437256	0.00003966537753787918	0.000023147007879472804	-0.00010352963046248032	-7.325750313624816e-6	0.0000642221638939698	0.00008798616965291424	-0.00010293888592728514	3.0009296267600046e-6	-0.00008365418238462132	-0.00007797786521671463	0.00008404458193290998	-7.696186958870686e-6
495.	0.00008370323502011289	-0.00013284676807451016	-0.0000620948657363784	-0.00009929640463623646	0.00008594249913730476	0.00002667531676582673	-0.00002973146790899149	-0.00005861275007261433	-0.000014816392315718542	0.00003864232586400604	0.00004974144214933349	6.064634367780963e-6	0.00007858841796901214	0.00007450923869065965	0.00006406497147040088	0.00010451848137636437	7.3062835727396046e-6	-0.00005248474030172552	-0.00009897360167388968	-0.000014654448521603686	0.00007803124567403893	-0.00004918097061438845	-0.000019898166151480315	0.00002944070422212273	0.0000470915718488828	0.00007213472840876508	8.323426130420482e-6	0.00004692421492003075	0.0000763718743599568	-0.0000326760448842716	0.0001514326689417954	0.00004483691158931566	-8.536069026685725e-6	-0.00007520223578615638	-0.0000740661866002962	0.000015047889385681154	-0.00003542560934927645	-8.831786430723463e-6	0.00002556002964077485	-0.00008468672236684144	-0.000050880108476584114	0.00007574141919429931	-0.000024970108606588173	0.00002205246379879925	-0.00004794851468237987	-0.000055818914554369024	0.000011065855885630723	-0.000045843078930503275	-0.00004140878294998539
494.90000000000003	-0.00009705839372628461	0.0000643138271499044	0.00006142204152981883	-0.0000769616518966232	0.00007232119878140102	0.00007764212448056694	0.00009943045470326269	-0.0002070424172797669	0.000021287383628057924	0.000025531028155928703	-0.000041633763611271965	0.000052519827175170295	0.00003955682804166901	0.00004350443488166873	-0.00003125489383574675	-0.000049878120542014534	0.00004375266513788167	-0.000022564121842491286	-0.0000985500162617618	-0.00018283974897885497	0.000037394978165233424	0.000014086783695491003	0.00001688936322407087	0.000022960584431952713	-7.870337804697383e-6	0.00008084813837089049	-0.00008315031457545689	7.4255071598849204e-6	0.000059494885061011266	0.00001470429951349315	-0.000027071236335115878	-0.000022460641992109442	0.00011331616488622446	6.864405009697594e-7	-0.00014198796610283257	-0.00012946004591032052	0.000023197664061413722	-0.000014616174533187158	0.00009248409277383285	-0.00007077153295695666	-0.0001419399487410544	-0.00003200059096384662	0.00017735237437136342	0.00015511521934400704	-4.582744221661058e-7	0.00003317401089815837	-0.000015997137116236066	0.00010161447524446799	0.000052017341558199665
494.8	-0.0000433924866596833	0.00006787671442728473	-0.000021627842294706193	-9.579196557981897e-6	8.018972328800757e-7	-0.00006455691991680032	-0.000022571729532988583	0.00007222293303916497	6.2873826633117255e-6	-0.00009642532702589269	0.000013116715892092007	-0.00006643885372545904	-2.760415408759448e-6	0.00009023736935153735	0.000042883982336817267	-0.000011039216537922359	-0.000054004864816557186	-0.00007062196609931452	-0.00003755945564472025	-0.00011866236676064185	-6.5250142053021595e-6	-0.0001190225725143797	-9.696595451445257e-6	0.00008077529332357963	0.000011222516513363556	-0.00006951096150745061	-0.00005509279673075904	-0.00004669530475642331	0.00002270424180602755	-0.00007640540398161353	-0.00007917162212016843	0.00006239346296318059	3.036471612387031e-6	-0.00009551163650257017	-0.00008225300423744834	-0.00008833674391654579	0.0000690429130148014	4.460149328096387e-6	0.0000684044531354883	-0.00013909572806785838	-0.00004554361036383816	-0.00001870966928651953	0.0000696642394662837	4.370060286633582e-6	0.000060335055604612024	0.00001670295760857111	8.159497887355465e-6	0.00005797431392168351	0.00009287731420677559
494.70000000000005	-0.00001939695170482934	0.00008698246735346326	-0.00006652000110484479	0.00007973739713962549	-0.000052164778603235356	-0.00007761518161430421	-1.331195834025704e-6	-0.000017678979781057226	-0.00008515192838756095	-0.00010345909321786827	0.000028154797591338924	0.00004020997680030919	-0.00003272807715295067	0.00003975039152202512	0.00002840341412289912	-0.0000740072397270909	0.00001862017055203999	3.534265108778101e-6	-0.000011804975310969996	-0.00004623057132999415	-0.000041927819215829566	-0.00006076724210628036	-8.76753702200363e-6	0.00007340905073758108	-0.00003677596096199372	0.000042117261343763474	0.00004231529843590013	-0.000060394557872707493	7.360440816497661e-6	0.00007398528623695004	0.00007341587420724808	-0.0001017724335824243	-0.00010872006324955746	0.00008293773720848617	-0.000051423780877002104	0.00002723878903787964	-0.00006321810213799117	-0.00010788552481576162	-0.00002133419839154755	-0.00003488404667137872	0.000011257067901179485	-0.00005459221376066034	-0.000014978680435011956	-0.00006589974559255405	0.000051357348418937923	-0.000041643336664126875	-0.00007243225426480694	0.00006383401487466653	9.42206223953207e-6
494.6	0.00012010265555479229	0.00006131151012745136	-0.000021079898346492118	0.00002613688544678357	-0.0000938733160973122	-0.00008188315217025752	-0.00013665971487993064	-0.00005312970428597303	-0.00001491485907310755	-0.000029874668370205615	-0.000051232051754203747	0.00003262664339374802	-0.000050540599006396135	0.00003036648840789876	-0.0000759423065093421	-0.000056870264414265456	0.000028599113340401356	0.000027830064098988876	-9.093973921291036e-6	6.2389407300093435e-6	-0.00015196343214966457	0.00003961079786388849	-4.816685632049466e-6	-0.00012655739299031766	-0.00005768189087693946	-0.000023828634204673603	0.00011726209522788531	0.00003417417974298009	-8.767399103812159e-6	-0.00003919554674691513	0.000023140961063677763	0.00009674718428335554	0.00009349339074953485	0.000030094732353057663	-0.00009280710157257818	3.0070518962021016e-6	-0.0001285145668298019	0.000016956829998966012	0.000031630179924379764	1.6815772468932716e-8	0.00008957876914200275	-0.00002077954880430405	-0.000162857828502778	-0.00014233460380108035	0.000056025169022396766	-0.000015321261245768045	-0.0000575010122086953	-5.981001303550183e-6	8.412103260587808e-7
494.5	0.00004373817661082512	0.000047317529718236534	0.000027343820483861386	0.00003546638224874294	-0.00008570158618401112	-0.00002199256874790755	-0.00008273643874433751	-0.00005221689920366818	-0.000015753954812338023	7.944338146807583e-6	-0.00014947254764378245	-5.653520013348603e-6	-0.00005864783067918472	0.00008905934048002417	-0.00002310511342256114	0.00010906645312439433	0.00011545172672377202	-0.000029727553293040136	-0.00004556759029916012	0.00011276294966996624	0.000014273023465071634	0.000017147709313578783	-0.000019201538686652795	-0.00005594758611858975	0.000054316181124037345	-0.00006533896770208377	0.00003878060591625351	-0.00011355644038935664	-0.000024255022444550806	-0.000030883669302561814	0.00005302716280579675	-0.00002274462913218439	0.00007424447302524287	-0.00006516449860869553	-0.00005777262684952036	0.000014032418242444025	-0.00005325398840617425	0.00005772654041220445	0.00005630507747027726	-1.95775257920693e-6	-0.00004878214502609813	-0.00010092400996243613	-0.00013228377039440674	-0.000019716996726286852	0.00009587593579971471	0.000015400349048313627	-0.000019613378360200023	0.000024113059231466212	0.000010182725207126356
494.40000000000003	-0.00007751141003017665	9.181361394503806e-7	0.00005807589585713288	0.00003154809099766293	-0.000047153418975381204	-0.00015850678359260637	0.000010336542100897165	-0.00006299725132578736	-0.000059497616936996216	-0.00011448272082983573	0.000024864487199626245	6.216085112114516e-6	0.00009192410850782624	-2.7111788756478228e-6	0.00005027622781594203	0.00003933567863610485	-0.000026857402459109825	0.00004894053863060448	-0.00010537391015386446	0.000030999867371707315	8.119905839487592e-6	0.00006728884342665717	8.587691683611738e-6	-0.000038625189333237575	-0.00009830573587474623	0.00004789496286412262	-0.00020526555030708969	0.0000509375897471112	0.00005475527668510918	-0.00002125509087714229	0.000022632407327821127	-0.00011137690595493001	0.00006600457720956289	-0.00006222986269883215	0.000019705926990603566	-0.000055692670246911243	0.000049529299626730944	-0.00003173982110309146	0.00003275232429419448	0.00002820952745553443	1.2192006281893342e-6	-0.00005635794076857511	0.00005387295055768	-4.20532704635925e-6	0.000034433445054787444	-5.417121706404111e-6	-0.00007820957590171462	0.00008287713237578498	0.00003656729195990168
494.3	-8.377639735679034e-6	0.00004262476185739161	0.0001225735442635749	1.7289147584770024e-6	0.000017276597083067242	-0.000013812826253997495	-0.000018019259840649192	-0.00014834717391021778	-0.000011428681696395174	1.0820813035520773e-6	0.000043092735095628425	-0.00003181129419278281	0.000012414624284945679	-0.00004519320011229611	0.00006466700963387122	0.000027535624429065414	-0.00018686963928913412	1.97190438479329e-6	0.00003572821114980766	-0.00010638595373920853	0.000028140142907159615	-0.00005886363256719759	0.000011717593276659465	1.5737741952288469e-6	-0.000035079204754065734	-0.000098075794310001	-0.00002064845318879893	-0.00009090515472011756	-0.00004550754201908959	-0.00011689640786458568	-0.00012440126959665368	-0.00007744391429585437	3.859490939035137e-6	2.274213938723166e-6	-0.00005795631361300525	-0.0001159213278807711	-0.00016353229889530437	0.00007279457069432487	-0.00009025534987464433	-0.00007015662017386065	-0.00009808165964542923	0.000021001300953553715	0.00005546603811948459	-6.726528262824246e-6	-0.0000774364744481439	0.000020855798173227	-0.000024222930415413337	-0.00008673852249938552	0.00003352056747802237
494.20000000000005	-0.00004110550617984223	0.00005638684366696006	0.00005659917647004801	-0.00003550891135391023	0.000012316163813781132	0.00009222792987219648	-0.00008659689484226532	0.00010940865096178169	-0.00014691708985740357	-0.00003108804359083776	0.00003254518219758825	0.000011363535083680297	0.00004831870302601545	-0.00004584890912755839	0.00010314569412038365	0.000022518897747946966	-0.00002333628676427603	0.00006667964448058835	-5.712926663902325e-6	0.000016156799534609064	-0.00002376343247081111	-0.00007458025583272453	-7.774538834657491e-6	-0.00008549569542968796	0.0001079968718477341	-0.00006244148752029462	-0.00010925583775950283	-0.00012507397324677463	0.000011459657138644186	-7.60974810518586e-6	-0.000027836282039235576	-0.0001194077405539113	-0.000022071140887084045	-0.00006757750838508186	6.10924079430322e-6	-0.0001003119633767366	-0.0000337305293212588	-0.00004359324408288414	-0.00015924450427451427	-3.7819730007544606e-7	2.8172891486424043e-6	-0.00011846549150366687	0.00004673659929964814	-0.00006440440504232523	-3.1139310455099645e-6	-0.00007134484104092724	-0.00007130893303369073	-0.000055241464814572095	-0.00004040006143280044
494.1	0.00003017477092421952	-0.00011883837922206747	-0.000012206164921982417	-0.000021402941059105194	-0.000026857065366674425	-0.00008114384728895313	0.00006447361003637495	0.00010843372195406349	0.00003177667563323327	-0.00007569221487916449	-0.000011533962265280823	0.000011586731190787756	-2.170614865887051e-6	0.00003512188711955123	0.000060972733590857004	0.00002336086189697818	-0.0001528878201909375	0.00006331400831817067	0.00005533630687378543	0.000057205348863904757	-0.0001641746827869594	-0.00003396512612808218	-0.000012588446299330868	-0.000017110900645759873	-0.0001215898437262424	-0.00005129628507662786	-0.00015170979147930254	0.00004047316135094734	-0.00010397091549595276	0.000018673174761613657	0.0000812337859027651	0.000033919122257647126	-8.918589943315275e-6	-0.000023179386632111278	0.00002111591068218305	-0.0000794727181949997	-6.4572656520488225e-6	0.00005598753653305656	-0.00007458646224037274	0.00008914489312900558	0.00003202963434951415	-0.0000798298992533306	0.000010812818196704683	-0.00003697292508994543	0.000023761460996627778	-0.00005139158965952597	-0.00005958115501372825	8.552197195256483e-6	0.000057538086153548803
494.	-0.00005219317827368298	-0.00009179338761772333	-0.00004692473037764803	2.2527304209009393e-6	-2.5751685771831863e-6	-0.0000326583977181306	-0.000055268360851412824	0.00013822889314380816	-0.00008502154991769017	0.00003384418539511034	0.000034469400934335846	0.00001984464255238344	-1.004604318793472e-6	0.00004290350944222922	-2.913884058088617e-6	0.00014576953977741997	-1.986509468665493e-6	-0.00006417794089377211	-0.0000455217436196751	-0.00007046976521053498	-0.00007877806459364369	-0.000027212796516843696	0.00002955266905645148	-0.00003782424976161156	-0.00005833230050519233	0.00002526791778274035	-0.00003116721139004639	-0.000017344250910462148	-0.000023345418439729454	-0.00007364917782004905	0.00002290808586091364	-0.000032716894057148393	-0.000011614631648968457	-0.00004824636398789121	0.000047086485290521326	0.000055635063592786424	-0.00016992378322885075	0.00005262569358907971	-0.00008075682991878746	0.00005339878391801991	-0.0000721894046958868	0.00009980505052704939	0.000034517777259869214	-0.00006337665261410196	0.00002536739925959209	-0.00005195695317502929	0.00007839699004406154	-0.000012032374716747617	0.00009541286712756069
493.90000000000003	-0.00005122289931913913	-6.138419183451128e-6	-0.00008059800626345249	0.000016613618732824306	0.00004259215453234577	0.000029302254027040896	-0.000044322835953684435	-0.00015605189495994875	-0.000022928710000353677	0.000024660635106236534	-0.0000505337555762097	0.00003427928939116586	-0.0000664238040744004	0.00002524334904307701	-4.128932845826479e-6	0.00003797972318059047	0.00002005247533568	-6.316967327026624e-6	-0.000055872925110737984	-0.00003776424036464357	-0.00001925677095774142	-0.00006998379807459477	-0.000034154222927999566	0.00007289278497630278	0.00003146626356926577	-0.000015051561615241843	-0.00002825726836906785	-0.000027900661571536252	4.999608767122477e-6	5.178449747145969e-6	-0.00008458180924308237	-0.00007640414008380265	0.00009466060348849521	-0.00002925498363699272	0.00007396628400878931	-0.00009651474269705536	-0.0001680823272383032	0.000012712017746540555	-0.0000645607933580746	0.0001638455034305697	-0.00012743261381651036	-0.00008444547234596775	8.888177995582058e-6	0.00006856141649439107	-0.00003602852314286391	6.1580711797926925e-6	0.00006011887548232611	-0.00009426503046827212	-0.00003349004140592436
493.8	0.000015164366441496453	-0.000011807960018147068	-0.00002802424901649195	-0.00006490202010279177	3.7475497575837024e-6	-0.00006597015504716403	0.00008145678781860453	-0.00011010671269843337	-0.000032070370537341854	-0.00008140880559934284	-0.00006754537126233182	-0.00010079606595590567	0.000035487794042611185	-0.000028249665344179105	-0.000015570553795911474	-0.000014875786759600335	0.00008021439292273949	-0.00010116356188612131	0.00006284995870704857	0.000058814021717808686	-0.000036272124384431616	-0.000019577711089338927	-0.00002645471053367272	-0.00006678933641952357	-0.000024030136231955684	-0.000046312716350075314	0.00005595103009969373	-0.000010947001596366216	-3.430529752540845e-6	0.00004263653683410221	-0.00003258304705321736	0.00002654513554248209	-1.4621306680187743e-6	-0.00006241933601795807	-0.00005495896717023065	0.00006685560680988317	0.00008388440335878572	-0.00007976878743673414	-0.00007406189550389406	-0.000013045207653853783	-0.0001465723020854528	-0.0001486706202243075	0.000012550069892605926	0.00009953661573384851	0.000046534646668734564	6.6052809063114024e-6	0.00006300363251018989	-0.00008913700107367435	0.00009905254556372455
493.70000000000005	2.507729424573824e-6	-0.00011154824690004908	0.000023633358706155144	0.000028029751857761602	1.4747930700643282e-6	-0.00014472441538671132	0.00006663081410848923	-0.000028015194038726244	-0.00013294139146528884	0.0000738815254819232	0.000025056057628412484	-0.000013800216774314216	-0.00003832373743402253	-0.000011632365096348343	0.00009710119515864337	-0.000013918727960693039	0.0001149832666012611	-0.000019230044314961877	-0.000010874300866652607	0.00002319746882272641	1.7157770086230988e-6	0.00003648001295700213	-5.835561619030328e-6	-0.000012777201800924071	-0.000014231984049487397	0.00006752817081576887	-0.00002877156720226876	0.00010800927889514719	0.00001931476488269317	0.000040016338212247214	-0.000050958948762821605	-0.00004447287945882467	-0.00010804939790197417	-0.000013510236158451138	-0.00006043664039063279	0.00005231448196145458	-0.00001813632456970619	-7.585799499305802e-6	-0.000013209416963582095	0.000035974454499179454	-0.00008740994423497363	0.000011474755007251257	0.0000621856646978677	-0.00007510461690155606	-8.773495118628018e-6	0.00003266093196133276	-0.00004272406555892548	0.00003200420367925398	-0.00013333600166564647
493.6	0.00004522563737041078	-4.992429121689533e-6	0.000032710724069331955	-0.00001165167601238537	-0.000034277241091669805	0.000027885907637108797	-0.000044511454726626905	0.00008180287738439765	-0.00012022340400993975	0.000030254228335915366	0.000024232280134424048	-0.00002519718743250191	-0.0000877213878595094	0.00002689824744009215	0.00013567286416732278	-0.00011274436358465831	0.000053477120787585144	-0.000012381240175155862	0.00004007967262438752	0.00005820366191130772	0.00003928855708388352	0.0000907763638575348	-0.000056491468827648746	0.000014823560195637725	-0.00006523819055932016	0.00011187674439253489	-0.00006110433491964302	-0.000012077432615004163	0.00005874638870361107	0.00005841926567757975	-0.0000691046369960896	0.000012399858180996143	-0.00004117704057422183	0.00005160995895163231	-0.00008962663592716198	-0.00015520883700806558	-0.000026302609734848413	-0.00005090969746917589	-0.00007235583143093766	0.00006352542959790185	0.00004383163618244015	-0.00005227507602063587	0.000028475892687659234	-0.0000649618142779845	-0.000013181764219456314	-4.493779460653175e-6	-0.00010282627569670804	-0.000047298914735400687	-0.000041047368512012574
493.5	0.00007645820224696332	0.0000323394322963058	-0.000010932286059129282	0.000014299571051616855	-0.0000794516208421325	0.00006183802008306413	-0.00010140218657210527	0.00005404548250178591	-3.1883931907249644e-6	-9.069225835927068e-6	-0.00005242694075105299	-0.000021806916399480267	0.000039577369226922424	0.0001414851673721682	-0.00007620110039030536	-0.0000901131385190819	3.338297556930424e-6	0.00009282725717052135	-0.000017588499155270165	0.00006172271932249139	0.00001901593311885087	-0.00006321498213251738	-0.000023377326073167995	0.00012815848395008862	-0.000060474952460060126	0.000025582968107075367	-0.000042353668431907616	0.000014333084014937626	-0.00001875829114666793	0.000038406518133745745	0.00001269207768434418	-0.00006413968402992778	-0.00007223482188721777	0.0001410361859558768	-0.00016625486756484956	-0.000014826300242802954	8.847715341338226e-8	0.000014130100551974802	8.261252423103678e-6	-0.00010544025953598531	0.00008819298236415534	6.062874052407519e-6	-0.00005189852873860884	-0.0001420244898995431	-0.000013711670697877487	-0.000014380880056370141	-0.00007520897434400213	-0.00008581794299896445	-0.000048509261398288234
493.40000000000003	0.00001929775686940931	0.000030073509703359402	8.716573588575246e-6	0.000022019703514242854	0.00015549038544375817	-0.00006647578528117462	-0.00009890393728239892	-0.00006442470802543184	-0.000019251178875169748	-0.00003372306017408993	-0.000022836399464137685	-0.00006536917374242701	-0.00011504182177200662	-5.833947745396328e-6	-0.00013668499557963824	0.000048675112583478134	-0.00003615804931154473	-0.000010482849318561327	-0.00003449191665626273	-0.0000808118433643542	-0.00006552035021389713	-0.00015767324449371322	-0.000045813616637811535	-0.0000718746967110974	0.00004121987810649111	-0.00020106701931774023	-3.7387548362907057e-6	-0.000017975869494678405	0.00004962743370584398	0.00003775007913845319	-0.0000547831592179681	-0.00003499381057512344	-0.00002329413516767237	0.00005334034044147561	0.000012783579482518187	0.00005531747722400964	-0.00008403131255016435	0.000020100425868950043	-0.000024526564612469912	-9.155952660952217e-6	-0.00010817392441709955	-0.000036287269790636405	-0.000016157809445637953	-7.263794994059368e-6	-0.00008411333826927576	-0.000030119517781206214	-0.000049482931219535766	6.1606864584928e-6	-0.000017440372608920175
493.3	-0.00010646999883910863	-0.00005655302853879967	-0.00002729010833227706	0.00004357921447331573	-0.0000697097672715358	-0.000041971871562708826	0.000028758731915141312	-0.000020571968225042923	-0.000040606172211647886	-0.000031170038491757065	-0.00003164230718326086	0.00007946454144655983	-1.0119876327504922e-6	-4.948400713848653e-6	-0.00002545623561059891	0.000047460040448569905	-4.377548823223252e-6	-0.00003439023207580947	-0.00005265316517727671	0.000015371379130954413	-0.00013694759193151542	0.00005874059934164242	0.00005259427479286415	0.000016143719956639188	-0.00014569278535986883	0.000019825182124211512	-0.0000829041187361722	5.705782791336485e-6	0.00005182165822097363	-0.0001560869478869296	-0.000036671702688964824	-0.0000943411426295583	0.000025429642934232353	-0.00003882449860587495	-0.000014802963162582725	0.00006324722310986062	0.000031682523962235286	-0.00004887791887924686	-1.6404577569610439e-6	-0.000032984529578847756	-0.000020361290889584125	-0.0000902355532175365	-0.00006119861588728874	0.00005020053507797388	-0.000032292986786622516	-0.000027832732224943914	-0.00007245787598008502	0.000052907438360838284	0.00008183357517281847
493.20000000000005	0.00013041737631111958	0.000020844118893078358	-2.6927254830113196e-6	0.00007371614683131689	0.000021930503802892676	-0.00002348380211433703	-0.000042411276096703264	-0.00004377863234546871	-0.00003975099106461214	0.0000631943734267649	-0.000048279487867340496	5.276818169243064e-6	-0.0000223563436860216	-0.00001714333929684787	-0.0001127278601799102	-9.455271865449298e-6	-0.00005511781948167796	0.00002838294008289315	-0.000011288164307022961	-0.0000691769724212867	-0.0000642483685531113	0.00009620112125449521	0.000017268011183243287	0.000023524297877795645	-0.000045017255020685145	0.000021904994735615194	-0.000025446668214445812	-0.00003583447306718416	0.00003521178211394014	-0.00009563226501239992	0.000026765207038881067	-0.00003845191195268385	0.00005250488660241422	0.00006900924676223897	8.454027200916508e-7	0.000010432842775661307	0.000047832124222563394	-0.00003799631545994227	-0.00001002513645347416	-0.00007415642018299652	-0.000024068103351776024	8.038097280919519e-6	-0.00003707098725324234	0.000029251421037577837	8.555409448442628e-6	-0.00005417057559931437	0.0001010308023823146	-0.000029078237339503765	0.00010888123614818921
493.1	0.0000548365373118418	-0.00010216328812096889	-0.00006789745582962324	-0.00009279603675785656	-0.00001336766779498336	-0.000052461808412853855	0.00002855916718569047	0.000019829270133734293	-0.00003996140399831414	0.00012407027446473034	0.00007393836523763482	-0.000048237923834914864	0.000020366739634873945	0.000012306808125126096	0.00008039356231455725	0.00012098940141386718	0.00005748158874917551	-0.00006098689694515869	-0.00007134709186386971	-0.00004027997707746395	-7.647635001555383e-6	-0.00005077172447230329	0.00003286569846086369	-0.00008851276977328511	-0.00013684417667626157	-0.0000435367523755775	0.000037597220939328166	-0.00008259092319495151	-0.00005390325558878732	-0.00016293000130162356	-0.0001810668706957502	0.000014348127864779534	0.00006218158042634648	-0.00007876825299442256	0.00003174658374715381	-0.00003777315881394471	0.000086265052862794	-0.00008692091427019508	0.000017262654521429123	-0.0000790788687284374	0.00014598457991927535	0.00002394107960084803	0.000037750467510796585	0.000043858579855785396	-7.6281910730827325e-6	-0.00005027386095127725	-0.00005403577949226841	0.00004083859720145522	0.00002662469856924654
493.	7.688543079223205e-6	-0.00003533833999326254	7.629735049790746e-6	-0.000010392320164363084	-0.000043850325093673825	-0.00006757908702189177	-0.00013893361927160724	0.000011715803886830672	-0.00012124699861328103	-0.0000795815656728592	-0.00007101588325172633	-0.00012551647371276194	-8.430304835238675e-6	0.00004231266249889839	-0.00006465937577429575	0.00005703905264306552	-0.000025153183609997413	-0.000046108696489164905	-0.000023161569090377067	-0.00005369523023691099	-0.00015730738475457009	-0.0000783138044904616	-0.00002251005561241187	-3.860243339399012e-6	-0.000057221199268402614	-0.00012983284537640633	-0.000040762345267058285	0.00004286803281931981	-0.000028632486176343284	-0.00007887138354196167	0.00001877405253948081	0.00009349250554546493	0.00008721071377760234	-0.000046554387891327065	-0.000011999603100294557	0.00007253349755270823	-7.376336246049936e-7	-0.00002622750822944004	-0.00007200573701651749	0.000042610188619188296	0.00005055290470954182	0.00002259594987449166	-0.000023201491623384062	0.00006871327212893606	0.00006391934597760863	0.000018131431767728175	-0.00008267276732252279	0.00004618334502932107	-0.0001233113077795626
492.90000000000003	0.00007479232413014397	0.000026656096630606623	-0.0001331567111894112	0.0000841081790616078	-0.00010305005308079124	8.720917072388974e-6	8.35389831677369e-6	2.5116996951984178e-6	-0.00005442053539028332	-0.00004647495988031041	1.7432104512310507e-6	-0.00006646270919519706	0.00003146245901598297	-0.000014711010035168377	-0.000015406545880632046	-0.000013910605601180009	-0.0001660559661527221	-0.000059525841281371224	-0.0001598576702887773	6.7356382330615975e-6	4.2320936971957485e-6	-0.00006687210125349026	2.4374799846435877e-6	-0.0001362297188882456	8.750580715738703e-7	-0.000010477825849939204	-0.000018250476585810296	0.00005395080140638149	-0.000022321146715088163	0.0000800030835047388	0.000015254438290454575	-0.0000954527955060028	-0.00007216119812495679	-0.00005941667499498549	0.000021752859245730253	0.0002399734127754516	-5.876985392982528e-6	-0.00013774758646459373	-1.911871806290112e-6	3.3496062057481508e-6	0.00010274127970845461	-0.0000698551257170376	0.000016379801007229926	-0.000020207056862628018	0.00004681674191177124	0.000051564971659295236	0.00009299830201371195	0.0000700573713085832	0.0001079722827621249
492.8	-0.00010907760520393564	0.000014447925239355623	-0.00003884398690007587	-0.00012556981540698314	-0.00014511059914501452	-0.00004346192299223552	0.000018751645807997544	-0.00012019982543478826	0.00002692074608617867	-0.00006195402073075503	-0.00004254103254210559	0.000046632563312824606	-0.00015699180944422106	-0.00010162848593003933	0.000036933495692944204	-4.820172709300568e-6	-0.000011348903250783949	-0.00003248047537572824	-5.139037871366626e-7	-0.00012912566791067255	0.000013860293395803207	0.00015064793853950288	-0.00003928220915516547	-0.00011530525354682471	-0.00010771484763802508	0.00003969601579890214	0.00003207656197918511	0.00006648420671387168	-0.0002538879191279745	0.000017005323035411738	-0.00009553044056615355	-0.00013242145861152126	-0.00001447144517800754	-0.000034744907744600385	-6.983559562312502e-6	0.00008329321425470725	0.000018728512593935994	-0.000010452988239741844	-0.000014349322630699713	-2.254072384653285e-6	0.00003225794253484729	-0.00004889186197199055	0.000027407242222294933	0.000030230259844962872	0.00004761648121994914	0.00004145520479606353	0.0001037905549359275	-0.0000967845068705129	0.00017093171458872972
492.70000000000005	-0.00002040378599839002	0.0001272476439977857	0.00006897628973706557	-0.00005612332968179146	-0.000045168209598719645	0.00007636551600236341	0.00009738277449249089	-0.00008081787165910436	-0.00014093044449049407	-0.000025874198624754393	-0.00019047415961161526	0.00002182238777112672	-0.00014118525002834666	-0.00007409028149359877	-0.000032415893922509116	-4.320447769076872e-6	-0.0000487770579318572	8.528162564216092e-6	-0.000042829147145130274	0.00004582496508077784	-0.00002346222446641041	-0.0000452088895234844	0.00002253709513771766	0.00004950039511793957	0.000029099320964119432	0.00007162094460920881	-0.00005568662605070357	-0.00002870935942338847	-0.00013598239701724548	-0.00010576346820017473	-0.00020497235398775698	-0.00004457193043940882	-0.00006317761626243486	0.000050209131620265325	0.000047140922661741036	5.982454650923375e-6	-0.000010322330828680938	-0.00003119788603319106	-0.00009438040959139443	-0.00005407779620694173	-6.916910472132646e-6	-0.000046714363049817294	-0.00001692800264139299	0.00007336756047376063	0.00005004639535170415	5.356026190069442e-6	0.00007599531873759396	-0.00010086056957627949	0.00001563363626720154
492.6	-0.00002693188249594846	-0.000038933836475151665	-0.00003926580779210172	0.00016760195276683596	0.00007672858720515519	0.00006438608394457311	-0.000022430430794238173	-0.000047735950130812206	-0.00009156343058615171	-0.00005890593757745142	-0.00010913320115537433	0.00003986083960106188	-0.000029206881555446986	-1.5205456867223158e-6	0.000032645478181607846	-0.000045851041553947964	-0.000029173906131994423	2.883920422798843e-6	0.00003451599357769361	-0.000055799620081255086	-0.0001466960991971545	-0.00011364302584795775	0.00004849862669073719	0.00002489931936969919	0.00004354978696322599	-8.317048694357976e-6	-0.00013842264665123185	0.000015655282044181215	-0.00009948623902027352	-0.00010146355002752319	-1.508192363868073e-6	-0.0001233712581015473	0.000034189699701249605	-0.0000597341438772604	0.000059216176141752805	-0.000040706027293080996	-0.00015593127158871793	0.000017197696673728186	0.00003936712172320563	0.00008440687361831702	0.000028552027250117568	-0.00006434660350048178	-0.00005234102005454772	0.000016578552094740567	0.000012930979725645128	5.310060171648291e-6	0.00013590260962205293	0.00005081613577387085	-0.00003956381456715499
492.5	0.00005832724958028443	-0.00007889646936073047	-0.00011283818583167373	0.00011583181982201816	-9.557210888022814e-6	-7.78845848141371e-6	0.00006946548636500003	0.00003878197173702428	0.00004477646193545238	-0.0001025455225152888	-0.00003696942535243503	0.00006215675171576485	-0.00005997161103759941	0.000028109542297606707	-0.00008430005062193147	-0.00013718710447763717	0.000026801863136105313	-0.00004533895255362978	0.0000738124335424157	0.000035072594869124993	-0.00006511262435413288	0.00007505350004659753	0.000010340824000793643	-0.00006912504775485892	0.00005311841272098179	-0.00007022836042526578	0.000057359903348144054	-1.509198967140034e-6	-0.00008012376751484995	-0.0002238016838157007	-0.00003712383061415965	0.000015539247147751634	0.000046404124964267244	0.00010819553993835905	-0.00004076352971652354	0.000027997918214221264	-0.00005481260795290594	0.000017444847579380993	-5.054086758135899e-6	0.00004829681682529806	0.00009785248138782127	-0.00002851555344601737	0.00001637930335912851	0.00009004501624187366	5.374750121891386e-6	0.00004814302845323115	0.00004663246828668858	-0.00005391309686363355	0.00009087728545315337
492.40000000000003	0.00004632203723311532	0.00007127934097399778	0.00002649360877463751	0.00008410585796709327	0.000017982336062517378	-0.00008662943800307316	0.00008637970057301511	-0.000021292980623171307	0.00008936697659338313	0.00006072416474475344	0.00003351232297459794	-0.00001628782603735259	-0.000029609412234883335	-0.00007242351166024237	5.6080955020132846e-6	-0.00011246411131275806	0.00003295297135634862	3.4463845931634435e-6	-0.0000489053904838435	-0.00009625885819150546	0.00014506665327938418	0.00011494714952572788	0.000023717603798146088	-0.00005731243295576244	0.00009319018600501247	-0.00013909118397391045	-0.000041419799035344716	-0.00006490719634674357	-0.0000692336138202078	2.7765589662945983e-7	0.000014960126385562356	-0.000018215004029671698	-0.00011525965403276695	0.000038752789455201716	-0.00010410174107106722	-0.00004326221230604895	0.000017649909822673242	-0.00006159598631756679	0.00008110917920500014	0.000032792901706359306	0.000028560581063358224	0.00004765313885506944	-0.000012685064576534381	0.00003236726818183529	0.00003199470074297346	-0.00002112945347328739	-0.000021219772167718588	0.000024516583114158908	-8.121384662886036e-6
492.3	0.00010975343605874324	0.000033046876181228437	-9.848851079647225e-6	-0.000015056330501570652	0.00001592401038230822	-0.000052518074308047035	0.00004936322579600629	0.000028070710429545223	-0.00008820516309845205	-0.00008732298066245643	0.00013925166962382025	-0.0001541370026757943	-0.0000829188212298182	-0.000043565751726357574	-0.0000657381424904002	-0.00009180902754554512	-4.036293552525698e-6	-0.000012603695582786954	-0.000040170303104261074	-0.00003250804406415457	-0.00008782775933949924	0.00001925739723002058	-0.00011575721387166899	-0.00012068179660969796	-0.00003545580009331481	-0.00004884080042436179	-0.00005334745394148156	-0.00010228582213756308	-0.00004181274850631708	-0.00006980196999595668	8.551972205320433e-6	0.000047509189596144837	-0.00010625412149184274	0.00012080647490881854	-7.899204944817322e-6	-0.0000965834286508467	0.00009948712157355778	-0.000013527386875955833	-0.00007984423064896693	4.756555701996811e-6	-0.00006947108956689802	-8.806780855894454e-6	0.000012154704520948409	-0.000028022004205653712	-0.00004642357594099983	0.00006138181455780993	-0.00006458213429314216	0.00013234755207585096	-0.000055136252406883164
492.20000000000005	-0.00005497606000755335	0.000025330414750819615	9.439160139366939e-8	-0.000033349079132881456	-0.00018638413971301242	-0.00009275708896421426	-9.510157463315806e-6	-0.000031975742979563274	-0.00005905748338329021	0.00011487339281069346	-0.00005646883924675659	-0.00003114438794864588	-0.000016459831834718385	-0.00005738293315546688	-5.957491388757535e-6	-0.000020068157171558732	-0.00015924860805567798	-0.00008514822065358506	-0.00006290235287442654	0.00001008975083404799	-5.440002363217886e-6	0.000017554537897067198	-0.00004596167586082346	-0.000022411866413173674	0.00004813654433478608	-0.00004644078243277696	0.00003521381032940929	-0.00008186187829726876	-0.00011449661936961135	0.000025872796204218956	-0.000044473144157195695	-0.000052958351691859287	-0.000042135247513771146	-2.1001374816876386e-6	0.000011947665834678479	-0.0000948370060625221	-0.00006442124586891443	-0.00002173387252569074	-0.000013939407668712776	0.00005902255869951423	-0.00006185215223652496	0.000045195576581994345	-0.0000821789303280775	-0.00002522192042915914	-0.000050363890787692035	0.000059874850244493616	-0.00009753077558891484	-0.00008863969596023718	-0.00002325236717804196
492.1	0.000023563823921266192	-0.00006587971954601204	-0.000013437167988390214	-0.0000796802659068812	0.0001080552535704712	-3.902613398053397e-6	-0.00014540637773289558	-0.000019105338027395728	0.000015941782782999026	-0.000064841766406032	0.00005643810661074981	-0.000059875871421292674	-1.50701515988772e-6	-0.00017395090704840635	-0.00011687234851936464	-0.000051545459293287764	-0.00009758447132790504	0.0000495961192269257	-0.0001379028147244089	-0.00008413778123984137	-0.00007724360075480321	0.000026447542112245257	0.000020719545762927475	-0.0000782819109778978	0.000049209783175519915	0.000014080471672326028	-0.00006412164651318243	-0.00007947412718840017	-0.00013285926332548784	-0.000038971478992152166	-0.00003958623327457128	-0.00025324974789210766	0.00003792647543027003	0.00011287557385773999	-4.8291285148795505e-6	-0.00008228370155180383	0.00010422085953322078	-0.000018631972178277827	0.000032327361008730706	-0.00012278565245072776	0.00006576687916092907	0.00007447735147682263	-0.00004330153526648001	-0.00007818943846192893	0.000029440040988178447	-0.00011394986824648662	-0.000036157179374397246	-0.00011134384327681941	0.00004147849546532897
492.	0.00006162306324807219	-0.00001112928648709704	2.1510710060628732e-6	-0.00004178311456252223	-8.953918264660474e-6	-0.00009266710973618544	0.000032538135396918455	5.7264310047193675e-6	-0.00006611212149047258	-0.00012666791600863164	0.000027306133226172484	0.00003892251657758709	-0.00004483623175413394	-0.00004695870473999042	-0.00007644298928514122	0.00001527641375182945	-0.00010687189090027846	-0.00009869506969314966	-0.00006142883553716973	-0.0001070230888772708	-0.0000483325693216556	0.000013571281458721485	-0.00007696055341836163	-0.00004941650043068364	-0.00013353575283535124	0.00005114552628041673	-0.0000424633507684822	-0.00004092617222291989	0.00002006946935960705	-0.000056542591001135605	-0.00007319409470672199	-0.0000560151307141606	0.000013644176872260816	0.000011558685462718921	-0.00005039552416305824	-0.00008732047543064773	0.00003403780783164492	0.00004440610960724493	-0.000015170013364905557	-0.00015872861165777124	0.00004262242781556746	-0.00007436726807508194	-0.00006183020708509307	-0.00001767592557478476	0.000019061310677074154	-0.00016786630030014103	-5.170254380663967e-6	-0.00010399535127303591	9.389474066039436e-7
491.90000000000003	0.00001472972116926008	2.2470014578454553e-6	-0.00005346304898849347	-0.0001365460286059472	-0.0000402435465383406	-0.00015698163119860778	-4.7571723038924966e-6	0.000037640771163737765	0.00007831751499886266	-0.00005452985185870001	0.00012909891307009714	-0.000024118161103240288	0.000025159135938335127	-0.00008153484477138928	-0.00004136216979607394	-0.00011796853195120865	0.00001532814010760404	-0.00002160475940032735	0.00005844245869101568	-0.00006627373268801513	7.694888314388002e-6	-0.000013487044769911416	5.74253290501703e-7	-2.045894490050414e-6	-0.00008254383684511992	-0.000055457627602378495	0.000057471494740318773	0.000048873797518069655	-0.00005308271262438026	-0.00006240699360591068	0.0000714292495670518	-0.000010418398180967706	-0.0000712880527894711	0.000052788854810234475	-0.00008997841462277071	-6.523263578735611e-6	0.00003325805150354028	0.00004965939174724433	0.00003983099277978109	0.00003028041138009772	0.000025587497483751606	0.000047466308500154	-0.00009056343514763019	-1.2399643622332272e-6	1.3408181649193316e-6	-0.00008460896266343973	0.0001494590414407888	0.00006679974445849096	-6.652490101505071e-6
491.8	0.00008880571610643133	-0.00003212355031753088	0.000011987472667539446	-0.00016501347746284946	-0.000061028268525758906	5.034203434485362e-6	-0.000053339344282892734	0.000045400121072693835	8.396318117183477e-6	-0.000019313507121800746	2.716977274752394e-6	-0.000053985354222191407	-0.00003973490977104233	0.00006766264499932228	-0.000011066990618511332	-0.00007158926301366588	-0.00010658362788315158	-0.00005280787090428262	-0.00002910655424959841	-0.00020791917855431094	-0.00004991905526497241	-0.000048871549387099886	-0.0001147793645788833	-0.00014153463210110647	-0.00007114153005916942	-0.00016728867172508555	-0.0001231732927258353	-0.0002275987148421886	8.442261507211523e-6	-0.000027156977104146002	-0.00003483702338883971	-0.00001476418748571777	-0.000041842790887004674	-0.00005700068644593032	0.00001825305889679355	-0.00006206187451248401	0.00006842143739676296	-0.00004741534308146377	0.00003062735744926306	0.00015320753181026782	-0.00013659512933072206	-0.000032671393999813724	-0.000036971291060023755	-0.00005467968184547421	-0.00008442194780808139	0.00004998752848717771	0.000023640249409629936	-0.000031690079367259885	-0.000018487045512675566
491.70000000000005	0.00005342643455570756	-5.189570002324008e-7	0.00007566212966933283	-0.000022529228296610905	0.000015887694953386567	0.00002747979161192237	0.00002497465230474327	-3.2543705977547746e-7	5.029661407490614e-6	0.000019994823181042447	-0.000044866860084116456	0.00004035419991237386	-1.8265308881968331e-6	-0.000021856117062652055	-0.00003721707896883277	6.656341387822456e-6	-0.000036544206164592133	2.545025716830924e-6	-8.605881920696468e-6	-0.0000429851354436737	-0.00002964892779280421	-0.0001520510864606634	0.000036540528450739527	-0.00012194339547463811	3.3953559879291886e-6	-0.0000976333445111663	9.07401823663465e-6	-0.00005742623832892542	5.208339322450114e-6	-0.00008671868401406152	0.00007326880837975543	0.000046673711698354416	-0.00003438108545996329	0.00004279275685354932	0.00004352262728293431	0.000051733338286348126	0.00006356918604135085	0.000017671487023483917	-0.0000124285231643722	1.135167455653729e-6	-0.00012990190414329656	0.000014128153788100599	0.00002635532895348182	-0.0000711904882151224	0.00006511385359280093	-0.00011983741534787824	0.0001420158353413158	-0.00006312636684425016	-3.3635536852917917e-6
491.6	3.177493754224769e-6	-0.00004561132068950451	-0.00007029734062113008	0.00001571142568057602	8.967526177678804e-6	0.000027314653615244783	0.000036985867169985314	-3.7395248665180857e-6	-0.000036772683852902263	-0.000021583677926955864	-3.6716539992726917e-6	-0.0000843337740109973	0.000014301312131380568	0.000013914754973199899	0.0000633266174028354	-0.00014305046218264327	-0.000049837769777295824	0.00008677796628531515	-0.00009044225759129631	-0.000025329726412055705	0.00011369143501824123	-0.00002866606497956735	-9.813939030697935e-6	-0.00008097187631213647	0.00009094914910235392	0.00013001195684138442	-0.000031958815045033595	-0.0000684722410851169	0.000010844077485217071	0.00006423369537219439	0.000023235387024120316	-0.000050170125075112345	0.00006151883506557718	0.000011018858156881653	0.00019472752135961017	0.000044741855928820974	-6.884012878981888e-6	0.0000705372786166078	-0.000023292811041798472	0.00008592638612134485	0.00010108059784286453	0.000023942152304334453	-0.00014668260939237475	0.00007548094995447466	0.00004617620965280306	-0.00009604120971049526	-0.000029401216019633833	-0.00002847103502557305	0.000036172078048850815
491.5	0.00003649682663509553	-0.00007918809901200826	0.00006702130101953168	0.00009812834369369641	-0.000044667860017228694	0.000025507294669037406	-0.00005634993861097884	-0.0001263381731443818	0.00006344388720808179	0.000039723891483253184	-0.00014199309875518007	-0.00007893740858980785	-0.0001014592571548842	-0.0000740838070202141	-0.000030381254430215177	-0.00009375453993019711	-0.0001304423514637641	-0.00012454020228063297	-0.00009178333075277609	-0.00006240718875894615	-0.00010053709838677604	-0.000013547514133739096	0.000025661697982980736	-0.0000746179149060799	-0.00011103421518589025	0.000018913531538388825	-0.000022748495149376206	0.00003413098415531929	-8.864727737859749e-6	-0.00005735104886550508	-0.00007072272482445663	-0.000050329286529469915	0.00003754086172603775	-0.000011627908009168708	9.205089149246373e-6	-0.000056576509451581854	0.00011132478248686753	8.323080703151469e-6	-0.00001264129474807069	-1.125306282214482e-6	0.000012295858143031363	0.00001152657902847987	8.597421281930686e-6	0.00005764964760085195	-0.00007405889014412372	-0.00007237476120238882	-0.00003296584403625932	0.00003867257969550738	0.00005314656954421879
491.40000000000003	0.000012473088846798436	0.00006686039381439474	7.298142770426121e-6	0.000043254013049251244	0.00002146979548742331	0.00009725876370200124	-0.000027750460659878506	0.00006893153690725852	-0.00007927123314977591	-0.00016609087331292114	-0.00006401266953779772	-0.00009705879756842766	0.000059949112620110474	-0.00011466819745600444	-0.00008061117335346174	-0.000025474706983475872	-0.00016756473672134217	-0.00002127910189029026	0.000030866252149108795	-0.00002173218351883026	4.323861807265458e-6	-0.00002601604292780774	9.956981184619851e-6	-0.00006190406798179098	-0.0001041021658622729	-0.000052574855503211256	0.000028105426763691473	0.000041326053939477095	-0.00011355611209439713	1.1436256348424615e-6	-0.00013063163085030697	-0.000010831151923559594	2.0626127467756897e-6	-0.00003863944351120845	0.000021934576196066646	0.00008839840261406397	-0.00005097998358120633	0.000048352544923520546	0.000020776524512756245	-0.00010761305871635281	0.0000459387293656327	-0.00007473472303217	-4.728041274351835e-6	0.00002798344932843431	0.000013959111770507088	-0.00012955277246157136	0.000014542698419481002	-0.00002816425646222268	0.00006321316943789665
491.3	-0.0000671802584720133	0.000026026960590978242	-0.00010073449748500573	-0.000046756546462057534	-0.00009824752560395761	0.000010775444261320309	0.000036439120484863387	-0.000012361648052195397	0.000047290181526008556	-0.0001199808135311732	0.00006811702036770692	-0.00007932491787869875	2.771406219600144e-6	-0.00001080360441575777	5.757023662470996e-7	0.00003527734230569994	-0.000055576334838918485	-0.000016809802997949826	-0.000022062233228289186	0.0001015188731647002	-0.000012348171511754646	0.00006858396754466791	-0.000029823998716175382	-0.00012133305903571871	5.860198372901223e-6	0.000026099737754861436	0.0000670424754800806	-0.00001965315473742974	-0.00003603378952030974	-0.00004632768944914647	0.000024719483953648957	-0.00009789308199040621	-4.551018186246153e-6	-0.00013316595896265964	0.000030209386575015893	0.000041642722390713944	-2.4506748929171275e-6	0.00007448859245150095	0.00009088599501685059	-0.000027476300497655224	5.67934533507383e-6	0.000018864908438086794	0.00002524518078704827	0.000018586257427237358	0.00003280535783225813	-0.000017672842150178426	0.00003692633911637831	-0.00004318857446031329	0.000039265765998538095
491.20000000000005	0.000012085158048953841	0.000027948266213731693	-0.000023927285985254023	0.000013744508332486462	-0.00011039555148780173	0.00006602838133307282	0.00008153269405876141	-6.162091853248613e-6	0.00003765882008081152	0.00006929832778584456	-0.00006717620695867505	-0.000052854782597837255	-0.00005834433414550884	-0.00018396890336728008	0.00004441544984375182	0.00005690620173783165	0.00001670643465680944	-0.00001202897219675458	-0.0001317572672457979	-0.00017441095888104534	-0.00003394534998509287	-0.000037111170595573994	-0.00011188216187991992	-0.00008388292994653587	-0.00005139446759062994	-0.000017868991822758172	0.0000428689938206038	-0.00004833700203657793	-6.3643674613116455e-6	-0.000015819985222901856	0.00005841237735557092	0.00001611639272798847	0.000046360698461181785	-0.00003313705784566267	-0.00010039518848926836	0.0000423374216054308	-0.00007964963163097774	-4.024689398265485e-6	0.00006191434750914019	0.000010109378024601244	0.00003235573588165455	0.00007569248854047424	0.00003702788080944656	0.0000657112078020224	-0.000056319482206507736	-0.00008625275016312705	3.158757587705867e-6	-0.0000807556799723942	-0.00010896085064104777
491.1	0.00001550816217597671	0.00008633225661390708	0.000027506081354467705	0.00004783517297455149	-0.00001932151122804859	0.0001356795944312986	0.00007130321507667602	-3.4987485709386708e-6	0.00008168840306381589	0.00009775588361289738	-0.000055523389921997377	-0.00005763696801849887	-0.000012999823924037126	6.5972462175772694e-6	-3.343311146431704e-6	8.617612232059553e-6	-0.000045439852457547595	0.00001855063512157073	-0.00016317909667737783	-9.904243322094712e-6	0.0000413746572042345	-0.00010689957942728256	-0.00006502947252975456	-0.000054985558395691844	-0.00010997520694033522	0.000016561491233779036	-0.00005579350860571914	-1.9021554448280873e-6	0.00001871477971374081	-0.00002565702009458984	0.00007611540976074173	-0.00019612768637854709	0.000012645359086399247	-0.00008132361958772106	0.000051988575809385433	0.000030144773919394182	-0.00009145411536502493	-0.000022661353994199844	0.0000673325791344999	0.00006772448386939399	-0.00005183409373408779	-6.966439772653492e-6	-0.000011865909441806882	0.00001491585587351223	-5.6789716860335274e-6	-8.987122820600116e-6	0.00007103210503320583	-0.000013386037519677012	-7.103392881494729e-6
491.	-0.00009566394278752072	-4.062713847010382e-6	0.000021513958631468347	0.00014586780823528246	0.000025212378475841327	0.00005753191315737959	-0.0000796830799527102	0.000022237284594345876	0.000023045214120143694	-0.000076881938724681	7.554185360212452e-6	-0.00010836905113949938	0.000017114785423987553	-0.00004166261057989141	-0.00004234264746763604	-0.00007085698768501273	-0.00005636967289033617	-0.000015513447867742105	-0.00002220098547268048	-1.4675843643319935e-7	-0.0000837409988145258	-0.00003258712499238	-0.00007135156846669489	-7.545814507958528e-6	-0.00010952114218804344	-0.000028835813508548646	-0.00004753723343483208	-4.414289562848256e-6	-0.00013433060342777657	0.00010747354536681748	-7.1063109798764895e-6	-0.00009763637208140217	0.00010199966080989721	0.00003265735887968679	-3.704124380440606e-6	-0.00005015026623818722	0.00005798256870096872	-0.00005954653204552741	0.00010828271806626131	0.000047746349576998405	-0.000041124278316180155	0.00004308988400817262	0.00011309340323862173	-0.000011010317930968988	0.00005729986288318077	0.00002292109583863039	-0.000045158975487967486	-0.000039991309119624236	-0.0000698524068054864
490.90000000000003	-0.000046693751837365	0.00007936278816951773	0.00002779383289185055	0.00003955085363998926	0.0001060774142862513	0.000014064958675171982	0.000029868300594730733	0.0000814322740841265	-9.789243713395739e-7	0.00006798190154801342	0.00006416184328774698	-0.0001226515368091583	-0.00006200774648365482	-0.00008976061562091668	-0.00006411539411352649	-0.00006582324543652341	-0.000012727024349716828	0.000010069514111841052	-0.0001631721682426829	0.00015062880411646426	0.00004918749405422382	-0.000017906311598222147	-0.000026097497408779954	-0.000027783364660457024	-0.000058484929863832456	-0.000037120070054511905	0.000024451530410213936	-0.0000686710194593014	-0.00008697086096440864	-0.00001448417573113573	-0.00006252807741227281	-0.00002180644951152776	0.000124496447754802	0.00001775605278890097	0.00005839692558642459	0.000033595477298577214	0.00004038669837785728	0.00005363035036690179	-0.00003189542823406754	0.00005428387908937415	-0.00009768497592440408	0.00016180107704778817	0.00006320406337649467	0.000025475518288313525	-0.00003624080667578252	0.000059838350287422385	7.967404835541514e-6	0.00005009896137479379	-5.849566337942022e-6
490.8	0.000048061845255407536	-0.00003668258505382447	0.00010759815611684838	-0.000049893551640295636	4.009090461929983e-6	-0.00006019933583100848	0.00004053263233944488	0.00004465883577061289	7.637997999697506e-6	0.00013175820336058786	-0.00008056876560437655	0.00006713170010967731	-0.00006609760460726517	-0.0000909939886379997	-0.00012759688503089447	3.5754404539676697e-6	-0.00004045382876540294	2.7766738167915056e-6	-0.00008820366979398347	-0.00010759977105159651	-0.00008028271586469295	-0.00013975149836215382	0.00006579970553152235	-0.00009255856403404248	-0.00004208293083529352	-0.00006079778826637823	0.000023795792967568017	-0.000016367472525238028	-0.00004920305231884061	0.00003602889572950763	-0.00001700082331755029	-0.000032754172583538774	-0.00005196257258941451	0.000045606967069967505	-0.00001475981691550427	0.00004716126095252486	0.00002971751663235417	1.038450531196103e-6	-0.00006461302543409976	0.0000893140678915905	-0.00004468967137877046	9.944062220358028e-6	0.000024659743552212316	0.00005213644057436721	-0.00005673680866495633	0.00004102175916530633	-0.00006539731852160563	0.00014203765201617732	0.00003056717940888848
490.70000000000005	0.00002137606392882721	-0.000050901759298501155	-0.00004479199462289311	-0.00011608436125280094	0.000013609705523379571	-0.000028163159657777214	0.00006477326270094792	-0.00009692515124385911	0.00004793401091923535	0.00005443486705419557	-0.000054840888211083876	0.000037962555348580734	-0.00007223258305960421	-0.0001288775557586088	0.000039008551855910514	-0.00011801610369938079	-0.00008435710720539634	-0.000013839902266083567	-0.00009077817586643851	-7.137639416067623e-6	-0.000037703160926797334	2.6054786764582864e-6	-0.00003482907132766817	-0.00001899412394716364	-0.00012834386831030902	3.5474316592151115e-6	-0.00002655691489229595	-9.971625451088466e-7	0.000041192529003033335	-0.0000887720597325262	0.000019522798191417598	0.00005078223225081484	0.00012684006946724947	0.000014459741893841094	0.00008308140213289537	0.00016651964604063249	-0.00005251682760847761	0.00003938276578080984	0.00001779965310615807	0.00009955495488685573	-0.00012646197040705186	1.0726650440456565e-6	0.00004610696994047461	0.00010144973063895792	-0.00004841660894111383	0.000030078912157148112	-0.00009578452129014801	0.00010068076444709379	3.08787936077733e-6
490.6	-0.00001771453590465795	0.00004355848228712604	-2.2433818676169533e-6	0.00007011154780946655	0.00007764388334806935	0.000020882311161039976	9.88149226487308e-6	-0.000034102600168964324	-8.454494892102708e-6	-0.00011086848622869329	-0.0001871030876068945	-0.0000986209633642049	-0.000047704587829436876	7.610906088813182e-6	-0.00009427670229728928	0.00007423762518622354	-0.00009109681200106451	-7.5995278905609145e-6	-0.000026129784968332397	0.00003982724471227542	-0.0000452505870947176	-0.00009742273565910807	0.00002871817734636671	-8.3373289003603e-6	-0.00006055039059260818	-0.000037763308100793926	-0.000025855353173030936	-0.00003458617921454406	9.379485742935206e-6	-0.00011788593427885762	-0.00002401955524792421	0.00003101540130297734	0.00010491228586534394	-0.000023632811240441586	0.00001199165507350297	0.00019272222300533934	0.00005136000190889651	0.0001326707172715786	-0.00004592834903739721	0.00009163929301585063	-5.746833495529474e-6	-0.00003470729853574173	-0.00002020544098178647	9.180251168042379e-6	0.000053377176457091805	-0.00008814676498566339	0.000011886241934185424	0.00003263513200249723	-0.00002222147867647429
490.5	3.828891386376913e-6	-0.00005656608672447053	-0.0000904688694875054	-0.000039536168416021894	2.6317692677972515e-6	0.00004378106631912	-7.295285093341191e-6	0.00014247531655628724	-0.000027936329423568195	-0.00008958029446051843	0.00006536019704095697	-0.00002989748747408607	-0.000033844452928574654	-0.0001079313125963573	-0.00006438195206171573	-0.00005192105903243805	-0.0000751794826115879	-0.00008205928885004463	-6.790910600295994e-6	-0.000010468564595317366	0.00003880654570712712	-0.00009091440856424222	0.000044818352528180886	-0.00007517619796660773	-3.6783583130727628e-6	-0.00005969282152864384	-0.000013076492168823865	-0.000052503715772289904	-0.000013955504292770883	0.0000730873396490736	-0.00001534273240002255	0.00003656946548411235	0.00013369527943426853	9.065679052316905e-6	-0.00006084090276192017	0.00013079628459819413	0.0000717889730625902	-0.00005154740695892241	0.0000355742178129973	0.000035598176636807246	0.000012533566679636835	-0.000036995404350044727	-0.00002258797361297885	-0.000012559026642647122	-0.00004958430547294735	0.000060228454455711005	-0.000028466439869803943	0.00002512611184584302	-0.00005559416781342544
490.40000000000003	-3.7231130801760736e-6	-0.00004383111021027797	-0.000022065849198978013	-0.00008152446581237828	0.00005841726921310007	-0.00003465952069980271	0.000046229170416345275	0.0000213014204522789	-0.00008791115260285435	-0.00007386633661485378	6.55060589108326e-6	0.000010180513358180613	-0.00006097527976676346	0.00001337610338184635	0.00004914535728751387	-0.00006470750889112056	-0.00005020332172625853	-0.000024766444921841008	0.00003528567362034966	-0.00011414075175841524	-0.00011001095935310736	0.00001713654201944811	-0.0000700047481388268	0.00001698235998725079	0.00005382466927114461	-0.00006896788949641189	1.393368674002031e-6	-0.00004073059114749121	0.00005374364828251902	0.000037887026915326255	-0.00011285690968118419	-0.00008770013871955131	0.000056502157332064066	0.00004381272991245935	0.0001194307998290658	0.000039804852761465006	0.00001857926986491933	-0.000032216952904165044	-0.00007592061283648026	0.00002876738954821588	-0.000045129880056168417	6.178940482476982e-6	-0.000049232762035351865	-0.00003912487015863252	0.00006563594436744387	0.00003128156809817495	-0.000019907607589787094	-5.89131157072496e-6	-0.00011837629700154423
490.3	0.00003968460696291781	-1.765791966392942e-6	0.00002358446971654235	-0.00008073445286427382	0.000022228281199337867	-0.00004734535858995395	0.00007085135494105471	0.00002774243369798644	-0.00021724272414596073	-0.00003664256858367644	-0.00004868647718058693	8.262202383277398e-6	-0.000022468740331037186	-0.000020080065321708923	-0.00008886256536954571	-0.000018799546633911524	-0.000026840339523725487	-0.00005104469119980233	-0.00004822679226814404	-0.00005043607094289153	-0.000034767635149626735	-0.000019248776574952784	-0.0000753679678944639	-0.000017509583910764193	-0.00011787898036022816	0.000024652673222758526	-0.00008811794699301979	0.00004650177875318742	0.000021473025905742343	3.401510303201947e-7	0.000012097106935336348	0.000027887144501221555	-0.00006569580593460314	-0.000049828886371646895	0.0001686329968695946	-4.37882434809376e-6	0.00008231340563760812	0.000015063430582841788	-0.00008476081261224615	-0.00007747096505417611	0.00010611181346513777	-0.0000318345529851533	0.00001710477859805291	-0.00003940740287361594	0.0000723503493849776	-0.00004944951864737407	-0.00006596354879406343	5.16046401147642e-6	-0.00006163474241878444
490.20000000000005	0.00002851670949236862	0.000012486955454736042	0.000176160166298099	7.2509950498962395e-6	-0.00005663123746064447	-0.000037824135404329366	-0.0000695171249290773	0.000019335193574113407	0.00007014357794694801	-0.00008328733257071495	-1.5450282878281207e-6	-5.673149936908556e-6	-0.0001413684966749953	-0.00007527384692120559	-0.00003503269677452427	0.00005904946721748818	-0.00005936470186410974	-0.000037475541221762735	-0.000024791459791520965	-0.000029601339049262925	-0.000033636719658247106	-0.00007163421805153563	6.163699380278139e-6	-9.660698788777018e-6	-5.74469553511387e-6	-0.00006141292049104106	-0.00014764535729184822	-0.0000196905217641918	0.000024773334380093508	0.00006866838378023632	-0.000022849842224282704	0.00001675794634836983	7.014964470157548e-6	0.00011505352852002894	0.0000647254171965566	0.00009091716299356162	-0.00006199865850542543	0.000019673057890762916	-0.000029973726509402672	-0.00003151135850578653	-3.3631677192945766e-6	0.00006309539928812358	0.00009137349668762097	-0.00011937384556385835	5.003622614418453e-6	0.00010128517789364155	0.00008174371059203265	-0.00004264667998190631	-0.000045631374101944895
490.1	-0.000032901544137279074	-0.000053456105981978914	0.000019866843672711827	0.00007381391930063272	0.0000264360328734115	-0.000054992370129320284	0.00002675911720479889	0.000015184391278689854	-0.000023409370477932158	0.00001706045849548009	-0.000058253297209311144	-0.00006719762741497075	-0.000024868132865000164	-6.225149991770176e-6	0.00002633668013432149	0.00004174220022789559	-0.000037913554654526316	-0.00006451197553883245	-0.00014021277853567236	-0.00009799168763984181	0.000014532127115978567	-0.00008212558660560962	-0.00014629356932740066	-0.00008251909623560782	-0.000127657004364995	-0.0000204352204996143	0.00002740900489622248	-3.38083077128488e-6	-0.00006332376127103725	7.998552213017928e-6	-0.0000491514225885912	0.00001716437731788188	-0.00005273643515872389	0.00008399740800416455	5.807043134033777e-6	0.000030020545700626414	0.00001909598169981525	0.00007724452378508736	0.00003780152364364258	-8.670749719052055e-6	-0.00008998533826782163	-0.000025650383505303557	-0.00004490453651088301	0.00001151290470315852	0.00003151110610118204	-0.000014190598661266303	-0.00003157425682287719	0.0000231961306801599	0.000011265094703684181
490.	-0.000070605601112431	0.00005395601151266782	-0.00011031743074234416	-0.0000172166401363245	0.000024025381338761662	-0.00008929128518776039	-0.00007754108311813337	-2.3478426925231937e-6	-0.000033823596028300436	0.00006542842718627828	-0.00009113153700876652	-0.00010543317803604738	-0.00002615422894630574	1.3336361767839232e-6	-0.000040251510104796285	-0.00008034582970674868	-0.0001294950513009212	0.00010191180738092241	-0.00013835058710161575	0.00004211614269605594	-0.00009409994047036593	-3.3348369063426135e-6	-0.000017926749814008	-0.00003887919944657536	-2.5884237730198386e-6	-0.000024503245132148608	0.0000711386021350151	-0.00006041852456952729	-0.00013638757797231597	-0.000029995374542369968	0.000056022222476858333	-9.169031054298381e-6	6.870357916078926e-6	0.00004474015986521146	-0.00003700843322600826	0.0000485448618942906	0.00004203205119062725	0.00012766097267896649	0.00006726776986524837	-0.000044210660936795154	0.00011551655690558641	0.00007711987487678742	-0.0000503197850548182	0.0000377351640401798	1.9478971343642576e-7	-0.00005496045805351714	-0.00008831393941727991	-0.000027899875071581496	0.000033780022608839685
489.90000000000003	0.000083265206046715	0.000017183653329795918	0.00009596215509755211	-0.00008502660474845458	-0.00007794938058912484	-0.00005850375781337193	-0.00003356936534720704	-0.00013235625351971274	-0.000013331586868803633	-0.000013030545179990706	0.00002253550191755871	-0.00009935749859795123	-8.115244848146735e-6	-0.00008266509223875501	0.0000895796767613979	0.000049657993740795275	-0.00009222456615641731	-5.836391688537537e-7	-0.00004678209350433718	-0.0000691159599086311	-0.00008009188727145983	-0.00005401127734654709	0.00002638059200262446	-0.000056239051200650695	-0.00002613011971153521	-0.00003249664385862596	0.00003752909895771865	0.000058544671832604645	-0.00006863935446419533	-0.000031805140112606106	-0.00011827280917363571	-0.00006765790687575307	-0.00004460320843832769	-0.00003495095091383932	0.00003712506413885583	0.000018525267191300975	-0.00008635679076060641	0.000022447082003003614	6.85034994970939e-6	0.000054834696610996586	0.00006845047977481982	0.00011677987038071295	0.000017816594197879207	0.00005000354686526491	0.00003302120459664798	0.00004027469833680903	-0.00010574841958911869	0.000043621599715720695	-0.00012171314206766714
489.8	-7.858100382575074e-6	-0.00006314560098816916	0.00006540392300560807	-0.00005815316484750896	0.000040646592300107266	0.00003260652764053042	0.00007355387979547984	-0.00010590137030001625	0.00011819873863411616	0.00001069255844434927	0.00006502675773126595	-0.00003571706110414266	-0.00006697411489318648	3.637458895549272e-6	0.00005669611244035779	0.00006241748068480685	-7.019443471105592e-6	0.000024834880797607843	-0.00002078327305678173	-0.00005483273068662435	0.00007127276746528825	0.00009618161978562315	-0.00001292387504280104	-0.00002271885416771877	0.000050418903548663316	-4.842225996187522e-6	-0.000012668251231383561	-3.6890724947777773e-7	0.000049486115317780966	-3.1871802522786473e-6	-0.00009897079441674369	-0.00008110821353572785	-0.00002725485168280703	0.00005420162708305161	0.00001015433264459884	0.00004792275386137283	7.124232395230733e-6	-0.000057475114890891696	-0.00007164022301670467	0.00006779058744824283	-0.00007848216562018753	0.00007072038335694138	0.0000770066685811373	0.000048307686469377385	-0.000025645699373816166	0.000041357184414328464	-0.0000463826084088822	-0.000011559377213062871	-0.00002872322768047847
489.70000000000005	0.00006587585252338965	-0.000043985516115791957	-0.00006266600552296957	0.00013546898170535912	0.00005080596377575498	-0.00004850963681750562	-0.00003908274160017019	-3.5962258629197477e-6	0.000030010944412100504	2.332049988967451e-6	0.00003059309195215003	0.00003368980223871962	0.000027192806540997258	0.00003891703915275492	0.00008655017866269991	0.00004998499029661085	-0.000011899647976783211	0.00005473624060128698	0.00005702618153006525	-0.000028007188622840035	-0.00012194970375638015	0.00003137394324008338	-7.504651746496095e-6	0.00006135046411272368	-0.00006794462957842349	-0.00007683934059994372	-0.00001701824094416297	4.323954051186068e-6	0.00018334552323136352	-0.00007208838602531648	-0.000056143211058966725	-0.00004258725539071216	0.000018052103308719787	-0.00001625604514238434	0.00005547096864139651	0.0000668389305831197	0.00020668395475505904	0.00003353520900073241	0.00011506773939962494	-0.00004870801101181064	0.00004216558983728654	0.00011564609612025684	0.00008555962012530199	0.00006717349565139155	-0.00011424657794892017	0.00005694504054929625	3.3131749282146157e-6	0.000041044660193040314	0.00004742202290408021
489.6	0.00007932783994241146	-0.000045861669318521356	-0.00003051805704007326	0.000013151014038427684	-3.4436832047059785e-7	0.000029683013197550505	0.00004770249210501766	-0.000040749197514299735	-0.000056269113534254866	0.00003679029274516917	-0.000040077216089408685	0.000056929165171546894	0.00009907647051914014	0.00004151806349606158	-0.000041356398872835005	0.00005841310247098345	-8.026692982493228e-6	0.0000333623936017592	7.407515106666514e-6	-0.000011248906015885032	-0.00011637295743691163	0.00014747059364906472	-1.7446218298045556e-6	0.000020669519303057873	-0.0000421713782443007	-0.000013501935919219402	-0.00010215037962943472	-0.00005517741289011198	0.0001231071068926548	-0.000038201399648225235	0.00003343207483838424	-0.0000659951625309845	0.00011094079814881653	0.00005624306204346871	0.00006891502298535701	0.00010032786100776696	-0.000023642296047281418	0.00009576346517679888	0.00011428149900883099	-0.000023756372001044736	7.746715708234167e-6	-0.000055539350706550394	-0.00005670146139804405	0.00011594554213845762	0.000020283325648579834	0.000044705025680970635	0.00006541044660608229	0.000036347931302733725	0.00003784703303989862
489.5	0.000031008204607023034	0.0001310151193771909	0.00009685268605394144	-0.000040617814256216144	-3.0287989858647187e-7	-9.863071297354126e-6	0.00006172990944808808	-0.00009386629540512485	-0.00004496039632169278	0.00002625852543861584	0.00003795206955013074	0.00006136924897282328	-2.5347512748401084e-6	3.994195671096699e-6	0.0001092425768210033	-0.000020253624926637745	0.00007233450765489508	-0.000010586296644655017	-0.00006152679211565961	0.000013569777674504002	0.00005230132243045693	-0.00007546922523474919	-0.0001445695520853589	-0.00004110968973174527	8.905861536878212e-6	-0.00006461893391322174	-0.000033318674443463245	-0.00010593079765630937	0.0000410690813472018	0.00004134944405497584	0.00012538555121037573	-0.00007434574210006585	0.0000245247367226742	0.0001103463836102174	0.000025780005393125366	0.00007384574929339324	0.000039237615076393494	0.00014086099186696283	-5.580067688680606e-6	0.00004752439294070733	0.00008700600367466	-7.591359520812605e-6	0.00002535231549632406	-0.000037027398596313944	0.00004020260903381391	-5.292927864688524e-6	0.00010630945304184325	0.00005488047750252979	0.00015646788806827043
489.40000000000003	0.000049592702076201736	-7.592084120136416e-6	0.00009771813094542833	0.00004677551441981321	-0.00010417851414631953	-0.00013322965223033382	-0.00009607347599573653	-0.00005293583221152446	-0.00006310427369554092	0.000050529577597860264	-0.000066414305325977	0.000014652853258864749	-0.000034487923183930814	0.000043011040631927156	0.00009116216618637749	0.000028317364599961855	0.00009458009271674588	-0.00003648691228409095	0.00006617095688252786	0.00005491284856396286	0.00005280648620740959	-0.000047147709014950715	-0.00002151657376407566	0.00002556156387632597	-0.0000824928674406539	-0.000019664167150916582	0.000046630095159153966	0.00003183132293257086	-4.192250893450493e-6	-0.000015449429503468965	-0.000031692147117755336	-0.00003819331275315729	0.00003834550400886564	0.00012721976967483467	-0.000014118278063427592	0.00004099469474397034	-0.000015350554214377797	0.0000425243735756552	8.033789199447103e-7	0.00011936303866826513	0.00004574123184439837	-0.000018772839281425732	-0.0000150451749364027	-0.00010485300629930826	0.00006315946138292286	-0.00005117549268796753	0.00008883658217100479	-0.00006338931452265888	0.00011306375011092419
489.3	0.0000780071975088773	-7.270893592305609e-6	0.00005663986989032634	0.000019994021452662033	0.00002992197443531999	-0.00006501403351539865	-0.000067439922082173	-0.000039727427966440045	-0.00012662236218990083	-0.00002454517261579719	0.00010470709027198474	0.0001327901190646702	-0.00008549762695154944	5.3792284481010976e-6	0.000016581024854544742	0.00012059764081258107	0.00009009906505416101	-5.6147028193933316e-6	0.00011790775175927604	-0.00005034850986772806	-0.00006620168611944771	0.000018056322514200274	-0.000044786823805159446	0.000055413310182429444	-0.00007308080833408391	-0.00013783998931905702	-0.000020652772657178898	-0.00005174565979518053	-0.000012247041012182108	8.827298933811517e-6	-0.00004589669256298795	-0.000015018840440102763	0.000057784551574870285	0.0000730308325861339	0.000046840647948906855	0.000042168151562629885	-6.909181714336591e-6	-0.00009275299392215422	0.000051238444410513225	0.00009586631824830405	0.00005918566827361533	-0.0000752139639685494	-0.00005814907772884377	0.0001255792812728022	8.50374382864588e-6	0.000018105720974903992	0.00012267661684406595	0.000016262420861511105	-0.00002672107761676746
489.20000000000005	0.0000488604921433202	-0.00006946087528828291	-0.00009059450041197311	-0.000035965691275299534	-0.000014276742747129314	-2.288064142597696e-6	-0.00007571015834013331	-7.222000880632501e-6	-0.00009480063444721406	1.3475559746343483e-6	-0.00008046282405797274	-0.00004244497316166124	-0.0000675216940719779	-0.00005865675114920202	-0.00005354873933967497	-0.00016036096700240503	0.00007567172425259853	0.00002713172293245345	0.000035826922015315475	0.000029915019629594537	-0.000023724242945089534	-0.00006126002306780918	-0.00005902082881295192	6.228145931280686e-6	2.1510583729452106e-6	0.00004968974904712981	-0.00009965782300441764	0.00017789842088008107	-0.00003346875779878857	-0.00008894613719395257	-0.00012143287253552589	-0.00013759642868918796	0.00001783991267037838	-0.000021363298821040647	-0.00004705514596534402	0.00002513273979825013	-8.007387855464769e-6	0.00003167560109218775	0.00003476483152242089	-0.000017135692039150595	0.00003393383242930971	0.0000293407872593345	-0.00005589066872262287	-0.000048510638258924196	-0.00006163475437897753	0.00007940506616267704	0.00014572413819539503	0.00006531509299808964	0.00009116275209870362
489.1	-0.00012511338756662012	-0.00006581861755393644	-0.0000745958038424777	-0.00010570014595443401	-0.00005675190929174178	-1.6099838548958186e-6	-0.00008044299769484605	0.000017940633225217088	-0.00008501016782641382	-0.000026319425036015806	-0.0001294436842258929	-0.00007074847732940144	-0.0000871044595936065	-3.5503123689896747e-6	0.00002592484550097881	0.000022108253074817286	4.832493013938577e-6	0.000047652243235763884	0.00002615633401291357	0.000015583817650185517	0.00007334697501886659	-0.00009274486390018722	-0.00014076097589147576	-0.00009258328514844045	1.8547151775749572e-7	6.8681796584595665e-6	-0.00008188663880526916	-0.00009068303609907082	-0.000050700929032567984	-0.000055713365795087085	-0.0000387999413444769	-0.00009459406478553392	-0.00007230976925571702	-0.00016074089561821323	-0.0001487871018679234	-0.00005364321761765376	-0.00006208311908108012	-0.0000892866777073049	-0.00005503000979302231	-0.000014627305601294485	0.000010892674186692784	0.0000564785616776316	0.0000656861740599953	-0.000056986944390485674	-0.000016324869058040207	0.00006920406951945813	0.00008893882977417948	-8.3652813573322e-6	-0.00006495945636518231
489.	-0.00015317663976384226	-0.00010974349200843795	-0.00013541514154753308	-0.00003991946543948357	-0.00009204788624251376	-0.00015314841124564586	0.0000749296671929433	-0.00008956951135969882	-0.00017321093462336257	-0.0000417291525800815	-0.00008671012746267118	-0.00011705511185634956	-0.00016335435009787446	-0.00010147475542152899	0.00003919904767008978	-0.000027263048362035842	0.00007777871048861991	4.245135959634204e-6	-0.000056192994068571755	-0.00003272852514181854	0.00006295926933557716	-0.000078087557343555	-0.000057307200882395996	-0.00003604511288453566	-0.0001799771295283139	-0.00018219990188399475	-0.00008707813067602794	-0.0001642647346813269	-0.00019154151681183564	-0.00009476999435802489	-0.00014077054301741683	-0.00006933190311236238	-0.00006281542277678382	-0.000026061336289278583	-0.00008967791843616591	-7.181754162215372e-6	-0.00008437210526675167	-0.00003932550200864686	-0.00003486814583904736	-0.00007546642598365038	-0.00010525673675617474	0.00002400017538865337	0.00005299050527551923	-0.00011140573845495968	-0.000067890248560178	0.00006021189354883201	-0.00003237837748116898	9.673378189655208e-8	0.00011390292072354201
488.90000000000003	-0.00017061351157090897	-0.00005179579275516528	-0.00009328864349518843	-0.00004361947353202203	-0.0001585976895773784	-0.00004186387903617769	-0.000013993548326161995	0.00009400358700896	-0.00019326684440926768	-0.00008599541000827224	0.00001752398244545467	-0.00006426335451713823	-0.00022875881343922496	-0.00016454937873858176	0.00006817255728932905	-0.000019686172703684877	0.00005208912765195693	0.000025613996177702503	-0.000050541054005296115	-0.00003348111430062686	0.000018767659183043767	-0.00007443738673740441	-0.00010291157148141996	-0.00008155630431760835	-0.00023797045408499066	-0.00007976052832982158	-0.0000754056482975439	-0.00006142952479043238	-0.00011513907143427098	-9.601364889850131e-6	-0.0002608108754545462	-0.00005908585143990589	-2.1696289314465604e-6	-0.000025344435553524887	-0.000034214553347367515	0.00004109731939737779	-0.00016409384556214754	-0.00007866270431689521	-0.000018850408825493198	-0.00006661369666686369	-0.00009027013095036108	-0.00011311246356471835	0.00011234431269211787	0.00006297233732599408	0.00012091106765307297	-9.628384304084527e-6	9.701430301067636e-6	0.00003449950498105289	0.00006199351914236052
488.8	-0.00008075517358875755	8.850933488966707e-6	-0.00007012158397976468	-0.00010156909922747724	-0.0001837584428396452	-0.00004774050699819007	-0.00011350271558851737	-0.000017549313963607233	-0.00026289005752197676	0.00003396660346442125	9.16491258637243e-6	-0.000015576000326930968	-0.00002808006023968478	-0.00009138016767454406	0.00001830466106210769	0.000036365470095734754	8.835831726621961e-6	-0.00001542496797046048	0.000023161653260568185	-0.000014312726702073566	-0.000053172785422806646	-0.0001315404041033541	-0.00005076942974115697	-0.00004304359968901357	-0.00005805510878241048	-0.00012544303166241004	-0.00009536363677820059	-0.000030547068439060535	-0.00022781728664724587	0.000038379493090803465	-0.00014075738304046142	-0.00020753229503711398	-0.00009408396133424532	-0.00007724290887524385	-0.00008283032931908661	0.000010825904510427077	-0.00011063914686254209	-0.0000370441659057994	-0.00010672095266383943	-0.00012189814360687336	-0.00010873193826454707	-0.00019128538171564208	-0.00011621884343724988	0.00002077260715903888	-0.00003134795050318774	-0.000059063111375782505	-2.9152129932225305e-6	0.00004246631030636618	0.000042231996763306465
488.70000000000005	-0.00003708609771118257	-0.00007195028386150695	-0.0001173768743346594	-0.00008607917925303571	-0.00003806449153798156	-0.00014815194970693965	-0.000024713811279066914	0.00007230096914313656	-0.00012915958847031702	-0.00006533768240429057	-0.000014918358995731303	-0.0000413670251685042	6.361166432069192e-7	-0.00008168489326159323	-0.00017259771084121928	-0.00004569748580072925	-0.000056108769416713006	0.00002073674538726237	6.172058596632437e-6	-0.00014255260958761075	-0.000055186317073422256	-0.00007444786148956694	-0.00003688664343190469	0.000010836321951851913	-0.000101174763601703	-0.0001157749331020713	-0.00003802062944800859	-0.00020426281241118203	-0.0000564470398393444	-0.0000668393371053933	-0.0002094862796518188	-0.00008238788267362824	-0.00013791092406862204	-0.00006716050644277572	-0.00006634184862379518	0.00008622372251319285	-0.00006193966669693326	-0.00001760052247172089	-0.00004689717509630251	-6.785839062649486e-6	-0.00011431322552958297	-0.0001399214105363162	-0.000052354840026885285	0.000021837995933856806	-0.00009477405694116811	-0.000010428266199433958	-0.0000952481367394426	0.000016165799029451787	0.000025482497161475478
488.6	-0.00011804385769226394	-0.00006550281825951959	0.000056017506072543574	-0.00008757194329620706	-0.000034644412163600385	0.000011348064440695998	-0.00007993241002254331	-0.00008497110413890045	-0.00004179680158804465	0.00017615961883323678	-0.00007278133945149967	0.00002064296887009238	0.000024811963327851303	-0.000056459561247527073	-4.4894537948826565e-6	-0.0000434505466115737	-0.000015920528313993	-0.00011275090112022324	-5.79457228262822e-6	-0.0000313791016802898	-0.00010522296712226257	0.000019981801270381816	-0.00012853063484235267	-0.000057041280082428175	-0.00020786102921457157	-0.000052956482082709756	-0.000014829767251294036	-0.00022270369200954226	-0.0001350986440782829	-0.00003385407462162262	-0.0001694966649237456	-0.00013159916684670294	-0.000041103058744831336	-0.000055416149477261826	0.00002264404633667538	0.000014643103417452917	-5.423579100435745e-6	0.0001611834204978256	-0.00014671152770165906	0.000019422637183953148	-0.00016885272640116496	-0.0001303737089281749	-0.00008462099071088083	-0.0001862867760769159	-0.00012155298736971795	-0.00005657404405017773	-0.00011150465920090158	-0.00006730927985841781	-9.914775208833946e-6
488.5	-0.0001682161454111916	-0.000010446011697461618	-0.00008568696123036662	-0.00002319442736932974	-0.00023982576448342566	-0.00011819126227533285	-0.00005345962724951432	-0.00003623680801027738	-0.00003648815315280547	0.00009990689023663796	-0.00009671521987534918	0.000028737334738666394	-0.00007720995027398327	-0.00017525902780043392	0.00005163171825505757	-0.00006072618444272757	-0.0001286743983203993	-0.000020343587870218276	0.00002728067786059119	-0.000010610237700050007	0.00006467541451213328	-0.00007676912430794684	-0.00010166621368805195	-0.00007810228878275095	-0.00012231380553673883	-0.00011130200499232803	-0.00008583626444913248	0.000012298337922845328	-0.00002151002298677221	0.00003124219534334454	-0.00010233135561542017	-0.00013871401941283062	-0.00018998483367926026	-0.000020923031181811964	0.000042212654485957	-0.00010840178076579436	7.162056354947128e-6	4.838755034788336e-6	0.000033980103643109825	-8.310090953623952e-6	-0.00005415817332162153	-0.000022018161251615222	-0.00008631151190342755	-0.00009550590484445486	-0.00014074890371601736	-0.00008379538205214753	-0.000013775179728826168	-0.000029580933875832742	0.00006610637481674563
488.40000000000003	-0.00009904658779699834	-0.000033503152835134706	0.00003885753622864674	-0.00005645884091022568	-0.0001101501705401644	-0.00004028119547572545	0.000018520663659902104	-0.00005009255281581505	0.000016119350656321755	-0.00001922460318954555	-0.00004176288849224436	0.000024538779900322608	0.00010776164832133789	0.0001500644498370793	0.00018672125084262417	-0.00013879368683775622	-0.00001790513667826102	-0.00015825504190843874	-6.022545190084746e-7	0.000028866488496110104	-0.000020845148298537832	0.000029975316908937437	-0.00002927839549837402	0.0000740468974518258	-4.752103910229824e-6	3.0031020159021937e-6	-0.000058400670402856475	-0.00011386759526162714	-0.00016004640265373176	-0.00004256613381411533	-0.00011248100749337892	-0.00009193265485834775	-0.00011823144259320648	-0.000014513034773180842	-0.0001402269620585018	-0.000036125231660417876	-0.00014869911576377774	0.00003174004989381079	-3.936645215649508e-6	-0.00008689917683387654	-0.00010910986741579097	0.00011700685818672821	-0.00009169455857835996	-0.00012354212146756984	-0.00003483381503492808	-0.000034251234946605426	-6.480606256511913e-6	1.0385422875333454e-7	0.00011556144981068582
488.3	0.0001181265063302661	-0.00009764963446378906	0.00005756992924040787	-0.0001172427121535398	-0.00008570249929843555	0.000056252388936793893	-0.00003676054957238169	-0.000026076034430829907	7.1641670337860145e-6	8.644880509182826e-6	-0.00010997294334905242	0.000018056430128664448	0.00013017767135849043	-0.00008502814042428305	-0.000024257091912268224	-0.00009249288208182254	0.000010710170943970328	0.00009770361136870215	-0.000015201212027640419	-0.00010933520881973299	-0.00009921309958874449	0.00006583335938400162	-0.000059261804780046885	-0.000026390269192954816	-0.000022170861226975707	0.00002187697530755208	0.00012021127082065898	-0.000016600018894622287	-0.00009766750765439794	-0.0000908915523331991	3.29032088251742e-6	-0.00008406140819098541	-0.000024342804791700863	-0.000014647421022112426	-0.0000687757641418785	-0.00011879102763900885	-0.00016711331539148098	-0.00005607437395714176	0.0001081345798414414	-0.00006935093989531466	-0.00006829616027313199	-0.00009849067992238531	-0.00003485340823486606	0.00007805395549425055	-0.00004037605232251857	0.00003859251067901299	-0.00006673901155238199	0.00007796611163297873	-8.035373470487168e-6
488.20000000000005	0.0000688563575612443	6.186816370597884e-6	0.00003567919914036374	-0.000014305331280774087	0.00005190006063087043	-0.0001166257958833645	-5.850644668778341e-6	-0.000010393915066282195	-0.00012287186442770355	-0.0000990876896418393	0.00003410893802071489	0.000026806306091674624	0.000011544316020591352	0.000049763418613302995	-0.00006116202601218921	0.000035605103043166565	-0.00003331664125616176	-0.00006915080712407283	-0.00007918837661602613	-0.00010354977780177108	0.0000330299091112175	-0.00002643285655971553	-0.000026396368642294336	-0.00012455638325345917	0.00010490934593847476	-0.00006495378487646562	-0.00002165177030533943	-0.00008212220290208714	-0.00007394669448169105	0.000056505045391479274	0.00004737120838392073	-0.0001353937303185105	-0.000060403442449246915	-0.00005050947267622326	-0.000038541923038564916	-6.876208534098755e-6	0.0001474304279020284	-0.00010308644558796333	0.00013202032399007888	-0.000011977302504312805	-0.00013065207962827618	-0.00007139069307253589	0.000030941223263533204	-0.00003544685650788112	-0.00010467285119872246	-0.0000697306783911624	-0.000054139027273302	0.00005280383117582657	-1.4089969903386928e-6
488.1	0.000027051679494514958	-0.00006405277827177032	0.000028004049738860557	-0.00003402381512252096	-0.000052553368668592524	-0.00007087069107553387	-0.00009761544108246342	0.00008581885833282797	0.000023138063083892325	-0.000036821366400098133	-0.000040035347885681985	-0.000025511811535935458	-0.00008044086624409548	0.00009542406270702126	2.6838869230343844e-6	0.00012381350978350031	-0.00004017515789198543	-0.00004460389107598536	-0.0000310071867000791	0.00006344057192424398	-0.00007472725933468295	-0.000025053786589041527	-0.0000405573842221157	0.00003708486386978021	-0.00002943307927067601	0.00003372808368158831	-4.2968728962601435e-7	-0.00006932964792067585	-0.000037832830437746644	-0.00006778785984660897	-0.00016640797773654392	-0.00010963011246281556	-8.842785981974752e-6	0.0000389287876941092	-0.000029426697926308373	-0.00006037536848877067	0.000034891379280966804	-9.027415619415972e-6	0.00005240517768747546	0.00006385645027423308	-0.00005493017285530749	0.000025298879122239613	5.333513363535937e-6	-0.00008096721920514041	0.0001254544539322101	-8.95164152066732e-6	-0.0001573412969895246	0.00009251177754420103	0.00012264698322483807
488.	-0.00008193410309537046	0.00011326939619962434	0.00002819740524784919	-0.00009501230872336383	-0.0000421739225552276	-0.00009159409808095643	0.00011963637373814749	-0.000028000271366817976	-0.0001039898706069832	-0.000018385739009455628	-0.00005893205989417034	-0.0000329109405437682	-0.00010239815838792982	-0.00003258794687163036	-0.000015699897028117882	-0.00010817725928163844	0.00001889315386110434	0.00002155851724033109	0.000037635537603957826	-0.000016171537205239858	-0.000041971051842633304	-0.0000722396742931073	0.00003004952778437854	0.0001429682813281817	0.000027242158751666456	-0.00008840047077483076	-0.000046756926506348704	0.00004711981332754662	-0.00009988570330621299	0.00004594212773896794	0.00003492369878481055	-0.00013291539904387154	-0.00006706707401215522	0.000037454108843341225	-0.0001635935037896702	-0.000016128908053784284	0.00013094756979596648	-0.0000948808628280574	-0.00006824416386176254	-0.00009258978793918417	-0.00005940642744098642	-9.516638201764827e-6	0.00003140878878904179	-0.000020626948112306257	0.00006224469937627203	0.00006491252880874929	0.000021963994220990115	0.000022069913753176553	0.0000405430927467383
487.90000000000003	0.00011326337486957259	-0.00006442127268364354	-4.793531675840984e-6	0.00005803085916380923	7.111683911341954e-6	-0.00010946912082007609	0.00007091984171135914	0.000038230776485572575	0.00010577952567788123	-0.00003943535147671472	-0.00007479901629830876	0.0000312901843540477	-0.00002405381976510227	-0.0000449097679581763	-0.000119469175101555	5.124782843042632e-6	3.1791368776758853e-6	0.000023848239150517758	-0.00007757531239988705	-0.00005820702861467272	-0.00009509210843044787	-0.00014660941134456146	5.045672230753433e-6	0.000056140670022736134	0.00012589561928693656	0.000014823130130581793	1.3359484886357701e-7	0.000012747881694392997	0.00011110393281251954	0.000031101221594297313	-0.00009645304070307078	0.000032984478749961964	-2.536754142371693e-6	0.000036824707701673216	0.00005361268877876622	0.000025964104941853358	0.00006185185164646936	-0.00019510022667516285	-0.000120856134429468	0.000027393371212498776	0.00010328383074331829	0.00005480445511035897	-0.00002056057410556465	-5.2421880051975204e-6	0.0000952043673001338	-0.00008151820313309575	-0.00006628143877947213	0.000026892207993793473	0.00002715476500215743
487.8	0.000053155880205186734	-0.0000700802428368024	2.2902439195086936e-6	7.933294406202564e-6	0.00009239900421185642	-0.00009916411143920063	-0.000036666387100647846	2.2996527795566795e-6	0.00009361084877527716	0.00009221708632412804	-0.00007649622996941833	0.00001859597960712836	-0.00014015969117798144	-0.00014707175150072705	-0.00002694635251971427	0.000041336331470515476	0.000060525313283835926	0.000030085762098625913	0.0000758667408149049	-0.00007245944947560251	-0.000132272075936896	-0.00015859686965251103	0.0000877087832834277	-0.00001961168616629653	-0.00024139633488683997	-0.000012608355020990652	-6.853425921193033e-6	-0.000045952011117393515	-0.00007095776719488755	0.00006375286161387837	0.00007378606783046707	0.000010080200964479512	-0.00011672118132769035	0.00017850739883169258	0.00001778840266896299	0.00004474693074930357	0.00007860070297615629	-9.678911487059913e-6	0.00003674598128099132	0.00008213223792262184	-0.00003649447462913878	-1.0176169861706676e-6	0.00005586265188018208	0.00002095738667977467	0.00006186145244882553	-0.00004130669103596661	-0.000014512725871027154	0.000044842489122293844	-0.000030405380237993385
487.70000000000005	0.0001218531577025048	0.00015352033637680877	9.622756765486685e-6	0.00001946147393531067	0.000030454030590587955	-0.000020483088025001825	0.00004163424936442641	0.000026484753559085397	-0.00007603066291393158	-0.00004360698526716652	0.000055252464691813816	0.00008448535521441432	-0.00002565965692923984	6.1414858950091824e-6	-0.000026823991025233594	0.00010228180832105022	0.00005475475460424099	0.0001561279904277407	2.7962325006099156e-6	-5.912944954131579e-6	-0.000037763925574466176	0.00004827382268177339	-0.00001828073835997408	-0.00005121823313985327	-0.00003250255892925608	-0.000036365875460858194	0.00017124919937796257	2.38112778846271e-6	0.00009274092328274531	0.00011716034214196547	0.00013845590468737363	0.0000781103095254272	-0.00003160386351808768	0.00015271048716570631	0.00005603625048155869	0.00006643789506329647	0.000022743835119210292	0.0001103053733386133	0.00019440190390104779	0.0001840127999316911	0.00004861810804774325	4.590701677181621e-6	0.00010451985202523688	0.00003864151413579885	0.00005780676659766038	-0.00012324669883113194	0.0001032743255832214	0.00013163635887282552	0.00004883924301868022
487.6	0.000040367486043616726	0.0001658353664811203	0.00015837092457230762	0.000047936360618958153	0.00007868341760829287	0.00011209426845724562	0.00011643478979087731	0.00018910024872682683	-2.8239540408055204e-6	0.00005217939194684693	0.00009424176633602774	0.00008962313981243331	-0.00007436407538001321	-3.020362579325811e-6	0.00009620770949011231	7.254594354287267e-6	0.00007544165902907003	0.00010025228987288005	-0.00009117152826208482	-7.097853807566508e-6	0.00008810665850178328	-0.000015542192119588557	-0.000021157648947501992	0.000046789851634335266	-0.000032036197887482974	0.00010291814822792981	0.00008124270355586937	0.00005017038541623921	0.000051241183881975706	0.00009701783192213513	0.000027417334355130698	0.000094684222649626	0.00010269529120979494	0.00006238445894988568	0.00008946282994222243	0.0001478847531737743	-0.000048249909775463384	0.0001603290675046764	-8.25256050102776e-6	0.00004752105041304739	0.00016210833593633802	0.00007889782625829598	0.00012870970870237304	-0.00010806144283761747	0.00007528598783353171	0.000017953167112338103	0.000049811761217199823	0.00013594940163430677	0.00012290326374862998
487.5	0.000052570520098848815	0.00027824066432701367	0.00012455838039658287	3.7210649516162294e-6	0.00017745615960223864	0.00008861412897695339	0.00021708348706309398	0.00008822638155606942	0.00004702638883986964	0.00017883754612154734	0.000011228607799664827	0.0000822823502194602	0.000053363986822172436	0.00017226876067292905	-0.00001703467249621407	-3.5675293837047413e-6	0.00008700674730036868	-1.8245587713778427e-6	-0.0000870131258818331	0.00006344296725384281	0.000019564834453854936	0.00014676392214437378	0.00002526113668429405	0.00006935475476320239	0.00013649496046123553	-0.00003407054838115093	0.00015626516684773858	0.0001527876970888323	0.00015262687384256092	0.00023441042143200252	0.00009386911311436726	0.00024853598956692805	0.00009455323878735595	0.00008178707838428236	0.00011911458981002479	0.000014545610591318809	0.00016828071988989342	0.00012145961344298279	0.00008954159268496255	0.00007818454518116772	-0.00002910655307408584	0.00009397349928085738	0.00015961538627363777	-0.000014827736091065795	-1.3690038871214427e-6	-0.000011134521810117023	0.00005902394442376426	-6.710673862510011e-6	0.00009217003223196413
487.40000000000003	0.00007371109896803545	0.0001624231352514474	0.0001307330034932005	1.625096172889394e-6	0.00015252475138202972	0.000015452434844751028	-0.000015020699819199743	0.00010203078614050153	0.00006186351073291657	-2.407795775236741e-6	0.00022783611568951532	0.00013670187465749417	0.00023472994338212931	0.00009781761790044627	0.00007661169905556897	-0.000027594841391936098	0.000011853354215233205	-0.0001898230796190732	-0.00003746322620466992	-0.00013429605188396712	0.00008835928392009342	0.00012630409703141623	-0.000020644372045875418	0.00005327033218646883	0.00010592289390000227	0.00016378536519618447	0.00021868379658911716	0.00018491784466221438	0.00011522993734550725	0.00018178617050969317	0.00011713211501633795	0.0002536214432244253	0.00008248603492598933	0.00011249889606326889	0.00005014990192679155	0.00017362462688867055	0.0001134092215184705	0.00016229152337043367	0.00004560553258058031	0.0000900807586759034	0.00006270101186581415	-0.000016264293110053856	0.0001208857131186483	0.0001023616383152781	0.0000433083270748704	0.000011105817285605836	-0.00006288715235858496	-0.00002433016659519251	0.00008443556680764023
487.3	0.00018804393013672357	0.00009407078480103698	0.00032255761038326217	0.00015722890944050544	0.00015674422623731854	0.00016687964819020706	0.0001201919291672639	0.00020172053904891118	0.00012560442364117246	0.00006703308274403823	0.00016684597293009423	0.00010919729775459052	0.0000661354965607514	0.00004795106075209094	0.000019893596036815045	0.000059117401883653495	-0.000018563905113461385	0.00011595501314860869	7.189108323890631e-6	0.00008008482416879112	0.00009341431106885684	0.0001430015669088474	0.00007369836920860046	0.00006035839358774492	0.00010845090126090414	0.00012592164521404	0.00008202841304751551	0.00016645606965805156	0.00018563505063065613	0.00019100233390678407	0.00022581471821718263	0.00017154854948979754	0.00016072771098502134	0.00023341522441159423	0.00014929801593666572	0.00025896219888927273	0.00007504631246273364	0.00013750543576543093	0.00004939032664202806	0.0001246684075392004	0.00009157790952292146	0.00006520134654608999	0.0001286938824371427	0.00015183483337826567	-0.00005202376646567798	-0.000010640614040351331	0.00006723804987709004	0.00006844183741802618	0.00015774542951283327
487.20000000000005	0.0002122164234651662	0.0002135437783352094	0.00022673200000075604	0.00009064764226066471	0.00019732182062734416	0.00016987913163983375	0.00015818841383745942	0.0001554786572790481	0.000056146637649862275	0.00016622146394917512	0.00018320732265344534	0.0000954868783477209	5.834060725107087e-6	0.000011321926652792787	0.00011098549311464032	0.00007631751028926495	0.0000948837426791538	-0.00011852334311852557	0.000087480184640583	0.00003738027098023755	0.00006034224340931759	0.000011882824634881294	0.00009220086855545358	0.00011479399628503164	0.00005522055125099604	0.0003272132396392823	0.00008992147629198462	0.0002414477509236457	0.0001210926104151467	0.00016522629536515533	0.0003159088661207516	0.00017983462166761824	0.000262385546965028	0.00028775013927423226	0.00013931287287815414	0.00028299078602838723	0.00011040152336199769	0.00020515457924103435	0.00006803878998802183	0.00032268559638716797	-0.000012128730156089897	0.00004247620992830059	0.00008355824647705574	0.000170666663342896	-0.00011599343194018663	0.00002521379715968542	5.333195746075166e-6	0.00018412784138582212	0.00002946830091591472
487.1	0.00027239468098386735	0.0002155966160073754	0.00024606737080441434	0.00015545820753482881	0.00021124632120257973	0.00008938628045463243	0.00021293303362181283	0.000021243822167643482	0.00006480366752306326	0.00004220188915183053	0.0001255497404833406	0.00004131498553579507	0.000013866246577700389	-7.820456116620225e-6	-0.000023949996956969572	9.746447347021647e-6	0.00005032620558064356	-0.000046996000535710563	0.00011151749445157208	0.000025923209025432643	-0.00007881119930258628	0.00006497498126584698	0.00010581162732574886	0.000029975752399539587	0.00008355308772269631	0.00016129248068459163	0.0001538003941419822	0.00016094496150862998	0.00014100427655539642	0.0002754866541138718	0.0002491408791651129	0.00029826888840813143	0.00025178220128830865	0.00018350768631465893	0.00022193086336155668	0.0003251534892710285	0.00022209513303769873	0.00013608657959422423	0.00012468326035805749	0.00013309295560841918	2.108628066050059e-6	0.00006082440960972587	0.000028753736288949624	0.000210481381565891	-2.6026647830558334e-6	-0.000057048307337859874	0.000022696119006674674	0.00002372950694847131	0.00010726947067416141
487.	0.0001748272056897403	0.00008262970408588542	0.00029298214054329473	0.00019238071674890597	0.00012195356232606507	0.00011406136183572016	0.0002591789319559454	0.00013540323926069609	0.00016451160230856045	0.0001417519428178151	-0.000018773352455972236	0.000021896471964502563	0.000022757687408155557	0.000022315391319297487	0.000042064028381492674	-0.00008417932836951762	0.00008735691512076397	-0.00004414463178350497	-0.00009541919600082352	6.131542293547056e-6	-2.1042579842366843e-6	0.00011700436819621914	0.00006060521345569478	0.00011083098804253152	0.00019258063072361738	0.00007097445075356182	0.00018995038263583711	0.00013875817641967393	0.00006648813607472595	0.000048396067229265824	0.00023694198727076585	0.00006780112120205421	0.00026096788523045645	0.00020740880571661692	0.00022664444511829793	0.0002659965450236841	0.00012182674406748817	0.00023615506580401587	0.00009982138482976517	0.00008452291804328976	0.00005781778432626665	0.00007996714061161835	0.0001270902159044636	0.00007332347490301107	0.00011408057185724735	-0.000014145283138670347	0.00016383159045322215	0.00006688126295728007	0.00007973349045717192
486.90000000000003	0.00030332354112550956	0.00019078033705004373	0.0002838407355273167	-0.00006540146024446616	0.0001062228854330897	0.00006704793496908947	0.00017059493457241817	0.00003446789343095764	0.000028684905156595197	0.00012162690474263508	0.00013697702734678427	0.00002486471861800788	-0.00003108767737691282	-0.00008321076689569323	0.00008210413349715449	0.00005307203507554999	0.00013600473449950265	-4.323709239348592e-6	0.00004514578520832243	0.000027601346049347335	-2.361050941445913e-6	0.00010803042738741747	0.00013033269201555032	0.000039344150309287296	0.00010423828951788773	0.000042970510873053656	0.00017706553187491945	0.0001246464970559609	0.00013544802291689834	0.00006632669910536105	0.00013311460940615752	0.0001379728408278971	0.00022718523088846126	0.00017193713123509033	0.00021746211370237474	0.00019500797232993605	0.00017826380924457292	0.0001646560203350216	0.0002709895577028347	0.0001742559265953997	0.00008892003039267396	0.00011707368009650333	0.00015877082841266006	0.00005344786788733457	0.00012145157894375143	0.00005215535076696589	0.00003130569121692942	0.00006732150500237275	0.00011109099810008204
486.8	0.00029483941041065243	0.00017805104129446238	0.00019403862112733365	0.00007208088555575661	0.00003292379640500425	0.00007048229862420706	-0.00006419037736003278	0.00003932040198747633	-0.00004297386942631835	0.00005396082904155038	-0.00006976785408496058	0.000023960171762945217	0.00005115034058571436	0.000024126719882468814	0.00007717927344300427	0.000020511326106465068	-0.000031200316718755056	0.00003060954451972517	0.00003110462127026354	-0.00013762327305220448	-0.00009348604994111197	-8.911462770682445e-6	0.000047743275472783426	-0.00006261839352134403	-0.00002967433613522164	0.00009314909042997857	0.00006468182781630689	0.00003404308737533871	0.000059676802464017045	0.0001786933051571241	0.00015578484153562483	0.0002044978296467877	0.00018390893293520447	0.00014283715762677281	0.00007757904650287055	2.8886660277060533e-6	0.0001528700296444006	0.0000162709986033705	0.00012748781914335262	0.00005553203010909452	0.00001468771287074729	-8.504325596387829e-6	0.00008994184719426807	0.00005599499131274079	0.000021312910356169326	0.00011683800678946345	0.00003921467274067806	5.336845525904721e-6	0.00014722292713262086
486.70000000000005	0.00018074579636579918	0.00004908480400589252	4.953542042355016e-6	0.000016519916797720794	0.00007085268304200592	0.000027979383534918943	0.00002276439480051557	-0.00004763542170980709	-0.00008150143047801894	0.0000760666172026443	-0.00009705706792815253	0.00006311643922359843	-0.00006799683339342677	-0.00005672243823396912	0.000049782956134759304	-0.000011058361145670418	-0.00004447131009034464	-0.00004292145083800112	0.0000928421488605064	-0.00018964954798017923	-0.00008473044711257374	6.555437219850664e-6	-0.000027977107944064433	0.00008984886295442488	0.00004424426782593952	0.00004698441004123943	0.000010592873421720524	-0.000036851176312753016	0.00006580946868644043	4.925020435221872e-6	0.000011743475393999976	8.88078275554404e-6	0.00018336452347612582	0.00013271001256851683	0.0001075921864687153	0.000209756401778379	0.00017532879623296033	-0.00003872505158199759	0.00018744918443909525	-0.000028699601371068873	0.00008995205347613131	0.0000671183781390747	0.000013335478516577965	0.00004441614755911957	0.000023758404488012737	0.00007577219419993385	0.000020453860351685147	-0.00004267458264297555	0.000012603623317965501
486.6	0.0002369298274551176	0.00007631025091791137	-0.000018246832037130872	-0.000011147322029638355	0.000020528806414650087	0.00002533263509290548	-0.0000394979711010471	-0.00011523658621205755	-0.00007207040422067305	0.00005769858804666791	-0.000068718540702648	0.00001833223534271274	-0.00009900568762656358	-0.00009556447616669147	0.00012316292559255818	-0.0000600487350455864	-0.00004701972258648001	0.000028149859291476127	0.00004428827540774478	-0.00001046349089026531	-0.00011214365203575795	-0.00006970720857972675	0.00003426671750127396	1.5602590982128202e-6	-0.0001144360781710926	-0.00011403401488148081	-0.00009977721955920035	0.00008324077658262658	-0.00002300668242537583	0.00005372379168436524	-0.00012311388428480705	-0.0000697907229398856	0.00003211017254330818	2.1601053789549514e-6	-0.000050993235205629846	0.00007093869697288283	0.00002253745814272038	-1.9463155776348092e-6	0.00006357472054174015	-4.9158076709442085e-6	0.00009397320726666542	5.839647096144182e-6	0.00006694632280774579	6.47201604990541e-6	-0.0000246363728080123	-0.000013072563396683892	-0.00002654071395434638	0.000025571930133076777	0.00003246429667598474
486.5	0.00008548725917167173	0.00004888770213810296	-0.00016157593129507376	-0.00011220025358485436	-0.000051582719305219956	0.00007582870531491699	-0.00007240049289999594	-0.00019298239418837022	-3.522573908710646e-6	-0.00006603562341116854	-0.00003303611614970495	-0.00012490569643970153	-0.00009832204147926213	0.00009158832254585114	0.000019779208818642636	0.0001116152093282046	-0.0000504307889630251	-0.00022999141590653992	0.00004184948123903945	-0.00015970389570620796	0.00005603107394947147	-0.00005323756290085122	0.000013079033417097338	-0.00008171025374192147	-0.00014952645602939825	-0.00012153116137455967	-0.000018521673000655185	2.6324571578023614e-7	-0.00005185738379625246	-0.00009354241746889579	-0.00004254880142925713	-0.00012742378157537272	-0.000026807631128031143	-0.000044805488200196885	-0.00011691241917933758	-0.00006774737985033727	-0.00006416640053442889	0.00002452437031745465	-0.000016604876802689433	0.000045910216489877924	-0.00005603002861661792	-0.00008425791226646	-0.00002196481560820917	0.00003208774483226423	0.00006619774512233416	-0.00007535627117691594	0.00010121902119622482	-0.00010167095360418456	0.00007115073066455532
486.40000000000003	3.9710063481106965e-6	-0.00011602942406678296	-0.0001263538599279396	-4.155632476227956e-6	-0.00024049115936672935	-0.0001195622103794326	-0.00010847379845146834	-0.00009954921086459303	-0.00011949688219333131	-0.00005578884243088535	-0.000027861260000084054	-0.00008397586283099882	-6.596230366006316e-8	-0.00003494936901319721	-0.0000603520750346813	7.109880031101759e-6	-0.00005049770151837468	-0.00006206695920782057	0.00006168713085251636	-0.00021339661541391167	-0.00013828302749020163	0.000025220585645617545	-0.00017745772899467623	-0.00009034174369086857	0.00005943209164409655	-0.00009742324143091334	-0.00009488696428701136	-0.00014965812935917796	-0.0001256047375929668	-0.0000879394337232946	-0.0001312556083907039	-0.00017367895896616315	-0.000052846503087414726	-0.00003106624243367844	-0.00009034061832724705	0.00004800504227790586	-0.0000509085379540736	-0.00003930860772791394	0.00005087934387122101	4.167132069776933e-6	1.248820743760219e-7	0.00009844903457598378	-0.000024712417163923553	5.713005216324203e-6	0.00007850596559242802	-4.0166798761520164e-7	0.00011447105257494849	-0.0001127423893902935	0.000044862446326104254
486.3	-0.00011519360788705572	0.000021125693143530757	-0.00012885294300418677	-0.00022141640984889405	-0.00015461064583041002	-0.00015713568117342198	-0.00007666212939021216	-0.0000796043122149525	-0.0000193890445374042	-0.000150711298050525	-0.00007355884452031166	0.000013770714566751797	0.00008966942023638021	-0.00001990665964720187	-0.00008370729908321368	0.00008383984909668093	0.00003830120718968297	-0.00020764945963241645	0.000019764840936118913	-0.00018108714692975178	-0.00009936540253715371	0.00007686687845336699	-0.000018915880030460645	-0.00007397165111795278	-0.00007789848581727542	-0.00017831259351847685	-0.00014277147665425698	-0.00010313605101422661	-0.00016845494164588422	-0.000041858499652034744	-0.0001375465782759275	-0.0001087474159728607	-0.00009945030027304268	-0.00011664596764153558	-0.00021329094139051495	-0.000036976851989205185	-0.000023175207988716152	-0.00008637363345137845	-0.00013499477546246704	-0.00007857131995950387	-0.000022080818952506604	-0.00008024203403365779	-0.00005895518404058728	0.00007346294872279815	0.00008722727880474956	0.0000376722279260246	-0.00003156312430733687	-0.00011020157036965377	0.000015110382319298225
486.20000000000005	-0.0002894134249561078	-0.00020357281674987198	-0.00009963444647011056	-0.00018992602781190852	-0.00010733360811303115	-0.00016903975895099532	-0.00012371737324133066	-0.00014911976069647024	-0.00013331336863848804	-0.000046260989100583136	0.000013641439147531328	0.00018518057219102857	0.000033359482122634916	-0.00001061787094899509	-0.00017656418322249757	0.000012375941634590196	-0.00008570220967148944	-0.00010228166780013635	-0.00011629521356527322	-0.000039255030325853566	-0.00011165172925426317	0.00011414898616462975	-2.874584581029661e-6	-0.0000274737777275152	0.000026499087599715843	-0.00009335312855938787	-0.00010074806188814885	-0.0001831163237884479	-0.00011417335566787804	-0.00010074495653004118	-0.0001248483174437466	-0.00024162605961644367	-0.00003827100333434772	-0.00008512587067209461	-0.00010738234871852312	-0.00009772300067286102	0.00003838941724050693	-0.00003764743482213714	-0.00011912747064873118	-0.0001820112593153112	-0.00010394281792068144	-0.00008600864533393472	-0.000026873983628588436	0.00005113845763427898	0.00011755010468467232	-2.500704288336179e-6	0.00005686454510164075	-9.55161572638731e-6	7.43235720992657e-6
486.1	-0.00020232426268380465	-0.00014764906254405866	0.000017006671161378935	9.772579492721049e-7	-0.000033179363525363446	-0.0000606199017428491	-0.00021336682606787826	-0.00008745281441041233	-0.000036541220976489915	-0.00009857883114721026	-0.00019830237672519656	-0.000023394671485147762	-0.000011699366688869425	-0.00008010304607637117	1.114669093599065e-6	0.00004307457085560519	-0.000017584130004898475	-0.000037102426057714545	0.000015270005452129573	-0.0000621386374374549	-0.000023011306968659574	-0.000045453237048773934	-0.00008786467028180563	0.00004818857820472263	-0.0001679023880397195	-0.0000805028917529242	-0.0001277509459515725	-0.0001470890013041979	6.177963038656774e-6	-0.00011075732502032002	-0.00018236040873174285	-0.00007383843342777804	-0.00015248732336886858	-0.0001130527615850772	-0.00020794229447665158	-0.00011732778932295609	-0.00011264029099795871	-0.00016008684745154588	3.397446787970351e-7	-0.00013919931191041222	-0.00007750974920627447	-0.000159763994656683	0.000010591819249884226	-0.00004157960143189157	4.192938644911593e-6	0.000024358366835746444	0.00006191510790107395	-2.656431115764124e-6	0.000018678824000891055
486.	-0.00010707346635488883	-0.00020112349762316153	-0.00023600245738931698	-0.0000885436366281626	-0.00014848523802631089	-0.00007162077437537895	0.000038982066619553644	-0.000039315025009351326	-0.0001835517541873278	-0.00010624419594685233	-0.000012370483595505343	-0.000037451334443088184	-0.00011121901996204378	-0.00001639627966982999	0.00007744617591613558	-0.000029358418425864214	0.00007042956013110139	-0.0000669023243744343	-0.000046798332626088885	0.000013496177519252696	-0.00004087565097911171	-0.00015120083963535635	-0.000038262146248261853	-0.00004646220400182673	0.00004112673683890235	0.00004147718799844179	-0.00007524085507909197	-0.00013370886156932846	-0.00003712235385529401	1.4739410817046948e-7	-0.00005439465357229452	-0.000011925136308099714	-0.00008741797720291277	0.00006119571860105057	-0.00016559136831646292	-0.00011955112148001507	-0.00005968931010072526	-0.00012804839641322274	-0.00006896354956575064	2.7713634861237695e-6	2.4930288239117206e-7	2.8198822248896334e-6	0.000030042829547154826	0.00004479377711572862	-0.00009536990748573588	-0.00003259264699723105	0.00009976151546104448	0.00011546756841738472	-0.00008178434030023516
485.90000000000003	-0.00021004775971244577	-0.00012673138078693233	-0.00004668143437977162	-0.0000465917270428478	0.00002529925448646535	-0.00010705559975860572	0.000021558081037556032	-0.00009149341094798975	-0.000021353497675673537	0.00004962123435750171	-0.00002163038069989741	7.800686608962621e-6	-0.0001467358842855145	0.000025408398115509707	-0.00007950359408955945	-0.00013541593896519932	3.550268706051162e-6	0.0000376158796577863	0.00004501994836045921	-0.00008652880024410618	0.00006705145872508222	0.00009631015970967791	-0.00013273174839370654	0.00004367326817785571	-0.000023126290490135044	0.000010406585168260414	-0.00011318595606030796	-0.00007067022548099856	-0.00012941858465411734	-0.000018625264264419387	7.292597138873529e-6	-0.00010124915722647765	-0.00007469915097960121	-0.00010796673989300158	-0.00014302845612068055	-0.000014617310091425532	-4.4477195145862426e-6	-0.000025051834832754492	-0.000186567822569414	0.0000210356670079911	0.000022311592392964263	0.00003333764183719531	0.00010312460547567948	0.00003413690052968813	-0.00006438579071316483	-0.00005457996239787631	0.00009811224317363437	0.00014654143618961322	0.000021619681545376248
485.8	-0.00013082685018199708	-0.00005070711022904813	1.0661515175514162e-6	-5.592499259822818e-6	-0.0000766328010840533	-0.00005828203405343032	-0.00008472401281818545	-0.00006874089365915869	-0.00013582156631831847	-5.52092884567641e-6	-0.00015921938967231988	8.254144374596743e-6	-0.0000686175065930703	-0.00002852835634773079	-0.00005248075944825186	-0.00003681006277268613	-0.00003286619543447414	0.00006551188039749035	-0.000019143454706443365	-0.000080193721537622	-0.00010353025773070335	-0.00007207564872231464	-0.000045700015670084574	-0.00003315825440253933	1.705688047777876e-7	-0.00007515278989244621	-0.0000939592788025621	-0.00013941977780410498	0.00005021786599473707	0.000018522099649086457	-0.00022880686400074537	-0.00007293187605850887	0.00002328776973552966	-0.00018586591919658236	-0.00013930829820442252	9.37412768702117e-6	0.00007700202633813071	-0.00008403326037474667	0.00008687530543503863	0.00006264442815272557	-0.00003092968783075394	0.00006144094023738213	0.0000687169893867109	0.000046946482700723855	0.000025130929008930038	0.00008991180998472488	0.000012694924614756291	0.00005773283528543855	-0.000034410275672702714
485.70000000000005	-0.000012983379077495191	-0.000036127719233372215	-1.370167534302385e-6	-0.00001298035399132665	3.701009800902505e-6	-0.0001263261791822826	-0.00008371830264425162	-0.00012216368085460962	-0.00007071388578308844	-0.00002569155068390021	-0.00007309696801636671	-0.0000707927025487759	0.00003492513506542581	-0.00008030361243272863	0.00002699750740077977	0.00004650558468328639	3.721771952922355e-6	0.000018956680036479845	-0.00003254891413026194	-0.00013214378550938436	0.00010549438200704217	0.00016141309300534142	-0.000010230544162238702	0.000060301482794073455	-0.00001409437142549746	-0.0001207207361580656	-0.00001105324404415243	-0.00022583771377019746	-0.00003418823977766958	-0.00003128639632388694	-0.000053762982351309704	-0.00018126635499750058	0.000017244956040977304	-0.00002703076337586304	0.00006289139022565713	1.3306135001533408e-9	-0.00001671789681453547	-0.00007895929751181834	0.00006061969809357067	0.00004855316016310759	3.009234768326527e-6	-0.000055030078888410236	0.00015789427069544466	0.00006851822158830264	0.00003083351792064528	0.00007117704632291144	0.00012359627719909719	-0.00007346773110925909	-0.00008724424496751115
485.6	-0.00004489641408756964	0.00002713056170008081	0.00010496715270130885	-0.00002162027067214125	0.00009734311188404563	0.00001904772780621322	-0.00016592989474244581	-0.000035671049888111794	0.00003955739658135542	0.00004431579461923663	-0.00006808681245018157	-0.000038488043213237304	0.00004998752151487266	0.00008937365736851966	-0.00005748909814924916	0.00001620801722596121	0.000056683370212258106	-0.00003276505957864814	-0.00005591277870420823	0.00008291688943978017	-6.209577668427925e-6	-0.000017780192749997152	0.000016114158620639046	-0.00011893272019346248	0.00005978051185256329	-0.00002460326999783959	0.00009556426991262258	-0.00015706752577514528	-0.00009756312395630605	-0.00011879636100496414	0.000010440446772898084	0.00004784633976428054	-0.00012854509270550745	-0.00001696749315376551	0.00008528727906513768	0.00005038724487654119	0.000059446421642729276	-0.00003263306412386931	5.012396775831126e-6	0.00007624634845189336	0.00003741757534202622	0.000024677487534659126	0.00007639905571825096	0.00011874843335188372	0.00010854489634182725	0.000025636500915641807	-0.00001642182762751643	-0.000036472684826036976	-0.00004519678677241899
485.5	-0.00005899730803173157	-0.000019419260319488105	8.424037606145228e-6	0.000042749193330044946	-0.0000854909600101887	-0.0000148710236909974	6.630534535052434e-6	-0.000028888017121092997	0.00007994576085412524	8.258782260329337e-6	-0.00009395412047391829	-0.00008141266350142783	-0.00012045611909206207	-0.00007303833656160888	0.00003818576932775348	0.000012959283220628938	0.00005151616108868022	-0.00012990078850990387	0.00005718425914355966	2.2007837516826664e-6	0.000020253915451123724	-0.00005078983649795484	0.00004309589907575297	-0.00003353204396626389	-0.00002548311180525148	-0.0001570411941072611	0.00015816518274311124	0.000063486940108755	-0.00012385155565260172	-0.00003625311761925714	0.00010967619693533925	0.000032084832174980116	-0.00010058516902301101	0.0001572554787555625	-0.00009613238676748357	0.00014871808221464185	0.00008758947676168657	0.000056843553987393636	9.675907771685054e-6	0.00005761349075094772	-0.0000173633834358077	-0.000024069137381652393	-0.00004461656222158959	0.00012008071184488999	0.00011375041322271814	0.00019141459626129467	-5.791973352610799e-6	-0.00004766983529421247	8.288644541466065e-6
485.40000000000003	0.00001446748555104886	0.00005077686564585275	-0.000031674093008988486	-0.00009339905306663924	-0.0001218108225442479	-0.00005807056789850814	0.000040537443512206475	-0.00004517246367720723	-5.939045553092953e-6	2.4879418332814275e-6	-0.000014757708065118536	-0.00012159591639614263	0.00015018455999716375	-0.00003513498930497912	-4.732554044828199e-6	0.0001271033455356428	0.0000656481780518191	-8.446939410886625e-6	0.000014300289615950642	-0.00003590706614027149	0.000024161867042934683	0.0001494662910643328	-0.00007626888178301102	-0.00006407284521790953	0.000015611862687324358	-5.430408567878667e-6	-0.00002870674670867221	-0.000025540532860170718	-0.000012476819924767723	-0.00004495296934844369	-0.00003457868928469792	-0.00013046792897872863	-0.00001699623302896172	0.00011213328055989069	-0.0001315672646324644	0.00010355309545091921	0.00005547387271597108	0.000029128399869999732	0.0000674540249595988	-0.00003306732626423667	2.1593211764634333e-6	0.00006151651741801056	0.000033603953071089785	0.00001588430822830746	0.00014098357789414545	-0.00001542524812301967	-0.000087988150604153	0.00007770189402533878	0.00006995617614434677
485.3	0.000044072903640041396	-3.081576459846837e-7	0.00004485066922140142	9.757828467659447e-6	-0.0000380959672103994	-0.000015317803953389595	0.00006208393486099077	-0.00005969634728511239	0.00009909804957476377	-0.000023152316918044025	0.000053972226684091614	-0.0001492033763247856	0.00005022641806981938	0.00009979197295692765	0.0000692095138756559	-5.2442111260696494e-6	0.000044814219328598545	-0.00016173090388823304	0.00005758564930918102	0.00007980808381903402	-0.00006484197642497012	0.00008460333556046989	0.00003490705165414875	-0.00010866594210955433	-0.000022682799627334606	-0.000026738778276909716	-0.00010449827561798686	-0.00006275844179189933	0.00007595590458120562	-4.5901552185131814e-7	-0.000010746634761486912	-0.00010840954386735944	-0.00001077848955052585	0.00004803420173389227	-0.00003978343659106629	-0.00006033787409134667	0.00010543852747925354	-0.000042821461655844584	0.00009400101406085362	0.0000936737273684451	0.000024999375272790947	0.00006416030528286234	0.00001559203158767741	0.00003804678446039498	0.00011501474741310464	-0.00007494787513155804	0.00004222696635984501	0.000010522146616232415	0.00001893978748261762
485.20000000000005	-0.00007011704208580703	0.000019633419350555284	-0.0000774661239469498	-0.00003802951645442892	-0.00010577746650970496	0.00005063586859539699	0.00003602283774231287	-0.00011515317997639303	-0.00008931150585449174	0.00008783056487727604	-0.00008648188637988003	-0.00005932064960019134	-0.00004584003972535176	-0.0001374257607773843	0.000026241839366035195	0.00004217855461677129	0.00010594510782850114	3.5709857857123596e-6	5.35747606126663e-6	-0.000020109710140878468	0.00006549991100137567	0.00001134646206242792	0.000025451534927301657	-0.00008324568288090777	-0.00003092799381483463	0.00008259355375013559	-0.00012455333142101323	0.000013788807142441927	-0.00005786412427486332	0.00003890070978413256	-0.00008537688296101988	8.053321121683256e-6	-3.5240960647477945e-7	-0.00002121786727192289	0.000035096593157001365	0.00008345804617060189	0.0000478293087601217	0.00014927157903317384	-2.6790112473831104e-7	0.000027451896671166494	0.000024741928477023688	-0.00012043868711560016	-0.0000826742914595613	0.00010866974322640471	-0.0000825771494613023	-1.8317543846345536e-6	0.0001496118710265202	0.000026013577479781662	-0.000031534497198191133
485.1	-4.576745426077369e-6	0.00006401673396324822	3.333030718499342e-6	-0.00014402621264613367	0.00002857071130382268	0.00001562820868316159	-0.000043782778426321986	-0.0000312827895913964	-0.00012072278499768478	0.0001240150023696298	0.00002087121376704879	-0.000038623707199644954	0.00005027876546453073	0.00003488157293778366	-5.815622792166858e-6	-0.0001701484246893518	0.00007888884173970888	6.351676781658731e-6	-0.00023678055197196897	0.000048396920822128294	0.00011586263993128512	0.00010366463349539761	-0.000044636814840243644	0.000050957752915312365	-0.000027502336220367596	-0.000023263779770421712	-0.00002479191679650972	-0.000023330329146058453	-0.00005678844523879204	-0.00006830198613580735	0.000056299142791999685	0.00001945855983338046	7.78687291989301e-6	-0.00002281564379175064	0.00006153504814646858	0.000024584138628152435	-0.00012124038642184919	0.000054264783836113516	0.000021649687130235478	0.00012633490822761716	0.00018437888287461414	-0.00002737275570373938	0.000023516666354087804	0.00011998096811217432	0.000016475546426956845	-1.5175334206999706e-6	0.0001488391612363267	0.00007915640554255196	0.00003309525941557257
485.	0.00020044246882873354	-0.000035967908712059135	0.000019776691274238476	-0.00010409764789807098	-0.000020572419235666397	-0.000014686296685013824	0.00004060413525554574	-5.2831675409248965e-6	-0.00004897610203021697	-0.00004075267337455744	-0.0000630449287760954	-0.00003316167563432082	0.000039718340068106285	-0.00005898489403508138	-0.00003523491741829545	0.00005478265776881029	-0.00009195073388678125	0.00007010035131897194	0.00004968342756278763	0.00008275533330242104	0.00007514919462842714	-1.3279388999348527e-6	-5.723130146997772e-6	-0.00009910133972707412	0.000027133866379757323	-0.00004051688177480086	0.00007731607097628514	-0.00010785363185090123	-0.00008234630259868866	-0.0001538838027589443	-0.00005926978620846124	-0.000053414838744402044	0.00006465924130855444	0.00007189928097339017	-3.5663430610463567e-6	0.00009686155973367974	-0.00008333917724343955	0.00010368557032922395	0.00010999469442871771	0.00008293330940970862	0.00009214887297309545	0.0000444900293855849	-0.000011598543464890344	-8.171751385580302e-7	-0.00003230817196017146	5.618829195589976e-6	0.0001655180434165456	0.00004768459346945022	0.000037421719992336204
484.90000000000003	0.00015113825947481288	-0.00012340485629153643	0.00009786554145201125	-0.00006433475173308878	0.00008394413104745488	-0.000039232115016996544	-0.0000201828134957722	-0.0000944888948883774	-0.00008222613795772616	0.00010649102901846015	0.000018692377207023	0.00013602402674381509	-0.00005910336071196714	-0.000017753985360096486	-0.00006245340160795889	-0.000047280104247790435	0.000019000461055127054	0.00008220295558651118	0.00014533979816214513	-0.00006617680765199648	-0.00009035054249476623	-0.00004515714017729241	0.000036495810282477964	0.00011871989274599196	0.0000790523973335106	-0.00005942892156806707	4.901823197785816e-6	-0.00006771097909149442	-0.000023419237228367363	0.000023757968633897954	-2.1929156787424203e-6	-0.00002976560036393608	-0.00007262735580832117	0.000021121731563699016	-0.000020823525649154304	0.00012077520150651325	0.00008296879699069791	-0.000028757450260086183	0.00020421435424361218	7.98941696900552e-6	0.00007646240752845335	0.0000754063636449338	-0.0000666258981062863	0.000024877285254655067	0.0001652367389197342	0.00005188151856539435	-0.00009394968262683222	0.000057934818530536514	-9.677910911240411e-6
484.8	0.00004008461038938206	-0.00001756875508900199	-0.00007704495809502948	-0.00014118687976311445	-1.2737657951497183e-6	0.00008533255781874774	-0.00007716266785749547	-0.00011261707110626357	0.00001960001609762933	0.000012622072529090043	0.0001644203556473184	-0.00006249906994026668	-0.00012206370178710984	0.00011825973552597485	0.000027846293816931584	-0.00009816570316687381	-0.00002493770665400356	0.000028764401826813886	0.00008999823455189748	0.000049564804132794804	-0.000018607004056997807	0.00005141632731324792	-0.0000645056967924122	0.0001228235545007282	-0.00009864141799590162	-0.0000311974109103589	0.00012652039153566744	0.00011723524959002673	0.00003474847218285838	0.00017177616192665622	0.00011342856720924374	-0.000020188530439350244	8.182188668308689e-6	-0.000051552264616234615	8.808525648697754e-6	0.00003382925950420613	0.000016056277690186458	-0.00007214734671105979	0.00014862865459082175	0.00006160860029728185	0.00008033937822797198	0.00016919052613111692	0.00007344436554637279	-0.000013231536410475438	0.00011380301724580173	0.000012652833589707749	0.00004754181410731432	6.063952978044696e-7	0.0000884110741116729
484.70000000000005	8.684513141155422e-6	0.0000163412137616797	-0.00002093601230891584	0.000029127921178053698	0.0001144046156213073	0.00008019101757773776	0.00008622051163503807	-0.000015578322858517108	0.0000621083668928341	0.00004145199961780702	-1.0764444210897369e-6	0.00004532183391925911	0.00011563785689578454	0.00015994408237155597	0.00006919692621463832	-0.00005946447536379329	-0.00004644060888359931	-0.00007372727357983134	-0.00003920211697610154	-0.00001780445613544117	0.000027190741103364497	6.3071619339963016e-6	0.000015254508599825826	0.00006837394284801615	0.000132425210731614	0.00004984021818965205	0.00007146349560569764	7.381464448914213e-6	6.07673783070513e-6	0.0001322626706864729	0.000018466497055666743	-0.00011398414002945702	0.000070555748584724	0.00013507580925840203	6.173418438461116e-7	0.0000252822657924334	-0.000014955622236340884	0.00001323186599869671	0.00018205492162169017	-0.000030320245561679407	0.00008586152412246968	0.000041591245854512376	-0.000046508360465051474	-0.000011785702070445757	0.00002971720767148484	-0.00014306137016512256	0.00008463955263789365	0.000026344860698501434	-0.000049457194449270526
484.6	0.00006481504204782325	-0.000044038792362554856	0.00006503490169544444	-0.000035546635014936727	0.00004478758755024079	-0.000056437620186749655	-0.000011920633485675444	-0.00005270386426469838	-0.00010503746331417326	-0.000029865860890031374	-9.907073150302622e-6	-0.00002623632679942402	0.00011262776060708742	-8.2313063575384e-6	-0.00003120650556819931	0.000024371367679260357	-0.00004643359953228537	0.0001111905134233999	0.00004067943811082489	-0.00003597940579158862	0.0000537909416420171	0.00010944404821084411	0.00004354261705085374	0.00006362438615417863	-0.00006306112348723918	0.00004415345676422008	-0.000027531238848957198	-0.00010190335866201776	0.00014862496752381256	-0.00001206083309608626	-1.3714711609629688e-6	-0.00012954932016134298	-6.461093452778659e-6	5.205692398782347e-6	-0.00006490282051788403	0.00010006422397174134	0.00002375507872427608	-0.000056700417015564566	0.00012359155552562812	0.000046607366620101475	0.00013351795138643707	-0.0000817391329703026	4.32240545523008e-6	0.000013894905599155469	0.00001673179466524948	0.00009266223925621223	0.00008236632264310542	0.000051211293460254396	0.000051908104472985464
484.5	-0.00007573429787325703	-0.00007965015061674814	0.00008980188915518095	0.000018472974769686255	-0.00007442169567327441	0.000014747216146209607	0.00003072335405073472	0.00007040760208040035	-0.00009653137805772671	7.961088027849848e-6	8.69482061020029e-6	-0.00005691512111450332	-0.000023814625270190997	0.000035156514145026955	0.00007588764783782345	0.00005138266861348726	0.00005492225025997454	0.00003349745656454773	-0.00009046052155113375	-0.00002915156185696443	-0.00002261601009745043	0.0001594648032553683	0.00005195521623800772	0.000032430527582391944	-0.00005102569123177544	0.000014677789129509996	0.000012766568569950228	0.00004911697140307633	-0.0000309257895999313	0.00004029634450366174	8.670441297059242e-6	0.00003355518397587379	0.00006304417439077554	0.00021445231636565482	-0.00008749537848671501	0.00009090512615805283	0.00015472467603162499	0.000033414373566887224	0.00005594370753168148	-0.000010793883196247663	0.00012911823318555307	0.00009889951261463599	0.00002372049562201436	0.00009215365071274935	0.00008402288802504602	0.00009348471446630054	0.0001540130044313095	0.00009280297405836094	-0.000024975566290565226
484.40000000000003	0.00009566964161834282	0.0001256514096530431	0.00002740968238856919	-0.00012758268312945952	0.00008414107919956503	-0.00005257461950717088	-0.00004617305870497111	-0.00007530192207744083	0.00004414695184128073	-0.00010943859799619044	0.00003618434214601766	0.00015877561592455086	0.00004217216434394829	-0.00006804059983133763	0.00005048197094292315	8.8385997125905e-6	1.6293868884965213e-6	-0.000036491286555883745	-0.00002705572844237168	0.00009608465467558093	-0.000037927384679053725	0.00004250516170519319	-2.3582364566984937e-6	-7.306672388205761e-6	0.000025706939388506897	0.00017908846593843783	-0.00004049007515821216	0.00014993220899072474	-0.000019033801605248385	0.00005956739224791167	0.00004717639831624108	0.0001372880936008825	0.00011804281000960876	0.00012969854336901979	-4.604556872791998e-6	0.00006244334888278543	0.00007015663660744346	-0.000016603332812972212	0.00008856095853408286	-0.000027624171362858635	-0.00003000164945954173	4.78792316204226e-6	0.00007203551766641852	0.00003172032287957198	-0.000018836477389628537	-0.00003719561215350114	-0.00003628627560715229	0.000054672037674068456	-0.000059553637391241774
484.3	0.00006038816193690595	0.00009243659822650323	0.000026716784336236387	0.00016248390928560275	0.00016340579105451972	-0.00014509263856669332	0.00007785953396172933	-0.00004112605817677221	0.00003679553923615142	-0.00009429519146625533	-0.00013547161573973843	0.000028348970246278536	0.00007400961292098335	-0.000033908575572249355	0.000014937656406667268	0.00008228709521211795	-0.00004410786311941705	0.0000342669585684524	0.000017949437597665312	0.000024417758202823598	-0.0000642324057741069	0.0000827599985451697	0.000013923136250160265	-1.300833671776975e-6	-0.00001708892473399957	0.0000953236041355744	-0.000015497903777701228	0.000049491042075648634	0.00011722793240407595	7.760919164582318e-6	9.963441340736065e-6	0.000025445768667934382	0.00011732811982213747	0.00005410577744470842	0.00009041387504317178	-6.0313536124019945e-6	0.00010344152273775944	0.00011902124057746371	0.00006146210302643217	0.00004744012246721789	0.00010957174740404139	-0.000020285864434818	1.8302403702375025e-6	0.00013686376161809661	0.00001335408633013511	0.00003514429879165809	0.00006873524581539554	0.000033318122887625235	-9.921663536606503e-6
484.20000000000005	-0.00008689110448055313	0.000013437717075839435	-0.00002262491588331028	0.00006924518251569896	-0.00011895727390124944	0.0001277674028234967	-0.00002223343883661169	0.00010558129882668301	-0.00007249821975071335	-0.00006160907620398896	-0.000022617685369947143	-0.000031407981163777584	0.000033788017516929824	-0.00006699706460197799	0.00003208310504683706	-0.00005255718346380241	-0.00006574698717277891	0.00009230626074400322	0.00003079126044423817	-0.00008644311286780616	-0.00008449549173523936	0.00006778272786264554	-0.00004991428821463675	-0.00009339833163638737	0.00003556194746159608	0.00011162294078240289	0.00008523297733025955	-0.000053636963702159834	0.00006862256548457474	-0.00006432644344253427	-0.00007509595709594037	-0.00006171073873743733	0.00017834926162793943	0.00014613459633862696	0.0000347219629409015	0.00009397727293628994	0.000058948838681617704	0.00015923479165540197	0.0001165176448058174	-0.000048096615065861356	0.00008195213447405867	0.00012030687786940435	0.00006281628640784955	0.0000476976924043152	0.00006382743691293266	-0.000023228302604590073	0.000028932576463486917	0.000022841106186626746	-0.00011927090143606619
484.1	-0.00003041692782238125	-0.000014416798631170031	0.00009899189672367887	-0.00003943710356872038	0.000029781861078849803	0.00009077291152280299	1.6109910603571054e-6	-0.00008615543895309477	-0.00002466867545493637	0.00003527292285533663	-0.000056088564868637246	-0.00004754234116321519	-0.00006124751771019477	0.00005488835866172135	0.000022100242254491365	0.000022041019352188568	-0.00003279541824685967	2.593490450889208e-6	-0.00007219023995247312	2.764071984566829e-6	-0.000068664320294038	0.00003450581414731557	0.000016601583748268893	-5.892843456613788e-6	0.0000673993413619969	0.00012541149574679891	0.000045048093496729794	0.000020524650328542803	0.00004513648690737115	2.2678118115769161e-7	-0.00004893889939029962	2.6088900844755926e-6	0.00011558623260916889	0.00010249030008366037	-0.0000704187738902296	0.000040648801621790954	0.0001271564098366923	0.00008371417912786055	0.0000955875996783322	0.00005961627959556108	0.000052990137159836886	0.00017617971458651262	0.00007334186613620696	5.474686833150559e-6	0.0000786075121103542	-0.000052080121076299393	0.000017430185476237238	-0.00006532719530919164	-0.000046320431143488306
484.	0.00001837656137407311	0.00005553666551761	0.00004784788058194327	0.00012408331829969718	0.00010287623522187798	0.000044894249548614446	-0.0001228431032648398	-0.000151699340045515	0.00004603388141378092	0.000015505800584964528	-0.00009834662393373856	0.000055687642149373115	7.500440408520487e-6	0.000047341122008123595	0.00011513770229631606	-0.0000992505067008626	0.00003479426074101534	-0.00001379884784689071	-0.000023446768954062404	0.00005006916916887166	0.00013193192219406716	-3.0754959523928896e-7	-0.00008198843436281095	-0.00004605979108766799	0.0000725242072388091	0.00007416687394734626	8.255298478675805e-6	0.00006321907105337482	0.00005339825546260876	-0.00003717071230955261	7.221881574269223e-6	0.00011827405820001192	0.00009092755174293211	0.00008195095152607408	0.00005302660010894476	0.00005596843541172977	0.000027341310366307326	-0.000040151515700971403	-0.00005574915406531769	-6.288769855512816e-6	0.00006539937777070113	0.00009918046957995747	0.00012810967990013747	0.000050774701885391854	3.533777374886554e-6	-0.000132725450894403	-0.00009950542845754675	-1.2362143859246823e-6	0.000017252579124102708
483.90000000000003	-0.00007405512940214893	0.00006438327872086672	0.0000745620021183666	0.00004529179594300333	0.000114777254758678	0.00004862023883580536	-1.4312727249556835e-6	-0.000030704924406381516	-0.00008475890900465032	0.00009884805927614268	-0.00007127012077531511	0.00004862052628076832	-5.081730496788101e-7	-0.000014889578337980437	0.000111488789645049	0.000015738994703551583	7.147437818757829e-6	0.000025011337879536722	0.000042672890343139154	-0.000020865612723586364	0.00001895348487309677	5.59961713208793e-6	-0.000047746188164605763	-0.00005485978248191869	0.00007563213493494379	-0.00009704558876862552	0.000013022591654784422	-0.0000692127456153703	0.0000514957021074658	-0.000053694445611004427	0.00013035011775566492	0.000038950575811770835	-3.4960140293385176e-6	0.00005159284359910447	0.00003221531030656366	3.991994417537507e-6	-0.00003766657641648921	0.00011380473638211812	6.888690385577373e-6	-0.000038262293872457063	-8.255649068257096e-6	0.00011593495450735375	0.00006853655367885077	0.000044442043614408294	0.00008905894723267226	-8.904080927492736e-6	-0.00011491289240268219	0.000142497386869046	0.0001063006137354204
483.8	2.7290043478613523e-6	0.0000417734998510374	-0.00007374809377320811	-0.000035448296481638465	-1.4148876573081821e-6	-0.000014805515046620389	9.221910521660577e-6	2.2641761809171832e-6	0.00003625514477536543	0.00013286704427865908	0.00003577674835464755	-0.00008274670733727601	0.00013564634920265899	0.00005355476591087127	0.000019583473625453112	0.00003219839531554006	-0.00008830726205839834	0.000022758103378825277	0.00007192461525427417	0.000016462188665748916	-0.00020738888065532796	-0.00008391004073552991	0.0001641686805212462	-0.0000909083011203917	0.000029256995881241865	4.881086029895755e-6	-0.0001419822881274501	-0.000024835860037973108	0.00015772525501224252	-0.00004637457017213917	-0.00013103507668039385	0.000037309780927178275	0.00005184124397273293	0.00006586983163936026	-0.00004102434164790464	0.00003747545141526167	0.000011063944533408981	0.000055131791577978795	0.00004596518035532021	0.00008532129313431275	0.00004645924757689202	0.00006886979124729934	-0.000025047196896253177	0.00006572824800912884	-0.0000626942906857162	0.00007850674597326528	-0.00002130874260921746	-0.00001705433030837833	-0.00003633441277397935
483.70000000000005	0.0001834305417313965	0.000013854392757500757	-0.00003244060543300463	0.00011840775538078587	0.00005434838911295715	-0.000051075150298541036	-0.00007861777187274944	-0.00005414210382750068	-0.00005899640874312153	0.00008251535390546291	0.000010463179382444064	-0.0000745908625666242	0.00008516619334103938	-1.787984973306654e-6	-0.000026296765596357775	-0.000019316309834609547	-0.00006188397389918572	-0.00007487167942539116	-0.00004092098411718024	-0.000010213595605401444	9.099733690073623e-6	0.00008055906691747762	0.000044988953801790584	-0.000051594299211489496	0.000047404647670207994	0.0001793829000596136	0.00015775738253498458	-0.000047107509792130834	0.0001397704149777347	0.00015071182577804337	-0.00010354730878915251	0.00003470221163868535	-0.00006144657439319998	0.000043791876523650206	-0.0000759450638171524	0.0001458033318676134	0.00014663967682922524	5.244299260261606e-6	0.00008461415172289144	0.000056803912379435246	0.00003370508358534399	7.469182097176765e-6	0.00013329667263293455	0.000048265839189984036	2.7556779520730983e-6	0.000043668343205327116	0.00001569925227599003	-6.555546186191307e-6	0.00004853561922931229
483.6	0.000020717907518262455	-2.8961012539162693e-6	0.00009921275926957648	0.00008388648694353845	-0.00004105312393501668	-0.0000772425484931176	-0.00006583411161554207	1.4375428183764395e-6	-8.749654038305008e-6	-0.00002723834379809107	-0.00013195287393457395	-0.00002662477369894808	0.00011189386234965645	-0.000023737627733851465	0.00004533727452990365	-0.000017608854469734265	0.00003955429549342382	-0.0000473016851893659	8.24045369184607e-6	0.000032998017789387013	0.00006076513857700424	0.000048124926791749684	0.00012692285512812528	-1.0795897223261149e-6	-3.0663715052213893e-6	0.00010982060037105092	6.839673299360513e-6	-2.071124494309448e-6	0.00012192370831465255	-9.440402104410456e-7	-0.00025012437351162295	0.000058829466785615276	7.156764142996828e-7	0.00012479082636331792	0.000015806537914014662	-0.00003776569134254038	0.00009016878770998397	0.0001107896077555761	-0.00006565085299935984	-0.000011469719618327782	0.00012856877068821455	-0.000057007110602758483	0.0001399841684142455	0.00008137258173689395	-0.00006120202534022249	-0.00001951778078989066	-0.00005905841475883988	0.000025752692658456454	0.00003045684111332952
483.5	0.00004437196039941886	-9.187210909258962e-6	0.00006876826291627316	0.0000706990198155098	-0.000026977512310211766	0.00002366967875713606	3.733558755007052e-6	-0.000016832460912998707	-0.00007259177133353503	3.712753890905941e-6	6.589270224630596e-6	-1.3862944299312718e-7	-0.00006370048235152704	0.000052956888619467614	0.00003123582914261765	-0.00004461671066654729	3.330696484076884e-6	0.000042809326301078594	-0.00015280522523510842	-0.00001387637515795551	0.000012547195247998081	0.00005873920696317927	0.000035345498279873194	-0.00005629471795847994	-0.00010381135204694363	0.000052897188101158244	-0.00012261282797652848	0.00001397122436381021	0.000166394581166748	6.132029371648073e-6	-0.00007015686880076048	-0.00006313425384239121	-0.000016117691562303823	0.00010788125949970455	0.00009707711142034846	0.000022614154551864908	0.000012882344032891245	0.00005045884293327441	-0.00004980074766437354	0.00009003724027262282	0.000051405653312793065	-0.00008583345352304169	0.000026899813593004085	0.000052686978054686174	-0.00008839838278127544	-0.00009204945849046663	0.00010327877079951835	-0.000013827308919830361	0.00004311963750181326
483.40000000000003	-0.00003257276153101438	-0.00009901999483310687	0.000015173665526615248	-0.000012884941374265212	0.000026526351874436228	0.00003670183475053223	0.00006377394715213328	-0.000033438080825129874	0.000013106414067776058	-0.00007115390511956165	0.00008500567809630452	-0.00005872277817836845	0.00001798480733766188	-0.00011372704044114044	-0.00007535321150800597	0.000031844029428754825	-0.00016125630785699795	-6.605328519582667e-6	-0.00003258508875723481	-0.00005662573670186754	-9.136384313841034e-7	-0.00003950914771360574	0.000015001796411617916	-3.574597109514443e-6	-0.00007027427167316752	-0.000010938302694573118	0.00004410044246705284	-0.00011314083277130704	0.000031043185657606185	-3.8079216398676402e-6	0.00005548975849071775	-0.000016812145757794002	0.00008519567206086177	0.00003712191725225064	0.0001606112439510188	0.00015998386660830274	0.0001121611432284678	0.000056118979424144496	-0.00003495105473479777	0.0002199978129443899	-0.000016217368174891264	0.00005161122735475884	0.00006555271399826124	0.000018336839255830398	0.0001257994606725283	0.00006215918608902849	0.000026491530684238135	-0.00012189708376095438	0.000028693335918240365
483.3	0.00009642246328413261	0.00006409481719894317	0.00013499748664157505	-0.00003195899805630405	-0.00003541943104019211	0.000051330068937174896	0.000043220430680615096	-0.00010898115555179064	0.00005733329753742754	-0.000012214017381319767	0.00001790513645350408	-0.00012447449963578496	0.0000390988822412468	0.00006305391401531433	0.00007491474466753726	0.00004722631048696089	-0.00007738496495499132	-5.4395930615011264e-8	0.000028619734108162065	0.00011496874373125619	0.00007301754242226685	0.00005448485121006576	-0.00013417546818500562	-8.48106637088538e-6	-3.0288674900084148e-6	-5.056365383360613e-6	0.00001918266303701122	-0.000030066846381835464	0.000010037055447752339	-0.00008678421776391211	0.000012553313626264031	-0.00003443925983175983	0.00007658348931383017	-0.000029565660148327386	0.00006455587503050156	0.00005521181744466707	0.00005267641155657195	0.00009950457725184863	-0.00007304740884161559	0.00007709163084567092	-0.000044727164368879	-1.7576156846246517e-6	0.000025724502425432448	0.000036828099763749535	0.0001530899371580235	0.000030079972282542083	-6.956867552338045e-6	0.00004914860768992801	-0.000021248214884557024
483.20000000000005	-0.00005491043194065458	0.00009004029951918308	0.00016617065203518094	2.1274964466003155e-7	-0.000036864817926334496	0.00003743112668446678	-0.00001742317264346624	-0.00004371134193824207	0.00006158611247268915	0.00004887314230478686	0.00003415874300738166	-0.00003827057722689207	0.00004632882454853385	0.00008604662707622785	-0.000021005930687045463	0.000013367406652625875	-0.00004702003191516018	-0.000040291415721682486	0.00004216905621156161	0.00012829336754780114	0.00004007011212956799	-0.0000523910457220606	0.00002956341106730075	9.538981412715014e-6	-0.000034216068585181675	-0.000013399404019264765	0.0000954304859318741	-0.00001581601513532271	0.00001271941450997521	0.0000519667905397287	-7.387561450610723e-6	0.00003221639621002569	0.00011197590707151798	0.00007122597549324472	0.000026479267039296513	0.00010228706555740418	0.000030552525662064056	0.00003039488020763005	0.00008640990546559899	7.839914623123285e-6	-0.000038753439401100025	0.00009604560723948914	0.0000558800214255213	0.000010903235067501485	0.00007481235985624212	-0.000058852617745289504	0.0000149528172161365	-0.000035962347914592934	0.000020938291554254943
483.1	0.0000412708198389896	0.000057953795623265484	1.6163372438223942e-6	0.000054755058564339115	-4.747363052601749e-6	-0.000031000353445532995	0.00007012582148923301	-0.00005901648358385581	0.00008576103777230897	0.00005342124875923722	-0.000056959288241237906	0.0001112050884042446	0.0000691899014022013	-0.00002468809607832283	0.00010504107192246221	-0.00004472391688034096	-0.000017542145475672293	0.000037737193410075744	0.0000630005110856864	-0.000018203667128119906	-0.00006876802539147349	-0.00005912211759000021	-0.000029668526671529035	-0.00003817641589677066	-0.000016605227964066238	-0.0000754442701739024	0.00011412751733181934	-0.000047913635994711424	0.000036319013786046444	0.00005295919438487442	0.00019877882505627253	0.00003547175256213268	0.000013594260636332987	0.00008038124526478922	-1.1610008506404796e-6	0.0001403703306361695	-0.00001355985833032413	-0.000013651704908013754	0.00010267901354271241	0.00004436805905668834	0.00005750540509622649	0.00007227930836972409	0.00005970786997100275	0.00006692351508349773	-0.00006648422884270285	-0.0000935120697142835	0.00001599783631514127	0.000027452987299147284	-0.00004417195692669569
483.	0.000019651086586766788	0.000014335132466919355	-0.000012448629321952853	-0.000029496252113835285	-0.00013383963253324357	9.069794789893303e-6	0.00004309741160026608	-0.000029420375179659637	-0.000057716208188111845	0.00004431127696608158	-0.00006351338166568456	0.00010163063885683493	0.00009186548370778632	-0.000017276447311406775	2.6412874976162735e-6	-1.2152484648772342e-6	-0.00001627602034443893	8.677972030279128e-7	0.00007239963085303331	0.0000673057990356131	-0.00005292136187806475	-0.00007410655224789905	0.00004611355680894736	5.677796380603112e-7	0.00003721643033574041	-8.547500193352718e-6	0.00017633721763408528	-0.00001336461973858161	-0.00005972310546333744	-6.00683859748902e-6	-0.00003374090954410625	0.00004612845898480924	0.000012280854119199032	-0.000016021647383455614	0.000036208615044816295	0.00006558936141075211	0.00006620251016169308	-1.8753091233926928e-6	0.000035416961519284644	-0.00002594742397468879	0.00014080209332064262	0.0000732948943688166	0.00007488480031311867	5.029848737854597e-6	-0.00014674261302822695	-0.0000711910814725561	0.00006702970626445374	0.00003122853424581168	0.00010590954377606487
482.90000000000003	0.0000849187679411256	0.00016215207091042135	-0.000026700215107866332	-7.113811297375876e-6	0.00001429487660021384	-0.000010612993940058845	0.00007983050649253877	-0.00011580937442597803	-0.000023524623989066188	0.000033080084975071	-0.000046041045642433614	0.000012397780925818474	0.000016252618709362626	0.00004329674852204931	-0.00004073229450283759	-0.0000902445055281634	-0.00003491954922440132	0.0000546034200246966	1.2207966480050017e-6	-0.00008385454277543117	-0.00018504795506909963	0.00015689047267228851	0.00004255526095779775	0.0001315451888316099	-0.000023451302623213614	-0.00007722689460081444	-0.00001549770973768394	0.00003148964529596212	0.000031770897981372	-0.00005567838813976568	0.000040433984588246664	-4.828619611892442e-6	-0.00005214380685796785	-0.00008581519504468572	0.00011178826983334039	0.00007792229554750988	0.00003087154565108197	0.00011619771501287089	0.00006243014824679052	-0.00006862322514572622	-0.00006650167144227716	-0.00003060291563838261	0.00005629180211454583	0.00015586064647027858	-0.00009577769787792614	0.000017542457222632167	-0.00007276997751943506	0.00009761057553679465	-7.29477150713593e-8
482.8	0.00009386613220828922	8.467498564293039e-6	0.00003233133529615899	0.000053867679795391925	0.000021654632387668252	0.000043714779499145565	-0.00008840064149719337	-5.351301520534001e-6	-0.00013254382590732942	0.00006047994453048741	-0.00002488284668016317	0.00008323662533385337	0.00012671359426100437	-4.5725906443847025e-6	0.00007576448018803757	0.0000804984266770004	-0.000056951613062583	0.00009498352463561878	-0.00009417110866975672	0.00006619565062587521	5.789480028145768e-6	-0.000025927873606944012	1.4040350153008823e-6	0.00002009384583478581	0.000048203492569910206	0.00010989949272422617	0.00008394777322498705	0.00003140357235295683	-0.00004628188557609768	0.000018533695099783952	0.00007258620634314334	0.00003853556293612574	-0.00007097288957212652	-0.00003484141893967133	0.00005517707388952465	0.00015340618005188632	-0.000018750767461702033	-0.00005843906327169212	0.000040734667919768125	0.00006214856079679656	-0.00005000955373629839	0.000016552439497002563	-0.00005848090431610276	0.00003553958648496178	-0.000028884752535168074	-0.000019996054678170787	0.00005973061013487771	-0.00004157681480627195	-0.000032357823853970445
482.70000000000005	0.00010938304735242738	0.00008537124232178207	0.00007730307535633925	-0.000049140289668647644	0.00008485835893907343	-0.00002106315521508645	0.00003452620958435062	-0.00015344691917613376	0.00004430729152541448	-0.00009788026595270458	9.349539466336208e-6	0.000025674491414843102	0.00008080284936457346	-0.00006660391276370904	-7.649061223662398e-6	-0.00003033503690156292	-0.00006564687839151987	2.243872695067956e-6	0.00004393383861765728	0.00009951789723967522	0.00008854562548643035	-0.00006368457951894795	-0.00002305668761882705	0.00006161158706255481	-0.00005825712529328945	-0.000027147943265196044	0.00004527416596003353	0.000012420664575085707	-0.00006357066771580229	9.788191718307803e-6	-0.0000361048467072716	-0.00006684972985536379	0.00006161142265213415	-0.000031670646327408985	0.00019031741033034255	0.0001651023610320392	0.00008391039699004452	0.000011709824294693265	1.602901683502336e-6	0.000025335412475070823	0.00006463901652468626	0.00001659792501918891	6.320376987828409e-6	0.000011167995489223816	-0.00015916302683922456	0.00004209932800705025	-0.000022400031387414033	0.00004715311511973616	0.000056935425411705316
482.6	0.0000805975138415615	-0.00004015540389405641	-4.057646927217408e-6	3.013755797332915e-7	-0.000012250328265425909	-7.683062271165655e-6	0.00009901334704684822	8.857594823330355e-6	0.000012148581896105024	-0.000023664412398527622	-0.000023493711529932467	0.0001244340159657917	-0.000035820112109415304	-0.00003377072916002581	0.0000259155918357799	-0.00002096906448027631	-0.00001820418063829995	0.0000456727974879641	0.00006473339979905185	0.000014336352540531394	-0.00007074952681645507	0.00004661010680452432	0.00004042540756238714	-0.0000978725725204755	0.00002579085177469625	-0.00005515481866210489	0.00007083397088766743	-0.000021836936303475492	-0.0001312370440257052	-0.000029085462823216448	4.411804374848862e-6	0.00011901797603916945	0.00005452343939387599	-0.000012862218297685363	0.00011074859977267088	0.00014370904495922957	-0.00002096837314464924	-0.000059618007929733554	0.00002386807792117944	0.00004023848654554194	-0.000023420030015042826	0.00003975236320204794	6.161262478126634e-6	-0.00003713352171556189	-0.00007368658052023603	0.000049050201410600376	-0.000034766390521635224	0.000014945144573367648	-0.00005836357715925185
482.5	-0.000013983641952652187	0.00008898824479987465	-0.00012916749528360283	-0.000030721360106362094	-0.00011489509994551796	0.00012968475861905725	-0.00007612151683368098	0.0000586832952380072	-0.000039224317577899466	-0.00002205091693509764	-0.00016783791751490438	-0.0000885418357291358	0.00012214095985085317	-5.427508311771026e-6	-0.00009086879909382195	0.00004581415553615849	0.00008714525739772868	-0.00001392204751655965	0.00007373860628115464	-0.00003811267981874693	-0.00008232984453275404	-4.523477233424718e-6	-0.000024500943535400282	0.000020786267572319933	0.00010557686094518466	-0.000018960707132312227	-0.000017152544509483348	-0.00016773824208315936	0.0000888719475495574	0.0001446971385944704	-5.402615701541753e-6	-0.00001823187588557731	-5.75843897904919e-6	0.00011282472742377692	0.00011149400778401693	0.00006226556953236101	0.00006367408398838024	0.000013971510209572757	-0.000027566609652040358	0.0001619599248539775	0.000010057856337737473	-5.703518342689876e-6	0.00005927965004857679	0.00007844327357481162	0.0000481669326142918	0.000013127882236099166	-0.000030158892877420605	0.00004376491105385822	-0.00005498896746409761
482.40000000000003	-0.0001184130587051966	0.000016590837481234876	-6.309470255368164e-6	0.0001233558213842477	0.0000504388284991688	0.000018567022439495778	0.00006734824563495539	0.00007358821952300459	7.316694994785621e-6	-0.00008409417280348327	5.932175798212437e-6	-0.00003424986619947323	0.0001078622275410553	-0.00011698896122330315	-0.000029651114003737065	-0.00005450680695572233	-0.00003210333317147037	0.00007436244560991686	-0.00002395286786361942	-0.00001480109717204276	7.223880159897678e-6	0.000023322041978089534	0.000024840761086808796	0.00005645905790543454	-0.00005437098605909181	0.00009483787269394436	0.000043912617524069595	0.000044854399404822124	0.0001034745023809425	-0.000044328034299123335	0.00011969396132373988	9.831783216379767e-6	-0.00008873468066297155	0.0000483740870088514	0.00012046116504978234	2.2317269692449993e-6	0.00003125980352916934	5.3680500818678056e-6	0.00007487542525085373	0.00021425490636116292	0.000051537182184992554	-4.131681656508173e-6	0.00004171117136997848	-0.000024267166908006794	0.00006172838128073047	0.000103393557606717	-5.4002169428134864e-6	-0.00004052733843448604	0.00006309081028208411
482.3	-0.000054805513159002814	0.00004157895272830147	0.00002686017287115301	0.00011401121186610061	-0.00005676824999015513	-0.00011940518000696578	-0.00011226062378183701	0.00008598551905242757	-0.00006027114510402856	0.00006007009001666194	0.00003022303487174469	-0.00008252583549123551	0.00003286510240386245	-3.861080373763847e-6	0.00009522240754822956	-0.00007400261840883109	-0.000042988293008003523	-0.00003410266773234542	0.00005466569587430721	0.00006439861119569578	0.00007709281110967098	-0.000035513171918286095	-0.00004045427826491381	-0.00004755570443818392	0.000046937569745349235	-0.00007505199184059723	-0.00006227186554320474	-0.000027703628532348637	-9.89958642393828e-6	-4.728201603575142e-6	-0.00012407728725150275	0.00003934199158341385	-0.00004995860820857071	0.00004176830156926584	0.0000981118672544929	-3.3537151813926668e-6	0.000010630962089222983	0.000025304547238928316	0.000043187890942738034	0.00006573932543544654	4.704869491556716e-6	0.00009751732667236254	-0.0000763226347567258	8.307860363387395e-6	0.00009182353102025798	-7.317353294416032e-6	0.00002877114297641018	0.000040207169056240195	0.00010574520875192269
482.20000000000005	0.00003771206902638756	-0.000021427832104389837	-8.006391979909134e-6	-0.0000412333086320579	0.00006679939831666024	-0.00002795486729328115	-0.00005995186550783692	-0.00016018943270467508	0.000035244289793690865	-0.00005122346804819965	-0.00010630727659096453	-0.00007225184905105465	-0.000047522357464337505	-0.00007071917614286108	-0.000021583997954688437	0.000024563221749721004	-0.00010365254615369852	-0.00007702713426038221	0.000034700009861777624	0.0000354057601150567	-0.00006824472331592586	0.00010174101029459914	-0.000025010998961145337	-4.077806919091666e-6	0.00007443612852478709	0.00008722657969615174	-0.00005669445007501738	-0.000034429043755710364	-0.00010223878328406783	0.00007030576920012517	0.00005214268582886681	-6.328584406145605e-6	0.00007798717557577688	0.00003106079886354411	0.00004432229582935953	-0.00004844048712692175	-8.35836479266547e-6	0.000059135349716656	0.00003112141279252246	-1.5460561808504645e-6	-2.8901213555089475e-6	0.00008327467885237541	-0.00003643820338288459	-5.775187014136658e-6	-0.00006423676108742245	-0.00003264482515842205	0.00007630610094389988	-0.00005875270416361747	0.00003218033272442789
482.1	0.000057984006643863525	-0.00002454924251057193	0.00011408554070028225	-0.0000748397153323569	0.00006570208812651377	-0.00010529281062673824	-9.421455575092242e-6	-1.7874274764764122e-6	-0.00003101375559275965	0.0001553278230470084	6.0305121024710056e-6	0.0000503403066969181	-0.00003379832623893954	7.388062091803973e-6	6.698150496431624e-6	0.000029633375750719445	-0.000046956216533519226	1.7920310902842362e-6	-0.000014635583120729679	-9.819536419071917e-6	0.000010209558235901024	0.00006977087882999546	0.00007952352200984997	0.00008047572025362586	0.000012297550825410472	0.00006463482519004766	-0.000016536807929902165	0.00007889599595613792	0.00009299383685616361	0.00014803965328850596	0.00008909118156917153	0.000025340790146422278	-5.8156768362697846e-6	0.00005734368896163451	0.0000668676994914733	0.000044946790596611696	0.00011283096972856588	0.0001277998504154343	-0.00003837999012604106	0.00001392092426524785	0.0000416605086107627	0.00010545525635568573	0.00007294538186335052	-0.0000651207848209958	0.00011525483412250143	0.00005815755349703987	0.00006478263454879651	-0.00008464926688475721	-0.00003402603729703267
482.	-0.00003358120287036729	-0.00007536216638790634	-0.00003634667123586609	5.938870224107601e-6	0.000016121295310030617	0.000011666074044987332	0.00002594834514701015	0.000053739023605960375	-5.117571362805855e-6	0.00004617748558301802	-0.00008899480508190049	-0.00003742713285429414	-0.000021677828920329298	-0.000036046886750738	-0.0000769444389124938	-0.00004320630457073634	0.00006168483051919789	-0.0000779374335445785	0.00004072991775949124	0.00007567049877125447	0.000013498562560183917	-0.00015580816320831233	-0.000048964317423900364	0.000016102240944432503	-4.771944267040006e-7	-0.0001242060418627087	0.00002623017528209589	-0.00010583659496414235	0.00005571253017716206	-0.00003231240990335564	-0.00007145568251069629	0.000037718806054091814	0.00003083241236186471	0.00004045211370471301	0.00011150431028389459	-8.341783549938495e-6	0.0000898102170203632	0.00014047367257978221	0.00008579242912339807	-0.00003869719482542042	-8.683787589001794e-6	0.00010680061594761597	0.00005007405532724646	-0.00002651055407551186	0.00008961920308049259	0.000019027359256386873	0.00010030520733140374	0.00010894026408326491	-0.000076751311577459
481.90000000000003	0.0000835262660178964	0.000029985981975041244	0.000016961555922802762	-0.0001595376286428855	0.00006773746879417132	-4.764046348776763e-6	-0.00008385187763350577	-0.000021276128258805924	0.00002831314228233725	0.00006979447796020346	-0.00018903248386774248	0.00003888377290153665	-0.00018881532174466533	-0.00011810386974871006	0.00004637244016517428	0.000016487431994593102	-0.000022879378242582863	0.00004162511162560982	-0.0000399751646756513	-5.124232578644761e-6	-6.62596156210314e-6	-0.000050283896686659284	-0.00007432795057345629	0.000023860419717025307	0.000045001727298419364	-0.00005680823127665446	0.000056271271863256676	0.00004561247032384031	-0.000021386077063803098	-7.81607366975001e-6	-0.000028593024443798482	-6.718810889464326e-6	-5.408485481430469e-6	0.00009180603189290623	0.00010388900539753717	-0.00004812002348177858	0.0000583203855034567	0.00003710950331210892	-0.00003556119976956366	0.00007164505195894261	0.00001532579258704658	0.0001103607601670294	0.0000669019300418736	0.000059303222471721104	-3.306174419733304e-6	0.000026417060831946212	-0.00009521671762761166	0.00011263402397906902	-0.00008049037255748375
481.8	-2.1999940459696736e-6	0.000028793494337134764	-0.00006254701001313085	-0.00001430175228668142	0.00009019568387401728	0.00003494947001155438	-0.00003991057226620619	-0.00010579541097876164	-0.000046980665104547433	1.7363413681623058e-6	-0.00009830221584687361	-0.00002987466202848951	-7.90577398517913e-6	0.00010791101922450472	0.000021553289741706866	1.3410923325879454e-6	-0.00004553968898822678	-0.00013423057554515564	0.00011793861788274477	-7.03262822727784e-6	-0.00003439977615033364	0.0000700223936231189	-0.00016207564051010456	-0.00002432408761227672	-0.000019267769918480685	0.000013633058399410982	0.00004543237384325081	0.00003364064710639451	-0.00004965906832866798	0.000034113406851011895	0.00006349130511178651	-0.00010979231287565802	0.00008837463817113831	0.000029716301426263572	0.00011147666232283337	0.00006578752115394827	0.00005826826469572178	-2.2307146976684224e-6	-0.000022266445414240525	0.00011309276240848077	-0.00009569442075572741	0.0001441548040683377	0.000023681275046410363	-3.803344587517819e-6	-0.00009113613559028077	0.000018985161153788182	0.00003390879493383136	0.00001595317455984145	6.8005564736487185e-6
481.70000000000005	-0.00003322294693974577	-0.000055023908051069956	-0.00008174555322576176	0.00013473122402632768	-0.00007926484491960827	-0.00007801152335581239	-0.00006635940325598774	-0.000014874984947832743	-0.00007477039069845599	-0.00007727210195629404	-0.00005258490855145732	-0.00006885553189411885	0.00003149370120405908	1.6659565280309714e-6	-0.00018454960937478644	0.00008900811462353195	-9.604290951716616e-6	-0.00005996773349459906	-8.312067571967347e-6	0.000019545931817723544	-0.000019775580404375148	0.0001895373438539296	-0.00008002325720050378	0.00009847948533815509	-0.00001693165373893609	-0.000053084918724033084	0.000038304773951123924	-0.00001763834658501737	-0.00012922302056626848	-0.000013293002709776058	-0.00005317538655128693	-0.00004390344240186207	0.00006213624816716232	0.00011612339128864812	0.00006379404989746347	0.000019924134199350316	0.00013017494755919595	0.00008752953405422678	0.00009249639177375605	0.00007322815430258256	-0.000050644316210668	0.00005918320586820122	-0.00001494735838505984	0.000041867183682063806	0.00009167715104579059	-0.00009555781321033519	0.00009920151273141108	-0.00007076813656642696	9.343029921093847e-6
481.6	-0.000012668548857017531	-0.000036851854679712	0.00011263837842046417	0.00016582010954899272	0.00005874958745907927	8.814700212862431e-6	-0.00006235645747245037	0.000011835378159971054	0.00002417468738499075	-0.00011666855848670342	-0.0000670611137034978	-0.0001672198898234659	-0.00003787627496275581	-0.00001912087739373335	4.801893801980884e-6	-0.00006132430774091096	-0.0001148970954276423	0.00020565277453911965	0.0000409350635673163	0.00006011249247090054	-0.00005854026757919962	0.00007656749099920657	-0.000025045077259337804	-0.0000805786926751269	0.000047396957073693685	-0.00010578117397266136	0.000015453977089783495	0.00003481408339754268	0.000017847737849995723	-0.00013572111027153918	-0.0001136644643788517	0.0000687473614329948	0.00001899075853212434	-0.000012632898332628822	0.00011129413981183378	0.00011016842318948063	0.00009981374663371545	-0.000011069467131481963	0.00002868772076274309	0.000012923039121215143	0.00009430670572520478	-0.000024909897271537206	0.0000739835056007912	0.00011675261350023032	0.00005952098673240702	0.0001389894030892225	-9.05719982027933e-6	0.000054678584132201025	3.266820886819808e-6
481.5	9.830516105391353e-6	-0.00010637088003791136	5.9898906363150915e-6	5.756780226640823e-6	0.00007480111162949711	-0.00003147693174117703	-0.000040753819049029304	0.00013800933384580113	0.00005182924546457523	0.00008936077205005022	-4.252424499323279e-6	0.000023908190941430536	0.00006045121403868155	0.000024630047527396525	-0.00006054113239573691	-0.00019521140020210712	-0.00011318127032962411	-0.0000319456165425207	-0.000046514008496429494	6.971474743615965e-6	0.00005792312898705539	0.00012398462451972085	-0.00010683925572741327	-0.00003251313539300454	-0.00004817135975848449	0.00006836978753674408	0.000058380166232943365	0.00002181151278126115	0.000047822044367867985	-0.00003471760547946337	0.0001358281953622578	0.000039539376785130496	0.00007644927976851214	0.00006941561764141766	0.000027240108831242016	0.00009517704020784273	0.000058938104167228815	-0.000027719360052487062	-0.00009309251553041542	0.000012047804906544714	0.000041599883895099006	0.00005494924413933487	1.8443172289459432e-6	0.00007687621545613754	0.000013233686921130268	-9.648489262309587e-6	0.000025380408335870356	0.00002329732666431581	0.000028078015233307784
481.40000000000003	0.00009872556614394588	0.00009807342117803194	0.00008391105639769578	0.00001917936074783217	-0.00011104573127021207	-6.500217923386051e-6	-0.000017798694333880384	-0.000019039474468374168	0.0000984818544820482	0.00002551351425094265	0.00018084417494095652	-0.00003872751409397809	-0.00008507215867896685	0.000026741322245336945	-0.000010798677502787678	0.00006544863463498317	-0.00004773046704978977	0.00004289212029051291	0.00016085609120591513	-0.00004678903880616671	-0.00007014760163641705	0.00013043768095976369	0.0001389657302582575	-0.00005037930251460702	-0.0000296346089630439	0.00009180110282486537	-0.00011635774040230602	-0.00006569611942292914	-0.00004725047496174223	0.00002063319906446492	0.0000892346673645287	0.000019460584171758787	-1.2674951460545253e-6	-0.000039708801309339974	0.000026208106876176692	0.00007895990935758758	-0.00007521160749074542	-0.00008016075962440924	-5.266672951675176e-6	0.00003530518394172504	0.00010316366804914504	0.00014725173869566628	-0.00005889688102274318	-0.00003709920778830016	-0.000053401596551012235	-5.28891449856037e-6	-0.000037283736683780474	-0.00007248203972558281	0.0000421026829415467
481.3	-0.00005020841926852504	0.00003053553331353795	0.00019963142261573386	0.000011455653518363263	0.00009120118791626107	-0.00006642888068921195	0.0001047336301999594	0.00006445426343555549	0.000024115989025950678	-0.000039620955398624285	0.00004786161091724905	-0.00010574902818617944	-7.4980237497560156e-6	0.000011870421228536026	-0.00008581249744110679	0.000050616645775557714	-0.00007831771795635321	-0.00005903978593415694	0.00002035038510476056	-0.000050774831021332015	0.000014386950869668798	0.00003088008619513117	-1.1206248556955766e-6	0.00005374852612356605	0.00006316772814998758	0.00011642139120715669	0.00006957758543298112	0.00008191326877080509	0.00003101720985101041	-0.000036123215632468254	0.00009224817630974862	0.000040337862241176363	9.39315083821201e-6	0.0001652103122642117	6.061397891219632e-6	0.00006029313490189419	0.00002879802069300946	-0.0002154258913142178	-0.000022346877913782747	0.000054744291977288955	-0.000025815398960096407	0.000042371422505038054	0.00009027724148327342	-0.00004123661277466158	-0.000030265129023412406	0.000018113608144078472	-0.000017380613569778047	-2.8083129331397868e-6	-0.000016257988534901008
481.20000000000005	-3.72045112189691e-6	0.000010589582630540652	-7.252884271290568e-6	0.00011084331951480591	-0.000054507939119621666	-0.00008121131174535317	0.0001472113553442112	0.00008877705986506348	-9.897032488001164e-6	0.000207284348282138	0.000030108517904497836	-3.781546004017596e-6	-0.00008062793817700453	-2.8393960287870934e-6	1.9571797260453104e-6	-6.915724474587588e-6	0.000026597492072299455	-8.127821838918098e-6	-0.00001264908057852958	-0.000020448864771677896	-0.000029111698893438442	-0.00008759605088390707	-0.00008433873989404349	2.1476500512239207e-6	-0.000030016628660657418	0.00006721800880855238	0.000012741826899032244	0.0001504408934688021	-0.00005203217074541926	0.00009024288574395848	0.000016732104699532235	7.84058421320042e-6	-6.228195180103746e-6	0.00008938823283065819	-0.00009825208696475913	0.00009483739909949515	0.00003933355011000218	-0.00006040082890725086	0.00013378983814023554	0.000027997722471797228	0.000060348587821112734	0.000011428531759618343	0.00003372308549845081	2.8487603799365534e-6	4.495375954510279e-7	0.00008587867179318715	0.00006926845163877652	-0.000041434049806707176	-0.00006272834650052937
481.1	0.000036657921467294095	0.000041446756463168767	0.00006470779956006458	-6.177981858779047e-7	0.00009550179279607006	-0.00002199550080013638	-0.000021744609732445056	-0.000028253091700174325	9.079151825303996e-6	0.00011579622086689922	-0.00002769333828171378	-0.00004577776402172766	0.00001898652526905839	0.00006337182207234454	-0.0000216395975704022	-1.9395317910656066e-6	-0.00005144007822766676	-0.00005540922033848861	-0.00005025051183898728	-4.834427075158334e-6	0.00011192612156540835	-6.071141614979702e-6	-0.00007163099007718876	-0.00004235526283969632	9.977794197991385e-6	0.00002038531144604214	-0.00013361454536125127	0.00006876338021931039	0.000041503918728792586	0.00009594783526872083	0.0000987884227016277	0.00009339070482359619	0.00007821216479031168	0.00008546971880215193	-0.00004289996063509522	9.267559165890292e-6	0.00012913741996307647	0.000035995948382843364	0.000027053520408883115	0.0000292690774390053	0.00004216797139148481	-0.000011324769339922227	0.000027718232269141357	0.00007624266563833742	0.0000899005465247277	-0.00003890456200255843	-0.000022870840717069745	-0.00009654894184613323	-0.00006457760949066002
481.	-0.00004267961305209882	0.000030381781831742616	-0.000030302100469927614	0.000031324409388260176	-0.00009050778954710432	-0.00002350669336611873	-0.000024577559812881156	0.00002727706332778393	-4.156438087419672e-6	-0.00004060026118269552	-0.00002960016479236591	-0.000019776138156866215	0.00003084738717423824	0.00006278632987089598	-0.00005638241603929629	0.00004677140156288115	0.00003291931627778768	0.000019290962888035974	-0.00011981943838660855	0.00003212043697471359	0.00005120243591850346	0.00004183257398444574	-0.000017795272818608174	6.056696802943715e-6	0.00004479404972897996	0.000013506368175194314	-0.00005841398959872078	-6.451589537886824e-6	-0.00013906944969167053	-5.530059803169723e-6	-0.00014314289313777513	0.00005581157562445217	0.000041600225974749324	0.00011887743669539143	0.000026041948409030194	0.000053260712140721625	0.00008273518969293061	-0.000025266365507871784	0.00004566983350353975	9.147319210956501e-6	0.000018801453124922063	-0.00007260392605717406	-1.1223056482061064e-6	-0.00002966096238865414	0.00005791322097567999	-4.564243509524386e-6	-0.000046643301699003664	0.00011111536484847428	-5.803370984827221e-6
480.90000000000003	-0.00004132777190733943	0.00006408855451759987	-2.1055671819560385e-6	-0.00007084746123953067	0.00008194873676852864	-0.0000303111805628282	0.000044247391022429956	-0.000030888668236405446	0.00010525822895415384	-0.00010238402837014548	-0.000016267717834856395	-0.00004594646672579746	0.00006084521965854683	0.00015936749171294184	-0.000056125991527420114	-0.00005709319697821419	-0.00003991021909415047	-0.00015843409506400576	0.0001489637433402244	0.000011786018183299174	0.000015675446724554973	1.2422604802223721e-6	0.00012721469242513584	0.00002110762057474559	-0.00010845530953405353	-0.000033864363707532285	0.00008469236181047953	-0.000023533158348142554	-0.00002756036423027805	0.00017131676372177283	-0.00003021710442021756	-0.000042583700648832716	0.00005355195088085558	0.00008524456940658567	0.00006375750614454359	-0.00003972128775251767	0.00004597480598911245	-1.6465872186152005e-6	0.000016531933016653214	0.00008560547690190194	0.00002263499557426806	0.00004567043507402536	-0.00003249570185359558	0.000039248176264864684	-0.00006198253370851098	0.00004505198145120339	0.00004752115118760376	0.00006321893999757193	-0.00008112858104594523
480.8	0.000048757966854309404	0.00008517884540045277	-0.00004495242638579238	-0.00005700563336704811	-0.00003869635828946016	0.000047721124204454934	-0.0000711845037520826	-0.00006471783037539659	0.00004091176856101202	-0.00003388244354661136	4.7202571303539645e-6	-5.19737360246738e-6	0.00006202820718771482	0.00003898483845198435	0.00009366909660338279	-0.00006620148018013822	0.00008925691066511598	0.00013030274992577198	0.0000350628599884689	0.000029170895422246787	-0.00003989848799376906	0.00005430938684124701	-0.00008632831688330076	-0.000046068966870802714	0.00006858079693541962	-0.000058629402326935924	-0.00002775084582033155	0.000021241480715847224	-3.168423477677452e-7	-0.000017975362045391323	0.0001054763633108921	0.0000369306135368062	0.00002915763338113197	8.970507991815976e-6	-0.000011288174254587957	-0.00006352037651758885	-0.0000444563305917863	-6.270770374519126e-6	0.00008660534782886059	0.00005185422190840709	-0.0000394971155470455	0.00001664326506208157	0.0000136046998893197	0.00011463408456823647	-0.000029480853262919856	0.00005670415021297777	-1.628692795067237e-8	-1.895142876902312e-6	-0.0000811687819973114
480.70000000000005	0.000129484797713403	0.000017090708681743132	0.000038878572699455245	-0.00004002421287008721	-0.000025551484510637272	-0.0001060682476922128	0.00006613564201714428	0.00007319020414241689	0.000040445483740671946	-0.00006290264502491829	0.00002198877485972637	3.468904429100949e-6	0.0000980669234893411	-0.00001979022758679104	0.00010545398481489476	0.00008876609329688161	0.00006436133273463084	-0.00008619117627754494	-0.00007031812755551719	-0.0000488206591122662	0.00001195210526129991	-0.00005333018980048667	-0.00011023100056485235	-0.000020642045478295795	0.00002190751196901058	0.000029060266095473966	-0.00009698179891117879	-0.0001200294274581995	-0.00004665004452900111	-0.00013424954868631084	-0.00009433816412368055	-0.00015165518437748913	-0.0000372216251392744	-0.00009494034427838589	0.00008711480677779589	0.00003423057052488428	0.0000538257927099466	0.00004946798313792578	0.00009463152385710301	-0.0000818671202593395	0.00005693657530801194	0.00009886568732064472	0.0001208866835147026	0.000013177706126697823	-0.00003197076982056134	0.00012990674848316442	-0.000026909494160505524	0.00006200645942461957	-1.624272802990213e-6
480.6	0.000043421649690385586	-0.00004936334786862489	-0.00002331258263357452	-0.00010836639991515081	0.00007579696787359035	-0.00003203859635110451	-0.00003212521519037695	-0.00013783428175557293	-0.000052645694109162015	0.00006094967126571492	-0.00010677226350652328	0.00006033395060338246	-0.000014169431804179011	0.000023260905117991615	0.00007318216677600074	-0.000168217462364144	-0.00010790203526759628	-0.000016977012943968807	-0.00013870909070218135	-0.0000904191682848533	0.000020682530211292642	-0.00001442541193154657	-0.000021604431774406368	-0.00001776965166139808	-0.00011600547944527947	0.00011211031464183407	-0.0000349363381355397	-0.00011963493328558235	-0.00002008194781107325	-0.00001625105899853422	-0.00007943002104479475	0.0001052005582772713	0.00008097868027508816	0.00008125807674947357	2.256115764438715e-6	0.000047036048123455526	0.0000412276870181696	0.00010657621767483339	-0.0000970385401656627	0.000026353128210402242	0.00005570054249996884	0.00002194268116988642	0.0000864751649885348	-0.00003854886653090784	-8.545487939144174e-6	0.00003695485460710314	-0.00004780853076736295	4.954063575692108e-7	-0.000030420351949923913
480.5	0.000022156605595567376	-0.00012075587653292515	-0.00007271692059098028	-4.1394949326487745e-6	0.000041858290421909074	-0.000038350912664635426	0.00001937913153458607	6.259669557693898e-7	-0.00004684030595873881	-0.00006748151108955451	0.00002274299132228703	8.441976655939664e-6	-0.00003471968373671151	-0.00004024735758039023	-0.00001254160098513702	-0.00008907391542214727	-8.682459663501919e-6	-0.000014054987702244996	0.000024191078262203012	-0.00006558086755295418	2.0892425012372473e-6	0.00001928828566936125	-0.00008304894947616006	0.000021788939052275042	-0.00008016146889580695	0.000030120670231555385	-0.00003418301635497012	-0.00004225803827077827	0.00010018332577957603	-0.00003775121087593161	-0.00005631029288102528	0.000023661116620924766	0.00005418839347265986	-0.000049147707363894	3.1636860324324476e-6	-4.349311238043605e-6	0.00010785486795710151	0.000016579769733096853	-0.00005526466053570796	-0.00009276319480173756	0.0000660314366372087	-1.5846750326678123e-6	-0.00003334135938780298	0.00001782242628346841	0.00005281785737655566	-0.000026041597546751087	-0.000025078456318939645	-0.000023181485624123214	-0.00003433009428494027
480.40000000000003	0.000055169796741019554	-0.00007190557685120496	-3.6124490019889488e-6	-0.00012291294550192364	0.000010899680758381204	7.60295968041253e-7	-0.00012097376527297544	-0.0001432351089703226	-0.0000823903193592859	-2.5552499234079426e-6	-0.00004314014362082389	0.000015037225384468682	0.000031774629498745974	-0.0000325859458490126	-0.00003473190228314847	-0.000013697936271627794	0.000027093288142041626	-0.00013979344962036897	-0.00004150590637424549	-0.0000339968217391993	-0.000016706798129747093	-0.0000827723003441487	-0.00006781120968565766	-0.00008738211702972974	-0.00014397417954828314	-0.00008563443284948622	-0.00012916401794488549	-6.689070261782601e-6	-0.00010542288309173122	0.00007784634339820261	-0.00003122829572247106	-0.00005718841202528379	-0.000011741726307785704	-0.00010977446338555341	0.00003733865937458745	-0.000028071655009925818	0.00003024498633768234	-1.3863711748551344e-6	-0.00008653782187058972	-0.00009461198280630126	0.000019003785793439965	0.000023719175842481914	-0.00005306804883007172	0.00002998342612268794	0.00003464014956682787	0.000050739145443280544	-0.00004634445965951936	7.576690297161041e-6	-8.249200215215858e-6
480.3	-0.00007996457291874053	-0.000054969544667243255	-0.00004105588054748198	2.8755483603525164e-6	-0.000046452252491731734	-0.000031346451212074276	-9.613781931786035e-7	4.104004379744248e-6	-0.000029359632580017517	-0.00009663736941766172	-0.00002941718523365254	-0.00014113989611849444	-0.00010455723102859902	0.000022634912326948797	-0.00011548356970403847	0.000022906007953447417	0.00001071487690934091	-0.00008640793733624097	-0.00013720775144557938	0.00006345590716777263	-0.00012997309436815795	-0.00013414989075594737	-0.00005771790560636994	-0.00004142868070600971	-0.0000758482247569491	-0.00018589571064128924	-0.00014312674620907555	-0.0000859691393647797	-8.125186529528091e-6	0.00008854188162914721	0.000021176122433713618	-0.00011684168334260737	-0.00009652497891034413	-0.00006646090807730704	-0.00007400726931946625	-0.00008185477656451069	-7.724713901941837e-6	-0.000034648732504751494	0.00003138313459273135	0.000013581439603369512	-0.000016882036589661502	0.000065597194006468	0.000017422121049243525	-0.00004853158834792546	0.00007528573807072312	0.000027063413079689054	-0.00007115509129444349	-0.00006272854467020427	0.000015720161874657682
480.20000000000005	0.000023270786783327927	-0.00008437164700062698	-0.00017450679452996724	0.00015319115164207976	-0.00009654450540064069	0.00004210395874387383	-0.00005859712516447643	-0.00007867840074830355	-0.00020628996840368107	-0.000053138596083765916	-0.00006947484122632572	-0.000021194642957208183	-0.00009739278443715448	7.478070795678495e-6	0.00011018946382491089	-0.0001492460747119729	-0.00007097311420583306	-0.00001721752448738913	4.269742463029665e-6	0.00003302806365637121	0.00003160165292240967	-0.00004840017832499763	0.00004020384884734902	-0.0000904288703448882	5.3460077083932085e-6	-0.00013132665268777955	-0.000029835764729983045	-0.00011485025315174306	-0.00012427202572299687	-0.0002245829684522414	-0.000010037757165118546	-0.000054353631064011295	-0.00009268370618943251	-0.00009101008230508484	0.00004632027459499478	-0.00005362675970335285	7.259507504433603e-6	0.000028655805300435175	-0.00003399718804184172	0.000043574129068390924	0.000025113962480367414	-0.000011985553769454115	-0.00008157417661809117	-0.00006910205702370781	0.00011441932708495799	0.00003089575217703818	0.00003662621009175284	-0.00010171438913746373	0.000015542527261912175
480.1	-0.00006639456163172962	-0.0001263830334664544	-0.000029060104379067438	-0.0000788700381243781	-0.00003902514816342456	0.00009950175040326041	-0.000050204224864039683	-0.0001631844659123047	3.7824187899784703e-6	0.00005220109279018703	-9.130976821906324e-6	-0.00003672347891642213	-0.00011747676477254329	-0.00010022250779580767	-0.00005988082238432053	-0.000022006224567994753	-0.00009755528774248065	-0.00018583434881518302	-0.00009410501171209335	-0.000029189504553410338	-0.00006867754806151684	-0.00011908802221435432	0.00001973565549674354	-0.00004801043507502676	0.00011443118826360996	-0.000043833137973042386	-0.000026164867263707046	-0.000026269348498038765	0.00004960259302728539	-9.360738194147023e-6	-0.00004819641628497052	0.00005578254488209331	-0.00005698477117519087	0.00002848988002422223	0.00007613109541969064	-0.00001506605408736939	0.00011531262936130883	-0.00008551123743172069	0.00001380818649475832	0.00001449738748402025	4.356860321400307e-6	0.00006374440327886936	-0.00004857334696108845	-0.000027392898460730525	0.00003117136252876001	0.0000994998260692829	0.00006783741741308071	-0.0001361458409840722	-0.00007424674450648136
480.	0.00008344344151758407	-0.00002297835936910104	0.00004243701623756895	0.000045474457596953065	-0.00011175131264480113	0.00004104976281693659	0.00003274545253213183	-0.0001352130863187915	0.00010410370047868912	-0.000010819122646345065	-0.00007377270360457814	2.994428161429507e-6	-0.00005649937177400749	-0.00004327061194340634	-0.00010986601421118389	-0.00004182607230235199	-0.000012629559175308911	-0.00006202492679293237	-0.00005017798422065536	1.5962614201541122e-6	3.135711809232538e-6	-3.044979538770632e-6	-0.00007965155906144769	-0.000014518372652914236	0.000015695091583885154	0.000053675696712768204	0.00003616474116249658	0.0000544280024652359	-0.00009715091585610508	-0.00007869146749266949	-0.00003596894270074989	0.00003711390197377113	0.00007981886795998665	0.00005943283997505865	0.00001779483030927675	-0.00004540289210311547	-0.00012836423050136372	-0.000018036465521165644	0.000011150221024978313	0.000053248237309887496	-0.00012079624653547154	0.0000686948315734332	-0.00010658675571544553	-0.000024965210944402305	-9.784191427308278e-6	-5.334316730438904e-6	-0.000026034832931790765	-0.00016706347046714027	0.000021842412105013565
479.90000000000003	5.358383521390561e-6	-0.00004209221514434459	-0.00009395658482173438	-0.00003195953530363245	-0.00007147314135702573	0.00003708022134887447	8.939332912887599e-6	8.146546638538172e-7	-0.000017755558691621424	0.00004760843464107983	-0.00004930339192855795	0.00008458747669588305	-0.000026834386693106112	3.6787243459752235e-6	-0.000088263820485365	0.000014674229056930272	-0.00007548161102679538	-0.000022036897659487727	-0.00004140751991265783	-0.000024129306460374397	0.00004204757765226243	-0.00005581068555463614	-0.0001127035212289034	-0.000050125449189584046	-0.00003073445178928985	0.00005741984902275763	-0.00002590468924749259	-0.00001957875281414285	-0.00007406252588853211	-0.00007428378043201896	0.00010858537197395025	-0.00001454152312362979	-0.000014692051775137533	-0.0000662595302878609	0.00007773151244187713	-0.00011509059992944316	-0.00015610227291179684	0.00001761497230569288	0.00006141247790779896	-0.00007594760721235858	-0.000031801836639040954	-0.00014238546645496653	8.26153653318698e-7	2.1646080798615034e-6	0.00006044188697622573	-0.00004285721290835234	-0.00008349582309242683	-0.000023598536301331293	0.000029253878314309594
479.8	-0.000012198140169104792	8.232325787424438e-6	4.917982032925336e-6	2.9197665460458194e-6	-0.00006070230876460483	-0.00011357867856217024	0.000017124854414918652	-0.00005669715487407832	-0.0000635321665114336	0.00002284293762512272	-0.000051929030479045696	-0.000021387925724503595	-0.00007500674041081265	-0.00018458205798727338	-0.00013923851038699742	-0.00013907469792677658	-9.586491657981071e-6	-0.000054089859501690255	-0.000056349491659597975	-0.00009007030506364769	0.00002018939590252415	-0.00013034432327084188	-0.00007899106511150612	0.00006126245805900958	1.8214974240090415e-6	-0.0000122804561341319	-0.0001410651163829087	-0.000017081487708659338	-0.0001568108751950111	-0.00003381073734341463	-0.00011446081475504618	0.00006615106797141375	-0.00008302681088967378	-0.00007782200824772127	-0.000042752249005949954	0.00008803946859384983	3.5754099051894274e-6	-0.000028297159414772754	-0.00005481069008242045	-0.00001771851650895622	-0.00006592049397953377	-0.00007427818877286473	0.000011673694712691216	-0.000042670904207834864	-0.00005894685993830506	-0.00015811437166186364	-0.000013203081311143046	-0.00003679170741928437	7.51217345663555e-6
479.70000000000005	0.000020429152552355734	-6.0457745966923575e-6	-0.00015870340600905453	0.00004233155038954202	0.00006859428336355593	0.00006167692078449457	-0.00008799485387248656	-0.00005111719015039822	-0.000021347194287811758	-0.00011908942079067516	-0.00008705516146645181	0.000054954907985776426	-0.00013304095572698482	0.000016217955749914145	-0.00006286268580599536	-0.000049246458098155854	-0.000043295803214520155	0.00008879067019030407	-0.00011298896914356939	-0.00012050044337312747	-0.000026937382706302206	0.000018979813508839434	-0.0001339152696000961	-0.000022568877976426775	-0.000029127685363116622	-0.00009010134522330668	-8.593700450029593e-6	-0.000013918431267398391	-0.000010233286614281003	5.437699421088323e-6	0.0000680074760329054	0.00006725551542035717	-0.00005224642758030162	0.00007418225110667425	0.000032675818547998284	0.00006493439754331885	-0.00005552030462617152	0.00010182138938985094	-0.000020120985265931555	0.00007842157013889875	-0.0000267827573450679	-0.000013352568813681112	-0.000030164426032364075	1.1252176440882633e-6	-0.000050737621615041246	6.6181363058848564e-6	-0.00006860627572723376	-0.00007331917563495746	5.900807994179827e-6
479.6	-0.00003084522563131929	0.00011739454737632818	0.00006569138168995305	-0.000049295194466722275	-0.00016887687893015727	0.000063187503402188	-0.000020326343407279225	-3.7589072657283112e-6	-0.00002273710613826877	3.5395308894638084e-6	0.0000340124594003012	-0.00006095935537043997	-0.00008233847367613	-0.00010866861137257207	2.2265966916333612e-6	-0.00004165456824819583	-0.00004219699079907008	-0.00009020499116161378	0.00012800702426824044	0.00001967226587301938	4.2700107907291075e-6	-1.9255853774874482e-8	0.00008467404071798147	-0.00005908576946771569	-0.00015984845745649307	0.000038398832999716555	-0.00010495314979828236	0.00006237676029275231	-0.000027891698147704844	0.000056484484943575676	-0.00009562874881449076	-0.00008646074642110785	0.00004357723276953655	0.00013684198612213145	0.000013459225881917762	0.00002823632537298005	0.000021574461646183825	0.00010717306188539354	0.00010210172228137909	-0.00006352144047277238	-0.000014511519644057048	-0.000038529066870170097	-0.00006677591000201998	0.00001743991485940337	-0.000024189436474405384	-0.00006595332613824003	-0.000029384242493366633	9.02900958420336e-6	-0.0001263514737207783
479.5	-0.00004716527224812193	-0.00002844786703914302	-0.000037475039655010344	-0.00005345199432203248	-0.00007506814842355176	0.00006161243116451965	-0.00008568833222397524	-0.00003318720386079853	0.00009148202606721238	-4.549760065690819e-6	-3.518042118120348e-6	-0.00006152018900525582	-1.0375778074796482e-6	-0.000018897734657148266	0.00012733492608587975	-0.00011173871466157556	-0.000046372540330830205	-0.00007848897607665076	-0.0001170912464448817	0.00003952070773948438	-0.00012436999479535516	-1.995224041380684e-7	0.00005945683388890797	-0.00007271106737536355	0.0000225912247649174	0.00006482605998712936	0.00010919579709180662	6.759042763835693e-6	0.0000774873043834377	0.00003927044961494264	-0.00004708514776321842	-0.0000517460885442553	-0.00009280973923186386	0.00004625121455700804	-0.00002253153228789987	3.768987287755633e-6	0.0000972489338366483	0.00008734515843982286	0.00018421409786757747	-0.00003433816149875814	-0.000025323247903937773	-0.00006537103766005179	0.00003795708964291709	0.00006164997103002607	-0.00007048429969867737	-0.00010247324102402719	-0.000010357899917531356	-0.000058534825634486796	-0.00019915378243750962
479.40000000000003	-0.0001623318871478948	-0.000030794128612552036	0.00011374499866813456	-0.000055791722797640555	0.000010321130202188439	0.000012357325740331576	-0.00004079310583948019	-0.00010308914772382781	3.3263122695087824e-6	-0.00010991835571919612	0.000053849728805288105	-0.000013374895470920543	0.000028659746456861188	-0.000016412097728924798	-0.00004129970332550203	7.5030423352448865e-6	-0.00009575052779017281	-0.00011524485675733719	0.00017096935330124333	0.00001733618554297932	0.00002105309050065935	-2.1252098047654298e-6	0.0000882681693138807	0.00010497507972660974	0.00007566512574652136	0.00002492695722462314	0.000029622764379407055	-0.00005560870238434585	0.000023339187064138842	-0.000021616268355082897	0.00011783119525738222	8.426237200506209e-6	-0.000046405023365925135	0.00008665643862361454	0.00007975481087883548	-0.00005885085789857581	0.000026686640528955432	0.00013037305907709994	0.00002531810358883896	-0.000013678604213800485	0.000020504605204037356	0.00013988122207035902	0.00006472019831764886	-0.00004514989541421616	-0.0000165900782176893	-0.00004401935693735944	0.00005343724504134636	0.00002950802576516733	-0.0001598651891572653
479.3	-0.00007992245588548093	-4.914527366614768e-6	-0.00008226092747130275	-0.000032485419743552644	0.00009502935521074251	0.00008260245503924383	3.3627095528140867e-6	-0.00004778751493287307	0.00008981543106656907	0.00002979736715284864	-9.567430029975156e-7	-0.00012676129665274295	0.0000276329118867164	-0.00008964106343536303	0.000013577171082176199	0.000012924182281921735	0.00011629871660932877	0.00003955557509489786	0.00011035244093468246	-0.00002413157956477667	-0.00007911081442102868	-0.000015890835099842697	0.00010671857569085067	-0.00008072944846787894	0.00003878757630584043	0.000058117156356243206	-0.000015230413931425298	0.00006508021208909724	9.637705848923014e-6	0.00005649306959679784	0.000024175303931083905	0.000025078670064348397	-0.000013951709125014686	0.00004002321016738751	0.00006299541369085279	0.00007643940816374364	-0.000010485908613607648	-0.00005494894764256594	-0.000018056482946078593	0.000029150846632079124	0.00012336017795970623	0.00010116016131513694	0.00007158118273039549	0.00003767178418839732	-9.044065103634982e-6	-0.0000213491195637706	-3.921308317231333e-6	-8.991473589957948e-6	-0.00007577616825004057
479.20000000000005	0.0000750706917361198	0.00001805960640604714	-0.00002883620590263324	0.00010952757339224743	0.00004544299283758684	0.00001803322707531948	-0.00005113285599156869	0.00008914383016823553	0.00019802790759873727	0.00001608687092094486	0.000027698036569264562	-0.000011142601691749535	0.00008841301149895304	-0.000013245713361571412	-0.00006274504175272877	0.00008967481840339755	-0.0001146786406777894	-0.00005021419268802395	0.000039315312747627545	-0.000021667277216735293	0.000058625240074576486	-0.00008062448250411051	0.000023286882558297135	-0.00008319482082842474	0.0001084204325442027	4.1142576001617097e-7	0.00010661908601593585	-0.000040454841221580346	0.0000742220141788301	-0.000024685571898441972	-0.000032833748367956474	0.00005017887774848548	0.00006185636165062286	-0.00008059646248908913	-0.00001552884807246522	-0.000021276137906826086	9.83486243039104e-6	0.00003490268388476476	0.00010375912184058223	0.00004115579977954238	-7.336844869546528e-6	-0.00010138886966483716	-0.00005855653588356041	-0.0000694957891481488	-0.00004377931529449408	-0.00001704243259226739	-2.233467111397248e-6	-0.0001413780848732018	-0.00008237922641690965
479.1	-0.00010138431157475814	2.0307095796519596e-6	-0.000037960754333166984	0.00004986911673472397	-6.962677281128125e-6	-0.00003330058373825502	-0.000045947297971398856	0.00011092560542129637	0.0000681110634845812	-0.000020612113132823725	0.00007748936075546706	0.00010244534110247726	-0.00003867902382402424	-0.00004349744604729088	0.000018075410785787404	-9.617660592705367e-6	-0.000012946653185018747	0.000016641759261987285	-0.00005000589566555346	0.00003784879702558351	0.000015674124554838956	0.00004609627560326073	0.00020718077929016788	0.00007787369326147029	0.00003980757170878201	0.00008338069955822763	-0.00007753338194846693	-0.00004772930076818053	-0.00004658799786487681	0.0001283783862370907	-0.0001090526043083819	0.000028679161978653595	0.00008818363986450251	-0.000013543598244454621	0.00003357527286494581	0.00011974819090080293	-0.000036835714191414486	-0.000051885087521262965	0.000046449938696108286	-0.000011747587857655749	-0.000041407062432701104	0.000020152654108686255	0.000028814300130480797	0.00007667379601437142	-0.00004167219332940364	0.000029570465581110682	-0.00003795481901451722	0.000030410557870952974	-0.00002602286425920557
479.	0.0000412794563324951	0.00007950889569665649	0.0000675538008296652	-0.00003363423882194632	-0.00004789206114968072	0.0001720550763945681	0.0000518804069771694	-0.00009869352144970312	-6.915178989955911e-6	0.000011038120414116563	0.00009806458562718073	0.00008234650531019324	0.00007076658694621364	0.00010658426269835947	0.000023035529731377916	-7.042818200733014e-6	-5.857914608824706e-6	-0.00012512001210944148	0.00002890487647009025	0.000018354638794023843	0.000011689878283724708	0.00012762173744699823	-0.00006665108873948688	0.00019770801864409581	0.0000234075368855833	-0.00003279068400731152	0.000023578472243784195	0.00004729858580607119	0.00003977605316411027	0.00005716475098966904	-0.00006094199382398965	0.000059255031443245524	0.000055177434963145976	0.00009197574297681489	0.000016997170217446238	-0.0000983589079362346	0.0000675120516609402	3.84428123525398e-6	-0.00003579010579036077	0.00007034508618074486	0.00004200762827303774	-0.00011381365659407784	0.00006472759468336523	0.000052714040011553516	-0.00009231745959319418	0.00006940774389469952	-0.00001485505009589963	0.000072203768350383	-5.671245994060247e-6
478.90000000000003	0.000052946935859828303	0.000025472450304068938	-0.00002157764751097986	-0.00001330545688233662	-0.00002270897327060686	6.066230257574352e-6	0.00009654284868816692	-0.00004596058990855709	0.00011557033904575192	0.000021485860237947328	0.00001781332098947747	-2.341286136827838e-6	0.0000161896799290341	-0.000032494388618234256	-0.00006871881019759286	0.00019037564039081203	0.00009638378249980715	0.00003728150334386382	0.00006585970629374919	-0.00007220697066119126	-0.00007318076807003256	-0.00008278841738697762	-0.000017471789158407895	0.0001243761650176502	-0.00003605988992791482	0.000024666868464822332	-0.000052596291793855296	0.00013986988013764323	-0.000024741666580294392	0.000055293518260380047	-0.00005668481940734775	-7.0840367012337424e-6	0.00001707529574894862	0.00004979948577780765	0.00011815163463249036	-0.000027760584779692682	0.000037547044407660585	-0.00006681025478582679	-5.144122294697805e-6	0.0000666407378243139	0.000042503277232025974	0.000016340504304080716	-0.000017367429011312405	-0.00007617082494007802	-0.00006668230311740643	0.00008490940155016842	0.000014697686121147594	0.000035337615228046206	-1.2216091244852533e-6
478.8	0.0001959088069793217	-0.00007231253906072024	0.0000198561202401883	-0.00011011157219346881	0.000010456435012321544	-0.00006949412896014998	0.00005800934832302088	0.0001392851832790167	0.00004195088692315665	0.000027361235185721387	0.00003473042458000931	-0.00007225997985523414	-0.000023884638922784407	-1.8902422752178428e-6	-0.00003810500560940891	-9.019063460407207e-6	-0.00008448816164315445	-0.00005081032281942031	0.000038462601874200177	-0.00006735039420095935	0.000029348694252112993	-0.00006339751110657139	0.00003784530376893387	0.000026835672318783392	-0.00006560875909556417	0.000013599152163879988	-0.00005095784244499353	0.00003604831721549831	-0.00012902885198588933	0.00003457511568377216	-0.00006277079196778074	-0.00010027696605701299	0.00007703438681512299	0.00008205843665488714	0.000039160515814950754	0.0000380802452676984	0.00005828945036537126	0.00005459193965579084	-0.00002893390371117332	0.000010539566668406508	-0.000024709645939192074	-0.00005958642343505412	0.00009882223798813867	0.000043082568334949786	1.3197736335370765e-6	0.00003780498670177989	-8.880399862086664e-7	-0.0000997741114322269	0.0000919547102173219
478.70000000000005	-0.00008614632007068214	0.0001152216086369826	0.000034114679066425276	2.958134414958474e-6	0.00007977858214825736	0.00008169360262005682	-0.000015441400010835026	-0.00014813059244934436	-0.00019394051592866262	-0.000022533824699024467	0.00002370964533471092	0.000029811873539873774	0.00004327035448252979	-0.00008623369840452571	0.00006349642510826054	0.00009072299375087169	0.00004332689354083815	-0.00003026846427976569	-0.0000923577232412896	-0.00007724299838500503	2.052751669840073e-6	-0.00003665159354462785	0.000048741393378639545	-0.00011892132377980506	0.000051758342842764054	0.00002328469676681135	-0.000027458180053618262	4.645464192054397e-6	0.00004163857482082192	9.349847210050834e-6	0.00006587116877636377	-0.0001143827435079483	0.00009236817320756314	-1.7903944297734375e-6	0.00008742706485138141	6.045967746279238e-7	0.000020529887389767536	6.34573931316913e-6	0.00004261054255816898	-4.6487923857506525e-6	-0.00006233614985302927	-0.00009669609905178188	5.703564465407232e-7	0.000014501474595710275	0.00005958888101597271	0.00003808476935521094	0.00005260209271821873	0.00006637111063231295	0.00011925251731796509
478.6	0.00006450489377434423	0.000013844972423321175	-0.00004611312822462398	-0.00008192412622626586	-0.00003408961461186568	-8.840479964150662e-6	-0.00004904626388105858	0.00002439992408728236	-0.0001072818354666545	-0.00017255637469007338	-0.00002178704301291633	0.00005992599466437877	0.00008383738673546458	0.00007503247383686406	-0.00006520501651496787	-0.000054485134832107763	0.0000680520387909142	0.00012369421491040063	-9.148712894276896e-7	-0.00005618846256290804	-0.00001580372346786603	0.0001434182053042412	-0.000028032112656413026	-0.00010998015248034638	-0.00015244320819198055	-0.000013746379139632877	0.00003934446176554032	-0.000022609545612840146	-0.00003399436026909205	-0.00011778934424789276	-0.00012476009477523222	-0.00011574959576265948	-0.000032247773969784954	-0.00009264931279476379	0.00008333934051473904	0.00004622994121997214	0.00002867350453271588	-0.00001326675754208446	0.00006865683404340399	-0.00011994393709499653	-0.00009158053142266621	-0.000056113669145138296	-0.0000912359435772771	0.000045649933514702926	0.00007669509308385444	-0.00009024990451928216	0.00010698020322574882	0.00007821225950089873	0.00007554239057412094
478.5	-0.00010405564470455223	-7.5614354797372174e-6	-0.00007506153198837817	-0.00007133998083337049	-0.00009227416058319728	-0.0000810053612181349	-0.000022418072698982394	4.8990112013701215e-6	-0.00004747793398132199	-2.132357185697348e-6	-0.00005919842451798788	-0.00002549615834522307	-0.000015885687716498184	-0.0000555682004038567	9.553778398118661e-6	0.000010252055190752585	0.00008371074978546208	-0.000017372138851155328	-0.00011001545686502167	-0.000036506385177079934	0.00007362662817159179	-0.00004245190145303498	0.00011466085474306928	-0.000022364639740009266	-6.439629123858908e-6	-0.00005530301967541081	-0.0000870464348473473	0.00006243735771063443	-0.00009846627415002324	1.4339012152770143e-6	-0.00011100915380671839	-0.0001255182675045309	-0.00002668287993739906	-0.00007018980109680182	-0.00014040199398624082	-0.00003653374108381316	0.00005878752920362083	-0.00009068595457025525	0.00005238731946676092	-0.00014982685908096203	-2.8201002070892255e-6	-0.00009623497104809798	-0.00008445699951995307	0.0000791804016291834	0.000031787392310532685	-0.00014805267590860157	0.00010649592858631716	-0.00005227630173786799	0.000013717337034139456
478.40000000000003	-0.00025104366040188585	-0.000024477302331991063	-0.00004839781521434476	-0.00005709882870163523	4.921894211894014e-6	-0.00012939157021615714	4.865300209662253e-6	-0.00007346781070954575	-0.00010483495494440706	-9.628715726664191e-6	-0.00010829880507721805	-0.000152982426726637	-0.00011778783761230841	-0.00015990982983824187	-0.00010775198542216976	0.00006533618073720569	0.00006563658445237055	0.000055156764297417725	0.000013150047840323548	-0.00012131219280497165	-0.00009573619586552571	-0.00010175938725830295	-0.00003236086048050454	-0.000032174893957630165	-0.00011365968761806712	-6.759457204064702e-6	0.00007892702343286024	-0.00014713978211789954	-0.0000335679168573982	-0.00003215871954890249	-0.0001783679715350935	-0.00006207911216237014	-0.0000963539823444278	-0.00012240076283613727	-0.00018984396238698082	-0.00008126780988146291	-0.00009608271769761232	0.000028784860960561712	-0.00014456911061643115	-0.0001065970776304256	-0.00009766575812211793	-0.00007118155233252498	-0.00008924594703008051	-5.698703026224542e-6	0.000036284643942718565	-0.000011081989329379776	0.00002992668829828326	-8.69090378775133e-6	0.0001637365053758411
478.3	-0.000045642270737796935	-0.00005946448113736449	-0.0001026527090642971	-0.000037795066216897416	-0.00011316113587404483	-0.0000769079662844314	0.00003582810181079353	-7.645460759293682e-6	-0.00009756335959111642	0.000024202518023945452	0.0000538483296279771	-0.0000325860227063703	-0.0001391663290385989	-0.0001354824288273437	-0.00011074755496223628	0.00005413520310575901	0.00009933608639102152	6.990942389457578e-6	0.0001096358101740045	-0.000054039799781140026	-0.00009696786952094229	-0.00017881752145922105	-0.000020701697571012615	-0.00008668665090987005	-0.00006535727918733545	0.000023071667883233497	0.000111697627861418	-0.00009525203453176626	9.764760700267598e-6	-0.00018057436779059805	0.0000566764351703419	-0.00009761092151498641	-0.0000790984765233528	-0.00009007129068290961	-0.00021803922710473097	-0.00012934715529983856	-0.00003112592952378481	-0.000021415283019659748	-0.000138271688232189	-0.000040684560658790104	-0.00005369377904022091	-0.00011558722353555694	-0.00005465722838171186	-0.000020581048092820364	0.000047858319396282996	0.000029959621149754084	3.9579484533055715e-6	-0.000017149286273023222	-0.000029090907752458746
478.20000000000005	-0.00012254928103825837	-0.00006282861326969032	-0.00010647987144618985	-0.00010868118557654846	-0.00007522575764950016	-0.00001514273151232707	-0.00018126847145006795	-0.000019312740209413316	-0.000023966777937317477	-2.9020875882324064e-6	-0.00009823359442468133	0.00003624869714122219	5.7477765407727425e-6	-0.00007426030071961033	-0.00008602484103149494	9.009171161081319e-6	0.00014222040026662158	3.5343480660901445e-6	-0.00013936533786420424	-0.000047230579381549864	-0.00009901626369229047	-0.000015546327189013177	-0.00002996883506029967	-0.000022128435210704716	0.000057550916828554986	-0.00011479741699938628	0.00006594597446118653	-0.00007963867070689704	-0.00008950881239894048	0.000038335765631422185	-0.00017669044641957222	-0.000034327576834026	-0.0001266080167963904	0.00007938833234344483	-0.0001019829463656269	-0.00014183892539235352	-0.00015529580299723835	-0.000165582758548868	-0.00001948285253016401	-0.00008421571748607883	-0.0000831669920104863	-0.00014765681142476809	-0.000027411127598301105	-0.000013482855948488515	0.00004269499592553426	-0.00003284031394418253	-0.0000723674957849052	-0.0000738595941113258	-0.00001453145519971951
478.1	-0.00004895032288651373	-0.00008544771347750085	0.000026628546167180563	-0.0001797978502448407	0.000037748438376471684	-0.00012288194489000048	-0.00013838489238234924	-0.00006916118227708973	-0.00014653593429841724	0.000013778163120475355	-0.00006287254133299875	-0.00006508045664461438	-0.00004770807106072985	0.00009507995352748676	-0.00008115503541303038	-0.000017350755228415933	0.0001454492562761454	0.00002324198462248446	-0.00005619766950812349	0.00002017173308183273	-0.00009696396208367232	-0.000050337911069047274	0.000059221698550228005	-0.00013096172925160119	0.0000820339224348749	-0.00020168060547474248	0.0000404177224722513	-0.000031667448923373444	-0.0001366981198890105	-0.00002323280116503581	-0.00008436894231676106	-0.000014546705030586986	-0.000197380442259655	-0.00009660584231123737	-0.00003445112854107583	-0.00010514442626640432	-0.00021018703630040826	-0.0001389343577742184	-0.00003570480104680457	-0.0001072278487484693	-0.00016437633306394953	-0.00012586266146296635	-0.00001308618462332583	-0.00006248180006434213	9.382549751479324e-6	1.4212782388500597e-7	-0.00005694569383524635	0.00006532701042997944	6.82940895379598e-7
478.	-0.000049890769512310506	-0.0001447200475090798	0.00006328512753578849	-0.00006124315335185541	-0.000043851626810076076	-0.000020280308651093808	0.00005597737341892059	-0.0002115562880936517	0.00004326289108725183	-0.00006362376049603259	-0.00016426008782074677	-0.00007681960132203074	-0.00010418867384396588	-0.000028834566446376162	-0.00008761772872559065	-6.042400143115714e-6	0.00006089048654809131	-0.00005040333615007346	-0.00008000697791255789	0.00003387078433921273	0.000014902859621151402	-0.0001568175243999629	-0.00009266918927079086	-0.00007999956167912153	0.00003323324098364825	-0.00009783152847406704	0.00002035482032940281	-0.00013259540117699836	-0.00009567722652065605	-0.00004214790497352465	-0.00003089965796631598	-0.000025063243525388335	-0.000017045046752487004	-0.0001283538460879186	-0.0001119209085450959	-0.00006674376771488603	-5.790027818079814e-6	-0.00014342023715565127	-0.0001269015133227514	-0.00004115461534998193	-0.00006106921986085009	-0.000056852514914575995	-0.000019078235407425618	-0.0001254595545336106	0.00006431854696810768	-0.000012330531710912196	0.00003884722441242877	-0.00006881884115676461	9.012294530015546e-6
477.90000000000003	-0.00009576080562639931	-0.00014978612310966263	-6.159288555721153e-6	0.000014097995833039962	-0.00010173417318389124	-2.438859977076834e-6	-0.00012942140341075836	-0.0001280139911309152	0.00005603242428034577	5.086535942693272e-6	-0.00005917994559503589	0.0000947090204601744	0.00004500355225725935	1.052035785617401e-6	-0.000020621067007911584	-0.00001359205633131803	9.805995960837032e-6	-0.00011923297435239548	-0.00008616857321474227	-0.00008451040685726393	-0.000037378849452199966	0.000012252071045171896	0.00016681664307533487	0.00001345530024657142	3.83369901623975e-6	0.00002179609658217701	-0.0002138999580469851	0.00007917031138851032	0.000015889242225012583	-0.000012702245757322954	-0.00017356185054090835	-7.144537336226476e-6	-0.00006003112665021199	-0.000021781171047748313	0.00004164764718601757	-0.00006064715632660047	0.000022920840586048014	-0.00012441194328517157	-0.00021265195978254829	6.299304913421762e-6	-0.00011608789606038251	-0.00009303684171955958	-6.8364930269261505e-6	-0.000053277707344735605	0.000020957930370466028	0.000024640231674662166	-0.0000424322051697113	0.000011159791780398485	0.0000761100198021085
477.8	-0.0000284521609996469	-0.00015251188833875342	-0.00005850040568750834	-0.00003841712235356116	-0.00016490971476582162	-0.00014659005133024194	-6.722131779884349e-6	-0.00004523021241674863	-0.00017588685993456221	-0.00008325408075180485	-0.00011334564329373365	4.160883898364333e-6	-0.00007661449837761	-6.512710707117968e-7	-0.00004966400177431406	-0.000049569146470859346	0.000014527892331212717	-0.00001671072646292212	0.00007445681146087119	-0.0001403357499140821	-0.00005322833504007828	0.00001757694833573715	0.00003990516472342792	0.00005714620090569011	-0.00006318302615755775	0.000019820081776062155	-0.00007178479235869041	-0.00002320594966309479	-9.723048340550572e-6	0.00007239227311839923	0.00007506492661958964	0.00001882571706518289	-0.00012242088787468478	-0.00007862570763457995	-0.00005184830458707864	-0.000029111564330062315	-0.00004553118911719822	0.00001517013618437314	-0.00003052196406278331	-3.6701839457860645e-6	-0.00011404349538281308	-0.00010152449948807823	-0.0001512358246692276	-0.000024654697791298045	-0.00012430090376618197	0.00003869724272322944	-0.00004077763005799705	-0.00002150169192215251	-0.000029614968619021266
477.70000000000005	-0.0001608171009750052	-0.00005501636636883516	-0.00013713239223915526	-0.00005104822132975662	0.00003853419720959819	-0.00018188857298338928	4.376555845369325e-6	-1.425631810509002e-6	-0.00016145158019697367	-0.00008153927252984395	0.00020828521138776838	0.000032009950160576166	-0.0001328987825855711	-0.00002586378034698063	-0.000050128123676271446	-0.000046722059075379995	0.000026892647410974493	0.0000859608806300757	0.00007482834450825269	-0.00013188467132332747	-0.00011996352760392476	0.00010432649579411943	0.000020876847010709266	-0.00009864649989634772	0.00003297932858638158	-0.00007440281343271939	0.00007339701930333812	-0.0001174943686498873	-0.000051882680219344165	0.00004184786674089948	-0.00006770412877211529	-4.802604638200482e-6	0.000018582007443887208	-0.00003416438943115341	-0.00009278174772566927	-0.00002604342992454113	-0.00008959268867855051	-0.00002435260766155	-0.0000703568850782418	-0.000015184843002309964	-0.00008036279011337069	-0.00008833878801373598	-0.00003454412866524619	-0.0000988881082573903	-0.00005215947848130845	-0.00004516119920657094	-7.68026105485361e-6	0.00004675575663908786	0.00003973810305761643
477.6	-0.000013214300731859451	-5.842978982312767e-6	-0.000028835269590488748	-0.000028481289765355313	-0.00012534869151280574	-0.00009218971179412705	-0.00007129822786228603	-0.00006944343334481506	-0.00010568966109396962	0.00013539138526689847	0.000025670430537685788	-0.0001293796801362417	-0.00010441620138571992	3.4876487990619087e-6	-0.00003025426648674646	0.00003807297491985261	-0.000040006033481466266	-0.000023241171465772004	-0.000054885230176946826	-0.00004615151396065767	-0.00004150514798797617	0.0000807019297868738	-0.000010452336794129031	-0.00005697433301502875	0.00005001851657610462	0.0000365412096233214	0.00002678931777712321	0.000012306051434628841	0.000024906848907090763	-2.1383639330762195e-6	-0.000017522652997401878	0.00003409672516289333	0.00002813930940092388	-0.000015370610929067565	-0.00010754501380921446	0.000017149763496494103	-0.00012495962999972452	-0.000033553717169538486	-0.00008713229050006433	-0.0001257406622554208	-0.00007797760329278002	-0.000030611812763597766	-0.00001967791661594083	0.000025144664329532183	-0.000026588505869837756	-0.00005481905760159138	0.000012216620792369558	-0.00009370158477918069	0.00012857973149605587
477.5	0.000013273892998630798	-0.00013932445640277665	-0.000042324448120022524	-3.870101671065557e-6	0.000034389103839945884	-0.0001960611507791977	-0.000014576217926438225	0.00004018516346412076	-0.00008162358728294161	-0.00009788502559449705	-0.0002570010814584054	-0.00001371780059164472	1.925504834497095e-6	-0.00006768372177237709	-0.00008782220468651366	9.194631518887105e-6	-0.00002022203973520188	6.262018921735166e-6	0.00006272311682457382	-0.00005969157234739613	-0.0000702065048445051	0.00006765899032423915	0.00003324774758085348	0.000020918879016172112	0.000015088365841376943	0.000022348464734635883	-0.00013881816223569886	-0.00006083639386367216	-0.00003399921800443652	-0.00016822694778925794	0.00009595539969684281	0.000041780439370088824	-0.000015124144684905625	-0.00018772489443537554	-0.0001448738429693612	0.00003395908559692201	-0.00009618564518577952	4.785261273289808e-6	0.00007455542169528375	-0.00008927518119265118	-0.00008647288337784052	0.00005188288018248308	-0.0001717662181658784	-0.00008085059478554181	-0.00013415955508792822	-0.00005798791539908522	0.000016977250029091676	-1.7967595246368633e-6	0.000108735462639945
477.40000000000003	-7.14378195100105e-6	0.00016372305323363306	-0.00006925366709441803	-0.00005698203145938083	0.00005754649694375292	0.0000440655053220829	0.00007527719513585576	0.00005289489448056435	-0.000012005880044260275	-0.00020225383823249638	0.00007385002862126647	0.000035651660474791884	0.000010723873244126907	0.00004956737386756543	0.00003856060962010415	0.00007509657987536844	-0.000012886744684982609	0.00006890833822071692	-0.00004652711863203915	1.9717997344418628e-7	-0.00013920581261306933	-0.00007399952031941968	-0.000135471250561939	-0.0002358961222753514	0.00010683389054419225	-0.00003824608387513107	0.000012993815722576088	-0.00010729329389385243	0.00011194461555809207	0.00015704038504476934	0.000010720703140104935	-0.00005292546016604892	0.00005147882890719463	-0.00006170551956456961	-0.000059284796116967906	-0.00007839783942925392	-0.00006354019009601437	-0.00004161405580821089	0.00012605278864364895	-2.579345706862961e-7	-0.00008649756312791609	-0.000014672091429813367	-0.000033820183144413776	-0.00006254104414314995	0.00005819824627839341	-9.553302648773459e-6	-0.00009604622488577647	-0.00002812573820695702	-0.00004561597953560474
477.3	0.0000151943263615682	0.000015105359899661998	4.874209372727307e-6	-0.00020817901668791333	-0.0001927547135066413	-0.000018511789905991825	-0.00003619827630635453	0.00002933871957031602	0.00001975597691939991	0.00006797942588018585	-0.00005682887502089453	0.00003599420765024655	0.000028497515903953098	-0.00004023298817307865	-0.000037428848764200146	0.00003687182565999293	0.00008655914016827741	0.000027156097906820423	0.00002779828469713757	0.00010577769612686111	0.00014652267780518208	-0.00003423446841945635	-0.00010191356008288082	0.0001152311192850842	-1.4210450446431444e-6	-0.00011931837164138207	0.000011780411522056975	0.00010373148188133608	0.00021238349829059093	0.00003806031388508147	0.000019045070731482728	-0.0000957467831125703	0.00006954798898294883	-0.00012024716756001231	-0.00006236331543367979	-0.00013188063980910063	-0.00004085186739263034	3.8328368384089526e-6	-3.822769098927965e-6	0.000018543735254452484	-3.4923218717489193e-6	-0.00006033792687869567	0.000036360237607965575	0.000012167590349583797	0.000015370534272091575	-0.00006422039161439139	-0.00012194323354705003	-0.000011228995723470386	-8.505378770333983e-6
477.20000000000005	-0.000011674671671514831	-0.000016624467695904336	-0.00012485348576818777	0.00007474943012634333	0.00005676136717811584	0.00007018007295633509	-0.000011472468666096696	0.0000623648336112646	-0.00004253906920316821	-0.00006539929128813676	0.000013131949373846749	-0.00001949967996917346	-0.000010386616904728505	0.000021127411625153535	3.877912577550572e-6	-4.317330995989744e-6	0.00015271990737861826	-0.00003980523119347579	0.00008451523011128345	0.00006714813566284977	7.368300382527013e-6	0.00006734051531094663	-0.0001116605498317506	0.00007814866415709144	-0.00005081642856529322	-0.000020907745798511735	0.000016180227065481148	-0.00001789453724150641	0.000026999135105125	-0.0001739458688551006	-0.00006066729383063531	0.0000416156181165763	7.211903451878255e-6	0.00007481285876436225	-0.000016543314940255082	0.000044645704832936926	6.428485110297334e-6	0.00006290366394084427	-0.000022538708736992803	-0.00003679114600087642	0.000026604621239864806	-0.00003711924781188712	-0.00007549177787342111	0.000058203598926883544	0.00006445305607054	-0.0001548749508656669	-0.000010766018950820752	0.00010492867775482433	-0.0001422040452670411
477.1	0.00008441975007775291	-0.000011237183125925422	-0.0001506557229635055	-0.000055832531544163363	-0.00005747335171268094	2.378607110227254e-6	3.958219331379747e-6	-0.0001511104075258787	-0.000028943589442879364	0.00007135681163821939	-0.000030184528999414742	0.000030641159288882425	0.000030448266070415717	0.000036959223869094645	0.00009009523580804002	-0.000010489222830161089	-0.00013710851475762004	-0.00004102935940256512	0.000030179508638354868	-0.00003696091611544311	0.000045558840461341785	0.000016341796511007417	0.000011056681784640744	8.023362697982177e-8	-0.00014832073426055534	0.000020195809171681597	0.00006878927315118451	0.00004641141110435219	0.000024287145861011806	-0.00009823720842688681	0.00001565927296239465	-0.00007196873599853901	-0.00011468016641271819	0.0000318348300492886	-0.000021603703931792	-0.000024489982778394586	-0.00011644024992469708	-0.0001524471328266151	0.000019813969956227453	-0.000056666605445030186	0.000022885188613798813	0.0000492189407349491	9.666820362190284e-6	-0.000016464480632073495	-0.000051452055162769766	0.00007462536827900455	-9.547541028349627e-6	0.00002109564465507965	-0.00008472400341519944
477.	-0.00007584749126508775	0.00006475039062550078	-0.00006675439722885606	-0.00002452946014900593	-0.00002124747288663232	0.00006311661121176344	0.0000270934652369707	0.00008636919071131024	-0.000028737311680273502	-0.000021934117543904742	-0.00008754847409104828	0.00005953333403850067	-0.000033479029264578454	-0.00005647427352127731	0.000018576078049353066	-0.00013227370554930957	-0.00010665434513465957	-0.00002858732957876514	2.540794144929002e-7	-0.000020273809938662146	-0.00010809506002543491	-0.00007660186046155645	-5.627901726928327e-6	-0.00010054770367784471	0.000020820616400081266	-0.00010556473486151374	0.00004643049028141508	0.00008703951414610334	0.000270406292959054	-0.00006281466077362695	-2.5231794882604253e-6	0.000011462460140329166	0.00005190182972546242	-0.00017162818511347	-0.00010910935125715482	0.00007808540186960165	0.000012169595352153249	-0.000028541188911196748	-0.00004460102645481367	-3.7756731205715618e-6	2.1813067590439655e-6	0.000024852406408619393	-0.000040513026976785785	-0.000117970566920864	6.88858565721575e-6	-0.00010608987144063655	-0.00003502961795284118	-0.00014731919429108057	0.000041927822902119446
476.90000000000003	-0.00002494540976223466	0.00005405499124880622	0.00004948710981299039	-0.000010574063732698586	0.00002777480264618113	0.000029288273830950395	0.00006508644715125138	0.00019366182004950554	-0.0001585134451231665	0.000023491008913960654	0.000015234233730482909	0.00006858386440899655	-0.000047652653245403	-0.00011330586313802594	-0.00008970972700932353	-0.00005682560554046525	0.00001989736497523111	2.7294909959625364e-6	0.00012905476064680615	-0.00009346850571314021	-0.00004906456288226839	-0.00005701208645745402	0.00003472171635383768	-0.00003831137456100079	0.00009515369042581815	-0.00004037026018271307	-0.00006644870355082544	-0.00007740596716107567	8.630117217462669e-6	0.0000356180622277741	0.0000756085449295758	-0.00009077219806062182	-0.0000373979043478031	-0.0000820172523736276	-3.515143550010389e-7	6.4548222110790364e-6	-0.00007727808136033118	-0.00011090537910776337	0.00005475820613543314	0.00007745100427585539	-0.00006321799488219723	-0.000036483505536094265	-0.00012001902720444488	-0.00008218144996080209	-0.00010201742819619029	-2.540027012598578e-7	-0.00002367467460564438	-0.00006394424517773365	0.000042663706095346575
476.8	-0.000057110248468331874	0.00002370891665462358	0.000033929083579288625	0.00007274201508018161	2.807088166581107e-6	-0.000024059029524620983	-7.512422310752156e-6	0.00006057384767484049	0.00003635366985291182	6.63633596783238e-6	0.00010494156376389098	-0.00013643921371838189	0.000018551267128200953	0.000032470606793172816	-0.00003655164005596913	0.000019268293667186606	0.00008640918961278392	-0.00007351136249852678	-0.00004440376257658409	-0.00002297812905170763	0.00013073149971305227	2.567020169024983e-6	0.000030369612430917374	0.00007514449950077932	0.000028475160619084162	0.00009747032203201061	-0.00002553036143958463	0.00001161126168992542	0.000057127401126220026	0.000040830795931620146	0.00016203079289241865	-2.727828255786929e-7	-0.00006021818478306634	0.00009516508126885116	-0.00004408353684798983	0.000033183479015370064	-0.00006251640073347433	-0.00010118351139404814	-0.00004224021850445596	0.000032310133732472186	-0.000039971427982317636	-0.00003931853626017913	-0.00001564892004346457	-0.000034150964040720154	-0.000047780726341301503	-0.00003811692489050655	-6.967341084708541e-6	0.00006209343667247741	0.00013571108476166508
476.70000000000005	0.00007682653653870836	0.00003167681761646382	-0.000030119002168774682	9.290756988886153e-6	-0.0000684682687104173	-0.00008494042888566462	-0.00002297582495646138	0.00008885947121961769	-0.00006204237514273952	0.00008204776360984901	0.0001328047331153303	0.00007479347975894946	0.0000542169680929158	-0.000045053838503676286	0.00003796648494521488	0.00003380125643474583	-0.00001699791552028442	-0.00008048067130101628	-0.00020179722937648895	0.00004314210743859923	0.00020632017929150253	0.00011110377799477942	-0.00006341260418506864	0.00003663456867048062	0.000016723583813348463	-2.7711201638441403e-6	-0.000024755935401066794	0.00011833327965994937	0.00010086815651679801	0.000030383442678636935	-7.141919563945665e-6	0.00010381328533756092	-0.000058383937684255336	0.00016089757886497233	-0.000062130639758766	-0.000014896981549121022	-0.000013030035618849452	-0.00002263099560658299	-0.0002466599992793713	-0.00001201715116318617	-0.00011254580846568394	-0.00007965732886615005	0.000018290621781203113	-0.00013793526324999046	0.00006922145830622471	-0.00010934605586686964	-0.00006519062184872542	0.00011553782378263548	1.63761294235037e-6
476.6	0.00005563910916182228	0.000011939712996546215	0.00007447753723553035	-0.00006250897846028688	-0.0000778020433613233	0.00009357599018097909	0.00005619827312622295	-0.00019078755659144913	-0.000056120671073498337	0.000020421613742621598	-0.0000958429018709229	0.00008912740003691672	1.6145458411240515e-7	0.00006907500304838064	-0.0000442916749391957	-0.00003881992552302268	0.00007241949512950128	0.000058124750217663614	-0.0000387545173783429	0.000018360365273991223	-0.00002298847494864941	-0.00005760406776126592	0.000028222537141563733	0.00005714963544157817	-0.000026851230469707525	0.000011275621301021098	0.000021595953514905202	0.000014456032773517365	0.000014115418061253262	-0.0000246145092398727	-1.5314313527381855e-6	-0.00003430083579619688	-0.00005005196216252292	5.918204053320241e-6	0.00007367903847938232	0.00011388420353512714	-0.00014162735030686697	-0.0001104371078461039	-0.00011862561361516539	-0.00003160900901005077	0.00002960944274375049	0.00008051360859215857	-0.000019210724029101143	-8.079892165527194e-6	0.00013965943388932138	0.000048036426801388684	-0.00014708094061640696	-5.2409344678022485e-8	1.1586151091518068e-6
476.5	-0.000016675117581421215	0.000025437319975906808	-2.8735836605859515e-6	0.000019125528711294842	0.00003110266588759542	-0.000027027565829351744	-0.000030805631621619896	0.00007954190378723777	0.00006264268985865432	-0.00014600065164465826	0.00016368159620246814	-0.00003232961171426082	-0.000019335616544484117	0.00006121064206061072	-0.00003487959035488739	0.000011889682472457027	0.00013009799848956926	0.00012168925625543879	2.6160398563549277e-6	2.32400510957181e-6	0.0001050628050740692	0.00003758043503628712	-0.00001238439002458554	-0.000011226906091018483	-0.00002113256673480233	0.00005611753596214285	-0.00008663107750183407	-0.000052832356233802736	8.312252090561097e-6	-0.000057943340692480586	0.0000574943901135806	0.00006456489458678959	-0.000029897273297576185	0.00004426018909967817	0.00012916389164110948	-0.00006625749029635146	-0.00004127285712992493	0.0000631360694085263	4.346544794775162e-6	-0.000060373616033044474	9.648745525420019e-6	0.00011198108150030936	-0.000012058416169151216	-0.0001434939428814651	-0.00006455895085363625	0.00005572138359327522	-0.000177732767399005	0.000055332716790382926	0.000048818668123017746
476.40000000000003	-0.00012504935562163722	-0.000014911539402773539	0.00004394892129491123	-0.00004164157163212147	-0.00008959781047036244	-0.00005091544138211171	-0.00004078811822357034	-0.00002738502048123568	-0.0001177432938200325	-0.000060533705536710806	0.0000497053106290117	4.560533461049908e-6	0.00001830873084654725	-0.000056050169069277276	-0.00012118040880985567	-0.000031959973654034415	0.000036069754709878004	-5.615200842882682e-6	-0.00008280078819507318	-0.00011456293720686723	0.0000118378201949567	2.655366332893051e-6	-0.00007186602682222488	0.000028917153163043678	0.000046680417285933326	0.00006809587726420714	-0.00008921972604061847	0.00008101555317296822	0.00009407477984332728	-0.0000874098122028382	0.00019012141658599518	0.00009476742655029389	-7.672314607288606e-6	-1.604830106138999e-6	-0.00005401814055655111	-0.00011383454025357789	0.000021005544760999266	0.00007839500942753293	-0.00009310592433591362	0.00006572567942852395	0.00002990631026178196	0.00001511911977656308	0.00006190337953542946	-0.000019174153039646897	-0.00002315553242525389	-0.000057323090178254485	0.000060835154030724044	-0.000027755837501639943	0.000014434041681353562
476.3	-6.709627730813081e-6	0.00002133179539106195	0.00010306080291617348	1.9642668787040422e-6	0.000015098134200707577	-9.410993095240069e-6	-0.00011741892477066149	-0.00006501555568679774	-4.865033984923452e-6	-0.00001423764627627061	-0.00005400181939659254	-0.00011508607147765594	-0.00007310696435669528	0.000010319396242566337	-0.0001169113066732577	0.00005296712101910082	0.00010107025875324646	0.00004159352752560895	0.00004977676553233893	0.00009529814058405089	0.00006930178543211267	0.00011287326079169492	0.000014610881670413402	9.659198008627688e-6	0.0000969896984597694	0.00011848383061313281	0.00009936299905565445	0.00012681519634196781	0.00011649018484911666	0.00007251277881537013	0.000021505707717542967	-0.00007414691716937501	0.00003683440034605317	1.4616995439387129e-6	0.00003508185091453871	-0.00007961187159467085	0.00007774398863772997	0.000052354750580570726	0.000013058056534950836	0.00007725993992490207	-0.000015359044816998026	-0.00002703667092571849	0.00003041721768189267	0.00003345437321033055	-0.00010770792225196593	-0.00005965004812245222	0.00007118833468251713	-0.00003504911530968119	0.00006534287513325843
476.20000000000005	9.318020518806565e-6	-0.00009339857141120759	-0.000011847696797463936	-0.000029952664528764942	0.00008465613670073436	0.00008533728028903916	-1.7041463195481179e-6	0.000010440923877114224	0.00005388624030235605	0.00003390549981827123	0.00004291680012133323	8.570403970311474e-6	0.000043597506384227786	0.00001503105313706549	0.000022562941306577882	-4.150817316237468e-6	0.00008435245551809828	-0.00003375283861929629	-0.00004731304450276222	-0.00014249514031567143	-6.2642750485330146e-6	0.00011139842337187809	6.107323333657931e-6	-2.134064581905074e-6	0.00014912148077542354	0.000014649795644093319	-0.000012997897890441812	0.00002822436008081764	0.0000169381961004984	-0.000043172467754730334	0.00006090418817323403	1.6266746036726614e-6	0.00005639519719152475	-0.00008417283705483092	-0.00002248482572222071	-0.000011105745983423169	0.000049840181799542546	0.00005969896449880392	-0.00008025679525625433	-0.00005325830854320777	0.00005383470663653315	-0.00006560277337201258	-7.550382187180374e-6	0.000038076885751844876	0.00001970952324363837	-0.000040190574923046046	-0.00001764604004580337	0.00005808704239802366	0.00003273278183708089
476.1	0.00012066903386831248	0.000038514007608193715	-0.00011408848238371179	0.00008942261236442903	0.00006385803452269614	-0.000059711461415656346	-0.0000259210615150631	0.000041353361017458504	0.000014066783269314382	0.000023187707349261426	-6.808228838366726e-6	-0.00005136901046509623	0.000012238405491519352	0.000022221816243766265	0.00015636499060846647	-0.00009520745444682998	0.00004187012183682069	4.490062506592341e-6	0.00001745904257628993	-0.00002833749529371286	0.00008835885518699291	0.000018715790817987145	0.00018116090710894832	0.00003439986778802074	0.00019240713895060337	7.898278974646448e-6	-0.00004318086771903537	0.00012548080134512516	1.667933510066783e-6	0.0000778917252562164	0.0001309135233479105	-0.00007305533321353856	0.00008055313634708775	-0.00012711322957757582	0.00011483175380117198	0.00004501403542822994	-0.00007722923905412174	0.00004584858294348465	0.00003183469001188459	-1.7547730827660846e-6	0.000050185998177465645	-0.00011043673838499045	-6.708995553007747e-6	0.000044494991500296516	-0.000058048921495093404	-0.000026280557610069618	0.00005866514938257763	-0.00007622173083653402	0.00011165200815815534
476.	-0.000014851707671399261	0.00010716639967267512	0.000040265460660638265	0.000031157177702936174	0.00024008805279821443	-0.00006515801243594332	0.000018781159926148356	0.00013275085968118686	0.0000526797761227426	-0.000016057795977084116	0.000023494497957788247	-0.000010434145810410894	-1.0580377295913643e-6	0.00005574540642064441	-4.385151514831666e-6	0.000010845145441671893	0.000019390877952171577	2.6727879159064874e-6	-0.0000662338985799475	-0.00009767798285735924	3.7078567503954582e-6	-0.0000747683030784337	0.00010720300441353982	-0.00008591801654096208	0.00009313890141977899	0.000041183732960756015	0.00003644335971798621	0.000034967053966854103	-0.00004740204895020385	0.0001219446837313948	0.00004528317476673239	0.00007452458828724319	-0.00007021112178070117	0.000028581403211752062	0.00008199936985079101	0.00001289848690366114	0.0000715577628549104	0.00014016731340538383	0.0001535209654090811	0.00007017398784179378	0.00005966478950453454	-0.00015088747971650807	-0.00004752098760987315	0.000024365619015694685	0.00004701834600622812	-0.00003301201013231606	0.00011255949145286985	-8.27898863621244e-6	-0.000022336799120718983
475.90000000000003	-0.00012953385083705	0.0000785793895507408	3.1868165921663155e-6	0.0000726540704800624	0.000085608528135604	0.00003604461261546356	-0.00008945174291372389	0.00006264238161850638	-0.00008802514720909014	-0.00014727837416634546	0.00005347518946359849	0.00007849376464559265	-9.015335014708157e-6	0.00007056154882242193	0.00003899415374113808	0.000010778814852223698	0.00009476395834432955	0.00014932646548099584	8.519306792659722e-6	-0.00002580607939358443	-0.000035369256115518516	0.000014346887056409007	0.00009844503475470105	-0.00012773131890607864	0.00018161248642963967	0.00009105239358484566	0.000014212127367919751	-0.0000995925587020928	0.00015493832626885763	0.00010762735857229339	0.00008817010649425553	0.00008870502481631236	0.00011101042268861426	0.00015534252100378175	0.00005814912985794865	0.00004286566499241955	-6.003801014333621e-6	0.00011959568128898138	-0.000012642449522733427	0.0000688712612964101	0.000012865915581479727	0.00005507520773157107	0.00005583944530174298	3.635059068083006e-6	-0.000052958653557784114	0.00010528496085728529	0.000049957020080328496	0.00002172720924617982	-0.00003469118959228959
475.8	-2.1980690811161207e-6	-0.00010391020834270656	-0.000029929067538925805	-0.00003962351130123179	-0.000021605438891973187	0.00010882037646251416	0.00003488629240533117	-0.000025197735121649734	0.000026673674288051657	-0.00013465077617865487	0.00006525377742683922	0.0001482637772347667	-0.000018327016420758487	-0.000019618642388399928	-0.000041549819306644506	0.000032091549819074704	0.000014076163303629187	-0.000027955244771289188	-0.00008628634856709711	0.00003572287788866596	-0.00005797764794060066	0.00005491126249904849	0.000020305304882330512	0.000019689518690819134	-0.00011243854921389571	0.00016830877457859667	0.000057270290076287527	0.00004065380740687048	0.00013398370342533134	-0.00006784914790122272	0.00007218557998644148	-0.000023920453170276425	0.00014270489002372354	3.358244087379978e-6	-0.00006861128136318309	-0.00008380700721359156	0.00001978460954657916	-0.00007245160101682636	-0.00013843044673477768	0.00007749691776042039	0.000034075554906214174	0.00009422090297966332	0.00004678702078011818	-0.0000395372080572515	-0.0001317769792294855	0.00004705717952326826	-6.118067412176166e-6	-6.641858079303218e-6	0.00004339557077194692
475.70000000000005	0.00007523000308315222	0.00013998923936544237	-0.00005523917984437765	0.000017728050601209804	0.00007368951413026827	0.00008208785779078459	9.620151294688897e-6	-0.00011676584776149237	-0.00006374356684926227	-0.00011546330470346851	0.000025886616216048595	-0.00002608934337787425	-0.000032020380847616866	-1.4629060734529885e-6	-0.00005875820791207482	0.00008009765803290933	0.00004517310974826757	-0.00007998969407541752	0.000022658025811747304	-0.00006028812278333026	0.00011654522610712924	0.00008726862151267613	0.00011590245997508922	0.000032218112088927104	-0.00004640880808332322	0.0001734839412023269	0.000022298623111128825	-0.00006329206090124248	0.000025977248116214246	0.0000708534038146147	-0.00002617934719585347	0.000046172267582964796	0.00006454221357239296	9.095628294763456e-6	3.5936342553733273e-6	-0.00002159961308660262	0.00003492430624191039	-0.00016691721378976607	-0.000012630882082954103	0.00005465407071716172	0.00004019915782912504	0.0000914478931922291	0.00003528581883881816	-0.00008625782828543834	0.00005993597971716539	-0.00007726913932586918	0.000024417732410245984	-0.0000704944923659554	-0.00007452870473040194
475.6	0.00003317974218361275	4.241365739642567e-6	-0.000014596222008336811	-0.00010958808489557021	-0.00004737617427222285	0.000051898836840615714	0.000012806052142837273	0.00003209270658566901	-0.00003399793835462177	-0.00012860154924354458	-0.000012860413997699843	-0.000029854045913030094	-0.00004887379367189732	-0.000045490437778222175	-0.00006081843786798731	0.000024343028605085972	0.00007366129365149171	0.000030952638365069855	0.00007764049648873525	0.00002519890280081502	0.00015026424256317763	0.000021036739302379352	0.00011979003273708171	0.00006463004691337825	0.00006083335392190212	0.0001126703678835069	-0.00010633889040338019	0.00004039584792222281	-0.00004806866936122324	0.0001087772448888154	-0.000032230301957654886	0.00006100936341341097	-0.000013016140496309155	-0.00011338946426470218	0.00005378598740297231	-0.00012456437662062167	0.00009127468218753641	-0.000025296521281433725	0.00010332018304859868	0.00010688252730741843	-0.00008003231744302177	0.00006603459653551525	0.00007942231607348984	0.000027043262172874575	-0.000043117301022664146	-0.00002340132923095706	-0.00002244013065548376	-0.00007278204890433256	1.4150685741823695e-7
475.5	-0.000016671592346955493	0.00006222937585192809	-0.0001771628003517826	0.00013425235281511376	-5.286683347085314e-6	0.00007081103322076807	-5.923854715033467e-7	3.7663820107718425e-6	6.255037200658346e-6	0.00001962603438110278	0.000013830347398721779	0.00007643835053275472	0.00002930506338446275	0.00012909695880781752	-0.00009754983775065255	0.00012176806031800786	0.00017553344612004885	-0.000044080419982633846	0.00007742025603683881	-0.00007283996509174388	-0.000018271009832828733	-0.00001076626942141839	0.00009103842593639956	0.000040922513620653914	0.00005337452946900662	0.0000514707244693364	0.00014763316952444764	0.00002170863576373265	0.000046006278015978606	-0.00008894737098753594	0.000025965264107050834	0.00002313084535704438	0.000016367188629412895	-0.00014836675563363797	0.00005915336984414012	0.00001662482185722033	0.00001336868584070831	-2.2362721213242722e-6	0.00003682961464317087	0.000055458704964032594	-0.00003701111310706881	0.00003203416461472082	0.0000757572701521128	-0.00014702695340877088	0.00005297649414652517	-0.00001727220078922328	-0.00004123300375557496	-2.9360459017236e-6	0.000017584035208390483
475.40000000000003	0.000019197178212355327	-0.00003275969539391144	0.00008191455533977192	-0.000027246892778836864	0.00013287990799794758	0.0001504945733683706	0.00004012632056153252	-0.00003698448911939609	8.203264701817461e-6	0.000030526336131132875	0.000021439280347749067	0.0001215030518812865	-0.00003555757974543225	-0.0001204523375687715	-0.00006035265341916539	0.00006622722170998658	0.00007877909519872049	0.00004568533067445427	0.00011584282829921273	-0.00001899262975597192	-8.618700296695888e-6	9.711339852726896e-6	-0.00010383072202591626	-0.000038563309564313416	-6.1654257324972355e-6	0.0001333617886874072	-0.00012175459820255261	-0.000046652900039411544	0.000012923240310615548	-7.140095632843214e-7	0.00004866293563797577	-0.00011362234911501326	0.00004613420530409128	0.00004866005815141983	0.00003479954680822761	-0.0001251895856461188	-0.0000914835677954419	0.0000180111083365715	-0.00008159695623999753	0.00010373103581007523	0.00007908290205774942	-0.000027753728771837186	9.479998183405498e-6	0.000028337921572699138	0.00001408883862391783	-0.0000968834251944655	2.290491292759994e-6	0.00008850417041000329	0.0001120699717288066
475.3	0.00006521337362796404	-0.00011561821515078283	0.00009551569588807653	0.00008979772553695766	0.000012084189395096172	-3.4672001457729265e-6	-0.000028619271892343782	-0.000016412430661405793	-0.000022477808575233456	-0.00002472987041183441	-0.00003932015745729308	0.00007345747088376385	-0.00007008759832213772	0.00015209464163212392	-0.000028982358403177526	0.000018490118131895285	0.00005773207191985104	-0.00004082843943795832	-0.000014034550803858474	2.9179401807427608e-6	0.0000430976567402129	0.00007343585596538359	-0.00006270678597143964	-0.00003628848359377459	0.000054353060528365604	-0.00008148622561429164	-0.00012093108759825201	0.00010151338741032091	0.00010029594549208701	0.0002028829446637199	0.00008385753078304625	-0.000025363463012480604	0.000057135246438945064	0.00002000635036654375	-0.000013684511725246322	-0.00018576765282559855	-0.0000373587516881616	-0.000025385863608958755	0.00006103945191353536	5.211926629128922e-6	-0.000016255900007073885	-9.534570789834735e-6	0.00005014861923567167	0.000021658703450664684	-0.00010416455722607197	0.000053144775653340485	-2.859995006542285e-6	-0.00008717404697463629	0.0000328552206853206
475.20000000000005	-0.00018058036100879828	0.00002172945962056871	0.000024252862885620145	0.00006821273040500508	-0.00001982032253321877	-0.000024310786035310397	-0.00010451401027360903	-0.00011241576610856377	0.00012289816817846947	-0.00001573105761009622	0.00010749229800893013	0.00005072812708950073	0.00004899391723072849	0.000054817156009716715	4.359396697187486e-6	-0.000030980308024588574	0.000039247640481397924	0.00002936647591069459	-0.0000215289164380202	0.00007403392059418099	-0.000012617427446033028	-0.00013610811157721317	0.00010877385073414067	-0.00005620006716476416	-0.00002661565729101441	-0.000011570122148451253	-0.00007469744043742954	0.00004216105220359032	0.00009298050534009542	-0.0001035444476183494	0.00009341657104216375	0.00006184574578676693	-0.00006572486996973005	-5.229859134283799e-7	-0.00008991068307888115	-9.886225901760595e-6	0.00006779275608222979	-0.00004099136245852729	-0.0000884029746061946	0.00005539897212365111	-0.00005850734825943379	-0.00008895971525526384	0.00016647413853298096	-0.00012990866845058796	0.000044068773208092265	0.00005170307046779602	-0.00008352761375041249	2.1957730977735888e-6	0.00004005939940889448
475.1	0.000030268470612829945	0.000042415521539904437	0.000067523476008649	0.00004678730822999945	0.00008912897785766288	0.00007010954906646318	-0.000046507065640531646	-0.000021074512514382105	-0.000027906803815468614	-0.00013901057842981068	-0.000031409121640516626	0.00004053630646716273	-0.00004349404573745148	0.00005323264574899698	-0.00002381967515584422	-0.000039430004932087426	0.00014469200026709004	-4.059758836448203e-6	0.00006557187230992191	0.00006233804521953322	0.00013569390939123337	0.00004454808084005772	0.00004327559210154768	0.000019531522059660543	0.00009477833687016464	-5.657869575181694e-6	-3.28921998877843e-6	0.00006363729926436191	-0.000044108873359871705	0.000010104765215526554	1.856457813159294e-6	-0.00005700019623065422	-0.00007161912442716559	0.000022874853023433815	0.000012364368715574913	0.00004164829199705283	-0.00010106813672520492	-0.00004864707376869048	-0.000099396945447509	0.000046698974202385	-0.00006777195620808213	-0.00006765430532865056	0.000033773751986292365	-0.00004478378835918375	0.000051995471692749116	0.0001125606419526575	-0.00010552057540469738	0.00018499201219473115	0.00008523313627718885
475.	-0.00010668230830461324	-0.00010607126009115233	0.000012652221427992987	-0.000050863942779528305	-0.00004351847194263646	0.00012460904329672517	-0.00007083552443737549	0.0000322925068868877	0.00005200396092007387	-0.00009029747953367508	-0.00009135327763120998	0.00010550285500750084	-8.29482623809495e-6	-0.000033367747956576646	0.00007742175592293291	-0.000026108500548399592	0.000018815014567640878	0.000019037962836009107	0.00013736902882159402	-0.00007264527881037334	0.000024277165433944272	0.00005026505010782813	-0.00002500272739769781	0.000195950544009798	0.00013483943936539448	0.00019747256757900845	-0.0001288069242653354	0.00004973874443714771	-0.00007266847684758447	0.00006415006800034113	0.00013313146714047228	0.00003987856945584278	0.000021813466651465136	-0.00003367637523710657	-0.000055116566672156416	0.00003824567716596476	-0.000054166649179281996	-0.00005916397198593018	-1.1286982333559331e-6	-0.0000258249959450674	-2.235805573004814e-6	-0.00011114734760148355	0.00001877105397171771	-0.00006169588536113441	-0.0000788656535631178	-0.00005619633167666359	-0.000037114903613223665	0.00010590483979068916	0.000030744846451458054
474.90000000000003	-0.00005518424411471598	4.80859495796789e-6	0.000013610715091183886	0.00002453208089178329	0.0001278503463845919	0.000044475472046605435	0.00002040549660985425	-0.00009024199375523607	-0.00002528509715682225	-2.031507666380337e-6	0.00006870565645113812	0.00013325341103977658	0.00005835892733992302	0.00006677088194527656	-0.00012003282160076608	0.00007682663322634428	-0.00006261185770257974	0.000041348530416547284	0.00006149687210390841	0.00009289513772555887	0.00008429131169053186	0.0001112552538427753	-0.00016900017317278784	-0.00016726706693511172	-0.00005359478759957207	-0.00014201621726841752	0.00007839445814663984	-0.00002401659521900472	0.00014851135502051148	0.00012411592123709954	-0.0000180164447613343	0.00014795659272292513	0.00008613118601247629	0.00009749537212056723	-0.00009645775005463883	0.000026188867699371102	0.00004836766108080897	0.00008147721563597036	-0.000039649973944316756	-4.627663608202755e-6	-0.00004551878275611366	7.297590780430545e-6	-0.00004656522952317631	-0.00003931069772621096	-0.00014655483339646804	-3.069145712261058e-6	-0.000050920403057501844	-1.664381432924894e-6	0.00010822230527344489
474.8	-0.00011566238546755141	0.000031625305236310805	0.00014912135915021358	-0.00006611327052631006	0.00004751458117538274	-6.486874109973116e-6	-0.00008345605845276664	-0.000014910585010764737	-6.67229595056058e-6	0.00011325752677534222	5.229479299021018e-6	-0.00003371754763494762	0.00007276744145924847	0.00006901659251790809	-0.000031125234889533386	0.00011968954330459708	0.00012415991440340202	-0.00005209815291997962	0.000048378322646376714	0.000019115454765794	0.00016870741961014837	0.00005569504515394653	0.000055343466493494456	0.00003570926526588735	7.613535975274301e-6	-0.00001583237732786296	-0.00004791126014561815	0.0000886385392132891	-1.9243643098269928e-6	-0.00012277659694525322	0.00005769800240370777	-0.000031683055220346675	0.000055811806645573374	-7.5673761625847e-6	-0.00003495074811019801	0.00004722472147007296	0.00017821696042422523	-0.00004020676756185298	-4.579671393699611e-6	0.00003122328765987461	-0.0001318878247809979	-0.00007362384133060385	0.000036288407237028186	-0.00005666971543234654	-0.00003559066402316305	-0.0000436559758145406	-0.00005454172716690507	-1.2685212289869858e-6	0.00005215256935308552
474.70000000000005	-0.00007953518561930786	0.000049057164439511664	-0.00007006519742709532	0.00006646429368350646	-0.00008471497123221184	-0.00008609735787491486	0.00003809720602170166	0.000027722734106204458	-0.000055901399895793426	-0.000025451192842855438	0.00011711931989047696	-0.00007674794556501603	-0.00010114377866112782	0.000053246084641436416	0.00006286102465721912	0.00007334123180520008	0.00012498378004103925	0.000050923304438289784	0.000011624451125681091	-0.000023661914360706768	-0.0001320283982029182	-0.00002572475849273627	-0.00009226376540546528	-7.035300956469831e-6	-0.000022099418441877142	-0.00010752774547972266	-0.00003497327806422153	0.00007719962334220055	-0.00006373522342743745	-0.000012958039988017895	-1.4877644727294176e-6	0.000028407649913398395	8.260502525310801e-6	-0.00005358529647794154	-0.00005258540924052894	-0.00004061852892277344	-0.00001911328322425771	-0.000031865122685322493	-0.00001547298184608188	0.00002876968695145511	0.000013748313480298683	0.000015934562837039714	-0.000031892041440947366	-0.00006164369227471624	-0.000017228241915151206	-0.00012097909803975703	-0.00013784913482983312	-0.000027568069773726514	-0.00003717996813365907
474.6	0.000014623979941334931	0.00008079994548511194	-0.00011305811375298875	-0.00011375680936244592	-0.00007533174040141174	-0.000011585620488068012	-0.00018919713099228706	-0.00007392076358935697	-0.00008962661164890898	-0.0001915849724999546	0.000016614753486610278	-0.0000945150911732969	-0.00009984966222406878	2.8415239974391404e-6	0.00007306087767477592	0.00005956181599125592	0.00014440919237906574	0.000010647202592187877	0.00013281165048770774	0.00012253429363405277	-0.000023365355261064223	-0.00009100556317025415	0.000030771438423275705	-0.00005738781521148322	-0.00011661469887387258	-0.0001560221666896983	-0.00004780163459460791	0.000014043965948579032	-0.00009544894153895987	-0.0001673312543464506	-0.00011954068836985359	-0.00005072496681059801	0.000031673686509150335	-3.223087197166064e-6	-0.000042817376527761315	-0.00008196880749908028	-0.00008117520505035481	-0.00002992865580803086	-0.0001251553946982781	0.0000658316477333993	-0.000048810595624916225	-0.00005115610444096145	0.00004107643791476572	2.662388305783174e-6	0.00002655239238454794	-0.000010319468866871903	-6.447536790616664e-6	-0.00006622076454705132	0.000055573376007268424
474.5	-0.00008251484555143779	-0.00008391895583520063	-0.00009245442169351483	-0.0001719340862754848	-0.00010417738839777532	-0.000028407890211118892	-0.0003677325862308945	-0.00007533461293656186	-0.00011622240669592828	0.00002207015677496314	-0.00008580074097029757	-0.00008062382947225049	-0.00008182174172540079	-0.000013500720966117295	-0.00003305583405120736	0.000044651568495777556	0.00007846309090677744	-5.311379460019427e-6	9.359712460099587e-6	-0.00017277787135248812	-0.0000610314967063781	-0.00010441131368110087	-0.00003423658915610188	-0.00006890461016044038	-5.532425406889742e-6	-0.00005221494278461231	-0.00024024853427026129	-0.00006374207822598828	-0.00012403695886272373	-0.00015022061530666972	-0.00014731370849813876	-0.00011944386166490334	-0.000041119707696264137	-0.000010353089849232764	0.00004112186009954058	-0.000032701156798459115	-0.00011273826683553535	5.103370541832833e-6	-0.00008111852915692076	-0.00003760541779921883	-0.00004614941468011658	-0.00007623265714183927	0.00009796871998294138	0.00016385763770648365	-0.00001381787494798331	-0.000059731073888438284	-0.00004143020475270473	-0.00008283822533238077	5.344416578057028e-6
474.40000000000003	-0.00012077190371438398	-0.0001749581881683886	-0.00027347845905568736	-0.000056009623307905925	-1.8519451641369584e-6	-0.00017721740148510544	-0.00016709748306023862	-0.00007437793367321739	-0.00021577608031588588	-0.00007524065890895701	-0.000055325074434367595	-0.00012782910315005944	-0.00006801933242736778	0.000031098524472845897	-0.00012620767253367028	-0.00004531277334342249	0.00009128693225389013	0.00015860171845920383	-0.00015681635901505946	-0.0000819705315730418	-0.00016930491584634777	-0.00012828535591435139	-0.0001429553995499757	-0.00010042275433790127	-0.00020227344023645986	-0.00019644967986863217	-0.00006400307692410316	-0.00012788684302494132	-0.00019033361425890695	-0.00005436261672513685	-0.00006000696741078738	-0.0000747221499842609	-0.00005069644497973293	-0.00013159557091688948	-0.00002323277822206394	-0.000012357018919937183	-0.00016785760949092427	-0.000026398325547653315	-0.00012021666249633767	0.00009313045542834916	-0.00007538810628176624	-0.00010667819128690737	-5.137042887871025e-6	0.00003305475171272822	-0.000039409672639290514	0.0000646782556260555	0.00005124375608830653	0.000010494512783990679	0.000047661972738078187
474.3	-0.00013773632017905534	-0.00019286306761196509	-0.0002160214554964974	-0.00014337012629312912	-0.00017775579692103457	-0.00015383710428082097	-0.0002521823579758021	-0.00022023590534384058	-0.0001209856630694419	-0.00017849672696859298	-0.00008851866382693816	-0.00027354449407994245	-0.00001939706551104049	0.00010949428104145315	-0.00013927651499790145	0.00016334969870799933	0.00003456576090781013	-0.0000718962218102444	0.000025414900111570793	-0.00002552490848438867	-0.0002618010529166284	-0.00020597165370225644	-0.00007903789171027407	-0.000302580191065959	-0.00013885689619618557	-0.00015309329403223574	-0.0002827752481553121	-0.0001748949717630584	-0.0002122506034527453	-0.00035718699533224653	-0.0001759053896908213	-0.0003395660019533047	-0.00010336030369596932	-0.00022205889158857998	-0.00021224531889625149	-0.00013187489837171229	-0.00004312515776905683	-0.000148907961481011	-0.0001160376643857778	-0.00016055692521367663	-0.00010297732186235292	-0.00013399217180373667	-0.00006507879060967062	-0.0000788742019642498	0.000052145163085684954	-0.000016998199592328873	-0.000013498261476611344	0.000013295256062770052	0.00007436251445731954
474.20000000000005	-0.00028632334165642245	-0.0002629776337946115	-0.0003828529759359635	-0.0003318573457359861	-0.00038662213050315243	-0.00032308367551287475	-0.00046061338598575195	-0.0003280273732577673	-0.0003330887808338809	-0.00030393238486325783	-0.00021884619306131989	-0.00016433433150697435	-0.0000565728109756493	-0.00012808602741377608	-0.00003782374819463107	-0.000040439414162559496	-0.00008120838488285478	0.000040074633663558456	0.0000810880912891691	3.424491713502082e-6	0.000010555954332614673	-0.0001540930902889701	-0.0002686423452778363	-0.00010196774451253355	-0.0002945945664426763	-0.0003595778977688454	-0.000382229950005456	-0.00044284322980991475	-0.000441892414375346	-0.0002947811176803403	-0.00037423493925260113	-0.00039482756966838966	-0.00030861782334581683	-0.00018151455037482205	-8.33642653502305e-6	-0.00023401565240018036	-0.00013768008473360235	-0.00013375402343931593	-0.0002072401830403971	-0.00010431233146876865	-0.00007695982696114	-0.0001604410827314335	-0.00003714168593610434	-0.00005853388166765398	-0.00001926588511220313	-0.00002998170552116592	-0.000015485516292620694	0.000014081508657519706	0.0000317316142223081
474.1	-0.0004107258388804404	-0.0004106087628236338	-0.0005909803934461782	-0.00037336383204655094	-0.0005645377613025868	-0.0004505574967593026	-0.0004604136478508321	-0.00039355212747875143	-0.0004527260902651788	-0.00026884440206435725	-0.00036011654977768383	-0.00028055647770979664	-0.00011950942744332756	-0.00014602036524617387	-0.00006216069835951671	-0.00006107103631928079	-1.8462784077689752e-6	-0.00004419576945519329	-0.000012224913132239249	-0.00022683846840341614	0.000022329359674038947	-0.0002574410673243098	-0.0004487303900264344	-0.0003747653705406623	-0.00028585068338756175	-0.00030372758233148837	-0.0005352206541556852	-0.0005039530877657118	-0.0005601754738280356	-0.0005945000543482115	-0.0005045662914781341	-0.0005446585985830298	-0.00019160670995860507	-0.00034648608093383886	-0.00020490098060163244	-0.00028225406683081786	-0.00028107333811418217	-0.00022079767191314533	-0.0002494265457211855	-0.00011662067146972098	-0.00018255588268372406	-0.00018430451077397416	-0.00012554785933255148	-0.00004868865195911514	-0.00004364762140490936	0.00003617414821938018	-0.00011291754732265464	-0.00003643731918117091	0.000019265972016450086
474.	-0.0005631948244706685	-0.0005801721003537705	-0.0006043650675259345	-0.0006236435851672304	-0.0006842945524147596	-0.000553075782287684	-0.0005305121630378756	-0.00035370480113245284	-0.0005280088627427493	-0.0005184421051034733	-0.0004640630438664187	-0.0002611290391487679	-0.00021777879086385407	-0.0000324811634713282	-0.0001258301072168104	-1.1119641122736754e-6	0.00010394723140128064	-0.000011537806691606507	1.1601582716337503e-8	-4.516441860777251e-6	-0.00010558688229199649	-0.00023171197499730984	-0.0003885912140790459	-0.0002564115240674562	-0.0004151432060378776	-0.0006106342803648781	-0.0005673943734845345	-0.0005924468770006357	-0.0005504669405123142	-0.0006502996209300084	-0.0007121749304007251	-0.0008357338192059737	-0.00030448502620998455	-0.0004215649252356011	-0.00030772685323255235	-0.0004902197760602048	-0.0003269638402851	-0.0002704391281171203	-0.000317436166711721	-0.00032295053513313124	-0.0002446082097745869	-0.000206681969728355	-0.00018482441236652373	-0.00011608218734971119	-0.00011133381772973641	-0.00015022610264350223	-0.0000953900098860873	-0.00006802890587130922	0.00008724500376186904
473.90000000000003	-0.0006362050876965478	-0.0007667900322830212	-0.0009298667602845347	-0.0007965434491797555	-0.0007121190377196578	-0.0007441305086251502	-0.000758474827246782	-0.0005803744288050471	-0.0005626144757686066	-0.0005501590163520095	-0.0005456734373998714	-0.0002762712311616389	-0.00027725151573886465	-0.00007513185891545117	-0.00021613005961943526	-0.00005137011093259265	0.00006752270767438363	0.00005955233135794971	-0.00011937563323798377	-0.00021604359446997468	-0.00013318355206653264	-0.0003362747197422645	-0.0002418931784792628	-0.0003434288932132511	-0.0005114262383421759	-0.0005647989145332877	-0.0007273478528655714	-0.0007569733177027143	-0.0008462655100795882	-0.0006962904272796743	-0.0008880583998622736	-0.0009636025868231999	-0.0006688436722350845	-0.0005622674015022213	-0.0006023620883230667	-0.0006192945501282061	-0.0005026078260961337	-0.0003453701580791341	-0.0005640804383411967	-0.0003458382298192623	-0.0003740416478465278	-0.00017536288741250286	-0.0002983801389713263	-0.00010038802433555897	-0.000036389162254924835	-0.00018273576750401952	8.121770316722111e-7	-0.000058091065125483724	0.000019846533673768286
473.8	-0.0008298772619723073	-0.0008847673223730444	-0.000909470964354206	-0.0009706900729262558	-0.0009309835556588044	-0.0008788951734468233	-0.0007786126379771088	-0.000632030705441274	-0.0006679868289485929	-0.0006366712945878181	-0.0005375350941403833	-0.0003585787401888486	-0.00027001692431748	-0.00021315110800573323	-0.000026249863716399995	0.00003497359598698464	0.00008918254223006436	0.000045925225560456806	-0.00010599338484863332	-0.00013640356097582873	-0.0002706656103180379	-0.00021775901597690495	-0.00043689975542482245	-0.00048265074134923937	-0.0006101503978301954	-0.0006175446251007294	-0.0007737418567022409	-0.0007912397449574711	-0.0009574375660474348	-0.0010341600674450301	-0.0009964369626745044	-0.000984096312018556	-0.0007580801072344638	-0.0006664136905222294	-0.0005790935095753396	-0.0008269359230042933	-0.0005204644300058183	-0.0005763945185127483	-0.0005502531049381483	-0.00029525084020040995	-0.0004736544775985315	-0.00036739390208215164	-0.0001276311472513263	-0.00017166533595913523	0.0000507519769268998	0.00001285773134975268	-0.00005750667016390667	-2.684524599988868e-6	0.0000171515562981398
473.70000000000005	-0.001097045300577723	-0.001005551980600476	-0.0009945267899564645	-0.0010217597417985257	-0.0009120252250728689	-0.0008706939189253678	-0.000854742025922706	-0.0007198368691907543	-0.0007365473155934357	-0.0005996718813831023	-0.0004930969213576278	-0.000339416960667882	-0.00028804635734249427	-0.00018907802089615264	-0.00011871791762480673	0.00006770462656836035	-0.00006674123283691665	-0.000020505861920845604	-0.00005162647311568325	-0.00017765539735273284	-0.00033018157442423726	-0.00028446234406050494	-0.0006103919318706499	-0.0005337705605155785	-0.0005705685704792956	-0.0007180546774106804	-0.0008735200715920919	-0.0008993014846132957	-0.0009964480779010249	-0.0009016653433659203	-0.0010312585823453303	-0.0010061923469475583	-0.000723363078342608	-0.000845619667973851	-0.0006343368830418453	-0.0008785845853647705	-0.0006174736761765044	-0.0006522036623739746	-0.0005851225788145407	-0.00042326482884865856	-0.00032171606575055994	-0.00033819090303040575	-0.00007213005854611348	-0.00019959481670929678	-0.00008340479265792744	-0.00002102377119032639	-0.00003692662645692165	-0.000026892463163295856	0.00005776614621350356
473.6	-0.001202094010343767	-0.0012011294483659856	-0.000990431198363522	-0.0010082374203359656	-0.0010117664796484452	-0.0010012227843913578	-0.0008175207887757182	-0.0006903861350723219	-0.0007615275238886596	-0.000462469512791067	-0.0005181971751256455	-0.00039475896006616843	-0.00021196538605243974	-0.00019444480161434472	-0.0001439202751004191	-0.00006092849561040337	0.00012658500815280934	0.00019068020001759776	0.0001144052674075841	-0.000060846311543560535	-0.00015909899839699354	-0.00021816955166588923	-0.0003548694186207125	-0.0005966789322311556	-0.0005495627832872856	-0.0006914351416185916	-0.0007543003260992863	-0.0008690759719758697	-0.0009105432048906784	-0.0009962142451739164	-0.0010209402762195706	-0.0010352939765736614	-0.0008286485364642975	-0.000922355677794501	-0.000871307562558652	-0.0008061365088181566	-0.0008647978158849493	-0.0006813309095404681	-0.000672525127618071	-0.0005014520725568415	-0.00038616004993114795	-0.0003901034004284889	-0.00019929648762872742	-0.000041358347457287706	-0.00010338863292347458	0.000015775831402147676	0.00001706483779087603	0.00001892312348325849	0.00006957703849751248
473.5	-0.0010909301880589767	-0.000946354114478887	-0.0009983933168382425	-0.0009494006336780585	-0.0009595941016692193	-0.0006740650718308784	-0.0007017575547376392	-0.0006023281253628825	-0.000643941476918546	-0.0004944035862816673	-0.0002641073121886424	-0.0002091647429629526	-0.0002161257599744496	-0.0000725318725687808	-0.00012964409910976032	0.00002411277183243221	0.00008436415580845538	-0.00002919363117794349	-0.00007478392616389127	-0.00010097847549971131	-0.00023053431272176462	-0.00020173551997115666	-0.00024678330563248686	-0.00042290660553747283	-0.0005428531872431229	-0.0005373645580297644	-0.0007276080070786614	-0.0007617430601293989	-0.0008090310167294893	-0.0007169700593159371	-0.0009217179296401802	-0.0009880386772552323	-0.0009234047171865852	-0.000933213142923536	-0.0009292715494042293	-0.0008457788421121719	-0.0008095320409472586	-0.0006812957716337564	-0.0005953275382155966	-0.0004476281693725913	-0.0003946445559644137	-0.0002047192413222633	-0.00023577804838630713	-0.00013963242728699793	-0.00019684749219871255	-0.00006880400116508013	-0.00011797580391229799	-2.0593631419106233e-6	0.000039603413944533687
473.40000000000003	-0.0010566522466252165	-0.0009143530459285289	-0.0009494090814178005	-0.0008372572150288975	-0.0005649856829574233	-0.0005220758662845095	-0.0005751827787117453	-0.0004774818353241556	-0.00037385323148961323	-0.00033900099279335415	-0.00011752545840075652	-0.00014425521920293736	0.0000668283084033982	-0.0001275920805493469	-0.00008235705939563575	0.00009326600549844981	0.0000378513035065096	0.0001313604828302716	0.00005347607061883852	-0.000018204628558918297	0.00003571442131793454	0.00011155182710283181	-0.0001449343823676976	-0.0002836593849333728	-0.00015229427222321156	-0.0004163130901230499	-0.00045423015271821104	-0.0005534747611390155	-0.0003666737053753166	-0.0007065432332845844	-0.000654729088919114	-0.0006563140274858285	-0.000954025292978652	-0.0008676800305451701	-0.0008232545641621954	-0.0008589873012271039	-0.0006720766710922474	-0.0006361966140611982	-0.0005028420817320637	-0.000579781701346708	-0.00038605220340062795	-0.00025341194939075177	-0.00031328884481251785	-0.00018855019963611965	-0.00013434744148880007	-0.000013311632299079203	-0.00004237288092978594	-0.000039850784723700204	-7.526347765322509e-6
473.3	-0.0008722893011747646	-0.0006404177429944235	-0.0006112609181682259	-0.0005706830830959359	-0.0004246942420995952	-0.0003447981312507359	-0.00033718086593083064	-0.00027016390820912013	-0.00015780901342088628	-0.00010229627581486209	-0.00002627919932531996	-0.0000955601204777884	-0.00002953648542816006	-0.00014246543432032573	-0.00007939401733988154	-0.00005314876281899962	0.0001553661099795869	0.00012008961809701729	-7.5857353876945626e-6	0.00005192308533580618	0.00011996526184157431	0.000021183944363875928	-0.00009859255547449067	2.893420600364176e-6	-0.00008188203577047648	-0.00010944013359038429	-0.0002611697938611744	-0.0001988781556580117	-0.0003229169676389864	-0.00039491653487170637	-0.00046044925030423576	-0.0005312096515894299	-0.0007979933894718936	-0.0006802944376318245	-0.0005452823374159538	-0.0006891541171871635	-0.0006685787096720212	-0.0005014648531330566	-0.0004306390708324847	-0.0004388180658584494	-0.00038726697041784156	-0.00023930191873430676	-0.00016335500637881955	-0.00006650844248782154	-0.0000435991124981566	-0.00004442884778094663	-0.00011462343303901097	-0.000025789818647655714	0.00013914793253420359
473.20000000000005	-0.0006174252230764353	-0.0004612287427315369	-0.0004087621893756458	-0.0000902220160934487	-0.00008339131136858959	-0.00007064866471766961	-0.00007066250306652605	0.000013287748829408268	0.00021198804911117604	0.0001723984122619157	0.00009781160196350715	0.00019817493083888104	-0.00004734375491099492	0.00019283815245460515	-0.00001569940632857486	0.0000602985087554743	0.00009822578490462144	-0.000016497506402040684	0.00013240451893529228	0.00018701404493913826	0.00013264969994480604	0.000014173171700173937	0.0002672514152009258	0.000196708997429998	0.00015467756877047571	0.00004248784789306648	0.0001900117068488809	-0.00007780302651591413	7.442754391631169e-6	0.0000351496749622302	0.000015058313459676703	0.000048002370739563024	-0.00046761573668217316	-0.0005338343278833509	-0.0005144694722330656	-0.00038996654125171494	-0.0004559352416921304	-0.0002700703422280237	-0.00028834500357050356	-0.00018419797106882698	-0.00015022102139635853	-0.00010714255908551013	-0.00014572491951802817	-1.3860444532106793e-6	-0.000013808415321416204	-0.0001309826228559448	0.000026066738764165488	-0.00010088538218519313	-9.25081938669373e-7
473.1	-0.0003672746067758418	-0.000055808740714851236	-0.00005583907085583229	-0.000014773089333434681	0.00014376515732868308	0.0001979536903317171	0.00010484004446675236	0.00019581059626399536	0.0002958134653202521	0.0001853608532691692	0.00023364230800870708	0.00017953283020482474	0.00012886387118236665	0.00016844903028686228	-0.00006304817555497079	0.00002148296265400301	9.125568955075066e-6	-0.000059835039181302	0.00006851520015816988	0.00010326533753575813	0.0001990625918623997	0.00021036623003396987	0.0002670802247101572	0.00024770042584355053	0.0001809099102750794	0.00028340702320483747	0.00007259633915174957	0.00019886258676791882	0.00039775355519107674	0.00018807322232142692	0.000294839413273226	0.00026837891533219394	-0.00015882591230228485	-0.0002567063333164145	-0.00017181088081315863	-0.00016586096013510967	-1.4237948539712195e-6	-0.00014321541423622543	-0.00010331345585419126	0.000012028732335872141	3.942638887754262e-6	0.0001640832965035302	0.00012007178748236436	0.00013121752950991735	0.00007000013703420813	-0.000020234280184639327	-0.00020253670705426557	-0.00009533405929453725	0.00002215916859282622
473.	0.00008366708123764747	0.00027301007388840404	0.0003136573983483864	0.00037982804768841075	0.0003072794005548208	0.0003168397343093677	0.00033374988320397213	0.00043581457771811464	0.00037005084894079984	0.00021101632851057105	0.000294167874556584	0.0002198768719302728	0.00009921585140841882	0.00013042513901337184	-0.0000583475221662213	0.00005968469152781055	1.9879117855685945e-6	0.00009932919936225741	0.00013009779680614176	0.00017344612936296476	0.00022294066331979623	0.00020340911482001771	0.0005019570847987012	0.00019952635632941237	0.00034480054960174376	0.0005485593459229907	0.0004796358724746539	0.00047386221517875385	0.0006572607807247832	0.0005265868688518369	0.0005169048414499558	0.00043620832319005804	-0.00005365196790149934	0.00009141071679235681	0.00007411687518822999	0.00008700799403683698	0.0001341455051968738	0.00005545313968173644	0.0001817526829488086	0.00020628678923610686	-0.000036537696765803365	0.00013382619356138234	0.0000818396391306383	0.00010064544158683169	0.00014096586178121928	-0.00006468300046876617	-0.00003527408997539606	0.00007677552722909364	-2.186418089040931e-6
472.90000000000003	0.0004832669818945616	0.0005252374253001133	0.0005786605476080226	0.0007570311305247672	0.0005614653411379201	0.0007228454726698322	0.000606041152501039	0.0005703421933868259	0.00045243100075639104	0.0003709991024137226	0.00042133502854176054	0.00028463545905623805	0.00009577059726423957	0.00020139101254506659	0.00010497661182625031	0.00005382331346715764	8.804883338635615e-6	-0.000085328707103279	0.00011245219291792214	0.0001486342915850749	0.0002822557255420859	0.00039647421254448197	0.0005002350645312032	0.0005647067005225748	0.0005241747688496668	0.0004897460161980375	0.0006094036773360101	0.0008516668147480983	0.0008557093879231304	0.000804584469600929	0.0008760538017453513	0.0007871500526702685	0.00027069814355658127	0.00038228793325916025	0.0004134787087428806	0.00028169713295099366	0.0003248172933886014	0.0003190696014408937	0.00028073472738318015	0.00021984056918353644	0.00011724749167525885	0.00031410086181384966	0.00014294084272599975	0.00014700813924163508	8.498083298151971e-6	0.00010538144408191572	0.000028966955595887894	0.00008982651582896463	0.000043667161778318674
472.8	0.0007077662868165781	0.0006544840176589605	0.0007241666011185123	0.0009750167621165727	0.0008290654433689201	0.0007736055386640606	0.0007932175531269327	0.0006729510026994769	0.0005654994702148836	0.00041487356136619963	0.00038098288734023295	0.00038605654053864224	0.00011874334461924965	0.0001504693825728524	0.000056374696098341416	0.00001194124487509007	0.00017190291423332105	0.00013893263303480158	-0.0000592321830154393	0.00007910353072695745	0.00012864883538140262	0.00034083192605324986	0.00043084085638380755	0.0005157677613373697	0.0004878981632162867	0.0007694332983874345	0.0006170704822327512	0.0008407173140486778	0.0008105766818911383	0.0009554551779746238	0.0009138146742949175	0.0010556704948191339	0.0005978224336848502	0.0004915271494722545	0.0006126108641802858	0.0004937629591290023	0.00038211426863622277	0.0004449311131426676	0.00048158774350056695	0.00036277293367049284	0.0003409680478897059	0.00035123459433098516	0.00021121314470301102	0.00010459133848534875	0.000013968431530330354	0.00006014761012837892	0.000043725998641765296	-0.000028503480848764294	-0.00003853927018961613
472.70000000000005	0.0009264785730661978	0.0008963490873803753	0.0008059360275687833	0.0008801159560949617	0.0008116893099205462	0.0009131270235382307	0.0007921129584190975	0.0007522792954296687	0.0005902018523233341	0.00041545511328176994	0.0003585211056190833	0.0003053060136776022	0.00010049431790062265	0.00009035827458651977	-0.00006657959376532934	-5.994091683306967e-6	-0.000013849019956395825	0.00021896981009432063	0.00008675885098068673	0.00006637210987256354	0.0002315817455923071	0.00033219078451344303	0.0004228900788740362	0.0005640059835680909	0.0006544257626738863	0.0006905147559129473	0.0007493893418703654	0.0008368406389346888	0.000993293073743677	0.0010309327085528087	0.0010108216438264796	0.0010873952067825743	0.0007961847351433962	0.0006542003566978216	0.0007186334607537042	0.0006833431285395425	0.0006090532090887209	0.0005521024002166677	0.0005478632159817285	0.00048367318881678404	0.0003672054847593708	0.0002579713551243733	0.00015042705694316843	0.00017691404853523951	0.00007711277732980075	0.000134096758195121	-0.0001461509600382922	0.000010123893192231165	0.000018740344776613882
472.6	0.000994327825366607	0.0010916056501552682	0.001083006481206029	0.000893962958724722	0.000984982189571719	0.0009627605972212776	0.0007971166626778846	0.0006688520268919621	0.0005471390256974161	0.00041607396028626526	0.00040618640489654506	0.00048412418902366684	0.00030730523361189704	0.00010936995246978664	-0.000045450308132943376	-0.00005955688508144875	0.00006311264081895713	0.00004596984611520562	0.00004536599715878622	0.00017201176621131612	0.00024393655058645175	0.00025777933950172456	0.0003492112602332531	0.000518655605574226	0.0005991588295412372	0.0007578301955725618	0.0007640356297042906	0.0008354808712680326	0.0010349513088002496	0.0009974499779110886	0.0009832672011080487	0.0011796329687203725	0.0007851309462303407	0.0006854981911185149	0.0007861542897191876	0.000714018280345761	0.0006931782500994037	0.0006339121685690008	0.0005571008638545746	0.00040091634105186586	0.0003227524214835302	0.0001488790967629574	0.00011802686305807448	0.00017196515221281201	0.0001369380065271405	2.69819614724651e-6	-6.976794926350584e-6	-0.00007112313641088765	-0.00010437440297229884
472.5	0.0011374675785448963	0.0009382850227478032	0.0010763085249714808	0.0009637961082335405	0.0008694089538081966	0.000898477779563806	0.0006168307771010517	0.0006150809223356512	0.0006580010654840444	0.00038410713610950167	0.00019834680729238427	0.0003041430731017714	0.00021194361630018615	0.00013965933282391072	-0.000017659966804670398	-0.00015045445208608472	5.6906187522105415e-6	0.00007861813525363038	0.00011073665301902781	0.00017466869730369347	0.00020491205448382665	0.0002939407362200729	0.00030198057938191926	0.00045813096400629965	0.0003621185611704441	0.0006821629881345691	0.0005476369320072815	0.0006733423264237034	0.0009581607115799367	0.0009712904691932672	0.001037864061243391	0.0010172370520088656	0.0007629538753583019	0.0008713160143766458	0.000864599361875275	0.0007713545167307057	0.0007625203660826122	0.0005085119991466462	0.00044743161159811355	0.0005067912589480871	0.00036378285929536825	0.00015620919798724314	0.0002793809853095378	0.0003407270172989418	0.00020463167348826991	0.00006146677898050167	0.0000952806479794067	-0.00001258183129560381	-0.00006832918236726506
472.40000000000003	0.0011469044168356114	0.0009226263249679032	0.001041315594180476	0.0007889900742839784	0.0008004562045736978	0.0006958408228072456	0.0005969084841076706	0.0006475185757768646	0.00042516734931796556	0.00035505988424149374	0.0003686028684181795	0.00031554708431930616	0.000036176565622208386	0.00010944440281150888	-0.00003486309414778722	-0.00005212356208800657	-0.00011559312301162445	0.00003233086358648532	0.0000429691576093264	0.00022153644655139128	0.00008698115202632634	0.00018594859661782086	0.00033753468112286466	0.00039002661814070455	0.0004744424162036325	0.000485171524765131	0.0005172172749723193	0.000628755510213507	0.0007097996336675886	0.0006647597302007539	0.0008466470502072091	0.0008189608879631437	0.0007319563497799353	0.0008275077629242494	0.000720120462160011	0.000666473619628218	0.0006202146080655277	0.00047287642862181345	0.00041292937802326463	0.00043002270999278685	0.0002059752995752146	0.0003618664239043658	0.00012446727060334324	0.0001132644559023795	0.0001799275899539887	-0.00006954389817641648	-0.0000382835128025411	-0.00004298551430251967	-0.000025545223085305274
472.3	0.0009004928796306135	0.0008137834005152996	0.000731130418801025	0.0006899759089580477	0.0005836421849223909	0.0005421871498945121	0.00039753855743657684	0.00034921832918053265	0.00035475082531573527	0.00023357008113398492	0.00025965671369357796	0.00009208777297869311	0.00007012686844288657	0.000018979034371506437	-0.00003128314107483453	-0.000030897858159222834	-0.00009720989166789956	-0.0000598326640071386	-0.00005381836499457522	-0.000060579206914612916	-0.00010427249493934638	0.00018064786276802288	0.00032553170531156214	0.0002706807281165111	0.0004541336975816015	0.00039529806780550777	0.0005168504925733535	0.0006295223089800834	0.000531097829929973	0.0007438077151118465	0.0008807002926236024	0.000847056810770567	0.0007314608410802857	0.0005144619488295427	0.0006992441161768041	0.0005289756394497965	0.0005568107684498727	0.0003373940927798845	0.0003562581337552441	0.00036747535635266366	0.0001764876794036638	0.00023828396693146954	0.00009332366671975766	-9.438299290563055e-6	0.00011139620792982619	-3.3061791527868864e-6	0.000024807320519419543	0.00001806233298420846	-0.00003614554042602917
472.20000000000005	0.0008911426147455701	0.0007190807182272135	0.0005751659999524079	0.0006071888210334134	0.000462545956615537	0.0006490488946783875	0.0003008399316744168	0.00034863635076924193	0.00026879891429413774	0.0001311711405469882	0.0001782045593466014	0.0001948796297346913	-0.000011474212891288154	-0.00010276043172743475	0.00002954839652514379	-0.00008889271702077937	-0.0001399912528186007	0.000048952739845058266	-0.00003250179052981646	0.00005649354804898437	0.00002173732775861779	0.00014045740304698977	0.00017719019055535438	0.0003113952922472581	0.000250922879249125	0.00035717317180902205	0.0003952662768984525	0.0002553409261586255	0.00040554467133484154	0.0007058395283594086	0.0007286437789939645	0.0005923061359686176	0.000667398837787972	0.0005154442778020863	0.0006874103734227846	0.00045309038885079744	0.00034078050444047827	0.00028593296854853367	0.0003852540528942874	0.00028409857229622423	0.00019337243579397033	-9.983591090412445e-6	0.00009329663939337147	0.000054944037301807294	0.00015444866772857852	-0.00006841853806774187	-0.000018708232730098805	-0.00010311509908522175	-0.0001575505858967248
472.1	0.0007443478485872349	0.000690992707013626	0.0004477242699903378	0.0004483816494417778	0.0005537281107664802	0.0004024911794112035	0.0003565125524532985	0.0002827106884672408	0.00020985172560232778	0.00017039626486712824	0.0000974193279388236	0.0001389517188255949	0.000023541121670922324	-0.00013183046252339002	0.000032480707200144597	-0.00005251838372342024	-0.00007317284292248647	-0.0001276434607524145	0.00004216191107058687	-6.673099866400816e-6	0.0000576102631856525	0.00018526323344225114	0.00027538424716314167	0.00011617319597922628	0.0002492273005860618	0.00035749647344605976	0.0004245276026048743	0.00024665180869584864	0.0003617822957339027	0.00056879341701067	0.0004450361407308855	0.00038688648344375586	0.0005087209932908665	0.00047819671593868595	0.0005564873346983999	0.00028730073323925094	0.00037564567355739587	0.0002241574299355272	0.00025693413612325444	-0.00005399675507164254	0.00017559531136137935	0.00012451389954884116	-9.789390499963197e-6	0.00006920862375638773	8.994896363328366e-6	-0.00001176252802589555	0.000036120651416957695	-0.00007614679194720703	-0.00015837775980516688
472.	0.0004872761308968376	0.00035352128076473116	0.0004134581329724894	0.00032617264642520634	0.0004964246530381689	0.0002927146208572206	0.00026116098301652574	0.00014673073967215423	0.00016919447447826032	0.00005331683539218797	-0.00003567079239200797	-0.00003616061775037275	0.00006352382008147629	0.00007850006739483788	-0.00016346858963684028	-0.00014993608206411793	-0.0001019341977715579	-0.000012693389371716708	-0.000032971555438641	-0.00003764328240915807	0.00004882243894500125	0.00022583316992575588	0.00011926054852747619	0.00010044352978215033	0.00017799517142809486	0.00026584216668087783	0.00022118665007155993	0.0002820991790622633	0.0003703083892124569	0.00021707147874449863	0.0004988191430102835	0.0005085234488848921	0.00030825358745070346	0.00041088551191792845	0.00036991928805819917	0.00023175306540586482	0.00027204236170877145	0.0002534255942049974	0.0001857126815725562	0.00008710416622373902	0.000011042764286235164	0.00012126690951135604	0.00008551358915101425	0.00009044606128979019	-0.00003333204077353817	-6.910746083120499e-6	-0.000040538687846774084	-0.00005241928622480578	-0.00008818505420695783
471.90000000000003	0.00047353397358558747	0.00045890570792807	0.00031436232314494396	0.0003188752616734797	0.0002715994689989524	0.00031118625094686005	0.00017022471275736085	0.000294915577993041	0.00009373512284013446	0.000046672194628649666	-0.000043098617390619544	0.0001206408038318572	0.000029454655117702117	-0.00009487645571460625	-0.0000374268163708561	-0.00006087699350409272	-0.00008613943545844698	0.000023955895231360712	-0.000024509248830823654	-1.8715103174242736e-6	0.00006063465000943355	0.00004852569195468734	0.00011475225924381965	0.00023452789983326744	0.00014727409384346018	0.00023175450407589255	0.00023469871079683508	0.00025784207610078154	0.000333700176018409	0.00042589901188727614	0.00035175847070694405	0.0002937511541846257	0.00024925676696076714	0.0003178131317050417	0.00021167141824935667	0.00014653610316531324	0.00011427278459887629	0.00024329062448670354	0.00009075587207293854	0.000045606092131697545	-6.155996394601743e-6	-0.000010503895213895622	-0.000030317975089899044	-2.013995826972484e-6	0.000019787160126498834	-7.68496536496079e-6	-0.00013001712779797623	-0.000050385971675134416	-0.00020988342177230882
471.8	0.0004487247408824348	0.0004473257237556145	0.0003133807698191456	0.00031437206525099796	0.00024483193989651667	0.00022229064181006512	0.00020485935611278525	0.0001996084800512554	0.0000383888055447612	0.00018925206255660196	0.0001935342591152744	0.00007383883451936951	0.000027986580204507702	0.00006400964692962284	-0.00006274804590256875	-0.00008905964238674981	-0.000035730626084957965	-4.356943784516613e-6	8.847642035427066e-6	-0.00011102719642037346	0.00011228389912644823	0.00016985913143689965	0.00018760618417554915	0.0002758717911036296	0.00013004418142814424	0.00021620987382222113	0.0002727052675959979	0.000299768388852544	0.00023011455468162278	0.0004932257979299843	0.00029729664855543544	0.00041032124138663486	0.0002899642517059657	0.0003027073481871043	0.00031078447411088823	0.0002669791397880276	0.00004924479182540691	0.0001704024374730157	0.00007491048653287791	0.00019135319048113996	0.00006861940425203183	0.00012365071249733917	0.00002656489912266428	0.00008807166772921547	-0.00007346318946574451	0.0000619324222947355	-0.00010352349961496635	-0.00007648167255704298	-0.00012777755791004488
471.70000000000005	0.0004494028297484489	0.00033536190802235593	0.00028741929677325486	0.00041758831399131286	0.0004533757845624425	0.00044935853311505803	0.00033994957166723827	0.00022810482084096746	0.0002203312530005424	0.00013250824207721416	0.0002989307144436088	0.00011262771608876152	0.000052327267103252936	0.00010989888261546018	-0.00005170038347439034	-6.449400018640108e-6	-0.00012392802829787295	0.00012811165606436606	0.00009197647691007475	0.00008131724497930241	-0.00006744850310468872	0.00018324951526515863	0.00017837479494918764	0.0003000317915006146	0.0002816087901900503	0.0003206749329570279	0.00021789761982426477	0.00025953437971640845	0.0004015511973858564	0.00024100826189811983	0.0004478951841136891	0.00046437818131339734	0.0002611237947751048	0.00020797967405974656	0.0002778200955084334	0.00018893458854073568	0.00017079162165308477	0.00029424395609160055	0.00013970255146873581	0.00010349171181584562	0.000029507960918414663	0.00012143089296102544	0.000046440355225297334	0.00022161477886239683	0.000058803779034718624	0.0001356528267169891	-0.000024447911024497653	-0.00006349713976273175	-0.00023561988520994724
471.6	0.0004323819294249795	0.0004465776339886146	0.0003788946704809024	0.0003974208010073245	0.00042994219692435703	0.00036600338162383014	0.0002573366572261646	0.00021769020788329932	0.0002038647718492688	0.00024584542636408435	0.00031534211895880887	0.00016644760252972426	2.5374026078168424e-6	0.00004452990301522277	0.0000610626571943309	-0.000027333293872562316	0.000026488715063945238	0.00006937412883778207	0.00014367860194695238	0.00009669670750629117	0.00019231822657018926	0.0002887445980105107	0.00017877513723626835	0.00027745097640340116	0.00031200452835341826	0.0004749081307161902	0.0003907061838893004	0.0004675382082960347	0.0003387818125926049	0.0002798892955601132	0.00044045521006578993	0.00041095362565417336	0.00032606517705796616	0.00030398729887388487	0.00026052353037711703	0.00035874535594226	0.00014121676564871568	0.0002723732431779959	0.0001447175170172666	0.00022623573104648775	0.0001668192535742297	0.00010836850930485857	0.00015518724798447913	0.0002785604424555354	0.000053729606844081394	0.00009609032817991111	0.00003330668773483975	8.411556261232742e-6	-0.00004470077226371634
471.5	0.0002880249291323116	0.00047437887450891485	0.0004415486133519628	0.0003722592771073166	0.0003726750742785515	0.00028795442889919826	0.00033825273895959066	0.0002847895910432832	0.00024774644526570963	0.0001359479762509693	0.0003159751132346289	0.0001698416645574572	0.00005744455065825958	0.00015379582245075786	6.202733415038004e-7	0.00014622159250005578	-0.00006498223748297539	0.00018695001639793023	0.000039043410668365035	0.00030919010726856993	0.0001623927871252952	0.00026332053203629587	0.00015925538765053376	0.00024034959788825458	0.0003005986275700692	0.0002562212807553824	0.00029169578189331265	0.0004769885033992217	0.0004053643709638425	0.0003661804957000276	0.0004399236659016917	0.00030054527248978105	0.0003964588573565678	0.0001505547743368961	0.00028368376841833386	0.00022998373322595406	0.00025015592959575384	0.00023150855254260922	0.00022247498858769002	0.0001846745271656792	0.00021731195283772184	0.0001528969580875549	0.00024928414637870913	0.00019767078970666461	0.00008981934358487552	0.00014732123883859745	0.00010428017291914572	0.00011404863571869119	0.000018616533783046463
471.40000000000003	0.0005426379503056033	0.0003868277999869885	0.00046881151472742737	0.0005047947822560757	0.0004288080035389485	0.0004324313459468788	0.0002548928647375379	0.0003444844527144265	0.000239880396179701	0.00020426694691063157	0.000366649373863205	0.000297591042632591	0.00021317907081427691	0.0002187497306499702	0.00009563491960894188	0.0002425369753133913	-0.000024121136916531953	0.00007701854909951447	0.00019115151466246334	0.000181682717540198	0.00018082910433785446	0.00024008993444140232	0.00024074676307472734	0.0002819624025677952	0.00032258244066775394	0.00026055804097244097	0.00031570894114647547	0.000452026437063365	0.00035230240056995695	0.0005048166444213266	0.0003190577810694796	0.0004927499368216186	0.0004008441985998033	0.0003556348731151807	0.00029783209806355244	0.0003003001518692742	0.00021652018603537037	0.0003366515039378499	0.0003126124336562029	0.00025133127271291706	0.00026668773355131647	0.0001720154598025503	0.00021028728144368327	0.00021446874476784686	0.0001471466380425774	0.00009370637336735884	0.00016023625994493132	0.00013312035859696904	-0.00002942049474579512
471.3	0.000470123079905703	0.0004880301794149232	0.00023601375566794397	0.00031765055672469867	0.00034461742050358266	0.00037234664945552795	0.00033035767994688665	0.00022491632453645324	0.00013842912969034668	0.00021203104239296767	0.0003109911353644656	0.00018760265265063377	0.0001811994464314179	0.0002055836243230669	0.00032654814654475416	0.00011037121735575125	0.00013617788188730138	0.00016808615164028026	0.00021957681294428448	0.00014670812979052209	0.00028874757690024465	0.00026830064030899004	0.00016146713583837765	0.00027635124360215417	0.0002505369289026724	0.0002877562973922686	0.00016698871035009943	0.0002811913184596626	0.0003134997914130137	0.00039026796176312234	0.0004038848032288365	0.0003736776959945016	0.0003884538462125063	0.00036289296385942556	0.0003732076111658357	0.00029819788449355966	0.0001966556966770126	0.0001644731756435501	0.0002607184252179747	0.0002627080416772184	0.00017526367684896215	0.0001407411839331931	0.0001892602355916573	0.00020309648401065813	0.00016588197108276422	0.00003298693200458648	0.0002062200443574622	0.00015004342281243734	0.00011542772568370125
471.20000000000005	0.0002963529935600875	0.00028257135960530795	0.00026033053714284867	0.00026931468635717177	0.00024390146418561614	0.00030659617832829865	0.00028499820338150186	0.00015804646491858362	0.0001241274990388134	0.00018584300226642136	0.00020153130366683483	0.00024400246781024177	0.0001498175723914072	0.00016795152756180138	0.00018920861550338777	0.0001625779137198529	0.00012839373746507648	0.0002865962484091579	0.00006600020738595984	0.00015782670524973114	0.0001944181208449215	0.0002498813815475694	0.00021656567276916454	0.00017109307138014809	0.00016982877160832665	0.000251346950058014	0.00024573940899674503	0.00020340262871732203	0.0002578363906870182	0.00026941037865961314	0.00017614539133738877	0.00028270478156922725	0.0001715036270753248	0.0003676724036716979	0.0003010686154121125	0.00024389069427192714	0.0002096189979349718	0.0001912785276460678	0.00013384511538515385	0.0001148014678389556	0.00020594455942036307	0.00011965446373900717	0.00016380775945634926	0.00018933827357006495	0.0001667121270841223	0.0001940845080415097	0.0002352128198427664	0.00014171094118733298	0.00009176145858176552
471.1	0.0002967399321100757	0.0003405073283835195	0.00014384313355116944	0.00017775853677096004	0.00014756529391987835	0.00015902243566779097	0.00018746398785534886	0.00032246686256417155	0.00003513188284052783	0.00010723300730604213	0.00016443847347088637	0.00018025787480252758	0.00011353164839998165	0.00016952792440444716	0.00024345150910862968	0.00013011728875885565	0.0000961547221733776	0.0001173780860436403	0.00007343313784707684	0.00012143730269147719	0.00011458287774194634	0.00014938157629605336	0.0000817791983209961	0.0001146574643410138	0.00008557421149320797	0.0000907154202233173	0.00014899502973953675	0.00016634884366473231	0.00024313071021660217	0.0001278094502830392	0.00018846779387783982	0.00019151629061758393	-0.0000179107162943614	0.00024206620108703367	0.00021621029097457968	0.00009943961978162933	0.00016987091045053332	0.00011614780984335694	0.000013377658172060304	0.00013281967509258283	0.00015144936311557643	0.00016319721353195	0.00019486122615286136	0.00018300618671307964	0.0001726178871032752	0.00013547183042925072	0.00018705286681525686	0.00012661857708344654	0.0001649020695844559
471.	0.0002265683080537859	0.00016491573024651966	0.00013134515746721326	0.00018069795632232616	0.00015826136243717146	0.00010841744739085294	0.000013372640453888863	0.000056526750194758786	-0.000029566325767111753	-0.000011027695884634396	0.00001662499442514431	0.00018225082445100018	0.00013602904537814492	0.00014158514360117035	6.564411628484329e-6	0.00007759435103164233	0.00018450619002693258	0.0001984732942643303	0.00010211481965729071	0.00013454003377693686	0.00003682378424164909	0.00006139836412791385	0.00004664994099344427	0.00007357735961376553	-0.00003473341835842162	0.00009520258928268011	0.000046803870135684364	-0.00007536214977272465	0.0000723244995474043	0.00013455313529451646	0.00009493947890356991	0.0000756570759186935	-0.00004911237700529664	-0.00003225382294696505	0.00012471455482308653	0.000024325258129192468	0.00009451421881804656	-0.000015200238477302684	0.000057832722486057605	0.000042356655089237446	0.00007290898465521426	0.00009639958697438497	0.0001849941435204757	-0.000010756852214129496	0.00004103717723217224	0.00008005582123956133	0.00020881214668630113	0.00010336885893579001	0.00029236327517975904
470.90000000000003	-0.000010891434339069147	0.00018879425208771731	-0.00008537960505218439	-0.000018298734243696584	0.000042888043422205135	6.872748227668088e-6	5.433236900590874e-6	0.0000758301966751636	9.444070502995416e-6	-0.00005711887140335238	-0.000023826786274463275	6.936781863296345e-6	0.00017455466660080735	0.00004810086358885097	7.476305888980975e-6	0.00005104564575902131	0.00011126763011308738	0.000032931692023936406	-0.00004831770662680909	-0.000022205862795950565	0.00006084338204324208	-0.00007433092484893408	0.00008960363414428677	2.3086005877546953e-6	0.0000734453896484893	-7.3769897869943005e-6	-0.00003240479257162096	-0.000037017110085997916	0.00008876264492401011	-0.000025222396871145326	0.00011933513638184872	0.00008001055098096009	-0.00009613665193401036	-0.0000798109784702598	-0.000014636194807657974	-0.00005427500868278656	-0.00004606442914219625	-0.000026073768169198006	2.439070404769237e-6	0.00007262437447802398	-0.00008460830476217845	-0.000011341809843200342	-6.202868083751935e-6	-0.00006769999388771927	0.0001243398867586001	0.00005438919644253994	0.00008534156024544502	0.00010155035079884475	0.0002448377546782285
470.8	0.0001800135123402489	6.011026319310589e-6	0.0000889632559300643	0.00010712529718450612	0.00015137332822801682	0.000012751481278045439	0.00009142586758132175	7.26435180841907e-6	0.00003775227407442472	0.000022338949908764496	0.000129112417432442	0.00007215313948301524	0.00010946574797924016	0.00005181630680608384	-0.00005050861358904395	-0.00012238212344095194	0.00029808218994207614	0.00009965455872323553	-0.00008836841296479142	-0.00016232432346338462	-0.00001587216624259509	0.000027666094596303883	-6.13429974583282e-6	0.000029193424459562597	0.00010069409205190639	0.000025316580278557667	0.000048629391500855875	0.000023512000043951985	0.00013348451839242332	0.00002884826904597108	-0.00007391435059046097	-0.0000166109329180569	-0.00012964120840588082	-0.00009523612531041735	-0.000010079846705134341	-0.00012794371571361182	-0.00007926430550506064	0.000020463769133630016	-0.00010798085335682339	-0.0001569015603951663	-0.000015672601896213668	-1.3945063126377777e-6	-2.9379221301463477e-6	-0.000014782805357774332	0.00004511002203847176	0.00010961045757872193	-0.00002978115588604135	-0.00004361066753110851	0.0001954627639482584
470.70000000000005	0.000046493086891174096	0.00011120162481362546	-4.573511586086494e-6	0.00009940067856364825	0.00006350878336706378	0.00032253860803439555	-3.6083760504061567e-6	-0.00004044396156200915	0.00013725359490814021	-0.00005923110434086206	-0.00006910125203307766	0.00006085297987173405	0.00016906792311669464	-0.00008757704686760887	-0.00006348880973877682	-0.00016693352343291064	0.000160533708536217	-0.000033107981246680894	-0.00007023739184444913	0.000052877679524088476	0.00006132775838203004	0.00015240168363662816	-6.766220385874896e-6	0.000053778964922518365	0.00011542861962316973	-8.085021793868598e-6	0.00008943870978777716	0.00020394527914473768	0.00008575135453964857	0.00010815702222893357	0.00012284158634230603	0.0001434447293401825	-0.00012708677900293708	-0.00009893533750623421	-0.00016367128727162505	-0.00017485212407249945	-0.00007159678529044359	-0.00003124118247436721	-0.00016829087819292016	-8.207271293329853e-6	-0.000059531165188526726	-0.00014584948351258786	-3.380969348142798e-6	0.00011681320214570817	-0.0000419651934790293	0.00002520224309618027	-0.000015114809299590372	-0.00011387553013403022	0.0001763859327598998
470.6	0.0002078510226452958	0.00013582512644859395	0.00029539545246902075	-0.000014385198814336256	0.00009772783906380507	0.00008076864581533773	0.00008562616088702538	0.000055303468910795334	0.00012845099096578285	0.000019743401522393036	0.000034303502743671604	0.00017387626438052024	0.00004387410842331948	0.00014193829987660755	-0.00010800484840074745	0.000017258849737215382	0.00012154991631328885	0.00007793664939525292	0.00010063794152589537	-0.000027894155755561414	3.5137082025396945e-6	-0.000018158655575109726	0.00019710449698426467	-0.00008499925896814531	0.00006305433018964854	-0.00005119032989090775	0.00014418266157949499	7.852472518222336e-7	0.0002283273395455303	0.00015207296848191443	0.00025127497090078447	0.00023830617035268056	-0.00012077926352532862	-0.00002028717856300732	-0.00003389486021664629	-0.00001650630284337745	-0.000098203290116215	0.00004623465196241848	-0.00011161539891137052	0.00003917644926953065	-0.00015011594319390921	-0.00005509327335922245	0.000013744453228731623	0.000055359608712475556	0.00006757760441773356	0.00012720391062767902	0.00004549491458661269	0.00006031932871372516	0.00008183495161933467
470.5	0.00026059624385991965	0.0002648257439115293	0.0000673896252376367	0.00022164473121327445	0.000163466171975764	0.0002172148067589381	0.0002968568102766657	0.00017787049112025463	0.00012285403755548914	-0.000029637340351055988	-0.00005730384718326521	0.00016940503827298897	0.00001762918143957974	0.000012689393323304712	0.00003651271439644705	0.00002069024630100518	0.00013454076723199663	0.00011446092976734762	0.00003853106942764899	-9.819716429048568e-6	0.00006289926510022208	-0.000076086499302592	0.00015404582501386984	0.00018162397762645115	0.00018764631010215427	0.00014011557950210094	0.000037253009585790336	0.00016130819195805105	0.00022044026770888547	0.00021109514639419468	0.00017226150034809832	0.0002895586464272429	0.000011154053838125393	-0.000022053131520864228	0.000025881793823250174	-0.00006595901725590478	-0.0000292503238798344	-0.00007596549071589287	0.00001791348700657311	-0.000055244121665144906	-0.00011520179100098728	-0.0000999958366012778	0.000033767407837637506	-5.128015340554306e-6	0.000040503926720507145	-0.00003582834474092033	0.000061545846661798	-0.000024069228493427307	0.00020957280988886451
470.40000000000003	0.0002420734379840528	0.00016814461922964424	0.00016899406708665795	0.0001851915075853458	0.000213494209097382	0.00022765319110630423	0.00013038441283620467	0.00031602881259945104	0.00011448725161379179	0.0001798618083656767	0.00005959585640538526	0.00027844027037081544	-0.00003332949168848483	-5.7080821347963535e-6	-0.00009403379630190167	0.00009670362531133471	0.00020666962672556018	-0.00004692362228852477	0.0000822834610251228	0.00007536568243216679	0.00007368217219531008	0.00005859175892972203	0.00015523879961280824	0.00004673888731286611	0.00023325192868785708	0.00022213471509901358	0.0001110963078450793	0.00019507587570362692	0.00023765199544565816	0.0003194295278972186	0.0002572273211672646	0.00014435070578656023	0.00004259547614886975	-0.00003156950694162591	0.00010339145520594709	-0.000016021037040181782	-0.000011827738025407423	-0.00003885654671874891	-0.000025166408890871058	0.00006277609728467298	-0.00011466801459045895	-0.000030272013883076313	7.161750439501025e-6	0.00009440975954684698	-0.00005068523490936806	-0.00004850148820712545	-0.00010022474673062556	-0.000038690797745186225	0.00017775376315710514
470.3	0.00007677092956348653	0.00028427246748490405	0.0002484889308176251	0.00026279802681517683	0.000340212781006566	0.00023370673695905148	0.0001122068100994113	0.0002221669438368612	0.00014055591153751197	0.0001635702635059401	2.442555971735543e-6	0.00008411638401554256	-0.00001143968283255946	-0.00007766660139639484	-1.5409346373206648e-6	-0.000020650943126971052	0.00017245492522381282	-0.00001674123451121447	0.000041764679095505024	0.00006944377369813988	-0.0001129462636576832	0.00017948162651035778	0.00008808256157479166	0.00014639322855693134	0.00023526927825676136	0.00024000563869050354	0.0001803604405803013	0.00017284131765214677	0.0003243593593972133	0.00030157327139555693	0.0003372162240249513	0.00012919322421447944	0.00009254574858085509	7.677838145619438e-6	0.0001887066734440108	0.00008256529524573024	0.00012514261191648186	0.000011290398698081281	-0.00008045291584973704	0.00012797127385097873	0.000013728493899433123	-0.00008292411310971595	-0.00002536109680008607	0.0000434089260813898	-4.735918981206821e-6	-0.00006261539108601241	-9.360191854058944e-7	-0.00008252437438701352	0.00004299952843235842
470.20000000000005	0.00030868873047803456	0.0003243256821519524	0.00035901708459523	0.0003419469649570874	0.0003735242556630657	0.00030019525629368875	0.00018819052190763216	0.00020229883277892645	0.00015016695638945453	0.00010430683477457176	0.00015879332011591106	0.000043611222373413764	-0.000055507984966223027	0.00002320651796471514	0.00008549020399795821	0.000021246302624533654	0.0001430332576173832	-0.0000665745554935897	-0.000026235554185762637	0.00004735794371308059	0.00003286157434421007	-0.00003965439599769356	0.00015878062283341233	0.00017281219099175382	0.00021855416653659282	0.00021203207460675092	0.00016068639757819145	0.00029852289825173136	0.0002995288198202439	0.0004791324070239669	0.00040412797906627695	0.0003761711382053795	0.00013183058341416888	0.0001386268171856852	0.00007858451133812983	0.0001783597096128479	0.00010225486629958422	0.00015308857779201276	0.000052992004479837925	-0.00004919757071903784	0.00014785019730550485	-0.00008904120997191037	0.00005465720206824492	0.00013908050529512007	0.00014000169492574976	-0.00009953733272616713	0.00003808732319020502	-0.00007117627940495121	3.5175751588695376e-6
470.1	0.0002975376487672662	0.00047178245992169135	0.00038030847817718816	0.00030773430937439534	0.0003636713902737536	0.0002712211896236931	0.0002787089313187469	0.00028039676792576793	0.00020341304493157858	0.00021830789583760513	0.00008491333892801039	0.00006615976344989758	-0.0000241898878943135	0.00004051694333290386	0.00006622010423357125	0.00007255642581936528	0.00008982525830141684	0.00009392608229828522	0.000051198721515407594	0.00010207599681670724	0.0001818872234917395	0.00012915374523348144	0.0002840156521917719	-0.00009795915249806409	0.0002100888507493837	0.00017436531146425524	0.0002741985888359583	0.00023580295393770814	0.0003238748117263616	0.00031713043620179755	0.00032615546101115477	0.0003353614808649542	0.00008303846639144672	0.00012593664038270015	0.00020758151012196675	0.00012848749396340262	0.00015895162874683525	0.0001489348646624986	0.00009768678832022461	-0.00001511634189249397	-0.00005566659862614677	0.00007423021448827224	0.00004800872005761462	0.00009858881168241738	0.00008728665933462466	-2.6443596681111107e-6	-0.00007635927615891452	-2.2531358839780744e-6	-0.00007806539677234974
470.	0.0004291732495365372	0.0003391126561852875	0.00020659957182169255	0.00032302628210609924	0.00025903784942699277	0.00035072778904378295	0.00021288978938178906	0.0002909003007090348	0.00029347682646099516	0.00009042563351488925	0.00019184885873275482	0.0000780367352479381	0.00007438871942907226	0.00007167712277908787	-0.00003094307868701057	1.8244518387444675e-6	0.00011465501302001168	0.00009920422103966865	-0.000020412264156161646	0.000023747372654818965	0.00004772499459530403	0.00016413202085506333	0.00009445630666339321	0.00016934706226448657	0.0002129190762285421	0.00013526213698953168	0.0001499145508572652	0.00018075053724424343	0.0004611167532545169	0.0005203279437797376	0.0003659720372876987	0.00011928892005289436	0.00012768920491567075	0.00023849231067672228	0.00010559671241656686	0.00029892625180442104	0.00012142642039661663	0.00012824625138009674	0.00015634807170336712	0.000024270301127726297	0.000014112917168372506	0.000023951971201452358	-0.000016000525726028015	0.00009688681330876419	-9.829626265664206e-6	8.580493124158382e-6	-0.000016703928500964976	-0.00009709897704832324	0.00015750762686646825
469.90000000000003	0.0004098717490407313	0.00040474441573207806	0.0002552195021419081	0.00031864282416472513	0.00031702049886761724	0.00028593257077303043	0.00017765269217682965	0.00008960299421826944	0.00017872378397378833	0.00010710684630356015	0.00020127734128016223	0.00006807258484316021	0.000016999406211391	0.000032867907705735475	-0.000019633789060445286	0.00004073734936931633	0.0000347808884356862	0.0000703632596704991	0.0000793849573159142	0.00011669729807926813	0.000021677367558733615	0.0000604338122143301	0.00017974229442591902	0.00005046068242763323	0.0002442465145024833	0.0002699902500710237	0.00019662523055975767	0.0002679462786965718	0.0001594839168336586	0.0002552140149162836	0.0004160106286622023	0.00031764643210375966	0.00027737945564970467	0.0002480458708976784	0.00017473499117462703	0.00014351241135109142	0.0001280326789598309	0.0002384567335273052	0.00012069507703124169	0.000013602832442258154	0.000057475506495747864	0.00011753155336958064	0.000042173378185886034	-0.000038643267765641544	0.00010673838118077503	3.897749864121787e-6	0.00005034331655761461	-0.00004018719840405565	0.00006786934406485134
469.8	0.0004047912897701771	0.00029655915817479185	0.0003844479827868928	0.00032707241283549753	0.00015171376177566603	0.00042358721993069075	0.00025979184075679805	0.00023549036283001417	0.0001659466357083465	0.0000820756454346867	0.0002620217954084933	0.00008509174415114236	0.000054852910345374925	0.00002873042195596457	-0.00010269795506204552	0.00002903769099878136	-0.00011466124414799959	0.00007002769953684491	0.000033424135764611735	0.00007674237142222673	0.0000889782354195923	0.000025359120728901457	0.00009366640933794496	0.00013221509849483602	0.00017302152605536453	0.00017341715745923587	0.0001020637416896681	0.00023016384931227705	0.00019412411095248816	0.0001724503673726984	0.0003362936915182883	0.0002238933706841755	0.00025442727667983334	0.00007032698840471103	0.00022702573822095212	0.00012686043421815223	0.00008933914732080559	0.00010242713070164574	0.0002530977242381051	0.0000437171213209235	0.00010095943601625635	0.00004160915328989326	0.0001868753694119221	0.00007127235920577422	0.00006659132152249904	-0.00008793141468076207	0.000034412421979833856	0.000015957274363796666	0.000032696335086611805
469.70000000000005	0.0003769028597370048	0.000259563174150065	0.0003066575005232687	0.00010250940021538953	0.00040614297455548835	0.00024194483678987522	0.00011420796460321798	0.00016458958961533524	0.00018859523883176606	0.0000860263806106007	0.0001353365280244926	8.937293563979989e-6	0.00011037018750007031	0.000030653456861699194	0.00007899492066129843	0.0001297672160271952	0.00006365598607018147	-0.00003904413297021507	-0.00007096522864264687	0.00006391372811043055	0.00019500244067189042	0.00012830847490124996	0.000145038200935991	0.00025948978526715556	0.00010654622557823526	0.00016618777549456983	0.0002509265460495922	0.00015773635516081228	0.00017931899968266708	0.00019930615709059631	0.0001813893680526927	0.00030110992762512703	0.00016760070204601	0.00017619354243960959	0.0002433280893469396	0.00028686408315316904	0.0001622224437092267	0.00016961867421354333	0.00015098613016418532	0.00008091489873063621	0.00016286705725041448	0.000018187567910129283	0.00007469666067809885	0.00010583843590182082	0.000013063753922838334	0.000029513499690458594	-5.837562048936117e-6	-0.00008731414592098936	0.0001345651478875671
469.6	0.00033374255802163177	0.00024191096701807002	0.0002797862361735125	0.0002820063411513551	0.00026398931096157226	0.00012101422154072749	0.00017768027291095793	0.00018366081366870765	0.00003268257323303424	-0.00002966535466880296	0.0001872474615306216	-0.000046393475925522124	-0.00004221378809624978	-0.0001278351268604812	0.0000788368930467573	0.00010276353479372873	0.0001430461932796503	-0.00006176976031925609	-4.329610138941844e-6	0.0000659899637012044	0.00005793575278106617	0.00015344965541258225	0.000017161970287632325	0.00008760300760166697	0.00008343087361007124	0.000037334618396213304	0.0002003875720209355	0.0001984176810903101	0.00013419896618846374	0.00013160095086098766	0.0003455320131700316	0.00010729436103082196	0.00009212014693919915	0.00010319265805192838	0.00023971427603134392	0.0000944342944636754	0.00007535639409971979	0.000052090178920851074	0.00008253343547405191	0.00009716766641504343	0.000051447542071471014	0.00015156883781490253	0.0001228562096118772	0.00009071878456265778	0.00010638303984583886	0.00004033159151633891	-0.000011183272360454746	0.00009686313787009282	2.523178369359155e-6
469.5	0.00016854644061071924	0.0001043869397378748	0.0001396550991557565	0.00014564803618456274	0.0000616845472678137	0.0003093507701899614	0.0000939143338888745	0.000189739956941954	0.00010717287066074853	0.00002508050971257262	0.0002044003204030927	0.00014810778385010925	0.00008450119273689156	0.000058828315316524776	0.00012642274529098697	0.000018757101519620777	-0.00003772779273803373	0.00003238742165648621	0.00010129417706493023	0.00003625491751828834	0.00013420385779225964	0.00012493830749118052	0.0001716122373875936	-0.000011777949179210849	0.00014235178022986897	0.00005936976064400589	0.00012112783817659849	0.00019348110952380565	0.00009286058668592242	0.0001128408787824602	0.00003774761813410083	0.0002917278735338239	0.0000827296556996517	0.00015287529179507174	0.00017091581939505344	0.000022548231049945064	0.00010680280452290424	0.0001057497045108256	0.0002297064449483769	0.00017825978804711297	0.000015935450668164973	0.00007980688778207027	0.0000984370936938531	0.00011169671885287682	2.536688925138763e-7	4.763247083682758e-7	-0.000052397756395726435	0.00008432025816516227	0.00007911597312991117
469.40000000000003	0.00020390666295901894	0.00012089170736832138	0.00005744997982412604	0.00014696937080931974	0.00011863727445470626	0.00015971931541663902	0.00001591027722003721	0.0001387084018127078	0.0001272602306703621	4.703330199365787e-6	-0.00005946625453574756	-0.00003044210224802533	0.000011379045025982875	0.000015284076635740873	0.00013991906312818897	-0.00010715485635763255	-0.00006995182403718474	0.000012157512904605776	0.00009789852225850524	0.00007141014994542868	-0.000031995994027623906	0.00005442129000702173	0.00015782540561463585	0.00027933107881845964	0.00009903668276764683	0.00010254282905131028	0.00009215256781916786	-0.000034357970966327736	0.00018783935758526305	0.00006576311489774145	4.130114657813655e-6	0.00013563716693911125	0.00008913759188313136	0.00008782109990813996	0.00008349763964980546	0.0000889002830124884	0.000015968266378394525	0.00004950717599053954	0.0002059673741904374	-2.744107868363533e-6	-0.00001590099671667785	0.00005821533552821014	0.000028714169057949744	-7.3273635711077625e-6	0.00012657148298992786	-0.000031374558248016154	0.00004096152206029645	0.000042271870483427435	-0.000018695755696625105
469.3	0.0002771385781538462	0.0001085122732991469	0.00001898396319339053	0.00012591881710163593	0.000029374878418315334	0.000032714722120632115	0.00012614276531641374	0.00010856941903333183	-5.1755913354340735e-6	-0.00008301327033360693	0.00011747588179977072	0.00004928498401346378	-0.00007591762951180346	0.000012471589314769574	0.00008775221866334067	0.0000495088979197522	-0.00002620942014236284	-0.00012254413818291198	-6.578072415541842e-7	0.000028961186600014407	0.00007649042982567331	-0.000011389736665461591	0.00007719828307381213	0.00003290581008702571	-0.00008458444948600117	-0.000062265350213516	0.00008562045255858992	0.00011894911682340452	0.00003824128537901351	0.0000933983739637442	0.0001795363337675609	0.00006406523656234812	0.00015647926504596345	0.0001587331476450023	0.00007177642077032655	0.00006899882569534031	0.00017230154739393807	0.000058346674332704144	0.00009710536296656238	0.0000831739995575317	0.00005426375456458217	0.00007285871426528064	0.000014841026325667485	0.00013366072255961275	0.00011055378185217	-0.000019776378102633707	0.00009127663114010017	0.000019393410898424032	-3.8675237548805e-6
469.20000000000005	-0.000014115667989247246	0.00005529288953261333	0.00007462382523642338	0.00007822215261616089	0.00020578401952751294	0.000016804869679581734	0.00004538726059770777	0.00007781769315537108	0.00013757459152444516	0.00003196458380386924	3.566185901457625e-6	0.0000693206895226758	0.000020518615613284253	-2.2538605171574697e-7	-9.112210184162925e-6	0.0001819707278494613	0.000022129086036861003	0.00020273414583374188	0.00003616674357295563	0.0001000310100430076	-0.000013195378640882162	0.000059441322584298035	0.00007263536558807792	0.00004892502579419986	0.000041929839858111996	-7.84989133935176e-6	-0.00007944518116882716	-0.00003109486725415823	0.000033035299586083634	0.00004993905677850869	0.00008934186485664863	0.00012645393503120053	0.00005183603873655113	0.00005868657566548849	0.00009189716245234168	0.00005082123754343685	0.00002218734412072551	0.00008599460759389274	-6.017799374720717e-6	0.00013047730735746705	7.071354501547653e-6	-0.00007738250515471569	0.00019386894883797123	0.00006292813862675698	-8.701126083303822e-6	-0.000024682022018034845	-0.00006844944093321513	-0.00007728328850454295	0.000015314275972440297
469.1	0.00007415785001322813	0.00004230179163444384	0.00001588651718115667	-0.000014064574891003149	0.000038762745817275776	0.00002401130987443782	0.00010483234171177448	0.00003844307812005304	0.00011882152451826845	5.779157702343616e-6	0.00007694281555063703	0.00001908796181848807	-5.298560994253751e-6	0.00007273340523328159	0.00008276676930692147	0.00005782462213280805	-0.00005580718318541378	0.00010508606161002798	-0.0000371440198706862	-0.000024464446938459374	0.000030425102289770974	0.00009238929917467936	0.00020963974485282543	0.0001514674233125336	0.00012417194122656136	0.00011384583790383986	0.00010715425758111702	-0.00015172673310990094	-0.000016743785000261706	-0.00010114575902835478	0.00008420272077530708	-0.000056795143547085853	0.00007636872403777144	9.898887659943466e-6	0.00015216552386100734	0.000026013022500075567	-0.000033824036289978225	0.00021627860432994707	0.00004286519492382964	0.00014735278600149575	-0.00007409572691118614	0.000012228126534494612	0.00013794595425864597	-0.000015914137445596175	-0.00010334317756142421	0.000021610589023256654	0.00004868348359918937	-0.000020700879608132176	-0.00009347192752600967
469.	0.0000787167157637008	0.00005806780512021552	0.000056149998471970916	0.00009514279045133697	0.00007595821461285057	0.00014133567009864153	0.00004307831687474576	0.0000579099015756632	0.00023951143785494927	0.00008367964250452246	0.00003083549435442921	0.00014805523025396454	-2.945211240634244e-6	0.0000880610982191097	0.000023213707531088703	0.00009524252394402653	0.0000993970074902581	0.000015993386494886518	0.00008100559991420906	0.00006100877056860678	0.000027954659831247837	0.0001275738765830877	0.00007414410383557713	3.673850637344475e-6	-0.00007323289537228961	0.00014118442442413227	0.000021343351358565034	0.00006213729078973873	0.000046349729055929274	-0.000011571506355596777	0.00005425739145366401	-0.00003263314819216894	0.00009289847363724629	-0.000017502264953340486	0.00007253393812672771	0.00006452978075986517	-0.000039067713329184265	0.00003516126393934234	0.00004079267196743617	0.0000866074467874542	-0.000043879198736035	0.00010509427503534444	-4.181499913768455e-6	0.00003795036634268721	0.00007894652926291721	0.000013501266677063199	0.00010459152371970653	0.0000892038467630056	0.00003938314676989368
468.90000000000003	0.0000633192931615158	0.00009045706421030331	0.000012017489391824649	1.999591383045445e-6	-0.00003134209373787147	0.00010157170598005826	-0.00010778350122364236	0.00008265419749358514	0.00004620787391599881	-0.000056652777322849086	0.00003849574981078553	0.000035017357874282245	0.00003167818396873801	0.00002905393476025307	0.000049044791757691975	0.00005905653707943692	0.000024597009588892433	0.00010811368344551328	0.000036239596580883615	0.00006914110086822948	-0.00002755156620089112	-0.000034087307145978573	0.0001366643434942549	0.000035663434297887936	-0.00001867238615015413	0.00006981781057880583	0.00006603603201612181	-0.000014967270218379039	0.00013695608503602215	-0.000038286301833019576	0.00009626283038775642	-0.000022169484669473633	0.00010795325044834212	3.6283137542360327e-6	0.00007116027945494873	0.000046597454772646686	0.00003768606839270592	0.000024773978817761152	0.00008037478604330172	0.00012546051196330355	0.00005765384705824646	0.00003549941279932675	-0.00006758553253904172	0.00004670258475795218	0.00009583943206860889	0.00007084545321284607	0.00007674936220833699	-0.00006773429930555792	0.00004561208747080777
468.8	0.00006437791681540175	-0.00004467831743182301	0.00011309606153611098	0.00008310988223127474	0.00008258262146068218	-7.223960928491822e-6	-8.184531789836875e-6	0.00018525098483119297	-0.000018357371541201865	-7.715244283914023e-7	-0.000016966866904408244	-0.0000640957202446244	0.000037771132093143134	0.00011525962544333512	-0.00004151888553915323	0.000071790049440512	0.000015476308230319122	-0.000017312249386924722	-0.000026548748232032275	-0.00007990019308041197	0.000033197401891477645	5.376996737317368e-6	-4.032768164104548e-6	-0.00006108129512061305	0.00017562114978792684	0.000023205260611269394	0.00004491696989442205	0.0001302912508564993	0.00009557574972395508	0.00004995099969885295	-0.00003319713189949112	0.00016850525456739792	-9.22047927091716e-6	0.000027152820338899634	0.0001282846551879564	0.000011658519671762412	0.00009872029579940684	0.00010773150997826136	-0.00005473002475101076	0.00018858732849229542	0.000018777465937498734	0.0001336477633821883	0.00010118072835709693	-0.000015381333667765124	0.000169604203967297	0.00014038185775552768	-0.000010288765343395915	0.00012842993023745163	-0.000030375825499772075
468.70000000000005	0.000011983216308322677	-0.00009141918295689039	-0.000021585870479640915	0.00015561480087854422	0.00014343130976129362	-0.00005759910228060684	-0.000031129263301727636	-0.000029564184047196324	-0.00001098419766608355	-0.0000474806839879678	0.00006541844968307415	-0.000022249937033491682	0.000015173309512071651	0.000057512847102119666	0.00009459098210399446	0.00012055831655270426	0.00006693394301195824	-0.00004344438870434474	-0.0000485812202142198	0.0001211110829692887	0.00008769088521328058	5.979685025143874e-7	0.000031027766896084424	0.000019230751347896338	-0.00010037668593967723	0.00003537242025826709	0.00011470950577570179	0.000030296541378715562	0.00002789402686426851	0.00006896401577701657	-0.00003274866613606748	0.00006311171241522405	-0.000040336931848626855	0.0000997544532302212	0.0001104311003736188	-6.161257909025936e-6	0.00004049961286623632	-0.00005862781319170596	-0.0000747766449521968	-0.00004334615088910611	0.00010787742312503058	-0.000021905846864645604	-0.000014004029457367003	0.00007286474962175613	0.00004750195594929106	0.0000691352046244172	0.000038671984864832445	0.00007817178650065828	-0.00005290327421028583
468.6	0.00014024815639815847	0.00008323308281864014	0.000012514207947464623	0.00002899767263390484	0.000031674573764077017	0.0001364270994273559	0.00013092675382580783	0.0000745742387178061	0.000024402923150774032	0.000038643546044124375	0.00007973712560083725	9.145538388046042e-6	0.00010147438463372179	-0.00006943177219388603	0.00003856454022192132	0.00005016231003536869	0.00006357347535865828	0.00017729074740984387	0.000028354888890094417	0.0000390391848969757	0.0000333711271768669	-0.00011470733441342954	0.000018995487913547262	-0.000023447338061966368	-0.000025947418601504575	0.00007620597739016135	0.00006133810199841753	0.00016778282313500444	0.000055627893840328326	0.0000560159127069511	0.000016302921615970613	0.0001535171444260685	-2.969029629559265e-6	0.00007234206657750575	-0.000049055525868779285	-0.00003914387732638857	0.00007162826438407695	-0.000011466763152826393	0.00013684595277195215	5.494582867196445e-6	0.0001488176506079782	0.000013517427929387905	0.000025618839380694604	0.00005424651835441745	-5.111825270856377e-7	-7.406072960697327e-6	-0.0000428909012937435	-0.000030246765557768188	0.00007521395057784574
468.5	0.00005155349466536916	0.00003070186603784967	0.000039431128921233385	-0.00006780281618539238	-0.00008479038534674036	-0.00006551984089333082	0.00007496075971592872	0.0000195353839870188	-0.00002023696104139329	0.00005448340022684071	-3.6209810244334237e-6	-1.5949467075163681e-6	-9.936314080854018e-6	0.00002809812846806789	-0.000026121442041383382	0.000050065767889163953	0.00004227279005233951	0.00003345652459549053	-0.0000643805090746355	0.0000621232442975142	-3.2450521156981437e-6	0.00023196142889409877	-0.000032177779173073305	0.00003779309041963531	0.00007464104522838253	0.00003503453004769926	-0.00004414257553538424	2.9648520074951825e-6	-1.437366796696308e-6	0.00013674467468660696	0.00006034438115057519	0.00008923819920915872	0.000028745548078521735	0.000040019166549009946	0.0000316883490489345	0.000026165893258958223	0.00016894387119798039	0.000042856787658422946	0.00006371174560231615	-0.00002820329647780432	0.000021706790937968554	-0.0000576913190604026	0.00010644905795683475	0.00003197066095765819	0.00008272983155080536	-0.000012267990947999704	0.00002224021715498771	0.00003937713002001707	0.00007472897653158213
468.40000000000003	0.00004339185859371527	0.0001357571105483109	0.00005238546475742937	-0.00008560263950863577	0.00008817119305672994	-0.000010781750200364033	0.00007855707610439494	0.00017261806548787953	0.00009604197925464609	0.00014646979039570777	0.00010631219634575954	0.000027536152154746324	-0.0000616438601382343	0.00011464897255822207	-0.000033704355329702295	0.00007316755724524548	0.00003557803789407369	0.0000406801598993597	0.000137393901231769	0.00007433064022161754	0.000019708870562448307	0.00006883201592482567	-5.277620815827101e-6	0.00005311481313283449	3.503505944333714e-6	0.00001898156949418679	0.00006402743167566364	0.000051833444991273515	0.00004339079501827002	0.00016416970374045733	-0.0000240448944114263	-0.00006613039724035573	0.00008025783068542106	0.00005545922747737725	3.3608946586547736e-6	0.000010064826654972689	0.00008866350917995113	0.00015117136973652175	0.00001787232571214818	-0.00006561082432583969	-4.149900203378375e-6	0.00002783751497307725	-0.000017955227625472514	7.424162676147944e-6	0.000038107629779952885	0.00008180194175327389	-1.4746218982890507e-6	9.306075846385752e-6	0.00003880373000828365
468.3	0.00016398744436860554	-0.00008555409554665959	4.2469441868254445e-7	0.00016972515338122864	0.00017435691651150793	0.00004465396906959933	-0.00012353992437391046	2.4362376871255986e-6	0.00010206657457197993	-9.965371395465966e-6	0.00005151114078877832	0.000038605052543045124	0.00018356741569467458	0.000080359269323253	-7.267922863573792e-6	-0.000030190711857049063	1.0709957492957908e-6	0.00003198934057890897	-0.00005336728300193075	6.253087861698869e-6	9.386822313914201e-6	-0.00006670645034735996	0.0001068257612404706	0.00007280205675832688	-0.000035562034178371555	0.000045793409099658616	0.00010166208649874979	-0.000028418704842204267	0.0000678446180556639	0.000048391746763479346	0.00012105114715018496	0.0001237331483276303	0.00009688243004820981	-0.000027115302291374262	-0.000024911477663547302	0.00011284495330907206	0.000025333379567228484	0.0000523266452080227	0.00005730161537722705	-5.151476834771614e-7	-0.000016001808923302018	0.000010349128632797445	0.000023689907459943638	0.000017763766963974914	-0.00003053702419262537	-0.000057288532681523393	0.00009371115229350509	0.00006010340407623113	6.846732643519933e-6
468.20000000000005	0.000031577328646165416	0.00009278891654940245	0.0000689404463418428	0.0000615227123903466	-0.000035092903021841394	0.00009143034710476288	-0.00014072514138006748	-5.5398349774598025e-6	8.425235174784962e-6	-0.00007186743032617217	-7.104507788283581e-6	7.393725899076446e-7	0.000059977726903975826	-0.00004594299589909969	0.00012972498176736338	-0.00008069703936723765	0.00010295205495150126	-4.57969277525601e-6	-0.00017530023228964328	0.00005906342928697255	-0.000019373574541381856	-0.000011644248914530845	-0.000043780990104699675	-0.00002541154369038509	0.00008502929373431404	0.0000997450996552986	-0.00005090809068697014	0.00011677000867114323	0.00001166141083379588	-0.0000482810459336344	0.000019766974685153216	-0.000013744162049824537	0.00008099647591387955	0.00005729450297588631	0.00010529777781355485	-0.000054032955079579124	-0.00006474548554493776	0.00007367117363405484	0.00008764432555141554	0.000028942597652602113	0.000030320064871438134	5.5458131429387445e-6	8.681719791763536e-6	0.000043774729898486416	0.000037556385361838954	-0.00005259236670717327	0.00005604731460344285	0.000019992441872046637	0.0000746895074364275
468.1	-0.00004072243965906666	-0.000013264821122658434	-0.0000652568899522049	0.00006638341065923275	0.00004970466851640092	0.000043624832678270506	-0.000012908767227975967	0.0001067563887510261	-0.000025083413656479828	-0.00002679460172944687	0.00016473920562619468	0.000013381413661861126	-0.00007516303918335027	0.00003480534919801412	0.000023039310364859688	0.000029666238647094877	-0.00004796129367101549	-0.00002989471853090184	0.00005337690251085247	-3.0919868142691625e-6	0.00011177129717982011	-0.0001021292206339379	2.3096306127199013e-6	0.00018340435220681842	0.00008326289876572332	4.669016039587768e-6	-0.00002070206862444414	0.000036264546057319035	-0.0000918097187301691	0.00010642734251784109	0.00003550757431759733	-0.00006682228787060255	-9.408508634226685e-7	0.00017654528153428068	1.080604062351334e-6	-4.946222300717259e-6	-0.000036169972169722815	0.000038769119645946804	-0.0000804723460533071	1.955664955186119e-6	0.00009535875964427931	0.00005851712702075601	-0.00001654759821130067	-0.000015712728790097327	-0.00003509241062864107	-0.00003905899152502607	-0.00006121028680302765	0.000014306420354270855	0.000011892183769158776
468.	-0.000026816607197110932	0.00006425681990872323	0.0000592670443015221	0.000011537199382515328	0.00004786723370333526	0.00016425769649277495	0.00010634829680035439	-9.39044267919351e-6	0.00011350797169073639	0.00007879805569435977	0.00006093226540955269	0.00003295745608176923	0.0001326446194613187	0.0000708426717295686	0.000014974224882701947	9.386147573327166e-6	-0.00009400167532127432	-7.614432337750654e-6	-0.000048734237989257436	-0.00007993163761635624	0.0002285857075046325	-0.00007809908912226751	0.00009401297442571403	-0.000011868674075082943	-0.000025569429341285098	0.00011149222116256711	-0.000015646422742804994	0.00012949096948003603	-5.031933410421804e-6	0.00010670102065973454	0.00010348451410279564	0.000050019785777437147	0.000038030221411138644	0.0000549868462651654	6.991060466388107e-6	0.00007196196159041661	1.030881749747407e-6	-0.00005553494125186738	0.00013096423828996612	-0.00011882996084425389	0.0000856623032104758	0.00007714080659263575	-0.00004723309258085991	0.00018522673135194613	0.00008958110774636158	0.00003100795349307735	0.00011503703638370618	0.000059090251265487575	0.00014829400932398726
467.90000000000003	0.000028482862762323765	-0.000037321337440880445	8.36969038147737e-6	-6.322886600051023e-7	0.00001829498524799951	-0.00005042481567732773	0.0001330954890134625	0.000027447844955372424	-0.00004800558968506448	0.00012307620713639385	3.4307047044226366e-6	-0.000023766796772474783	0.00013481652304248905	-0.00002068510306576031	0.00003220679004882092	-2.1841883210762623e-6	0.000052980894899922894	0.00008351887231883949	0.00006515856124637232	0.00003835299089967181	0.000042120087701625133	0.000012522567953253383	-0.00005047482226693289	-0.000011467089662925451	-0.00007288068677076802	-0.000014585264992062754	0.000021762064618899132	0.00007085568001257737	-0.0000741300518608432	0.00005690320041437019	-0.00007515591592837017	-0.00011237942711148595	0.00009012623309956485	0.00002114013053760641	-0.000035955831329824374	-0.00008220907199227969	-6.8295367253651565e-6	0.0001355539795232199	-0.00002088799425112252	-0.00006715437109113478	-0.000018811363852728268	0.00005536636480031025	0.00009622081468739374	0.000053573192842770605	-0.00006467171066775279	0.00005427095083830157	0.000044016381349101	-0.000041249705910034925	0.0000704679657312029
467.8	0.00006283690702509696	0.00003418403217054421	-0.00011502093286718383	-0.000018582916081570416	0.000018837947776618576	-0.00006033648848979974	-0.000035673395464529405	0.000018509657720734764	-0.00010087224652507626	0.000010969283974298316	0.000033907988995112353	0.00004678543707940066	0.00003746427062551602	-0.00008245438953075629	-3.879540239862511e-6	0.000011562262096643426	-0.00006648822126616356	0.000046010941329928626	0.000015226287217248621	0.000025047106580873676	-0.000034483333305075544	0.00007537328357384046	-0.00006914024528983534	-0.00005167638266586581	-4.168121756618085e-6	0.00011219882816626243	0.000036600514540866974	0.00001800190772500243	0.00009040971270115223	-0.00004777802589730733	-0.00004604597809294565	-0.000022525462870068356	-0.000025714402888348078	-0.00006295644940781295	-0.000016908492372628693	-0.000029625906305669857	-0.00003157098726564078	0.000022076828434897352	0.00003746681752357009	0.000023320062984308358	9.214789446589597e-6	0.00002242264816115112	-6.393113788404539e-6	0.00001614136891374387	-0.000064812230531843	-0.0000428290257938716	0.000051697985054721884	-0.000039029419064989445	0.00009039317895241453
467.70000000000005	-0.00004969512113657963	-1.2543499843438793e-6	0.000057464738110130434	0.0001162676577370433	0.00002126075369794292	-0.000021873240095434235	0.00006562575548899414	-0.00004272939533706082	0.00010819497607557493	-0.000029728483322343123	0.0000889493210386183	0.00004662416898798891	0.000027264830423908635	0.00004256571290497535	0.00011691072154710674	0.00003359638320814341	0.00006595466442482747	0.00006986597993379983	-0.00006072614836818768	0.0000649482889104752	0.0001201851386500128	0.00007060074212528341	0.00003543515731315414	-0.00004938781981075335	0.0000608294934537626	0.00002862092589226334	0.000016951440616020084	0.000019393004067810754	0.00007491937377374227	0.000011754608991011912	0.000025265900403588155	0.0001766611008015965	-0.00005432316582431634	-0.000022453739590282297	3.955255580178049e-6	0.000055803814584703605	-0.00006452261682808101	0.00006982107204270577	0.00005292707595263891	0.00010698682664013004	-0.00007230034613625224	0.000020537115617475622	0.00003111387921002326	0.00008591377876414749	-0.00012508485017076983	9.78923685981129e-6	-0.00005258779047890989	-8.60619018300276e-6	-6.527278986457702e-7
467.6	-7.281137584396757e-6	-0.00003501200560177185	0.00012610409069598017	-0.000029072757601170406	-0.0000631331369844424	-0.00006887910502381274	-0.00003285483143320602	0.000018673027043670877	-0.00010610606452213628	-0.0001276691765253372	8.466421304521621e-7	9.443155308743526e-6	0.00003377575633295537	-0.000023997336308502234	0.000034681926670463605	-0.000052407184744904164	-0.00004196314876962514	0.00003634032651058866	0.0000933764006083488	-0.00003329650262925281	0.000023546682404684268	0.0000784615433765065	0.00002566990770329433	-0.00003540886196882334	1.677826869670232e-6	-0.00003169393032548141	-0.00003602965979836776	0.00009047875236060707	-0.00007468786707243372	-0.000028936789940082146	5.38173906350703e-6	0.0000903781497165901	4.685675983167769e-6	-0.000031132239824271674	-2.6359139700512604e-6	-0.00003267970609002164	-3.361766192336482e-6	-0.00001471209984913477	-0.000011727628678322559	0.000040198193692685884	0.00003272610387023697	0.000011634209511674618	5.7463297589651094e-6	0.000030883407230041594	0.000015771985849770845	0.000019955501146776896	-6.540138113493918e-6	-0.000041929804672813914	0.00002883250835171642
467.5	0.00009812088629908446	-0.000024254519133455653	-0.000012893933926714867	-0.000035818221019085075	4.722030546152372e-6	0.00011810700197571535	0.00010638194299264588	0.00003006715980454129	-0.00002339209562684979	0.00003194363727064771	-0.00008233161560291165	0.000018250585465157227	0.0000473417903698092	-7.906213832225325e-6	0.00004857848353683933	-0.000022248909769078426	-0.000035242691808874854	-0.00007633831201319521	0.000027588458385360574	0.000059503917910773875	-0.00018283632652551542	0.00019502588874404297	0.000052733681540170774	0.00002667992819444503	-0.00006199779325485203	-0.00003298281316540039	-0.00006104734519689237	-0.00003834896791054068	-0.000020944648477706437	0.000039721635613888475	-4.658828972252328e-6	-0.000037638292690436186	0.00003030956185908768	0.000013916725459494769	-0.00004604114962896982	0.000011385965859861393	0.000030131619330552405	-0.00009005269081831519	0.000029498209578493694	-0.00005415665703992737	0.00006750289056654109	0.00013215623703805566	-0.00005187034682221419	-5.6345861547564154e-6	-0.000019501401501026004	-4.6643424563718655e-6	-0.00008989421123524536	0.00003068979007492019	-0.00009515160041165395
467.40000000000003	0.000011521237543151761	0.0000387402282230581	0.00007532664551173718	0.00010926097495911665	0.0000290747678056219	0.00003293763188930942	0.00005045117046967298	0.000010605081357648667	0.00011424506779752159	0.000058075243687487184	-0.000018938319968355343	-0.00007399121492708494	-0.000037160565296937736	0.00011415869022225393	6.559986469552929e-6	0.00005226255427172444	-8.360267744139391e-6	-0.000033824841419764125	-0.000055349762418959226	0.000010495374604316349	0.00003689990790772382	-0.00007650172930387028	0.000014004735804884007	0.000012250116098744789	4.89187405612196e-6	0.000030904643602443896	0.0000642319330469962	-3.961158975603239e-6	0.00003404145363741712	-0.00006912866079476215	0.00019003558528365817	0.00007265719528134218	0.00010753727060503947	3.5111425382322692e-6	0.00001849964381670026	0.000049304996246575376	0.0000881493771562356	-0.00004121101301291091	-0.00004795462082380004	-0.00003356305210443992	0.00006212721879112237	0.00006903038060216832	0.000057622506361950496	-9.716428076846463e-6	-0.00003446490620433283	-0.000014619800975699919	0.000032062804256917126	0.00004258380283139785	-0.00009729179161796018
467.3	0.0000932709833711198	0.00004358396973405727	-1.4198800605279586e-6	-0.00003508323187731602	0.0001263187913234892	-4.3108282170985545e-6	0.000051888302008066737	-0.00006717816222483117	0.00016610894837613	0.00008054977207570185	0.00006474128138853817	0.00007556974941785299	0.00003786406745710614	-0.00012734523990081274	-0.00003849955681294775	-0.00003555548880713387	-0.00013003764669646531	0.00018126243064661718	-0.000029929178013664425	0.000012621787753482262	-0.00005088364619497862	-0.000021145623327339405	-0.00009779113246484081	0.00004737528907493894	5.345860394596179e-6	-0.000030398691036054828	-0.00006944718955259961	-0.00004991181835866179	0.00005002031670019568	-0.000010043405710214315	-0.00004102853658481839	-0.0000669912839988228	0.00004218384614504327	0.00001223416750229129	0.00004792442755861221	-0.000018943242515807246	0.00012241492214232604	5.9553622985645585e-6	-0.00002971055411879146	0.000032877606372316986	0.00005473019043120071	0.000043989128727440344	0.000011326155766205577	4.7537829074537615e-6	0.00001106138896616744	-0.00006584966004840691	0.00006640812407255246	-0.00006321121487182854	-8.535474410297903e-6
467.20000000000005	0.00009506407424343587	0.0001325622632514199	-0.00004205492709781538	0.0001005055489898166	0.000011920945973518908	-0.0000518861758251565	0.00004757761335381376	-0.00007183606840961186	-0.00004576949838801636	-2.1156388717467825e-7	-0.00006867705168473575	0.00003916931323101711	-0.00006852443631038505	0.00008162526865028219	-0.00004257495528970655	-0.00004188099979634607	-0.0000636176388422206	-0.00001625574307130588	-0.00014692407289744816	4.956769838802111e-6	-0.00009777335504742716	-0.00007160875853598975	-0.00004346610923062835	0.00008793166762973745	-0.00004130133482397924	0.00008391433123430664	-0.00002546707120219362	-0.0000350014687080126	-0.000014343878728528838	-6.06440710314221e-6	-1.1527992552561124e-7	-9.67814403102781e-6	0.000055153150954616996	0.000015564327430037147	-0.000021935731346465666	-0.000013904518068770738	0.00009571127543131543	-0.00011704084313612024	0.000032381294118591075	0.00003321311225941598	0.00005206653832239162	0.00002906708000246327	0.00003193491946507958	-0.000031066057457624627	0.00008241900399860807	-7.728158291794267e-6	-9.376051012383645e-6	-0.00004022700956220905	0.00005586966716325794
467.1	0.00003084855141246214	0.00003395283028732632	-2.4039409001505975e-6	0.00013680854166580052	-0.00008658320122824611	0.00007052429819018553	0.00005821352455315554	-0.00001459285377815899	-0.000046751847882691995	-0.00003928726225093389	0.000020801162189972013	-0.00002202625497461533	-0.000050637024600269226	-0.0000889676304215821	-0.00012802668765534854	0.000037482334271474105	0.00002280626309620074	-0.00010631069611831657	-4.704923029770573e-6	5.64115700329284e-6	-7.37376479397887e-7	-0.0001822222935285834	-0.00008530704750003997	0.0000777763700385381	0.00002642145827100915	0.0000562856413854112	0.000023139843376289433	0.00007938499382772724	-0.00010586456504713395	0.000020950973098781754	7.507214716321524e-6	-0.00007843283367752732	0.00006052206915940125	-4.34686880282118e-6	0.000010601551806008736	0.00014366473824944096	3.614053093448281e-7	-0.000056676386915834506	0.000023104166554668855	-0.00006804657198515234	-2.5837854054883086e-6	-0.000024896433352299405	-0.000011769628002999123	0.000034169997966195	-0.00003927460870350925	-0.00011494700597503763	-0.00005480900349361153	-0.00001674829162421028	-0.00003189298460638471
467.	-0.00006286417546573142	0.000012262144301985236	-0.00007578814507095139	3.2628992838463767e-6	0.000016824781429966643	-0.000058053003380911844	-0.00006120845192642564	0.000013198931705399845	-0.00004408820869359056	0.000042063872910353274	2.4723425036383454e-6	-0.0000242344351738096	-0.00009685852391778066	-0.00009202142347284798	-0.00006858077711148467	-0.00008993362676098112	-0.00014838208362329047	8.967932961462601e-6	0.000037630758196599326	-0.000041944643839906706	-0.000039386821198190576	-0.000024267164121344522	-0.00005906564969942829	0.0000676098576774402	0.00012595194989046114	0.000015270669392433493	-0.00006928299016665779	-0.00007841144163224148	0.000043187220773389694	-0.0000606067667352604	0.00008594519453814897	5.897344359140156e-7	-0.00009078205252265755	-0.000026497323065478917	-0.00001938715515857318	-0.00007663473843616539	0.00001426464619621123	-0.000015513999909992674	0.00009409630589116342	0.00015912603484641373	-0.000023711210285374004	-3.4103880888192286e-6	0.00004180031403124153	0.000043123798872233245	0.000042084715525172	-0.00009728095250728663	8.016573157425783e-7	-0.00004774689270218398	0.00004692376267795008
466.90000000000003	-0.00002044804986896392	0.000036848829903631836	0.000012601715584188032	0.00008077074622657538	-7.0899959693291595e-6	0.00006040931149480608	-0.00005101598666738266	-0.000043383374885032517	0.00007884271451966245	5.884717702168999e-6	-4.307835858845377e-6	-0.00003695143103421876	0.0000402328924366135	0.00014188150898741478	0.000015091298927682693	0.00005005713025413686	-0.0001926689888727714	0.000045735222415354975	-0.00006249580051401931	-0.000030215958268523273	-0.00005159076561860928	-0.00007636167672691735	-0.00008293299138844071	2.0814210696650096e-6	-0.000025222539462448362	0.0000613250520068394	9.51844929569666e-6	0.00003135132184355756	-0.000013197823891473565	-0.00003065899170527666	0.000055803726933680745	0.000015120271872363815	-0.00006505266270356859	0.0000634438533780153	0.00005245227949981792	-0.00006496565129258517	4.207154327931351e-6	0.00009796724663227286	0.00009275090810740604	0.00012688060622203633	-0.00011339678528396246	0.00003481288117576371	0.00011237757094175314	0.00004114566650267924	-0.000024507123852695848	-0.000027935869397085596	-0.00004937305921773357	0.00003424137236286686	0.0000930902539487615
466.8	-0.00006208026275165378	-0.00003662293435203809	4.683064217493166e-6	0.00002502194249414988	-4.3671756189707523e-7	0.00005591900349615797	-0.00012844213624309015	-4.562100490865621e-6	-0.00006345804030721795	-0.000051974018774117556	0.00008153595183264438	-7.875704436347357e-6	0.0000561758374303927	-0.000051676261660686605	0.0000392735146167236	-0.0001226947984675177	-0.0001316322365687644	-0.00001417395035107447	4.8328998742714776e-6	-0.000023851303485189296	-0.00006492777646177619	-0.000058004017065554836	0.00002169424332090646	0.0000657565531228613	-0.0000944260330374153	-0.00007145884450921201	-0.00004541229108476677	0.000014139414947075675	0.000040252144996154935	-0.00011363272120475321	-0.00006975163120955506	0.00005221903034614129	0.00009556422095370861	0.00009187932895122107	0.00011267966601245132	0.000023431972110088525	0.0000555610960144747	0.000051725864347070775	-0.00005756974125672491	0.00017766052730093426	5.924203383256e-6	0.000055183472160944596	0.000048344962945683325	2.4444150766053726e-6	-0.00003998061995738405	-0.000060850846918498915	-0.000010730501012042907	-0.00001654224272287919	-9.237484001664491e-7
466.70000000000005	-0.00005388575250564348	0.00004194826469898905	-0.00003104868905988652	-0.00002718673583777316	-0.000018132085267653342	0.000026086674717780444	-8.587392447486296e-6	-0.000046413584841945554	-4.636859031239443e-6	0.00002955400980830343	-0.00009967785673333567	-0.00004190028849833796	-0.000013439850404223814	-0.00011065308130412745	-9.279501126971051e-6	4.207250229702226e-6	0.00011904833926616654	-0.000029804902034405823	-0.0001483624066176143	0.00007473529336899459	0.00004264384809885239	-0.0001033769528093314	0.0000847879687094918	0.000028924269909530293	-0.000041333026575617004	0.00009511730371100874	0.00006794932015836275	-0.00009186043288993937	-0.0001359681017289935	0.00011141537479129284	0.00014452830062857192	-0.000047454806492567265	0.00004958698591310022	2.1272606217148612e-6	0.00014842299168614878	-0.00005611757777621167	-0.000021332037612563294	-0.00002813264647829692	0.00014069388650727083	0.0000625580947067425	0.00007093299200639225	0.00004813435607785126	0.00004226374938917398	7.2623300191644545e-6	-0.000019952370739444445	-0.000029904456432010823	-0.00002136987138232032	-0.00011781014877634838	-8.67697552537114e-6
466.6	-0.00008188046111492682	-0.000060457950047606477	0.00004081183554169746	-0.00007414727846302436	-0.000028210311835289764	0.00003407835451224963	-0.000029641953717104937	-0.00004816837348848047	0.000013899862284093155	-0.00014447571006196227	0.00008142582130163173	-0.00002838617447816598	0.00009898968951265281	0.000010632532626326164	-0.000018226261581392927	-0.000057286545114851844	-0.00012150577093149657	-9.129017664914375e-7	-0.00010050211294682673	-0.000017107708566108027	-0.00013413544356129844	-0.000044590015091357856	0.000178579784364809	-0.00005607917509851104	-7.6196058204974965e-6	0.000042837294691406534	-0.00005701390052341679	0.00004294503515578073	-0.00006341108316776482	-0.00004214406637936226	-0.000019362123254141656	-0.00010553582072511928	5.505135532694567e-6	-0.000037628935458909295	0.00003997133038105703	9.00728839164808e-6	0.000020504458482043027	0.00001042620295562505	0.00004304061692081434	0.00010904521386732294	0.00006618534147212653	-0.00002116994075454398	0.00008399717447013941	0.00007169253128467853	-0.000014695663258830913	-0.00013782164750114238	-0.000036313228701732746	-0.00010255670775704733	-0.00005283706880928348
466.5	-0.000014993172531811963	0.000017587649898514215	-2.999781560033291e-6	-0.000014742515383636539	-0.00007760367375155372	-0.000017078689079773762	-0.00009130059152245145	0.00009979446216718819	1.1352886569384268e-6	-0.00006746140093531886	-0.00002065762197140516	-8.67005457154321e-6	-0.00013183690554004795	-0.0000231721762569326	0.00003656203035407194	-0.00004157779249842598	-0.00015304307538471356	-0.00010301473327974224	-0.00007044530846970141	-0.00001902628581023529	-0.0001271932504987062	-0.00008331338030243708	-0.00010293818594891647	-0.00003372035021872283	0.000017352481407572818	-0.000014018015006233844	-0.00001821886911042787	-0.00012517636686269705	0.00003865409324710909	-0.0001047200768020562	-0.00009252554966290562	-0.00005646919777934903	0.0000626097916887973	0.000021705873306317246	-2.865134926840841e-6	0.000055265913199912526	0.00008179768761546338	0.00007355486891935106	0.000024345810928654083	0.00008051562429137993	0.000048255633524912324	-0.00001700256126176164	0.00005260507921811429	0.00008037855377916507	0.00008318908314453168	-0.000049504257864435424	-0.00004555547354108962	-0.000059917650193644567	-0.00015001691690650254
466.40000000000003	0.0001087548079160694	-5.044245934738589e-6	0.000046746687888569405	0.000050648545976269776	0.00010458999478760322	-0.000011322266730267331	0.0000799040922238949	0.0000655885437009686	-0.00006553070582808973	-0.0000503157341882457	-0.000026692632815881874	0.000060386697221942894	0.00009156913781684293	0.000042607287618284604	0.00007828648008559597	-0.000016837364110082967	-0.000011022485526935521	-0.00008892107347941859	0.00010022758617209331	0.00012077526462949882	-0.000020333548061155256	-0.00001816729157888215	-0.00006564692554542198	-0.00009453353558808428	-0.000053875790333833976	0.00009908678629952326	-0.00007861740568465814	-0.00009872695968751516	0.00002342365171691004	0.00006820029937918358	-0.00004806895453672662	0.000010400078312625673	0.000017317132329392334	0.00005939057629973876	0.00007460668320084365	-0.00004345157461391206	0.00003606963799559804	-0.000021666322912234687	8.763496850012529e-6	-2.0718387345025026e-7	0.000041424188193121306	-0.00007886199029249731	0.00010205855141512606	8.853324068623739e-6	0.00002101610679293507	2.8973957190792203e-6	-8.137790095753437e-6	-2.978827441813786e-6	-0.000028378523738694183
466.3	8.771850823555718e-6	-0.000046288562682062444	0.00004862729854853566	-0.00009380173072699445	1.1433516041606789e-6	-0.00004401563403946205	-0.00002684230443491977	0.00003592144050255473	0.00002705201839142423	0.00002798921290108209	0.00006657438186032551	-0.00012497167515396828	0.00002914142281418247	-0.00010896806102848135	-0.00014687042602446772	-0.0000730242390859168	0.000019423525190164128	0.00005329230448483211	0.00006369570124314365	0.000019997031896006512	-0.000042739569792813184	0.00007838179228576946	0.000028735971020778655	0.000054740313585898494	-8.552635978254372e-6	0.000025586764811880557	0.00001848557509785195	-0.00008918326861598406	0.0001223906820017996	-0.00009944625324744879	1.5890209701271399e-6	-0.00004252471353510717	6.246475641688766e-6	0.00009212238402851981	8.345247771452016e-6	-0.000054276778929294864	0.00003893410580295225	-8.449369266396103e-6	-3.0562534101211177e-6	-9.021215138530928e-6	8.040625572754054e-6	-0.00004592278999595095	0.0000663662404752991	-0.000036546378194187595	-0.00003948129554740616	-0.000058767875117082175	0.0000761055247436602	-0.00005966969875392281	-0.00010758289889618543
466.20000000000005	-0.0001388470181615024	-0.00001952517402688281	-0.000023801621790496554	-0.00002634847674168899	-0.0000408809852755836	-0.000020229337874788612	-0.00005972406051907376	-0.00007250377166215423	-0.000060503082429131303	-0.00013127289392834537	0.00010257287235175568	0.000054267832163596746	-4.885724203431429e-6	0.00007630005733040428	0.00006231183151630817	-0.00015124043969303176	-0.00008993655213811088	-0.0000908429696143575	0.000053929170508410835	0.000049310020394638215	-0.00002266280236967091	-0.00002819918509777765	-0.00006388023704524437	-0.00003341105478131323	0.00003785131347258967	0.00014764906577942284	0.00003121653723717642	-0.000055915978075423986	-0.00001705789729296528	-0.0000782890396171303	0.00008815503336646603	-0.000047830148539187116	-0.00004595290230983302	0.00007146435059483704	-0.0001148467633796238	-9.914249693058061e-6	0.000015149042268203172	-0.00008606023310916195	-0.000035850054919237815	-0.000023673346898892158	-0.00007029860197426099	-9.799440275667217e-6	-0.00007282412652795457	1.4788786308870884e-6	-5.295163133636251e-6	0.00005305147017690852	4.814395893255012e-6	0.00004342232063443047	2.2624809670623535e-6
466.1	-0.00020403676106065728	-0.000017280095545197683	-0.00004982903977912916	-0.00009578120400123443	-0.00005488571335185076	0.000030307283075262957	-0.00004075888992926725	-0.000010997355677024257	-0.00003068919661118231	-0.00009543597160498552	0.000037585542604046635	0.00003892212059533693	-0.00008474184859091754	0.00007751755417431766	0.000043357694749959695	-0.00004776341682984455	-1.6343406137520941e-6	0.00014990314541519302	-0.00011057279300432998	-0.00005662824736046811	-1.0811557557674576e-6	0.00008738250981383531	-0.0000498566735004041	-0.00007873530172510085	-0.00008890310980528846	-0.00004360200626628744	-0.000012050616972237786	-0.00007985287414045275	-0.00003497754051756031	0.00011296481240784663	-0.000022086337848283663	-0.00004263843524785546	0.000017755910228001907	-0.000031986150424620177	-0.00006232810973315175	9.06415883532423e-6	-0.00002284375063818099	-0.00006887277030567165	-0.00009789465243484471	0.00007285424663321788	-6.358592812942133e-6	0.00004425921262843892	0.00005539453044256408	-0.00009214974261766894	0.00005160583475305714	0.000019027561329193657	-0.00009035686432936187	0.00004166627869944675	-0.00004196283376130776
466.	-0.0002147011884849669	-0.000047560138262579126	-0.0001452501266742167	-0.00005488926852575284	0.000035687671128242924	-0.00011473854321336098	0.000011597013536602897	-6.89110407719669e-6	-0.0001421040880586139	0.00002811183208893713	2.750082067984146e-6	0.0000728998717129141	-0.00010768616753362633	1.1432578576429556e-8	0.00005389735076117208	0.00008592547238352606	-0.00008964117989898863	0.00011277947146570883	-6.016936882391332e-6	0.00006754166538160605	-0.00011784519017215307	-0.0000785507504045847	0.000060121912833464974	-0.00006246148150988261	3.123092509262816e-6	-0.000060592157656935	-0.00006365581631626197	-0.000051174428660054204	0.000029715821312181997	-0.00008585724436531902	-0.00007169830692958768	-0.000028589419527775065	-0.00004938166955560498	-0.00011807568408793655	-0.0001078130681372128	-0.00008659622290723557	-0.00001425029065272337	-0.000039921343737566676	-0.00020036875263908767	0.00006249651497942379	-0.00012073749683843394	0.00008934728158082692	0.00009310604544892652	2.617144573747968e-6	0.000028478005955522812	-0.00008004940708288637	0.00002413907464824015	0.00006653029575138676	-0.00006666511843496858
465.90000000000003	-0.00003564965596306277	-0.00010164588981454696	-0.00011343529066615368	-0.00016842448399293929	0.00007220553920914987	-0.00011952429723194942	-0.00006753582372284915	-0.00006276836179705292	-0.00003883981016790576	0.00001147494130106024	-0.000024370477910786404	-0.00001268138522734214	0.00016576728680132725	5.573453098783992e-6	0.000042870064751910296	0.00002161957592078092	-0.00007354183817314064	4.043110418819299e-6	-0.000021309635147623344	-0.00006554485617970067	-0.00004928332946445648	-0.00006807259839357371	7.808946569777257e-6	0.00007863900791274457	-0.000052990934957842964	0.00007574107802901706	-0.00007716407298104385	-2.319293110001058e-6	-0.00011831189617805154	0.00014684548418254884	-0.000014385159888886426	-0.00003107828400289098	-0.00013769115896646635	-0.00002950328989825898	-0.000012925578678526181	0.00002079002038663209	-0.00001999679236007366	-0.00013673557032263043	9.482371814821216e-6	0.00003957398719659264	0.000022717638536405723	-0.000010668613659970576	0.00012456440262915833	0.00008510253616320743	-0.000010701533364134154	-0.000012332014165626296	-0.000042054253266816374	-0.000059170643351711834	4.410070834290536e-6
[truncated: 359 more rows]
[truncated: 16 more columns]
