# Supplementary material for: UV-vis-NIR magnetic linear dichroism: a powerful complement to MCD for f-block electronic structure
Source: Chem Sci. 2025 Nov 27;17(4):2199–209. doi: 10.1039/d5sc05890b (PMC12679488; doi:10.1039/d5sc05890b)
Supplement: SC-017-D5SC05890B-s001 [file SC-017-D5SC05890B-s001.zip › mld cryogenic/region-2.csv]

Field	-7.	-6.75	-6.5	-6.25	-6.	-5.5	-5.	-4.5	-4.	-3.5	-3.	-2.5	-2.	-1.5	-1.	-0.5	0.	0.5	1.	1.5	2.	2.5	3.	3.5	4.	4.5	5.	5.5	6.	6.25	6.5	6.75	7	6.75	6.5	6.25	6	5.5	5	4.5	4	3.5	3	2.5	2	1.5	1	0.5	0
Temperature	1.8007	1.8633666666666666	1.8829	1.8111	1.7707	1.7852	1.732	1.7075	1.6886	1.6775	1.6742	1.6702	1.665	1.656	1.6493	1.6287	1.6661	1.6715	1.6655	1.6685	1.676	1.6756	1.6831	1.6875	1.6863	1.6979	1.6939	1.7048	1.7349	1.7541	1.7639	1.838	8.3751	8.356	8.3525	8.3479	8.3442	8.2869	8.2922	8.2237	8.2476	8.2342	8.2022	8.1701	8.1211	8.1084	8.0171	7.9706	8.0144
620.	-0.00003588436006891927	0.0000126803695171323	-7.496685643391813e-6	0.00008628435639296042	0.00009528755123790032	-0.00006118567438914731	0.000050857360631025806	-0.000011874961195606564	2.231053352560691e-6	0.0000701736554449826	-0.00004301064125489673	4.439302262317324e-7	0.000039764258348660066	-0.000012648218927457516	-0.0000868522273120996	0.000043556679121631395	0.00007924487348846888	-0.00006078678068128387	0.00004459878818873388	0.00003155253497051933	0.000023298168687214763	0.00002058265426628636	0.00003651549493495513	0.000025080484318617333	0.00007367986742873447	-3.4516333057989025e-6	0.00010912013367459877	0.00004229699605759633	0.00007078700205727877	-0.00002177575222195023	0.00002939709925148369	-0.000012810296610613039	0.00008751666462614395	5.502190486553505e-6	-0.00004568327140341623	7.154452516888991e-6	4.3984560141281555e-6	0.00007121618732897802	0.000051515521897263074	0.00008267018718133505	-0.00007592085852032272	-0.00002429648982180648	0.000010298646992534538	0.00002834972041946422	-0.00003557129864397994	0.00006841532969849716	0.0000510005766095702	-3.478601534411498e-6	0.00003837214738217881
619.9000000000001	-0.00009008105950928143	-0.000022215412747480694	-0.000012906861741502962	0.00006091320224047281	0.000045958591481469376	-0.000039006739156421514	0.00004046269808710592	0.00007275619671552053	0.00003901154497788833	0.000018476941722093997	-0.00009480658325084187	-0.000059149498310312595	0.0000393236760406137	-0.00001955597598809308	-0.00005223209869431397	-7.111095056008495e-6	0.0000765351825426861	-8.018207655922924e-6	0.00003188341526861107	0.000024130471067622058	0.000012065874064697035	0.000015485615435156347	-0.0000378496852217245	-0.000016346854299717474	0.000131889996530177	0.000020759444102526928	0.00016707526941218913	-0.00003688990027764409	0.00002908190700021277	0.00003084973783627041	0.000028685065467322692	0.00006315754184913267	0.00008113748587363883	-6.474791123185321e-6	0.00004004865911521111	-9.806099375757024e-7	-7.726733503900184e-7	0.000055115649047795615	0.00008034017460873142	0.00005168380580214715	0.000056669506423183786	0.000025976512829220777	-0.000015091428579845646	-0.000019341517295993513	-0.00002303349291764257	0.00006163545836935087	9.283408511602122e-6	0.000012514121818917213	0.000016839005899131246
619.8000000000001	-0.00005777572038724151	-0.000011154737236196784	9.008325810832865e-6	-0.00007029775553290112	-0.00004960671550226382	2.9540681499087446e-6	-0.000038409613169870595	0.00007756390737986215	0.00003098677849513214	0.000018143675481202208	-0.000055632600712611556	-0.00010255478756762259	-0.00001553117516029287	-0.00002627246891413022	0.0000627341728969313	0.00003656579622458702	1.2905042349076217e-6	0.0000895460235079139	-0.000035802497253039594	0.000047883625311947786	-0.000021547813141469294	0.000030002968270270575	-2.0519533727382966e-6	0.000052715999993301394	0.00010395412482014919	0.00003548074495579603	0.00006995980406903816	-0.00008170421902448432	2.053693062524704e-6	4.324626909276249e-6	-2.565823544246534e-6	0.000022914433816195644	0.00003804395381551571	-1.5052095201805733e-6	0.000060994765293442244	-3.693620508371529e-6	0.000035097886483540464	0.000029241431611762024	0.000029548873215160467	-5.8474243506834156e-6	0.00004914482541679622	2.9723726291241626e-6	-0.000037337944714801645	0.00004879132770054595	0.000041751386339218565	0.00008764180086390703	-0.00003138922547699638	-0.00011172320877393805	0.00003253009719268512
619.7	5.0508230725919285e-6	-0.00001179520077789271	0.000018110263131666153	-0.00008068028558214831	-0.00003335290050198767	-2.739747001118262e-6	-0.00005526804252166752	0.0000280640848743079	0.000025802485103771766	-0.000029494808634790705	0.00003743670453760693	-0.000019899089325028697	-0.000030092624432082405	-0.000035472821888655355	0.00007072928411940657	0.0000621680838830959	-0.000035073626660649283	0.00007051768080383626	-0.00009648115423528851	0.000010399211392272857	-0.00001785709195878383	0.00008258324040445709	7.580914044948256e-6	0.00002201878482727678	-0.00003126851114670634	0.00001476395874613981	-0.0000445630449090217	-0.000059044147902825125	-0.00003660677993787288	0.00004159710632497389	-0.000026032809265808944	-0.00006245169549082284	0.00007387889076887797	-1.7739751558749385e-6	2.2271113335349925e-6	-4.966789648377827e-6	0.00001325479356877734	0.00012503323917738624	0.00011018203516505451	0.000014584304065094973	-0.000011573171930255805	-0.00004956604403849572	0.00004318118123463211	0.0000860594990456834	0.000011619840594440515	9.729754015645007e-6	-4.8712281805653185e-6	-0.00003428237256878322	0.00015524368389649825
619.6	0.00010419218654624562	0.00002250388030036129	0.00001957106088870061	-0.000010719376390601775	-0.000010903537602400041	0.000014269855623447173	-0.000035272629622634015	0.00005198954526336611	0.000012356187985496522	-0.00006439493752706781	0.00003684551814168487	-7.525702434000702e-6	0.000027229944417770604	4.848186267931375e-6	0.000026078723760044782	0.00004267707350845752	0.000015988786383985568	0.00003954718980307948	-0.00009694183276377712	0.000031147541045039444	0.00006219806360284527	0.0000825460793710017	-0.000051859800467143544	-0.00007682695000258608	-0.00004736530014347342	-0.000022033904419406412	9.174186818421536e-6	0.00001598527627683897	-0.00007438066502641564	0.00004077821578013666	1.987236311140418e-6	-0.000021396424494127888	5.397956062616393e-6	-0.000012164026882152768	0.000050336378535493654	1.2490038589175404e-7	-0.000011567430110189414	0.00010560854663784185	0.00009645848676122471	0.00004490755420933274	-0.00001658413612894586	-0.000012757972277859779	0.0000845407561563963	0.00007360649508082107	-0.00004255256419738717	0.0000461377914251968	0.00006276492605061495	-0.000017980239559955017	0.00008606480868205812
619.5	0.00005511127084794635	0.000055602779544931645	-8.621753375775743e-6	0.00003155883685798662	0.000023694031411408936	0.000037966617085036995	0.000011587729702729823	0.000044699797299772055	-0.000033205000831365824	-1.6407194194945424e-6	0.00001089374080318854	-0.000025104063130766862	0.00003986074698976073	0.00005827648939642641	0.000031897798922181405	-7.10357036691992e-6	-0.000020780194377209804	6.534314810199992e-6	0.000011527422818534755	-0.000023332407922902894	0.000048160263146694145	0.000014989256090999462	0.000015730825809525478	-0.000035278669914874466	-2.1094509744249955e-6	-0.00004726558100601003	0.00004269592790296474	0.00008359058485229049	-0.00005475274750496867	0.00006397634309532987	0.000023069238444377828	-0.00001907302846586741	-0.000016940747446237157	-0.00007618810665809255	-0.000023815992913257326	-0.000038323465741932914	-0.000014644936248085143	-2.5216239958879587e-7	-0.00002973827248219046	0.000024068661839353966	0.00009768091856326762	0.00004092797771138399	0.00002544297881649474	0.00006218957581019375	0.000016077183487040078	0.00013918135576977605	0.0001098017731104612	0.000024422870332063516	0.000026121105715056557
619.4000000000001	-0.00008593559113875371	0.00006383851913184142	-0.000014113637593296138	0.000011379855854676836	0.000057544066964971555	0.000054374333965305055	0.000058294974107808435	-3.3077693647501893e-6	-0.000027604467887097785	0.000025855944790546127	-0.00003307483082240461	-0.00006908956862665951	-8.839427128100496e-7	0.000056612869559042216	0.00007498432823535781	0.0000340802454498873	-0.00006522240461871537	0.00001926653001157055	0.000040650428378548385	-0.00005936911859967127	-0.00007688077372193833	-9.67136004099941e-6	0.00001594880693753184	-0.000019709570146799703	-9.78065869946176e-6	-0.00003344545788788202	-0.00003670207108842382	0.00012780234942704328	-0.00011410687358387368	0.000175197930623244	-0.000041555166861203814	-0.00008210875483284024	-0.00010100187486169115	0.000016715640344468028	-0.00006381358841194713	0.000021149777608073842	-0.00002013112824063602	0.00006744831493907316	-0.0000517828280850745	-8.021237188207209e-7	0.000027672565598728648	0.00006451342837993172	0.00007257099150212532	0.000042562046497530574	-0.00002433052868505752	0.00005519405377528735	0.000020278585354482257	0.00009425990581005212	0.00004426268697970152
619.3000000000001	0.000012222005159894151	0.000028718745326014433	0.00006116929897300164	0.000048920795279346716	0.000014429365969539951	-2.4729834254521015e-6	-0.000024375027525907006	-0.00007167219121226868	-1.1977907746973957e-6	-0.000011757841492606137	-0.00003170545305341359	-0.00004662103191841474	0.000018840816071747517	0.00003138011603666825	0.00011030868415196682	0.0000242943356232584	-0.00006011478489421421	0.0000635802970341594	0.000032179811565994425	-0.000047815007840521495	0.000024565484991240683	0.00001193278220383746	-0.00003361804577986277	0.00002965340637755622	0.00003271362355877521	0.000020537446680594832	-0.00005364587627249603	0.00004991683917141763	-0.00006690012895285593	0.00008977796063262991	-0.00007822724854194105	-0.00006261878654051909	8.2965951487973e-6	6.809986428987472e-6	0.00009694614470250161	0.00007099909277820163	-0.00004832127537137021	0.00004821801827620492	-0.000028673823905914347	0.00006661878997541176	0.000038785253790351814	0.00004985189352644552	-0.000038449225403317834	-0.00002842052762536136	-0.000018787421506705016	0.000047719116277727445	0.00004819175786728301	0.00009841639139056689	-0.00004574214958542406
619.2	1.3504131587077726e-6	1.9592637163415865e-6	0.00006291940722892602	0.00005448668742576313	-0.000020944030116594414	-0.00004807836416029903	-0.00006346305990547445	-0.00007865338999029794	3.4619166982844397e-6	0.000046224438586888836	-0.000010765233813876466	0.00004966382306078772	0.00004619508548533641	0.000014946951474092642	0.00006442973993950016	-0.00008470781092533659	-0.000028706737945485052	2.060341708284307e-6	0.00004546944431006348	-0.000017461739582794246	0.00011202971238073698	-0.000010211321274422289	1.7346931357197873e-6	0.000059320876926535084	9.90765030883304e-6	0.000036184160209184025	-0.000012910942802521471	-3.423716877339613e-6	-9.392739975999611e-7	-0.00007295376967645083	-0.000038722451137359105	-0.00007576392365265055	-0.00006945050224627031	-0.000022759658542502597	0.0000948532214707482	0.00004627760874865524	0.00006206416478295976	-9.334098871423458e-7	0.00003296303609517472	-1.7375815646405142e-6	0.000024557708609839896	-1.4469014197118226e-6	-0.00009846705425122456	-0.00006157797688787866	-0.0000110045099966662	0.00007669220760001485	0.0000683710869172015	0.00016501704412506254	-0.00002225405167488717
619.1	-0.00010170952651419792	0.00007403457005286608	-0.00002843549320796398	-0.00006225795137545568	-0.000027467948520396934	8.084970434542104e-6	-9.501172664147902e-6	-0.00003492457524313699	0.00002401318876539767	0.000016001063451468578	-0.000022791458065305297	0.00005397293767655409	0.000058880016798584136	-0.00005268264832667003	0.000020716003873092032	-0.000018167840825191175	0.000025190358767306178	-0.00006002905119786208	-0.000017584326218282896	0.00003098779726098792	-0.00006510873180292883	-0.00004002017640527704	0.000030330338121612316	-9.687651714505992e-6	-0.00005811351028863837	-0.000022433362111509886	0.000016234247135356024	0.000014535561410460582	-0.0000736938720338545	-0.00008748354548803261	-0.00004159515121341517	-0.00006206717168217961	8.499482256469284e-6	-8.608074530960758e-6	0.00004808987277871371	0.00003569438856507703	0.00003987614844003814	-1.7230856424901567e-6	0.000020690268615550505	0.00005962365499612703	0.000030245128150342632	0.00011894570029346853	4.155688430432832e-6	0.00002585771485674615	0.000035773902170131364	0.00013297960122671455	0.000026074377452252933	0.00004930566703828645	-0.000042160510537084515
619.	-4.754191527090393e-6	0.00006495415757227133	-0.00004826845284196333	-0.00012626942284545405	-0.00005735357962586333	-0.00001851603917145615	0.0000178144263479056	0.000018663966185070665	0.00004308558324650068	-0.00007200290948250151	2.8430120957272007e-6	0.00011356055568994999	0.00005974999795418954	6.987737257314463e-7	0.00002354462636099751	0.0000417591755902183	0.0000717227867633589	-0.00007386078325429877	-0.00004600295767852699	-0.00005899708630656439	-0.0000750154732719972	-7.019891337594968e-7	3.92966842276442e-6	0.00004647814225645339	-0.000033243832732579087	-0.000035912833976819276	0.00002227333046337516	0.00001640582389520021	-0.00011388004014418037	-0.00004131162085936919	-0.00005203597609703428	1.1071847907272992e-7	-0.0000384640869537059	0.00003305519571588925	-9.257875954339062e-6	0.00007618982335216389	-0.00011370133863998627	-0.000014600597296619868	0.000013164420395395603	0.00010478068545354857	0.00008630265053021496	0.0001343465743580271	8.513523849142915e-6	0.000025007064650530812	9.312414691311111e-6	0.00002574295829669327	-8.964196297500286e-6	-0.00001270985480906174	-0.000022765885089389668
618.9000000000001	0.000047110911820005264	0.000027039166991707744	-0.00003211621684652976	-0.0000738831805537394	-0.000047886023282722106	-0.00010118499381660639	0.00003618366394492056	0.00007609692964253873	8.871334326691908e-6	-0.00001825524830666581	-6.649356741565711e-6	0.00006577803119242037	0.000064637259921322	0.0000868678093081974	0.00009310432728659802	-0.00008171637612385046	0.00008055392503911696	7.853952738019534e-6	5.148105736372253e-7	-0.00010569426068610917	-0.00001152071541435733	1.4582491710233244e-6	0.0000731316999223505	0.000035331108398170815	4.011079419289645e-7	3.990109097984167e-6	7.00351247314484e-6	0.000024967201096533536	-0.000018112076690824622	-0.0000721017631156421	-0.000010419241417805644	-0.000021142396495816856	-0.00003038971607314621	0.000019254391111211914	-0.00008513922238957583	6.7394858235096965e-6	-0.000036053334459687514	0.00002780345249409355	-0.00009608717986233819	0.000034382263468555794	0.0000756616539342911	0.00008743075850613077	0.00006836299012093303	0.00005185568755230534	0.00015483690648198642	5.6386080008785145e-6	0.00003942551960973641	0.00003766210604072685	0.0001076532699533137
618.8000000000001	6.141510115694166e-6	0.000035196773894058374	-0.000033964602721436036	0.00001590353961183683	1.3006236656593225e-7	-0.00008164609691632693	7.918109983624016e-6	0.000040609496672890495	0.000056407022227678374	-6.738769644016618e-6	0.000018059745748958576	-0.000025312860185680224	0.00007356493792291158	0.000019920402136193047	0.00006926498266151774	-0.00006237459750362248	0.000055239174384365696	0.00006060805593619274	4.743825175090335e-6	-0.00006835032243352356	5.7314507098459775e-6	-0.000050656257915223884	0.00013306344729929049	-0.000011500449097668296	-4.2836856242799144e-9	0.00004982236707809862	-0.00005811758694325515	6.145388471542648e-6	0.000051839259071088736	-0.000101793680777484	-8.054213165175996e-7	-0.000028707274269208742	0.0000784832730133807	-0.00010006063940967279	-0.00002071834797964602	-0.00002773626712513586	0.00008134079058037055	0.00007939275862545515	1.1978771132141133e-6	0.000012602286665755197	-3.140375845479807e-6	0.0000967175030094255	0.000014088388935034181	0.00003391609378566308	0.000054403426332181676	8.805829036977761e-6	0.00004718527908434647	7.897638597840775e-6	0.000010421981964919555
618.7	1.6157305640999422e-6	-0.00001717310325637026	0.000028257160338865463	-0.00002301348321169004	0.00003913052829908605	0.00003401987021055086	-0.000013366882550167611	-0.000029359372974022396	0.00008256476807376304	-0.000018718530410583957	0.000016055033136459273	-0.00002447026832527127	0.00004304578781812428	0.00003465310802930438	-0.000046311226279627086	0.00005619734602724695	0.000010238545433025113	0.00004708038899705881	1.0542788771462196e-6	-0.000034842379835746145	0.000037252260925181975	-0.000053705430077791124	0.000046556664727004824	-0.0000357535072342149	4.406523764861377e-6	0.00004282201588072549	-0.00004578270575762364	0.00006117399110776951	0.00006167904471887334	-0.00007221342318488139	-0.000015373096921407576	-0.000019896766803009426	0.000029001943034975212	-0.00003072247576535971	-0.00003222793853010552	-0.00008200999229742125	0.00003835394160780581	-0.000024950111370086046	0.0000111370055196593	-0.000011631475027716673	2.2660561099555033e-7	0.00003744082813080259	-0.000059990342440434204	0.00003792973419829369	0.00016818790731199011	0.00010757024832031861	0.000033636678105043404	-5.737183452668844e-6	-0.00002845363957757161
618.6	0.000028198898332865673	0.00002905502684000602	0.00004477095619914821	-0.00004048313835785387	-0.0000102757158161933	0.00006999143177729053	0.00002376261462646472	-0.000043272004599109005	0.0000392645838301691	-0.000034351734011506914	-3.938319926955798e-6	-2.1901372693310925e-6	9.94894654088107e-6	0.000040825509423753604	-0.00005802433105191225	-6.590515874635439e-7	-0.00012590468430418743	0.00004628132749922337	-4.9367479393113575e-6	-0.0000417418161441918	0.00004739354594446567	0.00003682577247541682	-0.000014589046869656382	-0.00009448220431700818	-0.000014683533050035286	-0.000027803427640906757	0.0000528040740068162	0.00008332196638749124	0.00006705035908173633	0.00001485980770467856	0.000044086855824420674	-0.00004380315099286456	-0.00007459229462720029	0.00006444498890786661	0.00005307188067419593	-0.000029208608078019438	0.00005863812231476493	-0.00003182617473036037	0.00006624484502915125	-0.000027726515196885067	0.00011462108420410544	1.2667582115563495e-8	-0.00004318201449671544	3.949920742698833e-6	0.00005464266501212395	0.00010707243691455723	-0.00006834191197050283	0.00003770672151636048	-0.00004332748202729389
618.5	-0.00002083243417477962	0.00005084373962377858	0.00004026780414105653	-0.000030445307298662537	-0.00003839806865058972	-5.956767892854882e-6	-0.00002064461829614025	-4.477150014425408e-6	0.000013004748270037064	-0.00006293939423705373	-0.00002953327937654944	0.000035072475279521244	0.00002251145932328248	0.000035896282894411736	2.9172784267176176e-6	-2.3174758454657036e-6	-0.00008650020190419967	0.0001269223154712781	-0.00003740135799205438	-0.000038667893142747905	0.00004290414606805843	0.000016676974975875127	-0.00002267450605650266	-0.000045193857268589035	-0.000026322815382330593	-0.0000807401508690579	-0.000051988069723996715	-8.993300954480385e-7	-8.426247070086074e-6	0.00005778718484111112	0.00007360675525868097	-0.00004564140655346491	-0.00001497197700873714	0.000038878295060827574	0.000035670061554790266	0.00004006919228398802	0.0000323720715493215	-0.000014091877206792635	-0.00007127969049861577	-1.3565775568881405e-6	0.000011538147405125087	-0.00004967659687164763	-0.00005473463477502863	0.00004425524930198969	-0.00007535033541578582	-6.448127874013234e-8	0.000011584063184539431	-0.00003842059071135704	-0.0000626560232102937
618.4000000000001	-0.00006740468929204092	-0.00003861241835103814	9.684446821643701e-6	-9.71773209333775e-6	-0.000022219713898296068	-0.000050654587879859186	0.000010351952099401926	7.981768812596926e-6	0.000011120937052327498	-0.00003913897329339853	-0.00003645241939163668	-0.000023113625460734786	0.00005668701476939822	0.000032666146586744474	0.00003243237869952593	-6.899863500125098e-7	0.000015667491164296827	0.00010124020528326781	-0.000050855280891325296	-0.00011570398763160149	-0.000022408854359320533	-0.00008038496487906279	6.563350858340121e-6	-0.000018632855349991594	-7.025847833413452e-7	-0.000052748483274308284	-0.00010689933358519675	3.816121662005454e-6	7.85667090942944e-6	0.000018875755005005968	0.00009220627559879051	-0.000016453473013371066	9.641764929013568e-6	-0.00003324785604410924	0.00007737793454333101	5.990317209280343e-7	4.83819234018376e-6	-0.000027913262968518287	-0.00002422084763994312	-0.00004412837643034631	0.000022932490919461058	-7.372754862175544e-9	-0.000059155050633015195	0.000057941367975232594	-0.000060614440317990036	-0.00008263111600669519	0.00007879199372274555	-0.00006837624502274038	3.871824190607287e-6
618.3000000000001	-0.00012795444028406233	-0.0000254632603941864	-0.00005965659634961215	0.00003725638237243928	-0.000050375750160372485	-0.00008606281072554494	0.000014913481919584531	-0.000014524115597405365	0.00002974696385003331	0.000020433055812847026	0.000030051760457119985	0.00004146427637268168	0.00004542060274690191	8.114962930731189e-6	0.00003108037387695424	-0.00003471254206410133	-5.255355436293966e-6	-0.000028261275082335185	-0.00011389714347337765	-0.00006768491076617665	-0.00007250972928524026	4.95493507539663e-6	0.000015701137300568736	-4.438042207346564e-6	0.00001208930033204252	-0.00003164147386863142	-0.00005984578881020226	0.00006853083368617125	0.00005489630233471642	-0.00001764996189986209	0.00009913691342257534	5.103622817299207e-6	0.00005370288066800294	0.00001712092636696263	6.483474876321614e-6	0.00004056041713398354	2.1495244267163703e-6	-0.00010019211354992332	0.00007183743995988409	-0.00009462356247085649	-0.0000299760467286479	0.00001530971469722264	0.00004062959829495641	-0.0000311453492292528	0.00006785409486856857	-0.00002458705587285341	0.00004574562674889827	-0.000019773615669828828	0.00011824617803121342
618.2	-0.00008476789070161682	1.0674653872562947e-6	-0.00005345975078300671	0.00003370213329334764	8.019767823580106e-6	-0.00005758259648999511	0.000019926936362337384	-0.000028964072336033352	-4.429127160301123e-6	0.00005141994804091085	0.00002865895982968094	0.00007272555039262563	-0.000021755470610400053	-9.363467644954463e-6	3.96147770378118e-6	7.98536580407598e-6	-0.000014270036350497974	-0.000052486597573531225	-0.0000921456522705729	0.00007281489996038257	-0.000028619602149804118	8.063389048345623e-6	3.1095447054526386e-6	0.00002973567967878271	-0.00002346863955487559	-0.00006130105226828883	-0.000011680293213991929	0.00001151385434944416	-0.00004283687239835936	0.00002511832498858508	0.00007480819452996982	6.17443923191532e-6	0.000025902371644395628	0.000011216624510305227	0.0000833667576443342	0.000041018950721167115	1.998430434502284e-6	0.000025784964259811357	0.00002130431251380168	0.00002810155500549622	-0.00008736584315503776	-0.00005800590196911478	0.00005895322111215273	0.000034587836442036984	0.000011684085825049333	-0.00001715800465988189	0.00007179682725581886	-0.00008346326852936335	0.00007654015343837142
618.1	-0.00002239538501412553	-0.00010104722542534634	0.000029244253837650687	0.000018964137478362716	5.6004951673790785e-6	-0.000033304138378868184	-0.000010581111257051599	5.425777929512178e-6	0.00006558957760542796	0.00005300885349210336	-0.00002319446207116401	0.00002569836648296691	-0.00006499831134724898	0.00005957625830187299	-0.00004530783130259031	-0.000027174722863394476	1.4093244011082297e-6	-0.00003168224700238145	-0.00003654839925918035	0.000037725881374925574	-5.718907232467104e-6	-0.00003113340402375696	-0.00006664097535390135	0.00008041320746537378	-0.00004779234924515405	0.000020364547059505924	6.474202787009623e-6	-0.00005180344453319563	-0.000020362945629433406	0.000014466344403221755	0.000016880009781512596	0.00004147146943678409	-0.00003071618102826749	-0.00003309819850465461	0.00006069134279664162	-9.405171918120928e-6	8.19690814241366e-6	1.7792400080641476e-6	0.000018822619063519296	0.00005525013288705704	-0.000041277665309747986	-0.00004122347600008557	0.00005187517490228436	0.00005986015166300403	0.000031591671616301394	-0.000029890316731950648	0.000026506322266917437	0.000012133101674344258	-0.000010573173357674982
618.	-0.00006838168477671673	-0.00009054307378929887	0.0000459252893347228	-0.0000691993195811925	-0.00003945267396714055	-0.00012335895070005157	-0.00005626310009248939	-0.0000495697815916315	0.000012423329798919798	0.00001535908311416659	0.000019617928601757234	0.00006473856890038779	-0.00006947219879667197	0.000014937654516712688	-0.00009403401972835365	0.00002030877771806315	-0.000014075943448652972	-0.000021786952345026506	-0.000042487377186852364	0.0000305834618494263	0.000039995652240290477	-0.00004033740731745698	-0.00002745879664751954	0.00003130040203541066	0.000012195526326024945	-0.000023021814252703452	0.00005654868639536044	-0.00001983702136013208	0.00003118615392998457	-0.00003998702554726838	-0.00001890177147887903	0.000014988250927985489	-0.000031175336578254666	-0.00008748122152980238	0.00005956164794964808	-0.000011239891155572747	0.00007210985319068432	-0.00002776832311040615	-0.000016341030722145515	0.00004558018886570806	0.00004412157395686182	-0.00010098722682939019	-0.000045216850931275226	-0.00006400410849956326	0.0000262369440611654	-0.0000324814355019246	-0.00004732840652722583	-8.449766318724405e-7	0.000011928439112854613
617.9000000000001	-0.00006530964314896171	0.00004423590400488122	-0.00003195804508817142	-0.00006799951688034725	8.255625084482366e-6	-0.00009329242241834852	0.00006554478336208703	-0.00011092501777141655	-0.00002633038757841162	-0.00009105933904459345	-2.9135083227816306e-6	0.000031825954026101805	-0.000029126838606719743	-0.0001021753202591737	-0.0000839352287701203	0.00005053877340525829	0.00003403685641235351	-0.00005060056673583997	0.00004875847917286936	6.546196942045376e-6	0.0000317337597021396	-0.00005010414314763483	0.00003709875619101997	0.000036876873734521167	2.248231864055736e-6	-0.00009430422986631181	0.000045322057016228975	0.000011134367690525453	0.00003508124623523249	1.561041634696322e-6	0.000040102507918361094	-0.000023296896592207676	-0.000027195606685069166	-0.000038441035244614403	0.00004591573857448107	-4.797335164861724e-6	0.00002896737781149914	0.00004000821267686738	-0.00009305422534353303	-0.00002520249478436841	-0.00009784882158543453	-0.00013088046704283916	-0.00009963129019979225	-0.00005811453671163631	0.000014408947176183773	0.00003261420960429339	-0.00006231465647094173	-0.00007239137892312765	0.00001486992717213665
617.8000000000001	-5.372925223028917e-6	0.0000226843087799689	-0.00005075852228250749	-2.46763591849783e-6	0.000015928759402759142	-0.0000788749604004494	0.000042241664409337854	-0.00005431197394717652	-0.00002867824033456887	-0.00007211337331747881	-0.00005682562665772245	4.581638123675078e-6	9.199262186616098e-6	-0.00007652587331543316	-0.00005083509857344655	5.499243556953776e-6	0.000033227048681428306	-0.00007768771989583059	0.00009079674400121403	-0.00005230865520878325	0.00005302419850756869	0.00004912114268863118	0.00003600297570553171	0.000052646419181885096	-0.00003735949491898294	2.6400614340264063e-6	0.000010513977105080873	-0.00007014989295569334	0.00008761922104301122	0.00001945477513091099	-2.5568047179367912e-6	-0.0000168177710837269	0.00005487444869777462	-0.000029827512842262225	0.00008989386198795596	-0.000020551522565256238	0.00006564496972353063	0.00007158111901412682	7.224287631716829e-6	-0.00007713665944269591	-8.147985623419532e-6	-0.00011216475348299978	-0.000045273442426439206	-0.00006124584072978238	0.00010214074296836352	0.00005334834509631585	0.000031082514748874925	-0.00005183404788666686	-0.00004175156182042834
617.7	-0.000040330768284363214	0.000018701807966392233	0.000012342634258010287	0.00002529848738882594	-0.000015470953626816232	-0.00009146107103916344	0.0000184831187759699	-0.000018847034414860255	-0.00006790229344861864	-0.000037369800642306035	-0.00004631776997914834	-0.00006277766586847147	0.00004498217186217271	-0.00006728565777795991	-0.00004377827848403317	0.000022363512795061882	0.000011566813258183552	-0.000035629641337474305	0.00011754879376138683	-0.00007551973033258008	7.460600723775633e-6	0.00007181473932597974	0.00002419053120856494	-0.00005951826465446364	-0.000022871775690121664	0.00008277057488536815	-0.00004467082801657334	-0.000039404719257182734	0.000020415937362991582	0.00003771782860995531	-0.00006925761380892611	-6.34579309090009e-6	0.00002465025080241839	0.00005259332538166241	-1.6927199318916118e-6	-5.975411382468546e-6	0.00006766653528273368	-0.000014399875574299694	-6.244639414990278e-8	-0.00004054325254205753	3.5993380823778253e-6	0.000018029365085304375	-0.00001569379920996658	-0.00004734458441768874	-5.9476682158693584e-6	5.879488159199684e-6	-0.000022673377070331344	-0.000054543869506688	-0.0000897326580737385
617.6	-0.000033137524569891896	0.000022310213354065794	0.000030491342861330774	0.000025206121511471528	0.00003216706916678644	-0.000017323527024735278	0.00001882393532408842	-5.294625187851034e-7	-0.00004740804117207511	-0.0000168448786660152	-0.00004275853568924425	-0.000051834163606173496	-7.6241597976635524e-6	-0.000022647581647243514	-0.00008073859725728907	9.425579457330912e-6	-0.00005549440632363683	-0.000022909679113550707	0.00013068046008261766	-0.00009246328203038723	0.000014366571846807385	-0.00002580904274600788	-0.000054528297217667324	-4.887415311570964e-6	0.00004222097636772131	3.476995936061904e-6	-0.00004200903075534694	-0.00001973336162340285	0.00001764240968096948	0.000040173778422977955	-0.0000751249522985754	0.00004135506093342088	0.00002342588768487973	0.00002294622906759521	-0.00003047149358620442	0.00004851801227734831	-0.00002664194291366947	-8.778954616534878e-6	0.00006733311024434166	0.000025660331140029238	0.000023266310995669684	-0.00003228356895298475	-0.00008201722208063708	-0.000056242177677546905	-0.00004115848440838351	-0.00005070311878538976	-0.00006237005750543642	0.0000959407850986004	-8.683781785614908e-7
617.5	0.000028672293808445956	-0.00003570414248412996	-0.00004956055550790836	-5.643751192813126e-6	0.000013626869981617933	0.00008228558687591926	-0.000023202288232956084	-0.000011786639234487729	0.00009964643175020803	-0.00006192001991447093	6.318700076309846e-6	-0.0000535586041315887	-0.00005105769767415881	6.229077286080572e-6	-0.00008754783465527473	0.00006710746290635983	-0.00002001378606158339	-0.0000394432230748599	0.00009433051561276323	-0.0000322603557831627	0.000056582398110402014	0.00002955501227186409	-0.00005601965404569113	0.000023101900553449054	0.00005596859795819338	-0.000013115655848937637	0.00006326703038514724	0.00003370890266461365	0.000013282738502268506	7.543644792790191e-6	0.00003996504261805844	0.00004663031767964842	0.00007966516442866142	0.00001184511964077303	0.00004089842174525764	-0.00003861071816133483	0.00001470745830025566	-0.000041312041261765015	-9.809597471234e-6	-0.00008052173124880662	0.000012566826048260072	-0.00008339325481718078	-0.0001323757364255939	0.000017631305546753603	-0.0000613156388751111	0.00004871171468152679	-3.8054314070187594e-6	-0.00008845002919371568	-0.000023862727790836572
617.4000000000001	0.00004833725033247588	-0.000017058882227995964	-0.0000798055945032906	0.000052227727158172664	-0.000016597743288598446	0.00010803150189456563	-0.00003382050330505825	-0.00005707788347127956	0.00004421306360114261	-0.00010067138718286076	-3.546546637410233e-6	0.000021380376591434088	0.00004309641097618747	0.000053831659946489824	-0.000027202686390011236	-0.000020428823775914926	-0.00003315946528495334	-0.00007074667274720441	0.000027887675630782257	0.000023157729194108912	0.00006625107535175205	0.00009693161669004605	-0.00004296779165067029	-0.00006389560790401373	0.00004023453405056189	-0.000010216193685350295	0.0000979054239085656	-0.000036735146349851915	-0.000032418851290014704	0.000015676291081958928	-0.00004672949383204242	-0.000021464567977688153	0.000013119130040737856	-0.0000680311365223282	0.00009224922573777142	-0.0000926726464647587	0.00003281753067816312	5.3895531809508e-6	-0.0000643711044840494	0.000012260250660110094	-0.00001076005560280357	-0.00005028392932603892	-0.00005652336635862664	-0.00003418266838870508	-0.000026277386648559292	-6.9408651593067964e-6	-0.00009766177254583458	0.000031761416727851564	-0.00003234258584011021
617.3000000000001	-0.000020254118031592996	0.00004242082096800895	-0.00001185844130859004	0.00002632777539940009	-0.000030540328431148884	0.00007073948598316127	-3.4753344177009793e-6	8.602739321980206e-6	0.00004325588926059619	-0.00015510339201625306	0.00006124781607767186	-3.1606169483153893e-6	0.00003937117367110602	0.00006208677485106347	0.00002151655609359152	-0.000023590371014371236	-0.000048052862968042545	-0.000023933710509643365	-0.000022306942352486757	-0.00001481406062958654	0.000055326910834052284	7.601414178992163e-6	-0.000021472279608562094	-0.00004978397057157669	0.00003298338455005114	-0.00003157106931154157	0.00006323334532010088	-0.00002042422237108752	-0.000012334803425592772	0.0000280053459645918	-0.000016447378454431022	-0.00012074173378213481	-0.000029915581501552965	2.2728754879086584e-6	-0.00007259923422308816	0.00006595784841931938	0.00005748365290713273	-0.000053448149222244865	0.00008362817883489697	-0.00004406593295732749	-0.000014707389181599253	-0.0000112960065017634	-0.00003830858054845991	-0.000019118254433084108	5.483658562827686e-6	-0.00005726840427344002	-0.000012752872641852194	-0.00004098060274850638	0.000020784700248694146
617.2	-0.00001831823276585795	3.468580879627447e-6	0.00003329036001039117	0.00002086448473611471	-0.000015433148206170907	0.00007206838729098535	-0.000018827140284588384	0.00008861630327703393	0.000017887401463995094	-0.000053878425553694444	-0.000020271837625883743	-0.000022184259152929215	0.0000291784087744698	-0.000025390423326384085	-0.0000594764538784915	-0.000029000484399604148	-0.00009853415942336655	-0.000011196886025583854	-0.00004360636988174662	0.00001652574359506578	0.00005746927647693959	0.00004364572727993527	0.00003165663294699031	2.2748264254920036e-6	-0.000054270208536070154	0.00005147645290514273	0.00003500527086917405	0.00006935643583827163	0.000019576628762559593	0.000058264907623660484	-9.800648035294122e-7	-0.00008803856338381107	0.00008850587060865728	0.00007420803538503493	-0.00010102895212193561	-0.00005180387314794306	-0.000034473449626641685	-0.00010478177187473732	0.00002148715928414942	0.000021381083901253774	3.99185646972035e-6	-0.000021927762119217346	-0.000019618168667612592	-0.00001581870986502908	-0.00001598680965076465	9.356665671463396e-6	-0.00007173166538775619	-0.00002993260964131265	0.00005071503496980608
617.1	0.000027606380426114933	-0.000024480721763717528	0.000021580561097159065	-0.000018970789336107655	0.000011809410485142528	0.000014899900992130222	0.000039626626961863085	0.00007513995499515458	2.8916275742218666e-9	-0.000010774874646610505	-0.00007132840834582336	-0.000024528517346396357	5.996252243066388e-6	-0.000044767439996937024	-0.000032224996682709273	0.000011529957074764924	-0.00011804063035865604	-0.000060187956232171555	-0.00006403159999347824	-0.00006308258124579487	0.00003430962302761519	0.000034466310041506105	-0.00003719228617899836	0.00003820882938947324	2.6523498885252584e-7	-0.00007041188616710648	0.000010630437452246801	0.00003295280134585755	-0.00004742449453850521	0.000018941999843785125	-0.000034672235782316736	-0.000034098778896065956	0.000046484978444338135	0.00005912779830550489	-0.00006327981151240945	-0.0000585813084620004	-0.00004986771357623069	-0.00001620970925252245	0.000046756333999887546	-0.000026753147838036443	0.00006486985447131482	-0.00004209332261866291	0.00003226959562765229	-0.00001939569753947701	0.00009708364326564227	-0.00007430949276726099	-0.00010723854235102878	-0.00007514486953974131	0.000041429190140528064
617.	7.436506849469663e-7	-8.702736918055222e-6	0.000030269926122300266	-0.000021763418425385494	0.000024061015912859625	-0.000025627852661538113	-5.52767092517836e-6	-9.152810069006597e-6	-0.000036061508522570074	-6.991217123190861e-6	-0.00005248540868502139	0.000011399609569313432	-0.000013854768538799332	0.000013755780815452679	0.000028051003087153755	0.000028743959945951097	-0.00003263965606550683	7.16532657560654e-6	-0.00006216712036579053	-0.00005013461752899904	0.00002521823284537452	-0.000050370348672062096	0.0000204522397254866	0.000028730969044491532	0.00003334427545229499	-0.00004987985721510482	-8.905921126120553e-6	-0.000038048902953827105	-5.388877901297499e-6	0.00004217273293055231	-0.00003103385943942873	0.000021327570969854263	1.215642507729469e-6	-0.000017064715242039367	0.000010642045066429196	-0.000039423114361235195	-0.00003137630334133402	-0.00003515435427985534	-0.00007182615896175886	0.000031167227356331524	0.000025625747379500477	-0.00003063520573476008	-0.00006244969133279517	-0.000036826042866428055	-0.00001320217808417996	-0.00003836985990936225	-0.000043967289985454006	0.0000840098365084817	-0.00001971349614259854
616.9000000000001	-0.000029673596142844357	-0.00004042875623211273	0.000025125187187351347	0.000013793548030797902	0.00008407264908152101	-0.000011400626249617064	-0.00008047421209437752	0.000012990703561182168	-0.000055125076568142775	-0.00005049729307492101	1.4083612424265757e-6	0.000026726724949340834	8.456014075060404e-6	0.00006422636615435712	-3.094901795759623e-6	0.000029147315223394093	-0.000027280690533395814	0.000036582174086625645	-9.375898862124698e-7	-0.00002838720120713934	-0.000053687489117227056	-0.00004648333026836462	0.0001069888068976091	-0.00002356979657859366	-0.000018748402790744813	0.00007223234580289436	0.0000678715338727005	-0.000022233059639723202	0.000055319241855387514	-5.39961173259071e-6	-0.000016497104690846735	0.00003598518714587865	0.00006517930939863422	0.00004369423365324514	-1.3821083551905102e-7	0.00003337716871232851	-5.5692452122797895e-6	0.00006246115659720546	9.580988583981765e-6	-0.00006315373366624607	0.00004847218444278985	-0.000014358254295250222	1.8675570538973006e-6	-0.00008701291310190217	-0.00003488518942853452	0.000013781490803583765	-5.5503542055375195e-6	0.00006850965625685857	-0.000012504609504748743
616.8000000000001	-0.00010161071855370021	-0.00001531500350506735	0.00006891252105251157	0.00004269928730794815	0.000017935422425913602	-4.240767161512254e-6	3.447558828583217e-7	-0.000010908828076763909	0.000016287253468261586	0.00005063543718023662	3.5866947247332e-6	-0.00007457269825372488	2.2996647150457044e-6	0.0000171681166740594	0.00003361811450719984	0.000022895997665558765	-5.746399004765425e-6	-0.0000833636075795372	8.723217218289697e-6	-8.75675632007407e-6	-0.00006635246681390766	-0.000052477340746128205	0.00005530361782241045	-0.000048841808302073497	-0.00003799037794254016	7.423887241164625e-6	-0.000042808859182668344	0.00004699164111683912	-0.00003940097047757765	-4.096979312770088e-6	5.471210561817889e-7	0.00004261250398230651	-0.000030019814332472353	8.964664560268017e-6	-0.000022300585589603643	0.000036958331591774825	0.00007527409794164598	0.00008983307319930631	0.00003666496599892961	-0.00003844867802974179	-0.00006367039711925067	-0.00007285897180707474	0.00007339997314230822	-0.00007128471052920503	-0.00011519910766047886	-0.00012465205264758025	-0.000019460330127210975	0.000021502163065437633	-0.000052914663403590134
616.7	-0.000022937287113333963	-0.00005387610352164961	-4.5866211294840685e-6	0.00003219373935760996	0.00004548350174399902	-0.000020026785834078874	0.000030221127627645845	-0.00004842053950170534	-5.864404395290197e-6	9.486926878061116e-6	-0.00003955452904204183	-0.00008058228331909378	-0.000031895942956716066	-0.000013667339542643869	3.7398136584510835e-6	-0.00005332895192922936	-0.000025769489998506963	-0.00007270613324412525	0.000010277518573221385	0.0000314675457725057	-0.000011600378026703633	-0.00012458594716532022	0.000049867589698101685	-4.999737034411628e-6	0.00003146626110329464	5.912995087348222e-6	-0.00010170287315875378	0.000024195818740396858	0.000029976564058970558	-0.00008401050848214448	2.8732914902111098e-6	-0.000028920904755581972	-0.00003949864964413143	0.000019905972475512796	0.000013291170149656678	-9.043323715153236e-7	-0.000049402662639566115	4.440955469618468e-6	-0.00006605594986861445	-0.00006200881900590412	0.00001664511919212007	-9.338439034514477e-6	0.000013473987486920684	-0.000022473609869292545	-3.822010141229319e-6	-0.00010473925111022567	0.000017968128454090993	0.000021538778727183793	0.00005025566515872443
616.6	-2.366746255318499e-6	-0.0000165279989724581	-0.0000900454877220859	-0.00009947849178732206	0.000059354374084768114	-3.5866432468019903e-7	-0.000014709850825391922	-0.0000473406481319451	-1.6848047398697392e-6	-0.000057676751937220844	-0.00004395400793153357	-0.000043271434298996	-0.00009578910458007562	-2.8455075677380064e-6	0.00004990471424011993	-0.0000847481123929825	0.000010624784254975813	0.000010828017536971955	-9.81860353283151e-6	-7.521005659706656e-6	0.00007310904527736253	-0.00003259488226324157	0.00008691621019640033	9.311643863060733e-6	-0.00003268494502785855	0.00002815553106959022	-0.000027399134956044837	-3.070331280182129e-6	0.00005836116248395891	-0.00007031321178998694	0.00003246443080771224	-0.000020879345190272214	-0.00006440744634693033	0.000034954661456996494	0.00003206112221270173	9.474651218660795e-6	-0.00011437701680286179	-0.00009621611797545551	-0.00004286301499401052	0.0000852664845545328	-0.00009971893053681025	-0.00006339843797895946	9.222155025350935e-6	-0.00007349269953661735	-0.00007619742492232918	-0.000017107898859259513	-0.00008693820214255462	-0.000042559169438174534	0.000052273143110250896
616.5	-3.019185848208705e-7	0.00004678039111878781	-0.00007573759888542397	-0.00002983656800420793	-0.00008291812973206951	0.000015939360655198683	0.00006261053547767179	-3.980794430351251e-6	-0.00006181458098954269	0.000012985912473923848	0.00004414056969145107	2.0369985322257414e-6	-0.00005950931621581177	-0.00004814556225630553	0.00008027902296473818	-0.00006757005533784209	0.000016407990188996112	0.00002881132823757846	-0.000014338147861222914	-0.00003978209374381212	0.000050585356185942765	-1.9636614621092153e-6	0.000011250090034066075	-0.000019426663331133775	-0.00009782528079419052	4.414018795059644e-6	9.174106534639838e-7	-0.00005272211479577073	0.00004799666404841955	-6.970281286447662e-6	-0.00003292873499553896	-0.00008332362401850525	-0.00007242570817996756	-0.000032482874254839385	-0.00006484695395682821	-0.00008412760240676956	-0.00010888107666223842	-0.0000240137792609532	-0.00005672772295982665	0.00002624304127023575	-8.97373747711049e-6	-0.000050868444128195	4.927507750372477e-6	-0.000044533929557981616	-3.177128384865239e-6	-0.000011949041791457844	7.3394307876774065e-6	-0.000040806715562568646	-0.00002523771700152581
616.4000000000001	-6.419184959277726e-7	-0.00003683030758482598	-0.0001211656039631104	-0.000028265920177301493	-0.00006774905847983453	-0.00006476462117406793	-0.00002044436517241658	-8.653858819586302e-6	-0.00006572608146317006	-7.768204290435477e-6	-0.00006403237051325239	0.00002911095540533798	-0.0001584885135388318	0.00002007134235968649	6.295776578313521e-6	-5.12555443670491e-6	-0.00004018850822311969	4.9090505553796694e-6	-0.000012514955587270146	-0.000018474500992163837	-0.00004839050601516833	0.000012492474763387586	0.00005214135974788697	-0.00004142451520979562	-0.00008051420482432151	0.00002952447295743983	0.00002950130692567845	-0.00002870030610536021	-0.00002042883552491743	-0.00009200884733291903	-0.00008905721549526634	4.0939209230167624e-7	0.00003877898671794815	0.00008759412506897296	0.00007247881865998967	-0.000042780353841689585	-0.00012796712404695916	-0.00008441207135576628	-0.00005367020422617718	-0.000023033383866689135	0.0000573868168787222	0.00005821767675721465	0.000018520489083694	0.00003615119653293604	0.00006316191081623655	-0.00005440421399115486	-9.85625390836888e-6	0.00001666015250234433	0.00004542492170690445
616.3000000000001	-8.438129701502542e-6	-0.000014649400131050236	-6.309112849972128e-6	-0.00006416146927488144	-5.813873218603925e-7	-0.000047591749835686	2.8428198505601733e-6	0.00005293751005527945	-4.124864804798404e-6	-0.00006736842228967536	-0.0000617938445935921	0.0000411092783724175	-7.240396565305163e-7	-0.00004410727671681471	5.409196703442267e-6	0.00009832337217561957	-0.000019876962195482616	0.000022284178044689562	-0.000048991103704418214	-0.00010585502236216568	-4.47724597209456e-6	-0.000011805645828027426	-9.78556773105314e-6	0.000016169595701027582	-0.000021884661501194447	0.00008851691353362837	0.00003389634236338379	-9.867727763078295e-7	-0.00005079146877821957	-0.00008169005701385738	-0.000051681946489259535	0.000060238350815926474	-0.00010810984792822281	0.00009852190184664905	-0.000028919514551084716	0.00006048639874961006	-0.000029403930466419824	-0.00004674304957561857	0.000016370960435426672	-0.000010059339215791612	0.00005842044784843065	0.000012041561229133486	-0.000030128364546389996	5.25182394436473e-6	-6.378429314077261e-7	-4.417696268491161e-6	0.00010118325339528682	-0.000016831938937642963	-0.000053517221816309674
616.2	-7.241656902672866e-6	0.00005138968546964302	0.000026351605341790907	-0.00006255100607964645	-0.000025887258033772522	0.000028435652016152056	0.000015033327535297251	0.00008592514722969308	-0.00001161942998467937	-0.000022968124822740158	-0.000017162435257026936	0.00006652184318261002	-0.00005509500193757018	-0.000028066748381932538	0.000017773340379450578	0.00004113353627674959	-0.00004383769983462883	5.048700302338852e-6	-0.00008909667873354183	0.000014289980909247753	0.00004464974974537708	-0.000014972362485586413	-0.000030228879062327544	-0.000016610058520607328	-7.150259180902527e-6	0.00010566346325367677	0.000037174296951004707	-0.000033022686338507474	-0.00007227716294933804	-0.000050589693051805994	0.00008100464216397678	0.00004383635780433434	-1.459635978330587e-6	-0.000057250028407031985	-0.00002346279946651652	-0.000012572530854638677	-0.000023365112835157265	-0.000041771108016007885	-0.00005556407055150702	-0.00008339232114493317	0.00012848121968010294	-1.5061621614777363e-7	-0.000042231524230321055	0.0000631289772150319	-0.00012891373225884127	0.00004557061296297677	0.000060141324815786944	5.1359961938019264e-6	-0.00009162396539704863
616.1	0.000039675206111560655	0.0000720427269247969	-0.000013218782239183419	-5.713238716648375e-6	-0.000078367512112135	-0.00007459579483914993	-0.000012309960369594063	0.000022927480474064383	-0.0000603649536715494	-0.00003694805894400594	-0.00005233786748706504	0.00006939576882234031	-0.00009191067658387209	-1.60205466884202e-6	-0.00002515407948693271	0.00003736570287661736	0.00009602687053274965	-0.000028787527075705178	0.000030818782101136176	8.341777971852846e-6	0.00007922630718831065	3.09422812600548e-6	-0.0000870248688610088	-0.000012798771345400945	0.00003718758867801623	-5.176573281833781e-6	0.000024498205760466264	0.00003629688438318167	-0.00009996743873500865	-0.000022605809929584623	0.00004983212597327763	-0.00001946580862075036	0.00006659520193843822	-0.00004755771952144567	0.000028883977085050877	0.00010230102433452055	-0.000023760274591585302	0.00006151574410167506	-0.00001142890788742349	-0.00009303782277418727	0.00006937269166819298	-0.00007322328117279756	0.000027715677402702997	1.5643380344459553e-6	-2.9502356215253363e-6	0.00003087644325543062	-0.0000896427312113785	-0.00009228499168719117	-0.00008983459879627383
616.	0.00007203413526155113	0.000024527096953941685	0.0000342365005799402	0.000022915620019210168	-8.080591251267466e-6	-0.000034193466633377544	-0.000014256649471452154	0.000020834581679349907	9.087941772117854e-7	-0.00009408445830086512	-0.00008530208434572381	0.00003127389621363676	9.548615346356065e-6	0.00006542444254736757	-7.842158418296368e-6	-6.231679270115974e-6	0.000022488674305136913	-0.00006756910284455917	0.00009524366021471766	-0.00004384335849741629	-0.000022814211687908327	-0.000027036667405261987	-0.000055533688001112	-5.1440399762335765e-6	-2.0802044396776608e-6	-0.00006530650923396277	-0.000034019732018815946	0.00009620698203888366	-0.00005349803693011282	0.000016986155613928376	0.0000629989208955124	-0.000040076736392517176	0.00003094116803119174	-0.00008191099637530006	0.00011465856499660182	0.00006051399051417851	-4.324425449377139e-6	-0.00002764766208941987	0.000028886867632615284	0.000011372921952572038	7.048691609479231e-6	0.00004814308919667973	-6.031423182640823e-6	-0.000026232431349173545	-0.00001480582151644724	-0.00005544139315357225	-0.00001945758957724324	-0.00007679136368461844	4.4163280493693055e-6
615.9000000000001	-0.000019795438375191883	-8.994093479116807e-6	0.00008357951618715158	0.00002674501111934906	-5.1994652578716465e-6	0.00002955842784901171	-0.00003275274152748151	-0.00006962394035858352	-0.00002043771791516054	7.656965414023452e-6	-0.00002366015063861153	-0.00010128404630601759	-0.00003017826588345756	0.00005075775199836006	-1.376061280258586e-6	-0.000058680248312253464	0.000029634077311132642	7.214045786286508e-8	0.00001327402726826868	-0.00002872721950134257	0.000016512459115345165	0.000054238294415645636	0.000022343307545790646	-0.000031628090336595615	-0.000010166098363299355	-0.00006007843097592863	-8.41597933944243e-6	5.291993329940479e-6	-0.000039347395413816125	0.00006347380124312193	-5.001520753152129e-6	-0.00005070639068949764	-0.000029979501839154137	-4.5152654807960025e-6	0.00008914618140783739	4.788792220286722e-6	-0.000045340118680596895	0.000016579871170092355	-0.000029418479766184403	-0.00002776830731743869	0.00006916354898729825	0.00001580844008476943	0.00011082615782465199	0.0000517900728782891	0.00003876116914628612	-0.00014526188078486945	-0.00007159532983068317	0.00001855296229159196	-0.00006806044826674181
615.8000000000001	-0.00004464181114199382	-0.000017833958397247133	0.000013339371277222083	0.000034140744925094925	-0.00003159505638520736	7.885936379114705e-6	-0.00006446322271061579	-4.422664169124049e-6	-0.00009260261980814795	0.00006115704196136641	-0.00002167685286365642	-0.000023519878841572063	-0.000044664659959539096	1.9195766325636582e-7	-0.000040768620639609936	-0.000022377499870487982	-0.000026266862816611007	0.00005790378809648536	0.00007091254332513659	-0.00002773089747968649	3.5686070651351557e-6	0.000059185214625024204	-0.00007102506461991031	0.00005820449064856843	2.447129653015563e-6	7.494132362228525e-6	-0.000029126323002038695	-0.00007113803364494956	-0.00007578304238441953	0.00001131196944531294	-0.000027127746117884178	-0.00008807824693733993	-0.000041224084683961805	-4.450439715722621e-6	0.00012530761466653974	0.00005966905102334412	-5.172028221847823e-6	0.000015788387175414703	-0.00002556292149936001	-0.000058827057714260425	0.000015880683811555073	-8.888334781397823e-6	7.565823819633577e-6	0.000026559330611465736	0.0000336812106442854	-0.00003105640208481528	3.5892087997656133e-6	-0.00005757487850816358	3.0801674779463783e-6
615.7	0.00001091015229493788	-0.0000887756730459596	-0.000025999360732599465	0.00007842093539309355	9.662888920721475e-6	-0.00009448623339445558	-0.00012445262707540787	-0.000028697394318052738	-3.933817719914497e-6	0.000022428882848851848	-0.00011857001602801122	6.751940923879408e-6	-0.000013041174302668562	-5.177723362192097e-6	0.000055913969184907	-0.00002370186236301873	-0.000015082390332210214	-0.00005038933146167905	0.00010871206194414058	-0.000022987149530906593	0.000017401734664316095	0.00003900683817120567	0.00001364748510701676	0.000011592395039679225	-0.000024503117716463217	-0.00007772642952042766	5.4783825489539104e-6	-0.000050316465187039684	0.000011113287360488693	-0.00005998110167719792	0.000020612120283040823	-0.0000525919674680981	-0.00007275391833827089	0.000040073918855391365	0.00002500040318385138	-0.00003723443055693886	-0.000018208082497320714	0.000010845587319386452	-8.451454715008776e-6	0.000021183504314431257	0.00009192557045729068	2.5192368375341297e-6	-0.00010015078841949459	-0.00003052111455718271	0.00002661580465318212	-0.00007485139889331971	-0.00007154454515664421	0.00007505895625286495	0.00003901417727304366
615.6	0.00008353097145245497	-0.00004113266613694228	-0.000036487446374238074	0.000018380296741072266	-0.000012813679357430517	-0.000060148470909368555	-0.00005541668264574578	0.000032731302711743817	-0.00003234997333752428	-0.00004571395549583788	-0.000033669799001124654	-0.000037318461268260795	-0.000024502956071245437	0.000028536254469053047	4.916763561722874e-6	0.000022509625375605512	-0.000018305804254069173	-0.000025568379969444255	0.00006846332590835653	-0.00002095528252061499	0.00006319462039926898	0.000011286032337061956	0.00001220328342406798	-0.00007357819092399611	7.588729322395312e-6	0.00003739442052024008	0.00004424900220141228	-0.00001049942257973248	0.000021365408532638402	-0.000018324297675762887	-0.0000707639674160443	-0.000025383255892542227	7.777746140760136e-6	-0.00002086040175506239	0.000045599666888769523	0.000030084618544545524	0.000015819093883800764	-0.00004294789571577203	1.960282863702801e-6	-0.00006963331640746638	0.000018984101545298123	0.00007912942543220262	-0.00010541884407037559	-0.0000456777317028205	0.00005705539177729736	-0.00005297163348413709	1.1469954447116578e-6	9.797383611460619e-6	-0.00004094700803444874
615.5	0.00007305757960543478	-0.00004007095573039423	4.1480360561244845e-6	8.296873406180018e-6	-0.00002460087115888372	-7.719725470463554e-6	-0.000013347517722374296	-9.946212208640382e-6	-0.000026257562461220648	-0.00008879390613336076	-0.000055279204889148125	-0.00011328996891243999	-0.00003451426456482573	0.000027541221869709453	-0.00007272920797825682	3.6004180148705404e-6	0.000014755151393643637	-0.00004075292766126626	0.00007352271989010845	-0.000053751718003094596	-0.000017718435303961045	-0.000010548164622921761	0.000015468545363858845	-0.000060019565160926876	0.000023911253488473696	0.00006709958239272013	-1.3230273660446389e-6	-1.3952590866742298e-6	-0.00001070285118439099	-0.00006933134503225462	-0.00002496496274984076	-0.00004453957970290504	-0.00004512275167910453	0.000017513155538342317	7.5629421325820116e-6	0.00003104865034813076	-0.00005770202974555196	-0.000010818686102438186	-0.000024539713573298638	-6.7423661411177e-6	-0.00014180111547524923	-0.000036199257572233856	-0.000058183494477663624	0.000025914422575249406	0.00006618861391204781	-0.0000878917726531152	-0.000018821763414682593	-0.00003123872633419281	-0.00003891387592688007
615.4000000000001	0.00004910376002116645	-0.00007163824511215999	0.00003956981181817329	-2.856832037024837e-6	-0.000018833988266705342	0.000023737392298438817	0.00003316207695579158	8.761635119792126e-6	-0.000015380608565004127	-0.00008051703013217337	-0.000040286150803381854	-0.000012319456141906698	-0.000050278656114152696	-0.00003445104790829509	-0.00007762790552059387	0.00007652495927745295	0.00007099031156209493	-0.00007850820431614082	0.000059293432359093775	-0.00005030207310514048	-2.8043698587143837e-6	0.000012057173730502067	-0.00006399787122525481	0.00001526718278944184	-0.000040894883659017925	0.000060966581235758585	-0.0001177959568868871	-0.000018932744790403085	-0.000044109590408610863	-0.000015728653841399598	5.116337231648961e-6	-0.0000461509173735981	-0.00005057603954143333	-0.000039405586985576756	-0.00006952141538960078	-0.00001874017014026978	-0.0000496038497850469	0.00004480141543897015	-0.00007985764261455043	0.000016564104164293808	-3.299043602330849e-6	0.000051854027018509746	-0.000016368739592635432	-0.00004568687993852532	-4.628672385828407e-6	-0.000024680584458459495	-9.202315282817406e-6	-0.00002251794435985857	-7.745393716934368e-7
615.3000000000001	-0.00003439939873553101	-0.00010252355067855149	-0.00003678097413721356	0.00006610406759735395	-4.854096864742689e-6	-0.00005498286869006866	-0.000014960507319611907	4.2139877510976315e-6	0.00006203576003233371	-0.00004988774671967411	-0.00005342353858682725	-0.000017089106954595285	0.000012816754542792932	0.00001593860756783937	0.0000433034759830843	0.00003493930762889652	-0.000012475313050249065	0.000046697486709751824	0.000019602578153498973	0.000052962903436512563	0.00003699934611723934	-0.00003512474428116606	3.919048022745259e-6	0.00004472164085708575	-0.0000175321682775828	0.000036101603636344305	-0.00006710509158916731	0.00010325592849714497	-0.000036654416599881754	0.000023652159233019934	-0.0000688811476313837	-0.00008905683756005626	-1.4291186127031853e-6	-3.117132937816941e-6	-0.00006134896603018144	-0.0001123450369369184	-0.00010613753396306486	-0.00003464940549990805	0.00011272617906368901	-0.00010090006349009164	-0.00011260551704529896	0.000022738814146772668	-0.000014085640302307647	-4.774561679802094e-8	-0.000016628086844505942	-0.000036187898804415576	-0.000022907683871306253	0.00001832461557777938	-0.000031624498584898845
615.2	0.000057969309164745434	-0.00007014524510451084	-0.00008332792674825214	0.000027076868336899085	2.2508178739543533e-6	0.000021478428135100302	0.00001277128994172315	0.000019186632705405363	0.00004744167351323851	-0.000013781419586214232	-0.00005499865919184704	-0.00005138946068667575	-0.00009028346552235129	0.00006279759789099607	-0.000053584995074722044	-0.0000434998708904347	-0.00001370129585081254	-0.000040370507512959346	-9.743763049630407e-6	0.00004720028903839514	-0.00004395685125347619	-0.00003596543985843092	0.000032248970728888426	-7.589213018616182e-6	-0.00003078842724879002	0.000024297571621710606	-0.000036751842463302964	0.00006095772934758324	-0.000010129555167183273	0.00003130904357954771	0.00003697296128089826	-0.00011724365267356858	-0.000023773769611151766	0.00003759557467816422	-0.000012826347775646489	-0.00006447999255873712	0.00003260742661435125	-0.00012730372632587878	0.0000663587265794903	0.0000616588839220113	-0.00006496801903795133	-0.000040165780332255185	-0.00008320584843465317	-0.00014546855346802575	4.347875545619401e-6	-0.00003341560354358069	0.000022929235017678235	-0.00011452870722984812	-9.83253177451877e-7
615.1	3.924907837468329e-6	0.000033750989088464425	0.0000306227930400182	0.00002422603902656095	-0.000018268325108505433	0.00006250157591110004	0.000013819093514916701	0.00008994306880408564	0.00003818161213417193	0.000010257749701000207	-0.00008641578413601879	-0.00007509114506756991	-0.000012471553923801599	-3.3746799701069795e-6	-0.0000762343788431205	0.00005070803739866534	-0.00010356557336247935	-0.00012968084650112377	-0.000011473243785893179	-0.00006446815810643629	-0.000015542028886597563	0.000025221143765397375	-7.933451145076842e-6	-0.00001225112193900438	0.000049145492721292957	-0.00009163123022640176	0.00007064336886744395	0.000013755161742686023	0.00007116720182915134	-9.413779738343177e-6	3.1593653412514105e-6	-0.00006841014940730332	0.000027756362683211605	0.00006031451174185527	1.2839775653984567e-7	0.000056836393725006966	0.00009984715087173327	-0.00006502236581969626	0.000016772318388843656	-0.00005863522261343031	-0.00004754791421876941	-0.00005056438682140271	0.000042443656347949704	-0.00007270803607752765	0.000047781744780252454	-6.826911965744165e-6	-0.000042518821798751786	4.249089962465245e-6	-0.00005594038880388496
615.	-8.806709222845379e-7	0.000052204892196810325	0.00005999486927899436	-0.00007618072071911951	0.00010263259241074674	0.00005595266196136095	0.000024824232509690556	0.00006874579357987794	-0.00004456391832274812	0.000049897019521261384	-0.00007099459490893916	-0.0000175727689613768	0.00005391199196233451	-0.00010287683697970349	0.000014547541610525775	0.00003294219098703476	-0.00008145511187158988	-0.00002610744725367198	0.000013086648587006052	0.00007228800338883919	-0.000014316719267951178	0.0000193992291690853	0.000026170079946354456	1.9114161341397226e-6	-0.000020075038954749694	-0.00012002140441788947	0.00003091236829089556	-0.0000810471193293317	0.000018988207588393783	-2.9114439658541242e-6	0.000025898532921356535	-0.00009986505854118287	0.000030254175462346786	4.062643762712642e-8	0.00006666794071521314	-0.00009105895899021028	6.593656648457081e-6	-0.00008143769734326272	0.000016497762509936337	-0.000012574994716103566	-0.00009944002446240623	8.893608304144399e-6	-0.00008751190422168063	-0.00006789305948988032	-0.00003637453139518601	0.000018355747775690987	-0.00007653291323477581	0.00009369530467332707	6.60836033748579e-6
614.9000000000001	8.828953931980903e-6	0.00005323033862964576	-0.000047455969116625076	-0.00012584983177843696	0.00001083197474869022	-0.00004629122188975859	-0.00005564374869404121	0.000018978522046244633	-0.00005089946251368742	-0.0000586460533170316	7.7921867884082e-6	-0.00003887553774204948	0.00006976441635750569	-0.00005857053633522438	0.000014772907896679833	0.00005124231454545493	-0.00007271599572738121	4.899730433409011e-6	6.011771778377318e-6	0.000039575278295847765	0.00001501964692116304	-0.00007327567423531351	0.000011164581933518765	-0.00001527700076036708	-0.00004305033977023848	-0.0000825939805513562	-0.000027574382477117256	-0.0000499446839100791	-0.0000274810965900473	-0.00003204423191366071	0.00001710356268415482	-0.00011364272222416661	-0.000023648357158997298	0.00005260168002054145	-7.00531758818005e-6	0.000051204047152647096	-0.00004034562312658138	-0.00010951204535439884	-0.00006469405160034802	-0.000030288236480947162	-0.000012315398248729404	-0.00006592685007546933	-0.0001311231935276865	-0.00004159621913412092	0.00006536477254932	-0.00014521279929249895	-0.00010203418348690677	-2.015421226659127e-6	-0.00009278508672096191
614.8000000000001	-0.000028348771545489377	0.00004950029059056889	-0.00004030243492605685	4.707111539141727e-7	0.00002603518870734875	-0.00006879100520734371	-0.00009250385818840152	-0.00006719917266347868	-0.00005200078204879802	-0.00010192299873108835	-0.000015020250051515831	-0.0001541931931244634	0.000027672292589711105	-6.347698026661092e-6	-0.00006874459682954454	-0.0000316555769743411	0.0000582780135097597	0.00002033383787629954	-0.00001513166464226248	-0.00002809215558691791	-0.000015698921128150695	-0.000010897879982861116	0.00004794323324163527	-0.000014481749540186637	-0.00011572254986836388	0.00001836302662111216	0.00005156185718927707	-0.000043752650576023565	-0.000015374277685934443	0.000033635285373224115	-0.00003280545183859937	-0.000028018091284575122	-0.000053817548511257156	-3.959337454728034e-6	-0.00006046923164562259	0.00002145649101692431	-0.0000506210625408528	-0.00002475269483398806	-0.00001374384910229699	0.00014212256058830495	-0.000030151141426538384	-5.415883932879732e-7	0.00007240339691410842	0.00008696240034518062	-0.00003264028787983144	-0.00010505889761032015	0.000045964474681283296	-6.253500699681785e-6	0.000019785784125199627
614.7	6.75311551594278e-6	9.666474044592695e-6	0.00007063157601794281	0.00005824955365021327	0.000058928465088284185	0.000028030113478157522	-0.00007261143963199841	-0.00008299683313628596	-0.00009389259514030435	-0.0000628454656340002	-5.785138521007693e-7	-0.00013846915486407448	-0.00002265137929051505	6.647270515850828e-6	-6.790987721482499e-6	-0.000019080083532413964	0.00006007058901309896	-0.000017002435014496675	9.8128035103237e-7	0.00002245402622791367	-0.00004652169692909326	0.00006474363704759824	0.000022144052531177254	-9.84008075023512e-7	-0.000057875219063357905	-0.00009966728231722803	0.000030081530253034442	-0.00012307327756154893	-0.0000215411638145264	0.000028454470546347677	0.0000730171672890861	-0.00005215393030694433	3.510140008424754e-6	-0.00005369151118034634	-0.00009555332399967778	-0.000027708494222581892	-0.00006910292655356169	-0.00006986137458490188	-0.000014087347699728509	-0.00007954716523677632	0.000013478599800840533	-0.00001467528533535901	0.000031337666508725925	-0.000069701848840874	-0.00005542420127150976	-0.0000430114606700605	0.00007984849924040749	-0.00006214962556672264	0.000018121262987443442
614.6	-0.00001918717546274884	0.00006336066240526111	-1.100034342722791e-6	-0.00001934666954272015	-0.000015644789969600613	0.00006742288450854364	-0.000012632462937933546	0.00004362973524851022	-0.00007671915072227401	0.00003995479204616446	0.00002695505173385568	8.449422392350778e-6	-0.00006913886967375253	0.0000640528910516862	0.000035969257503282465	0.00001234947142773008	0.00002251285693290981	-3.845577197781942e-6	-0.00007822125241110204	0.000028371052028038375	0.000027190830967628354	-1.786984330234976e-6	-0.00008042170216582153	-0.00003700233509257912	-5.535148083957213e-6	-0.000054515157798865706	0.00003280668239607958	0.0000311866256488735	-0.00008713020052343977	-0.00011562587593016315	-0.00006320792724704376	5.029781189132718e-6	0.000029853744298783004	-0.00006659427032134915	-0.00002127988907037231	0.000015172720967622933	6.714181905576728e-6	0.000016754664235215465	0.0000401024456682907	0.00005963499732046667	0.00001652043973875532	-0.00015342532026153805	-0.00003222794417379753	-7.47775167850977e-6	5.2981775055349856e-6	0.00012231089090566254	0.000023810383383546068	0.00002378595312146894	0.000027352580347055682
614.5	-0.00001749727791508049	0.000041666991379528855	-0.00005654287871619916	0.0000842282300051947	0.000058809416654121495	0.00003621538533891557	-0.00003742970737357319	4.006175055792279e-6	-0.00005004238029955737	-0.00005519632615648067	0.000024658701189172094	-0.0000670007833172069	0.000057485161844998045	-0.00003297144028865895	-0.000010168521712480012	0.000014024160457513704	0.000059588115510392713	0.00004895749045122503	0.000021164930740459245	7.425069957555378e-6	-0.00009707292059671813	5.169341986604831e-6	-0.00004399289234762778	-0.0000713761486699595	0.000037774835701850326	-0.000047386751017728174	-0.00005827223553283314	0.00008448264112312401	0.00005810433855015899	-6.646228953740207e-6	-0.00006723077076694118	-0.0000992110402860396	0.00002020861057322465	9.548126888155579e-6	-0.000021125233678932675	-0.00007352625634277321	0.000015182598274852122	0.00002909194328155078	-0.00006135079043409215	-0.00006901665639345011	-0.0000505712109409962	-0.0001265965118683613	-5.004471183503762e-6	-0.0000422069330639451	-0.00005880197588194674	1.397151295332972e-6	0.00003159874793526111	2.0761664821490014e-6	-0.00002941529127517149
614.4000000000001	-0.000025215748569589326	0.00003342485888993172	-0.00005564508153232362	7.730763385707436e-6	0.000022539287249774025	0.000054605247892746366	-0.00006380683549548168	0.000028586419989813923	-0.000022641385908866673	-0.0000769540315568961	0.00011580573002136011	-0.0000306210705891452	-4.875325720357187e-6	0.00001427053342264335	2.7365998359076243e-6	0.000043223671166683085	0.00001330156998291426	0.000017505044859993144	0.000054850012734130866	-0.000057849006801287406	3.964035647734621e-6	0.000020342425118160905	-0.00005118894649911949	-0.00003291561715921774	0.00001732948274854099	-0.00003150835558085595	-0.00009437037005910576	-0.000015677447374951	0.00014643356237256395	-0.0000939161583534243	-0.00004176634014184646	-0.00003884073547978455	-0.00008846215443536017	0.00007855269825072662	-0.00012084164217883656	-0.00007620584039930915	0.00008971890123699443	0.000025574079770795458	0.00006836193356303298	-0.00003412354596460712	0.0000334101931193217	0.000023028883889595142	0.000048674195322492354	7.675293174088695e-6	0.000014554204937464009	-0.000029013621046546937	-0.00002337946361892107	0.00004658538266373486	1.9707527328675293e-6
614.3000000000001	-0.00005014705357355781	-0.00006804650183025204	0.000023204634751641497	0.000019615168097451704	-0.00006507344030279407	-0.00005035039785635142	-0.0000942576487470807	0.000019784660829614214	-5.276947701315734e-6	-0.00003802209015016386	-0.0001304423363856221	0.00001161255171395585	-0.000014763835594126898	-4.836489344610779e-6	6.3335867289125475e-6	0.000026616152458662442	0.00007446934228762384	9.968275586547621e-6	0.00010125010964709001	0.00009317753051830139	0.000021875652675023107	-0.000114076432283643	2.114751851519655e-6	-0.00012499043440477973	2.7233019030365614e-6	0.000041345323964757234	-0.00008369776704986175	-0.00007002602447215433	0.000040186720341036356	-0.00007560337382520336	0.00010707556971130942	0.000042048945042594745	7.951068081270062e-6	5.71798768641303e-7	-0.00014154435799452957	-8.029433404148237e-6	-0.00003366169075495478	0.000032376072812407657	7.69857098677348e-6	-0.000029967492008588567	-0.00008511640508048974	0.000020382201704580192	-0.00004174314253857054	-0.00009165455725694666	-0.000043493393429602677	-7.718330707800659e-6	8.518542267648945e-7	0.000014806845765086543	0.00012005520608394062
614.2	-0.00008892782098511611	0.000034969672619918425	-0.000026019745681264534	0.000010752389226666251	-0.00005564754829206491	7.573649084172736e-6	-0.00010795635071280771	6.912125950307493e-6	0.00006366705942882272	-0.0001317891150670137	-1.1069709145566378e-6	-0.000010322727153349056	3.284181269255524e-6	0.000020625119642905392	-0.00012495413923535207	0.000031753328303648216	-0.00004952009993805719	7.141473145621815e-6	8.018835224274173e-6	0.00003634494105838678	0.00003591330965180724	0.00002903727482695165	0.000053075003882196765	-7.665288534544254e-6	-2.711815690685923e-6	0.000039121380920871296	-0.00008153192824358863	-0.00009850067114983565	0.00006655403041491039	0.000026625086857967023	0.00003723091319809403	-0.000026105227154138606	0.00001472478499817513	0.000014252784057934583	-0.00008346131046943076	-0.0000916643514041394	-0.000042179347602254994	0.00005164127291700452	-0.000013042284639449997	0.00008115454585981685	-0.00009917568105444907	-0.000013863047860476476	6.956731895979536e-6	0.000025106208590029194	0.00001621115289089493	-0.00004185986405442462	0.00004353185102017313	0.000031457000724682	0.0000224220615462674
614.1	-0.00007987180480722837	-0.00003602055657313065	0.000028829152396829495	0.000032811003187451654	0.00006317692798989929	2.638775679677361e-6	-0.00004127211531968723	-0.000010790256211720686	0.00004367839526990388	0.000032974669762468345	-0.0001124612663262706	-0.000048641371956220216	-0.00002435394331458225	0.00005192151653884743	-0.000028767732259430864	0.00003273792615681464	-0.0000876333849742116	-0.000017294398846882077	-0.000040697043414620084	-0.000034889789943883964	0.00003555991074639742	0.00005796000189038953	0.00005110870787227636	0.000053206018495284926	-0.000030133543441822597	-0.00005999476865449697	-0.00008050522931118571	0.00001187870104825903	0.00004069888818025341	0.000051081452104914914	-0.00004424224971331512	0.00008501538233208545	-0.00005524907065352335	0.00009429768248840647	5.207504497696947e-6	-0.000015894816434060732	0.000050979048138168325	-0.00003627599995469824	-9.520628418309859e-6	-0.0000652218488286131	-0.00009196507825647924	-0.00002346649987444252	1.458109292821211e-6	-0.000016221327214143604	0.00011710521331009826	-0.000037356934861413894	0.00002992579871929512	-0.000014292301877293431	0.00010475844097008995
614.	-0.000045207599337388843	-0.00008170688917573896	-0.000012723582058413275	0.0000903246307786826	-0.000027731210561679755	-0.000053489540480255944	-0.000020848281782093906	0.00007156430107958202	0.000010117997007956269	0.00011556549927674702	-0.00003188723381100211	0.000010853802643511597	0.00008893426635236571	-0.00005693474541540321	-0.000027219589202909124	-0.00002685083208102328	-0.00009068496081775301	-0.00007422548285196086	-0.000059791267346497856	-0.000036010240265264826	0.0000682988756903073	-0.00004021706468430189	0.00003364132953395241	-0.0001059575288415559	-0.00005262384119969978	-0.00006784084595577844	0.000035111365710117574	0.000024410624511189658	-0.00005698894187573823	-0.00006362103354143515	-0.0000579054165887055	0.00002949794016449983	5.293110080579165e-6	-0.000043376926423019556	-0.0000700812729668032	-0.00012895715159396125	0.00009709158209779672	0.000043621222114477155	-0.00004597650348587431	-0.00005219026984054341	0.00006158039060113494	-0.00007637457344909336	0.00007149456161994051	0.0000504357071310933	-0.000044865716524401984	-0.000043789518839689525	0.000050904485240316026	0.00015081295093772348	-0.00001911160931238848
613.9	0.00001827979734814246	-0.00002535766888066084	0.00004601071424310726	-0.00010374796239017101	-0.00008549246639197365	0.00007999020875172288	-0.000035756016059926956	-0.00001140580057419423	-8.655510443525702e-6	-0.00007873124735952063	-0.00002687208733412246	-0.000028378549973146304	-0.00004787324804940033	-0.00007926931356288676	-0.00002038421521330242	-0.00008591826898650122	-0.0001054556756340778	0.000037326255604396354	-0.00005673260711617008	-0.00006226011361784944	-0.00003918018752928367	-0.000032761279947639065	-1.2076378916858743e-6	-0.00004181759568129579	-3.7172447480970927e-6	-8.641245019451208e-6	0.00002161183057842378	0.000012726872867440775	0.000020184264703540197	0.000043968149210432086	0.00005390541571815839	0.00004164791401941517	0.0001602562108527335	0.000025416945542009404	-0.00001888117935235008	-0.000042788703013083956	0.00003754358610601801	-0.00004896020494595775	-0.000024746392171151493	-0.000052737525815641306	0.00006720228877310636	-0.0001350465223574063	0.000010352227733803547	6.345690281530362e-6	-0.0001824724438432491	0.00004651556122350476	-0.00008894289294614883	-0.0001474059918623204	-0.00016509950352407144
613.8000000000001	0.00002764231605251553	-0.000018685710791736905	-0.000022221369485438796	-0.000046036382511838526	-0.00017889228271910374	-0.00004854301284393364	-0.00006177057692531259	-3.586168582661312e-6	-0.000037381554223765365	-0.00005091003516185492	0.000044897933347586597	-0.000028736712735240538	-0.000030086622132410072	0.000013329162097702713	-0.00004370339936266223	-0.000044223175228214425	-0.00005235154636843381	0.000017999054380963994	0.000011955913897680829	7.242407594834379e-6	-2.0952203668692356e-6	0.0000968256625599579	-0.0001008985038970803	0.00001721041059036377	0.00008277148812792522	0.00006566418175142755	-0.00003936284272615742	-0.00005835410493102865	-0.00004992189831257981	0.000023707173854177462	-0.00002173058188789789	0.00009866111861452437	-0.00002907718907610669	-0.00001124132956219002	0.00009016784943346459	-0.0001264079551449742	-0.00009803194919834514	0.00002043470624131921	-0.00008877003959716868	-0.00004690155167287118	-0.00001911525187470931	-0.00002581784807186674	-0.00006677552454703535	0.00005988077140266855	-0.00003357097549795328	-0.000022075683196466124	-0.00003016269257301361	-0.00003657152766830731	-0.00012509744135098027
613.7	4.018006085759332e-6	-0.000023758967248928655	0.00001286399785038963	7.515714093115682e-6	-0.000012097332408568993	-0.000014797338401256348	0.000037994751687639206	-0.00002845885471566575	0.000045469699003107533	-0.00006631996085447526	-0.00005720183636519956	-0.00003264990091572136	-0.000014170362960092574	-0.00010908467082778307	0.000024717633599893147	-0.000015120770554794468	-0.000052883627761678376	0.00007536449223809658	-0.000025260448880014155	-8.314432973206552e-6	-0.00004656814941618921	0.000025285091343412807	-0.0000804124460182999	-0.00005258928103679505	0.000054894975087076925	0.000031462941633296596	5.032454393023657e-6	-0.000021015457360146383	-0.000050949366557941745	0.00003514239531446225	0.000033936734253126326	-0.00005875733684890025	-0.00004689780150106335	-0.00005041221053345446	0.00003435929179541634	-1.901749416388017e-6	-0.00008000027210602668	-0.00004414522628019834	-0.00010458004498818744	-0.00005398703753828589	-0.00005065318970464151	-5.43050503280037e-6	-0.00004634415116749699	-0.000055588170870445936	0.00002542983683745859	-0.000054448043617956534	-0.000012549095523186262	-0.000016500644332340746	0.000060853024232135905
613.6	-0.00003181439309449667	0.000025255841400498592	6.3045608881732e-7	3.455143237810935e-6	0.000026905168374707122	2.3678140907896665e-6	0.0000754570942049276	-0.00002610796065858805	-0.000041256424634647214	-0.000037703580626857054	0.00005855810855467602	6.420093604359345e-6	-6.718170270915567e-6	0.000025060683482394143	-0.00006462255209253954	0.00007818095903911653	-0.000053303914820746873	-0.00003484637028968339	-5.206170265534828e-6	0.00005782466591247782	0.00003870070010499129	0.00004984088350477075	-1.0805332957194235e-6	0.000035844405383053925	0.00010903096472418037	9.1252703677675e-6	-0.00009106282805898308	-6.233477093180086e-6	0.000051290413771417606	0.00003134436196816776	0.00005959210033869976	-0.00020574566859307345	0.00003341729802980935	-0.00013213542848134277	-0.000013284538433368648	-0.00010153265535792746	-0.0001602644116274899	-0.00007968909940461403	0.00009635077498389365	-0.00010392305791880623	0.00010251676631843264	-0.0000196713849492379	-0.000055861693931326774	-0.00008838454237594648	0.00002159131237634097	7.591573665147699e-6	0.00007407352794947587	0.00007611017104779027	0.00007812123056790738
613.5	0.0000311987975273055	0.00008737601314743262	-0.0000922782133138637	-0.0001281019888488959	0.0000797943354608352	0.00005733085692317181	-0.000030833985922033014	0.000026025751365319323	0.0000639230512592274	-0.00002560748539185636	-0.000045272516426946735	8.968646188345257e-7	-7.485036057995376e-6	-0.00004622879112828759	-0.000014695289209867949	0.000015066003505541942	-0.00004562703598477037	-0.00006894450013789389	7.526664252400848e-6	-0.00007921497605315803	0.000019977653704055502	4.553478013003985e-6	-7.1541223608389764e-6	4.667081086402327e-6	-0.000039504182209557684	0.00001581761631588578	-0.000015139637853516457	0.00008619753438907444	6.160846868104297e-6	-6.332932424443144e-6	0.00007391995882857811	-0.00007813839822575398	7.33106283081015e-6	-0.00004893443114817025	-0.00005973129426540236	-0.00003808271570849848	-0.00009452316117104423	-0.00007993262704170386	3.187588102008073e-6	0.000017072120758546438	-0.000013908871819613771	0.00006759062515103768	-0.00003603188457759003	0.00006569440695338908	-0.0000723728095969787	0.000021864723930738658	0.00012716227501864927	-0.00005215398668117817	5.327659390493852e-6
613.4	4.991374098631638e-6	-0.000056628398134020225	0.00004217997504866448	-0.00006597427374440199	8.374193807771855e-6	8.008549167738663e-6	0.000028880804868512755	0.00004610052258558682	0.00006183331440723435	-0.00011377119959186347	-1.4563415705282578e-6	0.00002307238249792898	-0.00006227389069557367	0.00001739653317488984	0.00003926231126089856	0.000013532017891015978	-0.000035438560270386964	-0.000040910312844125896	0.0000336761249267467	-0.000042568817125630325	-0.00010650911084038385	-0.00003822127913256446	0.000042087009363124085	0.00003508737326443197	-0.00006114698788845005	-0.00006712974610812292	-0.00006142920998368763	0.0000660964306612115	-0.00012059588818236525	8.050623826755761e-6	-0.00002316873263570113	-0.000011981798545078253	0.000022947434457800393	-0.00004579338150786534	-0.00008131453934311123	0.000017302335404851623	-0.00004370041232680213	-0.00010097547476406574	0.000054453164535858274	0.000012641939691324761	-0.00006436114076415282	-2.5204956634760663e-6	-0.00009093139538654454	-0.00002067489644188865	-0.00004858782356115555	0.000039712475431681446	-0.00010181060361387252	-0.00003420776503183774	-0.00002826327801413424
613.3000000000001	0.000013141014069586288	-0.000029203660591683248	0.00006416416447083175	-0.00006528138474790927	-0.000014849248361651208	-0.00002399030174894009	-0.00003470784602526224	-0.00005313401833580619	0.000028028018811233512	-0.00004779193125271427	-7.931766999258506e-7	0.00005403627179234061	-0.00012088287854550327	1.4295371166114578e-6	-0.00002770932820494742	0.000048720246805892836	-0.000015802720604415598	-0.00004525983136711548	0.00009457334779391181	3.3538206995068143e-6	0.00005251129063298107	0.00005778935144068611	-6.2353310478830665e-6	0.00005261916720711177	0.000027321874411303352	-0.000010650266976889233	-0.000059682574111217255	-0.00003466896802997972	-0.00006259529298470545	-0.00007683739149918891	0.000014621569449293839	0.00009916203296622201	-0.0000319828625782084	-0.000021886248242560328	3.412306289485081e-6	-0.000023259168864077752	0.00008049845912114964	-0.0001378958492181577	-0.0000421482330188998	0.000013355611170292228	-0.00003777217422011313	-0.00001790004939248705	-4.934638068602993e-6	-8.875145898657527e-6	-0.00003520334308061197	0.000049007397537384766	-0.00002877295493741163	-0.000010724078653526842	0.00006560364462816387
613.2	0.00003462125757670444	-0.00004721965432221183	-4.672001066508798e-6	-0.00005556888177355789	-0.000018280457946622105	0.0000603078448633351	-0.00004835803567327648	-0.0000812231013040527	0.00006161391727172664	9.247074930912618e-6	-0.00001624548489182311	0.0000182657549279407	-0.000013031188986392939	-0.00007068114680446788	0.000024501567816423635	0.000043180345692858775	-0.00005870737674667359	-1.5894137983918407e-7	0.000056482237751720525	0.00008670281138493443	-0.00012777531845132626	-0.00011669921386845496	0.000022764894295914822	-0.00010695372049226206	-0.00004526337247468661	-0.00006766806728715663	-0.00005304015089552666	-0.000056267501307353466	0.000027367256515467447	9.312007458891393e-6	-0.000038959626659384666	0.00006563990230370614	-0.000014675442108996793	-0.000018102976574274827	-0.00006166995803567096	-0.00005190472873018809	0.000058727435676976174	-0.00011475601621985926	-0.000053274341465141094	-0.00003707193832526924	-0.000032649379756729595	0.000019207686454649858	-0.000023679521905347757	-0.00003315539707549967	-0.00014219482364012916	-0.00006862352663422993	-0.000027258384755738146	-0.00005733602880816607	0.0000453112947118464
613.1	0.00006948474761066405	0.00006154314329784111	-0.00005005762994222123	0.00003898951064589054	-0.0000517899992551014	0.00010279372313151954	0.00005462447145129854	0.000018354665587452457	0.00003799465465938816	-0.000043281107512895086	-0.0001204566008620144	-0.000030076143845505482	-0.00006426398534415569	-0.00006630671185439735	0.000061000127261753916	0.00004096286401669416	-0.00007547597080430385	-8.852484164411202e-6	4.948794765776649e-6	0.00011994586624943033	1.963751417026338e-6	-2.604702230504341e-6	-0.00002309079010425108	-0.00007736339265201976	0.00009939675490603696	-0.000011757193922239679	-0.000038110327310026006	0.000057878235445817076	-0.00008307488532199162	0.000011886355587146196	0.00001373990086503376	0.000056917198245862317	9.813784405891765e-6	-0.00008820792561346072	-0.000042849111947340886	0.0001176082479055058	0.00001789903087208777	-0.000056330723480050856	-0.0001112148153125347	-0.00005914960241659965	-0.00006476202145726825	-0.00010654447081120788	5.5095550922667255e-6	0.00011223159141758388	-0.00007873748490185397	-0.000046852017750980297	-0.00003283615056136371	-0.00002359233178925647	-0.00001431294228623875
613.	0.000020061423331645166	0.000013561344241491376	0.00006251499375334893	0.00006298482641381141	7.593735413147053e-7	-0.0000874469759287809	6.444413587047227e-6	-0.00004837890016124019	0.000018297627274808814	-0.00005078550352017954	-0.00011639474273921873	-0.00010587571317482059	-0.00004350118740417275	-0.00006132607062838701	0.000012360894117637771	-0.0000584038220507576	-0.000010914253664153428	-0.00011976761166309582	-0.00006467412701244384	0.00007173891157655591	0.000012621986255139	-0.00009526664792513834	0.000011360047080224979	-0.0000584659780017135	-0.00002074743908810425	-0.000053351243369197554	0.00005251294970321809	-0.000025330007100458364	-4.112803453123271e-6	-0.00007181649972015384	-0.00007513797122475776	0.00009777910296432224	0.0000418792533687239	-0.00018805391843292006	-0.000027592666118284652	-0.00014598240923098863	0.00005542992428112981	-0.000018588605222891544	-1.217456202010554e-6	0.00005523863527364475	0.00013108003484272693	-0.00010341104651747161	-0.00006716362618469586	0.000060043907165018514	0.000073479434397374	-0.00003362649013570418	-0.00005873070564214944	0.000014499270939103	0.00012893400779169227
612.9	-0.00006780581374632924	-1.3106060264503965e-6	0.000021981891183413427	-0.00005509501654278494	0.000023639685445031946	0.000017233903737163036	0.00004164946474578291	-0.00006784545550287575	-0.0000428615155857926	-0.00012102937740126793	0.000026302090736392805	-0.000018678123629826	-0.00001268763964482108	0.00005580422239963377	-7.418441582251665e-6	0.00009138723247682941	-0.00009082208878236867	-0.00010963978087308969	-0.000031454174779319734	0.000051430967317466796	0.00008063751452692171	-0.0000874108451434827	-0.00002948146141188467	-0.00016065242534951755	0.00007251825015386522	-0.000025350186082418266	-0.000024654134086009804	-6.240206174958489e-6	-0.00004915118127441112	-0.000022721886835061006	-0.00003142271738476205	9.331634010972363e-7	0.000052375927829691826	0.000012690022211379236	0.00005631283066673684	-0.000037376640956168934	-0.0001565871787845321	0.00009082210888635309	0.000044662810219231374	0.000037124519503114184	0.00005048516839112927	8.016484829984034e-6	-0.000046306289240005916	-0.00003860612878332468	-0.000019294034860564212	-0.00011646069626487887	-0.00011619864484903309	-0.000018881593431401788	-0.00007327283275451142
612.8000000000001	0.00004496852584089938	0.00004218103994778645	-0.0000316550041684086	0.000017672568814521204	-0.000019253242067756302	0.000020093840297585087	0.00004488093089061607	-0.00003162589213598002	-0.00011079426686729921	0.000019704326717694755	0.000029575186953261005	-0.00001968330169264651	-0.00005604284190322029	-0.000043746308595414275	-0.00002769188556926144	-0.00004394628639944537	0.000056226840831315226	0.000029605925260241402	0.00005440480377778374	0.00004814271873315304	-0.000024191163722155075	0.000013101117364043675	-0.00001503547498917288	-0.000028818141376502526	-0.00008531526379068369	0.00013589410783748524	0.000033091538388409496	-1.7844737315398583e-6	-0.000055572217518964526	-0.000018448442899926678	2.5025109297152273e-6	-9.306019068854897e-6	-8.440487610070153e-6	-0.00009806645893711228	0.00011279206573306874	0.00008068277293990769	0.00003217235799980448	-0.00006539094043768137	6.902775918176169e-7	0.000036159820693345074	0.00005683493496427795	-0.00002991364441892798	-0.0000746780608301091	-0.00011111450259016716	-0.00002350723839669273	-0.00007530303915446868	0.00003618233274843148	-0.000026816525148722423	-3.3740000451907377e-6
612.7	-0.000058385529428798223	0.00006150315344055805	0.000020630656697450254	-0.00007247696779848433	0.00004951354010986243	0.00006686681778303838	-0.00005375263713406121	-0.00015656761392235374	5.668277021976634e-6	-3.2148572965015837e-7	-0.00001384656271573599	-0.00003898750174980666	-0.00010913534228135536	-9.250276334964766e-6	-0.00008198054945368837	0.00005264398227200919	0.000011046126794695337	-0.00004221526881331735	-0.000035961425767190015	-4.136688919073353e-6	-0.0000684915834480829	0.000021622684174453613	-0.0001673785188018864	-0.00012093977916266103	-0.000128103925259899	0.00006153824374069948	-0.0001418328877623821	0.00009780523037860748	-0.00006159581543328606	-1.3002382872043174e-6	0.000058785909441679097	-0.000013368450472876362	0.00012536231215529582	-0.0000821845986173777	-0.0001384744001182142	-0.0000887459510321189	-0.000012998783092049864	-0.00005932227817682267	0.00002533718854987117	-9.448226173659147e-6	2.4961721308425634e-6	-0.00006539098111494015	0.00001999254651634003	-0.00010428061606627931	0.0000761854089813938	-0.00007897446296107268	0.00003604744222796646	5.493367060062056e-6	-0.0000344955707192176
612.6	-0.00001144885898287903	-1.3108933128716722e-6	0.00011293037581819421	0.00003596340998402143	-5.779873013309077e-6	0.0000579393745858885	-5.559386339014063e-6	0.00002416686730196571	0.00001188666552785059	-0.00007379825920689718	-0.00009423240917094574	0.000025947322558228006	0.000025132266234095976	0.0000454034848784272	-0.000012981708007833537	0.0000886732151095204	-0.00002823473162193601	-0.00010962292321430247	-0.0000776637667435457	5.628182351063016e-6	0.000014747523221983277	0.000023357600047150196	0.000010750660996307606	-0.000021557774950554198	-0.00010392570394485926	3.1365458087450075e-6	-0.000024451280174799326	-0.00007186102693112852	6.883182503122622e-6	-7.032104468522479e-6	-0.00002029914250889656	6.2877860211289245e-6	-0.000027903830589530348	-0.0000638827466759232	-0.000031138116377197374	0.00003497931789451485	-0.00005789385364159957	0.00014198225058194506	-0.00003335902223175092	-3.5058333543202988e-6	-0.00012063665824423141	9.777376747667851e-6	-0.00013257289676193111	0.00006319865744505669	0.000024673967878459338	0.00014725853786623326	0.0000790557182042922	-0.00004330423425065498	0.00005093859738765937
612.5	0.000018806086080030645	-0.0001180071611583998	-0.000011716725700421327	0.000058824865902714824	-8.113960482171182e-6	0.00004156750292033937	-0.00008858578514952823	-8.558988751463657e-6	-0.000027347288541774588	0.00010742652943390722	-3.978448176318643e-6	0.00006075300629657385	-0.000011422769179646354	8.927327663074805e-6	0.000017703612811834395	0.00001940060379693084	-0.00002250790976931485	-0.000014693280626494993	-0.00003381761332750516	-0.000031297487004072833	-0.00004747254955862415	0.00002966498125013422	-0.00009091747886388145	-0.00002086349776243436	0.0000882484818490578	0.00003521521362561871	-0.00002712808309609454	0.00007449437262851283	0.00005785973071843433	0.000126786019580998	-0.00007983159570477875	-0.00006146990738348387	0.00003757078259178029	-0.000025718874487681866	-7.674984287441432e-6	-0.00005988493454619791	0.000027397162743153516	0.00006505841933680805	-0.000018340613877110404	-0.00009320922748810184	-0.000015440890935509234	-0.00009065517786515149	0.00009017062094158161	-0.00007545020602196982	-0.000014572902652125848	0.00007386556842578458	0.00005419306603227389	-0.00017555754389392367	0.00004960985411109251
612.4	-0.00004607596812470519	0.000020352446175547583	0.00010116661682843013	0.00007876179763568514	-2.4312533919435675e-6	-3.0308371806693284e-6	0.00007838612507200687	-0.000021739531636744654	-0.00005572369219851729	6.675338889426805e-6	-0.00007929884614928292	0.00004179953865406292	0.00008910860462509957	-0.00013374613881174732	1.0229194652021077e-6	0.00010212112781146055	-0.00009418019293027817	0.000022473132764759127	0.00004574789228971016	-0.000047794126946115034	-0.000017034557230404373	0.000023071210492824244	-0.000024608065754373523	0.00009095737604793416	4.173706770002158e-6	-0.000056195383877740854	0.000039753082528371666	0.00004916530305844059	-0.00005892655516415257	0.000012137324524612951	-0.0000240459338220665	-8.282444453299115e-6	-0.00015501264355127127	-0.0000589626879212917	-4.589467794777293e-6	-7.464124725422524e-6	-0.00008941404429810726	0.0000399010347380176	0.00010358394833951683	0.0001013901186619476	0.000035056924549753025	0.000026857466022118014	-0.00001928152621442592	-0.000059669707051270696	8.834815259224147e-6	0.00007203498033242282	0.000052229696617483307	0.00013301603876575597	-0.000027254477343587665
612.3000000000001	-2.9953328635136597e-6	-0.00007478052373027167	0.00008668846492551361	0.000054173646990674656	0.00007071439000733856	0.00003529635077301923	-0.0001056545080731296	0.00007707161173741098	0.00013126425348393783	-0.00001759898290166171	0.000017964651640815533	-0.00006719327786283656	-0.000033744594322117596	-0.000034967157281186114	0.00002897005314491359	0.00005753823485979241	-0.00006763898622468824	0.000028397067158584486	0.000029560253832649163	0.00007093519196890744	-0.000044009370315977805	-0.00005755323036263848	-0.00009484162584449012	0.00006680945059632225	0.000040566249460750794	-0.00010350710929925556	-0.00005313851644497746	-0.00010408161311258752	6.58006325540884e-6	0.00002624383793254815	-0.00005983177496370271	0.000029743106980149528	0.00017109911481168107	-0.00009785837804015782	0.000014329089320443489	0.000021842703086240417	9.238403553208434e-6	5.430669258346706e-7	0.0000308255154472155	-0.00014278299941654116	-0.00013370884578058214	0.00005685950585255176	-0.0000356760541497551	-0.000010913770945200212	0.000048340402459796644	0.00004189146655078318	-0.000049648236698309786	-0.00016856505797319517	-0.00012462094057643662
612.2	0.0000248405566583546	0.000024693070593004297	0.00004705527670672756	-0.000037291790245378676	-0.000018543928145819324	0.00008165637503244678	-0.00004753206680196694	-0.00005191956700493182	0.00003317696247624795	-0.00006505749720614794	0.00007515153520153988	-0.000024697280691838354	0.000022847126960488353	-0.00004720227975878133	-0.00012322566896019364	-0.000028993883634027777	0.000022322666289197447	-0.00005267230610015331	-0.00004969524486473044	-0.000022382448489131307	-0.00004591671866779823	0.000024893952845714667	-0.00003483971014728506	-9.118590649238127e-6	-0.00008735461222344144	-0.00008816042713250295	9.578871933340107e-7	-0.00008353121767957537	0.0000684695773263617	-0.00009774535863969346	0.0001333884949077803	0.00009709836631424545	-0.0000758735084291501	-0.00007368983247619023	-0.000017733953523263807	-0.00001728683605631627	0.000017021794906076023	0.00001762638488337924	0.00004030054371032979	0.000021091837721511712	0.00008931897871204908	0.000016367400202569002	-9.693958605595622e-6	0.00001236997164804796	-2.495993541041467e-6	0.000026143548311683936	-0.000014185313668978975	-0.00008421319200662924	-0.000019123923430065937
612.1	0.000019798672545356428	-0.000025157605144002023	-0.000029059524113817905	-1.8778715230594858e-6	0.000029700293262509143	0.00006928754095964596	6.558218518258244e-6	-0.00003634143026746609	-0.00010556134750098524	0.000013668329731270044	9.448315861165844e-6	-0.0000778869898117709	-0.000048168419078975424	0.000014860054487976146	-0.00006930351538765341	-0.00009574445117599886	-0.000036600176869241484	-0.000010698629499341127	-0.000027521199082701594	-0.000020239898555493192	0.000013062468492273206	-7.949604919655526e-6	-0.00008101945369736046	9.663614515484917e-6	0.00002132882663537818	0.00004026219736350694	-0.000016622017424304422	0.00003991739984396038	0.00004677014817155981	0.000057852964559640934	-0.00009715113364447355	0.00012443098766352746	-0.00010728430715004582	0.000012809316004237652	-0.00010640749885704675	0.0000534490321194479	0.00004379791316628151	-0.00004012525043443674	-0.000022274816365796107	-0.00003841013987664375	0.00009261587136767839	-0.000016861969477733153	0.00005190908560818872	-0.000046311794354572	-0.00009848517224710725	-0.00011574714371755793	-0.00017214138723820624	-0.00003070822596872472	2.0066108429206466e-6
612.	0.00004205124111250312	0.000053061647509971164	-0.00007347295807977187	-0.00008175774511313715	-0.00003165471205401554	-0.00015131846864690536	0.00007419276909099358	0.00004311882568260278	-0.00005950523469384898	-0.00006709213720017062	0.00009220091767874936	-0.0000743833983554546	0.000026768110397948526	0.000030348551244612146	0.00004662833650230054	0.00002770015928182876	-0.00004006883990370571	-0.00001773367492125396	0.000025672384403452477	-0.0000403152496148904	-0.000055509026369438154	-0.00005251132577704121	-0.000038887368149169545	-0.00008178161158834017	0.00007445785737491439	0.00005679159988458899	-0.00001970842764302346	-0.0000720024521022369	-0.00009894102465647487	0.00004617708236634987	0.00015783705485864462	0.000045866404764086015	0.00011736505242360193	0.000034985201812928014	-0.00008348771628771787	-0.000018026327702596938	-3.7257946954999204e-6	0.000013014646888921777	-3.2022876967656357e-6	0.000059734745090663695	-0.00014359688831534043	0.00002954264127137725	-9.68843453614282e-6	-0.000019312809992962095	-0.0000820612309587638	-0.00009072512947203831	-0.00005260051472782652	0.0001224241008944627	-3.7964128760016715e-6
611.9	0.000010880048425908883	-0.00003040461159608671	0.0000639152903542782	-3.174874782390484e-6	0.00003415573211983252	0.000051977395334938126	-0.00008825987786991163	-0.000025912659888125553	-9.369944764204204e-6	0.000060323474364911675	0.000016117317232998315	-0.000029168779915490753	-0.00007448991541637263	-0.00005387388217419531	0.00005444265786057887	9.677714428089757e-6	-0.00003783431404968965	-0.00003489219406360349	0.000011798758647933663	-0.0000798295899273696	0.00010837965079014942	0.000058887343245451925	-0.00003621499765339691	-0.00004649333877330325	0.00005795372186112618	-0.00010900909490471926	0.00013851657828212606	-0.00004118334242276995	0.000025545810421071465	4.877277860244092e-6	-0.00009247974321328584	0.00003728142158841798	-0.00004482050807514673	-0.00006610793532656701	0.00014655774221328336	0.000030260021402409228	-2.4381691048692603e-6	0.00011463478905665832	-0.0001020462896669851	0.00006524817086403428	0.00007149694371613256	-0.00013246928449755873	0.000036328538594787986	-0.00007702441846038308	-6.660001401147316e-6	-0.00007572052343185962	-0.00010252966897905005	-0.00007709514006282212	-0.000010190364044690358
611.8000000000001	0.0000259243940173689	-0.00010485781669538344	-0.000024449916560441716	0.000015001468818152167	-0.00007941405355363436	5.344730900438753e-6	-0.00002090680891279122	0.000039121428921582856	0.0000691626434544103	-0.00008521819362028526	-0.000060702131183680634	-0.00006152155520936112	-0.00006647987338048626	0.00006921717617709885	-0.00006748200603395335	-3.849125240982939e-6	-3.5091383533891664e-6	0.000031240811488239383	0.00001662560718704852	0.00008760554615574328	0.000026807964265923568	-0.00009684357044702578	-0.000035020703263073116	0.00006318960679736185	-0.00013003714817055238	-0.000046458752140012945	-0.00011066286494704807	0.00004882794546775629	-0.000051875961971807266	-0.00011622018307785172	-0.000011954110635494297	0.00010810589926661415	-0.0001396628040223106	0.00004634551902822112	-0.00006995932182011458	-0.000015188069602089599	0.00002516922073415091	-0.00005838133933330956	-1.0108771243745414e-6	0.000052592692990934074	0.000038133030492241885	-0.00004447434101359034	0.000027409558467973046	0.0000323697276687112	0.000012204676548329546	0.00003660499075525198	0.000010001039702381466	-0.00006312932508169039	0.00003752856161721298
611.7	-0.000023306942742711435	-0.00003132849778724779	0.000052808362258648046	-0.000023492752891871007	-0.00004609203233957563	-0.000041551481472535813	0.000027756001263486735	0.00006120112825547702	0.000036242263637141845	0.000023531424599730967	-0.000010857416845125333	-0.00006048024406112537	-0.00007459687471323014	2.4479290810310326e-6	-0.00006083344618773789	-0.00004961774831803606	-0.00003754936177315611	0.00007959555529059916	0.000013012053174312484	-0.00008703846603081774	-0.00010849834943708317	-0.0000198722376145209	-0.0000724272682155123	-0.00007182515765572399	0.000055706259941742344	-0.000027027546008244325	0.00007336123228633233	-0.00008831175527997329	-0.0000764956708563701	-0.000011536114597842439	0.00003700771994236146	0.000037297664318422814	0.00006071609760908016	0.00007225183690564766	-0.00010230507207273084	-0.000013992822128713778	-0.00003000722846163942	-0.000038910150745133646	-0.00005062077734906415	-0.0001190517005631613	0.00003757907593883805	0.00006443234418050606	0.00008744625753391141	-1.7090389142249038e-6	-0.00008777661193721904	7.625779109554523e-6	-0.00009140442183568694	-0.00011189658011545538	7.484728946176564e-6
611.6	0.00004294986450049216	0.00004053637348315793	-0.00001124810368773044	-2.293634171170899e-6	-0.00009629015354515133	-0.00002388942433218411	-9.498229344067833e-6	-0.00006670209985204792	-0.00009451938150821199	0.000021163194080722502	0.000048211182028634424	-0.000060376733597235915	0.000022559819981975615	0.000011913874533202465	-0.00010199497276552678	-0.000032060538621512844	3.358963550969811e-7	-0.00007211394203845898	-0.00002363754928815853	-0.000060414036467336456	0.000028868478665274662	-0.000015581334280441065	0.000012201398798158261	-4.257665551933386e-6	0.0000909123361767084	0.000033872439622937734	0.00008986841661723057	0.00003453091288019423	0.00002105775506524893	0.000022800165786138898	-0.00011552152947159699	-0.00003085158341720514	0.00011274229210148609	-0.00009663527667160224	-0.00009521832946009066	-0.000055045031272955944	-0.000042830418138927456	-0.00007408827515885069	-0.000022146566945961384	-0.000011332378797378412	0.00009840147418605655	0.00007383721463167034	0.00010225577433832747	-0.00004584269949273582	-0.00003388763266524777	0.00009355610841867489	-0.000033321974766737455	-0.000015873118668004824	0.00006111955920474742
611.5	0.0001063034410038116	-0.00010704292726602588	0.000012776395799923006	0.00006462171801286092	-0.00004854297700474838	0.00003305265173990713	4.649520772791897e-6	-0.000035037302276366816	0.00009348096476903577	0.00007199636343337791	-0.0001444219353032849	-0.00007437741619643861	0.0001605610835716569	0.000013507862918274668	-0.00002384675298149759	0.00005021334775257447	-0.00003045502907897225	-7.958403832751528e-6	-2.2849229843430774e-6	0.00009227465675990599	-0.000076239004070936	-0.000044323109885240436	0.00008853354129706942	-0.0001813450187600377	-0.000012274996840871585	0.00011020911078586642	-0.000021003181034335298	0.0001039233414772951	-4.32297862952011e-6	-0.000021013094211021702	9.093787942630963e-6	-0.000043827487262617433	-0.00004389696738223546	2.2518758337330285e-6	-0.000056133467103667024	-0.00008201713004675563	5.499951466495675e-6	-0.00011747883176583262	0.00009013019082980411	-0.00018200980915514768	-0.00009293124214947827	0.000051780990481799954	-0.000024253730362980896	-0.000036175227321590966	0.00008957740859361145	-0.000025120450397873254	-0.00004108227742420824	4.083987624107084e-6	-0.000038304659916846745
611.4	-6.079654861371116e-6	0.00010396637771898853	0.000025709864055083973	-0.000023486649270840188	0.00010711334407442474	0.00008953941059863747	4.452429638713086e-6	9.011086364374215e-6	2.866664060760969e-6	-0.000010031850971162208	0.000012570889810414132	0.000022683326565027637	0.00008948478292530751	0.00009942353325202924	-0.00008951313822655902	-3.247348078497743e-6	-0.000013467441095610326	0.000029809908561595603	-2.8342991738689804e-6	-0.00002368021085391536	-0.00006626644516086183	-0.00010484235186680052	-0.000021749058284846538	0.00006466772452163364	0.00001588005100859209	0.00002289861551869108	0.000056643245270750615	0.000054788757154147354	-0.00005570897207815281	-0.00003589598348097395	-1.1382804634625009e-7	1.2970262135389871e-6	-0.00021612489934332897	0.00012427513490860024	-0.00012521908844369194	-0.00006212317226772491	0.00006861042314788543	-0.00002813699038100255	-0.000029327245114723822	-0.00006097144712559808	-0.000028146705660275833	-0.00009386626395655456	-0.00009021030699586153	0.00009549180358779658	0.0000829606607393323	-0.000037807108829019404	0.00003407696891447459	-0.000043788464599967454	-0.00012916500008553343
611.3000000000001	-2.169629626981668e-6	-0.000051101763326200585	0.000028179249534387998	0.00010506633724423937	0.00002062159063712885	-0.00004728613786700883	-0.00004200663132521894	-0.00006372716183221023	0.00003098469644721418	0.00004113437733382479	6.01067691183723e-6	-0.00011168414191030886	-0.00008495091540042335	0.000011881116508350917	-0.00008013992134529681	3.579270152946482e-6	-0.000019690862330312093	0.000011003732596000298	-2.4043745963671286e-6	-8.08630260779466e-6	0.00003692248837109149	-0.00005376122165895885	-0.00008760241322498366	0.00007067099397803592	-0.00005732508541890372	-0.00009373916065024402	-0.00001112595013956559	-0.00012950779266589495	2.734081431617476e-6	0.000011585748399777967	0.00002154179117169477	0.0000580169818880991	-7.052270533316174e-6	-0.00007483406067513074	-0.00003985487283990154	0.00004042483787000537	-0.00015764080471918817	-0.0001381257686276902	-0.00005969999307207151	-0.000038879404122207694	-0.00007748353463746599	-0.000044609988521366826	-0.000021955003631126157	-0.00007876033262087901	4.533225163347919e-6	-0.00006118841482390222	-0.00007665352947480631	-0.00003878887736540689	-0.00015930970782712173
611.2	-0.00008055716422246457	0.000043142460633998347	0.000024063234714923424	-2.3896434080221938e-8	-0.00003587854209754625	-0.000015675611366481266	0.00012280911982974775	-3.3750326194990707e-6	-7.5383782674214765e-6	-0.000029963023367731155	0.00009609773115853569	-0.00009782679252660516	0.000014796959664451352	0.000017633729967797812	-0.00001303341437498595	-0.00011328434572684156	6.714779918692057e-6	-0.000040758069591973574	0.0000401992779395245	0.000031184633401149454	-0.000077919565876092	0.00003007379235508494	-0.00002332479132746385	0.00003302716810604186	0.000039949423888150864	0.000012289931196697182	0.00015685989087528305	-0.0000927190146974034	-0.00008513480793167629	-0.000030088550991578522	-0.00007827669353039967	-0.000020802329242161744	-0.000049816930782566614	-0.000029522808400559753	-0.0001295892725418214	-0.000045956069608530025	0.0000611488181002193	-0.000015520447667045236	-0.00009953035199699395	-0.0001339353735910942	-0.000026055865233911757	0.00001441526712237046	-0.000026914870957831657	0.00003923710910697699	0.000051800169214890796	4.742850957320501e-6	0.00004172366865055223	9.740102896271176e-7	-0.00014252103314420052
611.1	-3.4748861427945066e-6	-7.458013277777942e-6	0.000029395692643626596	0.00003617027775476504	0.00012708973027065635	-0.00005689562592679493	-0.00007415363700305633	-2.50977212096164e-7	0.0001342561399094519	-0.00004986763090434919	0.00004084066420149705	0.000045639087367727434	-0.000056144138641404485	0.000025988493784979393	-0.000015564478794592697	0.000011240845817032474	0.000013945302558198796	0.000028235367240238907	0.00003731344613425439	-0.000020671872183478556	-0.00007649145743474551	-0.00003608690114344408	-9.20943213053946e-6	0.00012094727589132767	0.00001829213359964384	9.658543968744169e-6	-0.00004125225899986639	0.00004092869655643211	0.00004991837675512934	0.000013221979611903815	-0.000043101948235880684	-0.000024599820016720308	3.573882168269578e-6	0.000017798415282207214	-0.00005920574126639522	0.00008328134207384987	0.00009003041086779975	0.00015123554770922506	0.00004501864977251234	-0.00006963197078653159	-0.0000820393126050027	5.808383966475348e-6	-2.9940647511400446e-6	-0.00006802059008751892	-0.00008058586734852318	-0.0000659760938581013	0.000010846792212299307	-0.00004575457284606151	2.2137565433555225e-6
611.	-4.1055115386867074e-6	3.3571816603076315e-6	-0.00016956699319168307	-0.00006822864954767934	-0.000010060614206061418	-0.00006706326765279662	3.659207867315055e-6	-0.000029625477895942622	0.00004124217230785446	0.00001463659264514578	0.000017396589793074376	-0.00003776818654465784	0.00009166465994512758	-0.00005985890630938517	0.000056229604636013444	0.00003256500878563391	-0.00010277238444075622	0.000023683009946548813	0.00010179601784892918	0.000056231885796515894	-0.000043254700757350696	0.00001717638285316372	-0.0000353325058077376	0.000053360459846980905	-0.000025097277962394608	-0.00008372205736205927	-0.000067678902644917	0.0000377064646933762	-0.00003414604996095422	-0.000033017649543983174	-0.00010809258662204642	-0.00007044928500853938	-6.928839350348845e-6	-0.00005321798092078148	-0.00010853488944462901	-0.00007924977097421898	-0.000081195161121595	-0.00002632796974298579	-0.00011565328658418222	-3.892705633260412e-6	-0.00004965349429655386	-0.00007474108122352737	0.0001271850367482136	-0.00005033291103222158	-0.0000885396148629709	-0.00001697034811962456	-0.000036476271106974165	-0.000026624536962886442	0.00004163601859932142
610.9	0.00013693127313912486	-0.00008019270066107737	0.00005154454758951566	-0.000010654190733103616	-0.00011250656064358666	-0.000017364281384478562	0.000024700562741551953	0.0000618693894973946	-0.00008211917520278337	-0.00003805143195264445	-0.00008414708121143796	-0.00006348980490591579	-0.00006842345827112869	0.00009900759841458044	0.00010676027633335367	9.466247747539042e-7	0.0000729438296057812	0.00003990132413737192	0.000053410477987161765	0.00005290560826423153	-0.00006405303756971246	0.000056071814542410896	-0.00006161819718757537	0.00011286891192910628	-0.000020531809638236914	-0.00003296278627790463	-0.00005410968761722805	0.00002585243615593893	-0.000025574242534631257	0.0001259356113309834	-0.0000427697502439675	-0.00007605251516961744	0.00003605439404254582	-2.931200802857165e-6	-8.826666652985736e-6	-0.000135470562179266	0.00008140972930439466	0.000013885325658222289	-0.000017069693028731105	-0.0001306212496976134	-0.00005069938142861718	7.608112659303824e-6	0.00003125860678189204	3.435575226497251e-6	0.00002224209037268289	-0.00003901276931594222	-0.00007118467294083903	0.00005099665153074192	-0.00006700906632226835
610.8000000000001	1.976714994565303e-6	0.00013376743831307065	-4.186379913647042e-6	0.000014498462179648456	-0.00006006638580064125	0.00007761888343423485	0.000044471850809358474	-0.00007400628943712975	9.384059857851889e-7	0.00006350234380808965	0.00001900349022885309	-0.000044537516835313605	-0.00008079975107301175	-0.000024250407178255448	-0.000059239484645148984	-0.000024773506697308794	0.000044174370016438355	0.000017878278946014928	0.00009836350277695724	0.00006766981386131531	0.00010533958291387838	0.000019071632311322385	-0.00005112906887378474	0.00006635942978317055	0.00008793702465076695	-3.893263365264052e-6	0.00009454650958703056	0.00003336822237045882	0.00006607186436210061	-0.00006959818742468426	0.000019582835297170194	-0.000056304821328775636	-0.000015630023663378346	-0.00002045726428939917	0.000016284377185242656	0.000037819211546244225	-0.000021158152076003923	-3.131099697088587e-6	0.00004400142023256174	-0.0001119155074782124	-0.0001753015837331584	-0.00003301838756451891	-0.0000227924745314192	-0.00001848888972319879	0.00006400187067157509	-0.000050926464338745914	-0.00008956180598462522	-4.8142935756351425e-6	-0.00003108498899072558
610.7	0.00005216952046677938	0.00004672980864657644	7.034801402540241e-6	0.0000452970726624428	0.00006225983598809899	0.00006608754115818802	0.00004724691705474541	0.00012484909102381623	-0.00008478111650760025	0.000060489567903333534	0.000034975778757070396	0.000020502095798995924	-0.00006167832693792651	0.00003968352244326363	-0.000024043593725145054	0.000027619860565681145	-0.000057726310675972215	-7.343669152026281e-6	0.000038348145825743305	-0.000026646197938708036	-0.000013597358706144837	-0.000027473486524638518	9.84097643809969e-6	0.00004601437035329699	0.00012081377435627937	-0.000024236817829998055	0.000025281145120434384	-0.00006805479545270826	-0.00008509630508322824	-0.000018068483873591694	0.00003627897629440618	0.000039987574294003746	-9.670342197781718e-6	0.000020576855086212107	0.00004151650147801034	0.000030405346402179837	-0.00006081992556419452	-7.841415268739846e-6	2.476308852700736e-6	-2.6613392840454184e-6	-0.0000646433629695312	0.00006314350391032485	-0.00005682698438277427	-0.00007985805859475506	-0.00015672344501650062	-7.964327512684482e-6	-0.000054536726415514005	-0.00004887436003204212	-0.00008045982456433455
610.6	0.00003141423864370259	0.00004481276361765673	-3.882580164034153e-6	-3.984339336563366e-6	-0.00002580304408245332	0.000029543991695128087	-0.00001446608760833293	-0.00002113099835671902	0.00010568422397281798	-0.00007779785884513138	0.00008594242947004362	-0.000045008169426045764	0.00003917168814915881	0.00004525123068496116	0.00005501827525237161	2.71663025554575e-6	-0.000057129507360108144	-0.00007411092170535968	0.000029871088006480466	0.0000991494876843104	-0.0001363968956979762	0.0000625808650674463	-0.000018799441952486473	0.00007282136495947483	-0.000023073462846985555	8.346445774057667e-7	0.00002788418610453562	0.00013520459840047174	0.000057093577112495884	0.00006362864394139147	0.00009187017596191599	-0.00004720026471478428	0.000037597509285567324	0.00003298561669644657	-9.593698755743745e-6	0.00005334948495888229	-0.000042918872429777135	0.00001932653952544726	-0.000061016427155659687	-0.00009574999397443131	1.4451165847507528e-6	-3.2627379280871267e-6	0.00005912103223033764	0.00014663827654332528	-0.00011294617244014125	-0.000027742231040146107	-0.000017811214963655498	0.00003985460509121071	-0.000025754316469645375
610.5	0.000021182743267930755	0.00006455301611307014	-3.4670917003240157e-6	0.00004311170394081675	0.000014552451102119899	-0.0001279503059576441	-0.000017724833034484206	-0.00006446115719061819	4.151366285028211e-6	0.000040319888283608864	0.00006960004832173054	-5.176491629893427e-6	-4.255106790180833e-6	-0.000027675162847595677	-0.00003874736753348973	-0.00003524809642015811	0.00004449922957060871	0.00005265834520254223	0.0001536892281847764	6.446593564452896e-6	-0.00004038309077563383	0.000018754610598500157	0.00002672415506438901	3.592675695736764e-6	-5.150940899645614e-6	0.00003220741022695474	-0.0000639913319291208	-0.00004140628731355495	-0.00008251397991478869	-0.00008591430353299957	-0.00002153511858711128	0.000047301866892929396	-0.00005430681290804735	-0.00001102931242624547	0.000029124370814200944	0.00006745877464611546	-1.4088480709914506e-6	0.00003068629234574685	-0.00002356505101908295	2.9831880367799487e-6	0.00009269282464825069	-0.00001901788070866074	0.00007312763181824645	-0.000040718125890437396	-0.00008745037780918565	-0.00009038034372371972	-0.00007711412925220092	-0.00006456763595789205	7.411831582142992e-7
610.4	0.000053486080523867734	-0.00006117833010662421	0.000012145455099382157	5.833036341310577e-6	0.00012078955167605221	0.00008323229145778985	0.00001341773300862992	-0.000031142423004324914	-0.00013859240779922296	0.00005544130356422594	0.00003576554411684348	-5.968183606223333e-6	4.857743294355352e-6	-0.000041442638308543514	0.00013400700756695312	0.000012293486881325312	0.000019838857644205937	0.00011235408615831521	0.00007891406066612956	-0.00004294529152866278	-1.6938577704299168e-6	0.000020554838207131654	-0.000011172146081949714	0.000015627524551004925	0.000033226395882985685	0.000046890475657790546	-0.00009525286998337644	-0.000044314643995714	-0.00010372474453759927	-0.00005692781613958326	-6.942814739184325e-6	0.00004719686105032343	-0.00004458108123875499	-2.7042389507260143e-6	-6.799595244831701e-6	0.00006541404354770263	-0.000032964673163327054	0.00005427031242531555	-0.00001996205837041612	-0.00005000583893973591	-0.000026032693640480737	-0.00003602266384319109	-0.000011072694839926781	-0.00010525217688586304	0.00011032964228519197	1.0998409728133414e-6	-0.00003536514409314171	-0.000059342898331352904	0.000013389104544938855
610.3000000000001	6.322309785788474e-6	-0.0000712445505804338	-0.000022281022943009335	-0.00003614845374486014	-0.00013229056355334423	0.00003784755419740578	0.000025520161500672705	0.00007583659578517422	-0.00006875727579369564	0.00012411566039393642	-0.0000346033259069503	-8.097717077554877e-6	-0.0001148842455515512	-1.4263464710517634e-6	0.000011494158157088819	-0.00005197048002691737	0.000020157796752987205	-1.2584147545881768e-6	0.000042072946365770566	7.455055780408427e-6	0.00006843318289437365	0.000016558160808242586	-0.00006307170088473439	-0.00003229489302370548	7.906653865558837e-6	-0.00011292072627652745	0.00004325547840372761	0.000039498435821820426	0.00003445773613738093	-0.00004234081569744461	7.48477870730094e-6	-9.36582279563659e-6	-0.00007264578519860135	0.00011264621356769358	-0.00004774444505047285	-0.00007204220731210002	-0.000014421767752465238	0.000017469135179506577	0.0001961467335708373	-0.00005514505419459637	-0.000044854885016275666	0.00005505051280917744	0.000017764749419521148	-0.00003026341916629746	-0.000054624388236570995	0.0000861389113600706	-0.00006982702290574934	0.000010831674700079774	0.00006870130307812566
610.2	0.000031904270004636574	-0.00007113457412163806	-0.00006128894212731952	0.000024188882685256324	-0.000017052906069437752	0.000029455575747423788	-0.00002588851224421157	0.000040536363995567994	-0.000052159841030460335	-0.00006684924533639338	-0.000011656430686125362	0.000052167692866556376	0.000015533269663690366	-0.00008133296856435831	0.00013473319761807856	-7.442365379394725e-7	5.670367776836168e-6	-0.00009730677193470994	-0.00009070229912619589	-0.000018881667941400528	0.00003755939106034739	0.00005049345449847945	0.00005999223830795412	0.00003212712658642438	4.588837868533025e-6	-0.00017368313920727185	0.00014275556165503742	0.00010453346502773351	-0.000015066704132102854	-0.000038317889684753026	-0.00004898551277077522	-0.00004236258586056693	0.00008764759975754773	-0.00018123761331147076	0.000018594817703069506	-0.00010750815694772668	-0.000014878080780114996	-0.00007942682164678789	-0.000042558914070183586	7.575658821693197e-6	-8.369115167368833e-7	0.000034870737615170417	0.00013770308876877286	-0.00003582689197566832	-0.00013777348868607495	5.97462988499769e-6	-0.00007389164531687031	0.00009247296686663982	-0.00006000195984265475
610.1	0.00009761516053837768	-0.000030216918708329504	-0.000026870388321101767	-0.000031926231940129685	0.000045999436572789467	-8.969915434271617e-6	0.00007725473278158459	-0.00006553635434767606	-0.000035234358216077544	0.00006183387121484766	0.00003236571677229458	-0.00008844880476214156	-0.000040549175035318055	0.00009020545345837517	6.112730301927647e-6	0.00003051858259585428	-9.59230920226783e-6	0.00004741066142842071	-0.000016993938090082	0.00006979162315919927	-0.00012095164694661794	0.0000552191481726887	-0.00003228005487602663	-0.0000271669036365453	-0.000014281952087220794	0.00007932508225492168	-0.000010067226721063444	0.00005322277295810154	0.000031312020846686886	1.9555422259403653e-7	0.00001636966332162343	0.00011584968719676281	-0.000030228218657776475	-0.000027087104447766506	0.00008200301267601716	-0.000044262788865242556	-7.87124927059562e-6	-0.000023126454932830677	-0.000049539417440774365	-0.000022610889866155537	-0.00008142594111830381	0.00008275149762593825	0.000036704661909274854	3.913965580658196e-6	0.00003414864907104597	-0.0000172413287291836	0.000013661106140449411	2.7759991073527405e-6	0.000010735585953053224
610.	0.0000351779689433851	-0.000041487488536908116	-0.000015343517154690787	-0.0000858699483866437	-0.000041755703880519343	-0.000041089252377934495	-0.00007279068629732019	-9.153665562703319e-6	-0.00006108535123678231	0.000014463344327501736	9.010156928592972e-6	0.00008948825733839341	0.00002399705146120949	-0.00007708975987892635	0.00008379464373660283	0.00020545758021451116	-6.637489395590157e-6	0.000011390653161303065	0.00001396988462202646	-0.00003350029809934334	-0.00003877683314360371	0.00006448502579185092	-0.00007782541742356623	-0.00002431208849737026	-0.00003356977988575057	0.00003626634811605214	0.00005588797314070281	-6.2298554141302335e-6	0.000013818875643286911	-0.00005286474971299248	-0.00005626163013930881	-0.00003917138381352813	-0.00004874705539359543	0.000023865575793602508	-0.00004161030304365638	-0.000056728391727109846	0.000030298715220213993	-0.0000547222978690291	-7.753000732486214e-6	-4.5431992704085656e-6	8.30997938130381e-6	-0.00003854633818098627	-0.000018278324489123952	0.00010610601904111122	-0.00001585260070956228	-0.00011441708719949101	0.00003570784735400189	0.000043895420742814875	-0.0001135568796726622
609.9	0.00003583910178858694	-0.00003804564599665848	-0.000010858589501591022	0.0000743341373117975	0.00009885407720074265	-0.00006224698044746665	-0.000056436529544471396	6.798963643903072e-6	5.846764001007107e-6	0.00014442148552028223	-0.00009172456814334386	-7.392731626375536e-6	4.477990543259566e-6	0.000020809929026852884	0.00009605801462256612	0.00004857961137518604	1.1534611290719165e-6	1.4013660828283561e-6	-0.000043576431519557945	0.000013582060428172279	-0.000038704986665145705	-0.0000714212271085559	4.377543904793446e-6	0.00005576734586004648	-0.00002259776429750662	0.0000858710724001481	0.000016140652590559877	-0.000041918178450506495	-0.000042329430744223616	0.000050912538655058264	-0.00002897649200097763	-0.00007089776930189321	-0.00012946645399790303	-0.00007990588684920081	0.00006040680570522623	-0.00003162473301832483	0.00003424174604251438	0.000010621914126142243	-0.00004216170880711366	-0.000018261130795384736	5.505682880412675e-6	-7.52801481842956e-6	-0.00007150611651195261	0.000016006413681466604	-0.00005121335031152877	0.00002209781084004659	-0.000058709474011403327	0.000045992664731224555	0.000060435996335053536
609.8000000000001	-0.000022371400586982798	-9.084659315978501e-6	-0.00009413387847729173	0.0001109793498076123	7.732704995444059e-6	0.000057014385562790984	1.5672597344865578e-6	4.609587938111605e-6	0.00007186594757711175	0.00006163248593949663	-0.00003322192876007645	-0.0000171737652205944	0.00007459142438849343	3.2742607284938507e-6	-0.00003069109974526234	5.577668670618905e-6	0.00012730535671012528	0.0000123245309984234	-0.000015056033967866742	0.000028159658367992233	0.00004748814111349641	0.000013800042650256795	-0.00002535582581885649	-6.121105188337564e-7	-0.00001932821506392412	4.822663099113466e-7	0.0000755360777986716	-4.977405262940703e-6	-0.00005367903831019317	0.000020335796438383774	1.6632806054256468e-6	0.00003339640447753191	-0.00012038885914216183	0.00002729472005758428	0.000025273141612852785	0.00007732626540396742	0.00008304754832091766	-0.000030891565460536474	7.1151502182459976e-6	0.00008008086009101555	-0.00008586359411810869	-0.00007316397916537297	-0.00008318967041311194	-0.00004600755164347329	0.00008836287304957733	0.00004348029694076498	-0.000048933670237662314	-8.771133719262796e-6	0.0001348962558480178
609.7	-0.000010650207519212205	0.000037113966560861176	-0.0000415676921824618	-7.760310625707472e-6	0.000016596534154456542	0.00001608513046333046	3.091493137057542e-7	3.627343602921659e-6	-0.000023405546216537584	0.00005513157174430962	-0.000011266054943985295	0.00007423678718198186	0.000045504994101081255	0.00003304861979468365	7.612899940933317e-8	0.00010542450453216454	0.000017313014718080977	-0.000010908152695458645	-0.00005582818467777668	-4.777834046647531e-6	0.000049983093277005056	-0.0000360084956995819	9.717392282856216e-7	-0.000017469415325910902	0.00004628751206594822	0.00004661145694908262	0.000014386024400859106	0.000060012816390020853	0.000036059368512968264	0.00010424729702869853	-0.000015475648244348896	-0.00008187429618931943	-0.000051065475893491396	-0.00008266042953627002	0.000055106908427430445	7.89940051994908e-6	-0.00004362588245036779	0.000021649380681445777	-0.00009010529569001173	-0.0000425886649093494	0.00008028962797402581	0.00004171894393838671	-0.000054861773433706744	0.000032261841034773036	0.000024932439431249873	-0.000019020417764598893	9.724781425818567e-6	-0.00002683084840672294	0.00008339917741957664
609.6	0.00006445408891795743	-0.00003601249700335437	-0.00004040649163984809	0.000010601294116502245	0.000051820571518593785	-0.00007783512530152124	0.00008372814628706068	0.00003871533403701704	0.000023070839301445056	-0.000025526665871988562	0.000053051887342754556	0.00004735657903647411	0.00004160184525052175	0.000024628340454426067	6.088409410130964e-6	-0.000014222020529541924	0.000019258699469779248	0.00001705498864251232	-9.253681156557134e-6	0.000029339061844029302	-0.000046545999586969236	-0.000131511372107016	0.00005770057603790726	-0.000014921492972665168	-0.00015835846481628243	-0.00010524201750828236	-4.232929296944767e-6	-0.00010283174118408126	-0.000021990588069180274	-0.00003947770056009858	0.0000735615501144604	0.00009918475108664498	-0.00010352771089360792	-0.00006685303021532835	0.00002951809709017391	-0.00004219405444899287	-0.00002097620651747852	-0.00006585437370458813	0.000029997805930944225	0.000017897770594378037	0.00006552196570038844	0.000037332496176047556	-4.16568330849931e-6	0.00007342733272940586	-3.243900792569792e-6	0.000029760476387019117	0.00003086225533614629	-0.0000602492309997521	0.00001283646722610144
609.5	0.00007268549891976448	0.00009150828347843943	0.00005888135750565721	1.515311831704432e-6	0.00005305276582515256	0.00002427106209906853	0.00007348185636843363	3.090574443709818e-6	-0.00009393972488584522	0.0000972980343654265	0.00007349765231186463	-0.00004698840698556147	-2.628798458290669e-6	1.4694872029872618e-6	0.00005264250496429076	0.000032822316005423514	-0.00008371560665280362	0.00009280953114014685	0.00003714721587045735	-0.00006074873187954864	-0.0001266601031884766	-0.00004329523044975074	0.00009759440398167991	-0.00005556939307847943	-0.000055536664435774905	-0.000022273903357116072	-0.00002721554661370276	-0.00004160165965866965	0.000050757433202174316	-0.00001816664237950931	-0.00005616770653912346	0.00008818968682058515	-0.000024015620720983303	0.00003919981112103702	-5.98000939796224e-6	0.00007473132226238686	-0.00005292370681627892	8.29556734090291e-6	0.000013449815658874687	-0.000011743817129251623	-0.00006533342898585809	0.000010139349452788937	-0.000036335129464285514	0.00003401610255258616	-0.00007400705915834908	7.131898430263164e-6	0.0000705994777842105	-0.00003194920910912536	0.000037930241851073617
609.4	0.00006842142578462106	1.4056495985179897e-6	0.000041567747061363946	9.821844422591261e-6	-2.4289833271148324e-6	0.000022481624394774092	-0.000023614304051438555	9.208656716138175e-6	-0.000014230636610257642	0.00007391858436331547	0.00006588120811144286	-0.000059597373996121506	0.000018797075033715213	-0.000027063721576234888	-0.00002284929960509757	0.00002102634614299852	-0.00009458322666128666	-0.000037530382946991095	-6.661322512754548e-7	0.000057640864812188194	-0.00005292252471593217	0.00007393865175572573	0.00005653276446415433	-0.00007387046867474072	-0.000022538173840831592	-3.1887254814170723e-6	-0.00007010604762272153	-0.00007695676331997786	0.0000517200568882386	-0.0000358785776206417	0.0000501299300606722	0.000020182168360499198	-0.00003836594969905598	0.000012791413860069665	-0.00005253484288934511	0.00010262281179759737	-8.217182441925985e-6	0.00006123141432487146	-0.000011658672241369422	-0.00009964196167896625	-0.0000522556259902405	-0.000021734977054908116	-0.000031583620548261864	-0.00004764339961990626	-0.00006255125930140934	-0.00014358274490181575	-0.00001718882307980549	0.000055340711784296876	-0.00001740539512223489
609.3000000000001	4.030369827370676e-6	1.8042466206340384e-6	0.00006146240295471296	-0.000013827339314104895	-0.000020254062690913678	-0.000048513521795810066	0.00002465791324853053	0.000027329214585529232	0.00008442070033406194	0.00008848158557298199	-0.00005401339970635287	0.00006303903429535087	-0.000014713057643529564	-2.4942307145212916e-6	-9.345084268778404e-6	-0.000036677726593606294	8.408442330305889e-6	0.000038672966870535734	-0.000021713436512690997	-0.00005070664706036319	-0.000033486247455486594	-0.000052769785164431365	-0.00006192068494341579	0.000025079296445738178	-0.000028914181255346535	0.00004180867044799431	-0.000022719257781469416	0.00011271914790392458	-0.000059992448520935694	0.00005815729148578267	0.00004582149691438368	0.00007489098674202728	-0.00011409211039564459	-0.00008401095390791444	0.00005173020772719912	0.000046632292527272096	0.00002366917505983555	0.00002533162962243287	4.4118810459216055e-6	-0.0001120140762448085	-0.00011543393846296849	-0.000014902036302768775	-0.00006639593265835174	-0.00001943856595818966	-0.00011260384330203822	-0.00005464404900095143	0.00004527342200809051	0.000011261518079080014	-0.00005435794325261992
609.2	-0.00008552223260790883	-0.00003638689779697588	0.000010470421963048539	-0.000036577618075761076	0.000018609783334169496	-0.00007299510119563685	0.0001365194327129541	0.000058538799704476015	-0.00001650630458401887	-2.0910524900589887e-6	0.000038937145736751026	0.000026986242775603656	0.00002728407179285502	0.00005053990280865496	-0.00011561470533662295	0.00010773246406744412	-0.00008746518202568817	-0.000060908044843388335	0.00003117142707510101	-0.000052845195873800306	-5.244795934676746e-6	-0.000024799816186128853	-0.000036182585381043606	-6.527554593071088e-6	0.000025901241716290458	-0.000028140589710507648	-0.00012048791410939892	-9.739805736402772e-6	0.000023374708993683597	0.00009403473346556263	-0.00005994011853541645	0.00005193438083469477	-0.00003474463033860289	-6.717188726841728e-7	0.00006558683476619046	0.00003138978049185469	-0.000016313541640066882	-0.00002705339671547281	0.000048895258030856026	0.000016373741876909975	-4.074739502137157e-6	0.00009229498086064377	0.000027411084300276482	0.00002462955850221852	0.00008280809642259975	-0.00004783304219446225	-9.271582293791191e-6	-0.00004409078525430336	-0.00006144490060171354
609.1	-0.00004776898478220664	-0.00005044199026073461	0.000016315836770118248	-0.000057961151136984726	0.00004473847881956555	4.077328106118884e-6	0.00001002717405714895	-0.0000558788780432508	0.00008952901821313062	0.00006749180894766627	0.000019012458361290902	-0.00003630100334276643	-0.00010765579404315657	-7.803500878247996e-6	0.000043186344989755225	-0.000011756935068083524	0.00004315977678687315	-0.000029884528207768212	0.000031900639767519306	0.000029705909976027626	-0.000013281022616554766	-0.00003329085454444231	-0.00001737331106147244	-0.00003791353094269653	-0.000025797710789816467	0.00001616081409340374	0.00007068758485386875	0.000032909014623827736	-0.00007527930298854153	-0.00005358887033887727	0.00003470926267006988	0.00009750948380204361	-0.000060055087964491	0.00008015035355566905	0.00004396193866773097	-0.000022562382631412603	-0.00006528713765806851	0.00008099222126500802	0.00010254930787439256	0.000011462477103740675	0.00004750569837449603	-0.00014817771388658587	-0.00004524768156447501	0.000046804021113298604	-0.00011281089656484769	-0.000028947150662111573	0.00002511223892558184	-0.00004277055454701937	-2.5846641932894456e-6
609.	0.000047263639474986904	-0.000039750011099910484	0.00002048399257564019	0.000024457769317794975	0.000054708936721900085	1.4589476118334552e-6	0.0001112585191164847	0.0000420745911154975	0.00004481891587586744	0.000029401135383063296	0.000043312196408261204	-0.00004220956002959042	6.5099853695085206e-6	6.593343307016964e-6	-0.00002901183925687409	0.000022218978554406678	0.00005025526400950058	-0.00009882724141835777	0.000025848987154082734	0.00006155881210532692	0.0000523321615231426	-0.00007170719001705638	0.00006979960197917781	-0.000016784264887611713	0.000011660519664128515	-0.0000838259859211559	0.000025859870171784025	0.0000524457828871876	0.00004226263341117907	0.00005204960173429987	0.000010490436015856838	1.2862650729670086e-6	-0.000023835073936511286	-0.00002208830196101149	0.00014208835603090486	0.00009988239968353427	-0.00017656942424498434	0.00004111066087010942	-0.000011182661038795002	-0.00012241956843518612	0.000036439626283065584	-7.536072763516255e-6	-3.5068027306524995e-6	-3.6640962539161196e-6	0.000024025702011218933	4.195190676212268e-6	0.000052025827195000835	-0.00007426462992848056	-0.00003645193933021232
608.9	0.0001030349908004766	-0.000021121387680917015	0.00003768479080318107	0.00011906518679124709	0.000010248365260365638	0.000030245689091102243	0.00003659602298955424	0.000028769068790425608	0.00004560815176394621	0.000044022662619598	-0.00013927350424234797	0.00003817433234197031	-0.00007444355525828337	-0.00003904723167918401	-3.944958206190476e-6	0.000032736281766450774	0.00003476891403350118	0.00003149029052005086	0.000010202731770000342	5.023114984155199e-7	-0.0000272932811632957	-3.2294784737654056e-6	-0.00007146321534515386	-0.000035939239498076606	4.947184877030515e-6	-0.00011039534937950763	-0.00001658838581296678	0.000030767658606124877	0.00004911614230396368	0.00013817420969555405	0.00008460066068535287	-0.000050631716192106885	0.0000651305390258691	9.15587469200337e-6	0.00013244792496001958	0.00002378073973292075	-5.053298643570428e-6	-0.000016928192407573524	0.00015307020694967896	-0.000012679195922227908	0.00004136179297537183	0.000012705460557899848	0.000060738634161707535	0.000027909661381964532	0.00007785140438999157	0.00004320863260058099	9.787977040848668e-6	-0.00010912969275287392	0.000041024132339611416
608.8000000000001	-0.000013141341079546258	0.00003482935190269137	0.00003650444204342727	0.000051235669612943524	0.00010522349624215469	0.00010772233169746006	0.00012588792728219803	0.00010170239917091469	-0.000044050741769074	0.00002102730945179247	-0.00003194269929395711	0.0000414218907257537	-0.00008456023132083811	-0.000036939981553436024	0.00005423281727808485	0.00006607894615833198	0.00011091031410858718	0.00012444318790941049	0.00010057715465200379	-0.00003183508507931284	-0.000021807622614019826	0.00009749231368826107	-0.000013892290889337239	0.00007019717430663	0.000025118363844787736	-0.00001177090324007374	-0.000040158302065465486	-0.0000558093900990987	0.00003266575947745372	0.00006965173522346292	-0.000047595695689751894	-0.000034725610175323256	0.00004926137813958783	0.00005474671099379622	-0.000019429196021515436	0.00006470488512838555	0.000039030016815060585	-0.000019830359397946328	-0.00002950169589859926	-0.00003322297675058941	0.00006430415603787954	-0.00003801601234327395	1.5446845247523304e-6	-0.00007227335045333966	0.00007906918244985794	-8.669484108673035e-7	-0.00008776591198944108	0.00006403473979964288	-0.000056876973438613464
608.7	-2.686786371441886e-6	-0.00004794754452566727	-0.000025908250163860577	-6.012724631999974e-7	-0.00009816191396027844	0.00007443710547684536	0.00005050011772942589	-2.4223628784591657e-6	-0.00004584385835666163	-4.358354864726774e-6	-0.000014127946761382546	0.00010181525096319792	-9.19235510132892e-6	0.000018440478366501633	0.00003547464996301568	0.00006850274087354615	0.00017113106386307462	-0.000049294325166974434	4.2328766727466746e-7	-0.00008469374293627237	0.000053190356825326404	-4.008853942671081e-6	0.000027579950321078152	0.000052465185856452244	-0.00004182907166948523	0.00011482043398508766	1.4070875345635144e-6	8.560038463214878e-6	0.000052955035817979676	0.00010437537059652114	-8.94512684734734e-6	0.000026238087103418115	-0.000040345544420936475	-0.00007334813115782981	-0.00016330117497214035	4.499484359347569e-6	0.00004137463237254564	0.00002190022510511282	3.087180440776387e-6	0.00007149998414891155	0.000027253423364764617	-0.000012357553008041009	0.00008677778784672089	-0.000058142748639720007	-0.00009163427344583903	1.8164458975351313e-6	-0.00006227037566916712	0.00006583830533523083	-3.7240462764269215e-6
608.6	0.00003776754763271744	0.000021039901460513468	-9.771883030411058e-7	-0.00004283805464046143	0.00006875935762471086	7.69359898034127e-6	-0.000020094843754615392	-0.00008859965695415791	-0.00008823479110825049	0.000049964563163773175	-0.00007902633982218383	-0.000020860032089349512	0.00001941856443491728	0.00011699837650988216	0.0001042010106042206	-0.00002999946242106821	0.00016861266265640545	-0.000031758083264840074	-0.000040099921177077174	-0.00010171149690658622	-0.00006916518708296917	-0.00007672866239496661	0.00007282129371731578	-0.000029891171189658907	-0.0000235700682569168	-0.00001521253524719817	6.02526828963106e-6	-0.00003228288477149457	-0.000031609424996231324	0.00003758351151334904	-0.00015977413889205574	0.000020668643143011106	0.000025131029874475574	-0.00002473171691079133	-0.000035765807397794016	-0.00008027566456423105	0.00011611344366067831	-0.000054820493946623655	0.0000512860539859888	0.000054864884304272036	0.00006658867767191219	-0.00002891849652751075	-7.1717028800105944e-6	-0.00018818918229526188	-0.00006060184479234508	-0.000041124907961101806	-0.000033253949616499694	0.000013911886839339779	-0.000013745478629407366
608.5	0.00007710523991980007	0.00003882512732996741	0.000034127732149875415	-0.00002936004840171731	0.00006159735418915412	-0.00003440685188278321	-0.00013570853920061854	-0.00011502303667462625	-5.457833446812581e-7	0.000021275294225616346	-0.000012613576968265243	-0.00008357224455902591	-0.000010557521756211496	0.000030243752930366893	0.000031977392279338226	-0.000019415112241057353	-0.000024021317685038905	0.00009808543619206453	-0.00010422669054353883	8.20225790742147e-6	-0.00004743509144033846	2.3876154766163033e-6	0.000039427723499567217	-0.000035745309707495385	0.00004354435442239855	0.00003583767214295528	-0.000011827904123533763	-0.000046082355734590185	-0.00002659061728900051	-0.000016116522473468853	-0.000093839865659979	-0.000046411631611642606	2.540716209717884e-6	0.000027614910289643736	0.00008800691635948094	-0.000028834338282404688	0.00006625562207583107	-0.000022501629100134223	0.00005930862381877934	0.000020197484574627172	-0.00008171950016498027	-0.000024775041233863504	-0.0000449312020789228	-0.000021338436538083667	0.00001813054870662397	0.00010245386478356113	-0.0001105232969992232	0.000014073051553196605	0.000059000719453234975
608.4	-0.00008156592048854458	0.000019909815620862724	0.000060000892208512496	0.00006134697240618836	-0.00004688982778289748	-6.703943718020969e-6	-0.00002121503640128834	0.00001042023486286818	0.00002669529900415625	0.00009613774877991721	0.00009559199497892466	-0.000014676262610124108	0.000024154524194446597	-0.000017924298023758486	0.000032483617357314535	-0.00001920156260456271	-0.000010514243368065675	-0.000052250348042679634	-0.000017040288302427988	-7.927107946098133e-6	0.000023583098397141313	-6.6230802782894074e-6	0.000043530916663579594	-0.00007103197333959988	-0.00004043112811704458	5.985568043049375e-6	0.00003809360013761972	-0.0001516267176273228	0.00012119412686885817	-0.00010266305117100891	0.00001869334104633592	0.000032751677335550005	6.83192742591112e-6	0.00013447172558741764	0.00005343323274424269	0.000023125092787709102	-0.00011796967974979175	-0.000040185088487529704	-0.00001355429178808662	0.00006820721250651715	-0.00003810432893117697	0.00003479093482149782	7.1078701602387205e-6	0.00006556531960560991	-0.00007869570828406114	0.000010293871983173463	2.9831990568504927e-6	-0.000014236788807949244	-0.00011421222597155074
608.3000000000001	-0.00006402695562304043	0.00004630976616263781	0.00004218241042966425	0.00003318594325595893	-0.000023916289090335278	0.00004379852812335397	-0.0001167479488396144	0.000017277357794872134	-0.00019463887298812544	0.00009224929004106154	7.088675608541392e-6	-0.000015924383572477077	0.0000863885845825611	0.000012941538019900214	-0.00001696554021505025	0.00009193854410086336	0.000049052433874889904	0.00010005467927130511	-6.023021265250406e-7	-0.0001008301094423862	-3.8408552939751385e-6	7.965862483028037e-6	-0.00013608328727327524	-0.00004132365758429569	-0.00010683700947228733	-0.000049042763123413794	0.00005949328642917949	0.00007009027607806715	0.000022267073161055395	0.0001232481101275229	0.00004084716261514499	-0.000052417357738996287	0.000049748387117882684	0.00002060325836082962	0.00001940363857352969	0.000015633445722663515	-0.00001485920730148188	-0.00006792494959336509	8.128802084207138e-6	-0.00002240100638110618	0.00004778752095151386	0.00012602154759215657	0.00005180445765298577	-0.00006966369320999044	-0.00008772952767929827	-0.00006962696005879901	0.00006192981625513519	0.00008865629604130098	0.00010989850476442147
608.2	1.0096193867938616e-6	0.00004695586894355734	-0.00003737978802164137	0.000028006258650903798	0.000011451142785961878	0.00008698189293894724	-0.00002299411544519863	0.000024381714718828167	0.00008517478486143261	-0.00002035714777317965	-0.00004120335182262847	2.3907442289599888e-6	-1.1164708960749282e-6	-0.000013998280114975784	-0.00002140890055149908	0.00006353577791705134	0.00007072171944250815	0.00009235250718526654	-0.00003482068743113189	1.0596445894400733e-6	-0.00010676205186850381	-0.00004478360078214361	0.0001237735303043053	0.00003416924751231282	-0.000046343631047138216	7.3925538370712205e-6	-0.000014527888743509405	0.00006362310470472828	0.000021307494784011788	0.00002326184400147429	0.00001940647055728624	-0.000024552569892484974	-0.000014114067938941976	0.000050770591226170746	0.00004744976186436786	0.000043863116531580206	0.000022262159987753156	-0.000037669995306072994	-0.00006386234250754458	0.00010543922904814764	-0.00008191404105297739	-0.00001836405424359329	0.00010391773116167354	0.00005712692989938645	-0.00002467067264229247	-0.00008935921209810358	0.00008690443802304274	-0.00008655006240958084	-0.00003523475178871464
608.1	-0.00003699675054584627	-0.000015277278903738276	-6.019471231286132e-6	-0.00005291783276735267	4.084451235081781e-6	-0.00008533701937497165	-0.00003636985617763095	-0.000039986666993232435	0.00006075969687181975	0.0000510987514347844	-0.00004357125796365647	0.000023193732258792613	-0.00002345131618728876	-0.000030384230168428736	0.00003125330057621936	-0.00007242086329671657	7.550513503578845e-6	-0.00006915201406617756	-0.000037789967055206394	0.00004519477945623488	-0.000044471140579849616	0.000060703394522917785	0.0001585451797270312	-0.000022110895257355076	0.00007398488080846812	0.000023679717001346572	-0.00005408983330716125	-0.00004292585286822296	-0.000049106151608604835	-0.000041420230580852134	-0.00005422057297104874	-0.00005009374140020402	-0.00006733477491206118	0.000020085322606095292	0.000026167143035449213	0.00002016950765075151	0.0000473189102922266	-0.00006903512421544265	-0.00006868464755016096	0.00008056692456352944	-0.00002092883434546072	4.927576540832307e-6	0.00010919713376890634	-9.468655578387424e-6	-0.00010235036819708959	-0.00003928665608341615	-3.988172361201327e-6	0.000052815187671227146	-0.0001924866544086662
608.	-0.000016399406325001735	0.00006908100389400578	0.000034611028063121554	-0.00010519118972635301	0.00006917441905830487	-0.000021643242361328658	0.000032692590502458784	-0.00004666683887378369	0.00002131733873668629	0.00001173167703825945	0.00010029703781294893	0.00004875874813009803	-0.00007599148589840181	-0.00004279352848973217	-1.6251807932029798e-6	-0.000058794173961747724	1.7658932843056522e-6	-0.000012205562222587441	0.00004730275609305201	-0.00004709352500703717	-0.00001990390637922062	3.5806884630074586e-6	0.000047475671525422144	-2.684017932443399e-6	-0.000019077270302857785	-0.00005662632194856275	-0.0000947826261140594	0.000011298139682398266	-0.000044759891564249304	0.00003863349740516405	-0.00004986281888501655	0.000032499344085539285	0.00004392293625351778	0.000034063178068487766	0.00002745112706524253	0.000010035941114062723	0.0000649069660269576	-0.00008382963325837286	0.000040351679844220965	0.00004481157370036266	0.000017428181214236606	0.00002504921802232946	0.000022466089799364157	-0.00010344515270155841	0.00009568483923409036	0.00007108741715485331	4.710007759621598e-6	-0.00008320380420903783	0.000038474652913381914
607.9	0.00010954376742917054	-0.000018823798819041038	-0.00008164135495787842	3.2273584236469107e-6	-0.00003162443281129843	0.00011609174170072612	0.00005551708717224045	-0.00002246980747134685	-0.000011440479776094096	-0.000015204552846650387	0.00009891873793196364	6.104970807918168e-6	-4.9909958216187365e-6	0.00005630384446376021	0.000033482673248011914	-0.00003922017225436379	0.00007360639724452175	0.00010582692911167858	0.000031094292599536496	-9.625951003308624e-6	-0.00003620015970016229	0.000011301695935111035	-0.000028429525760859025	-0.00001048192590531501	-0.000012455958112098564	9.973769275389122e-6	-3.169878511764579e-6	-0.000026881971371344508	0.0000628495866937024	0.00003707660100504343	-0.00001513536990074538	0.000020760093081217333	-0.000033352293508429	0.00007059241269988261	-0.0000795115270352748	-2.476064677835288e-7	5.106559215302559e-6	-0.00011615045729059145	0.00003944252369585237	-0.000014817336695046068	-0.00005321100025848482	-0.000016323365128093924	0.000029900778766407828	-3.8865912403480515e-6	-0.000020527455152667436	0.00010701189599717973	0.00005403960953269188	0.00009594221707369983	0.000023481911093952915
607.8000000000001	0.00006225200522140508	0.00002991232697973222	-7.323203523928597e-7	0.00003858227771518861	-0.00007233862055664008	0.000016767974962231757	0.000010778611329806487	0.0000166550909842094	-0.00007267681032048296	0.00003396836874841861	-0.0000360165497862458	0.00001899663640139485	-0.000015461504727518772	0.00004854571688629611	-0.000012962120277058193	-0.00003619191807711993	0.0001279834791914132	-0.000056313888679483776	7.941091588150779e-7	0.00005116997176930776	0.000047420852449088724	-0.00006815013950288884	-0.00006000529197831737	0.000011252536702141114	-0.00005541904884109915	-3.786189544285641e-6	-0.00002625119366343064	0.00008334222453716038	0.00009554236611264801	0.00011752627092445736	-6.223921472463914e-6	0.00010394402977308213	-0.00008137049570069309	0.000017900954620827098	-0.00006340886236122109	-0.00004779824742042428	-0.00004714415463724645	-0.00011410127478986187	-2.7938469351614258e-8	0.00007236189345282662	0.000010809109553433199	-0.00004462181856680523	-0.00010869302094091842	-0.00005165150667841913	-0.00007870649233336344	0.00008830898359034242	0.00003528911723749996	7.925458228405872e-6	0.00006913333758113559
607.7	0.0000406844923913654	9.336672126227e-6	0.000020996667929259323	-0.000056441933253418105	-0.00002805653780528057	0.000025050339473212283	-0.00007476596469075246	-0.000012792429345778143	-0.000039177225690192176	-0.000035272602580134686	-0.000014492034121263896	-0.000015100436384046246	-0.00005009054610252744	8.355543332458903e-6	-0.0000129956210251584	0.000059726798055951215	0.00004874113318965707	1.123532616033081e-6	-0.0000188500388965525	0.00002404672696241349	-0.000028324434391265917	0.00007145126823584252	-0.00007488389391405792	4.532789827052602e-6	-7.974792585552352e-6	1.432195680895798e-6	-0.00005361747296330938	-6.577658626737355e-6	0.00007660083446133341	0.00009774579831442132	-0.00003488708242820669	0.000060215040165184145	-0.00003791082816676276	0.00003663175456212495	-0.000026225015213517776	0.00005966362246919334	-0.000054936189053772356	-0.00004475181791354877	-0.00003806072260012929	0.00003631892583767007	-0.0001163813286743318	0.0000314376496906371	-0.000015682944096630615	0.000021114110804212798	-0.000012879728989903307	6.317748338130894e-6	0.00004201849517856212	-0.0000343260742056523	-2.617294272799056e-6
607.6	-0.00001777335167243751	-0.00002940727978667844	0.00006223974422932222	0.0000741430883347187	0.00006220107591970979	-6.668598962127605e-6	-0.00007741955591178752	0.0000509953097088581	-0.0000417646886877717	0.000016161129309172494	0.00005204823882436123	-0.000014874756764245751	0.00006114955573584553	6.819251797432445e-6	-0.000010385771662980637	0.00001737930192654521	0.00007907578065546032	-0.000016200111852487885	0.000025671147392138583	0.000012011909314031633	-0.00007426951402357571	0.00002319028141465917	-0.00004722540095334725	0.0001075633721024922	0.000033146951926938016	-0.00003969329022512728	-0.00007881042775075135	0.000018792333785972114	0.000011163083697923858	-0.00001280348182204238	-0.000017462858332166166	0.00004882239079307723	-0.00001759277938932383	-0.000055002712848528374	2.982734922721904e-6	0.00011301328851861026	0.00008972478645297204	0.00015814988960954635	-0.000023197174717844056	0.00010857374074968862	0.00008248322029575229	0.000048923241529554914	0.00006253377988849354	9.202080004611144e-6	-0.00006521058998405256	-0.00004494395636342465	-0.000030363522758867228	-0.000047794457886809005	-1.1106849061521063e-6
607.5	-0.00003260674697276096	0.0000562848925882345	0.00004068327623154926	0.00004698038377832955	-0.000021637880462970323	-0.0000886382538047393	-0.000045266387059319596	-0.00003409541131912232	0.00008107033461301409	0.000018238900178968076	0.00005755757091553182	0.000047440285382894237	-0.000058494952493815374	0.000010420631440777251	-0.0000704293124383013	-0.00005894452170294999	-0.00002730659555213068	0.00003295697663747128	-0.0001139904636466771	0.000024049900211903122	0.000013748856960812985	-0.00003390800675967419	-0.00001236210433923925	0.00012499524270555125	0.00006918883311504782	-0.00004515203919765052	-0.00005091755582145876	-0.00004117694505271177	-0.00003706168928645672	-0.0002091660451748155	-8.949393924519793e-6	-0.00012917613868569623	-0.000011861957403695195	-0.000022986041096590266	0.000031902967599233525	-0.00003222178649367294	-3.2292870517061446e-6	0.00008846503515247601	-0.000028348019813330562	0.00004021521196341461	0.00003488832238812238	0.000010351460579598284	0.00009336734880247496	0.0000399889223509222	-0.0000168282794558612	-0.000017877081897534573	-0.00006376594940691343	0.00005769065205776485	0.000037548043008429446
607.4	-0.00006673762273380026	0.000051048053742047274	-0.000026111433024397618	-0.00004528037330721752	0.00003434058151392425	-0.00008810585966284765	-0.000013162010896314382	-0.00002035070340487761	0.00004187446495106731	0.00002367929862139497	0.00004461981837074433	-0.00001758122809615068	0.0001043897538886703	-0.00007515310083764634	-0.00008189152793814637	-0.00003231624774420994	-0.00004371008821390016	6.6346427848248154e-6	-0.00005038679530062696	1.303003378195348e-6	0.00009241157317892966	-0.00003567639894197675	-0.00006257950800930244	0.00005579968068039287	0.000023925040064575632	0.00004372153783486502	0.00003454470444671021	-0.0000479182289745198	-6.122847820859926e-6	-0.00009017009488425734	0.00010117969774072162	-7.6987949393816e-6	-0.00002250035545973082	1.997153192498866e-6	-0.000015121321502337715	0.00004091260906181345	-0.00003519772595500497	0.00010795288616129028	-0.000018668160029947242	-0.000056037366408384176	0.00016257173221484873	0.000027811946733780847	-0.00001855100472952828	0.0000568172909122935	-0.00004841995314342603	-0.000011485245746756734	-0.00013957345687880802	-0.00004229450707837228	0.00007858189187223078
607.3000000000001	-9.804389005353052e-6	-0.00003103351829525284	0.00001572676352411761	0.00005170844273549395	0.00006109310606612555	0.00001110540085468257	-0.00006942986652110162	7.302044657028688e-6	-0.00004366493908837288	0.000055166607458931864	0.0000511357091154511	0.00006974310404473503	0.00011752402405869103	-0.00003948083767930084	-0.000020014235362310986	0.00008017722781045704	-0.000020871634867671967	-0.0000323349549348166	0.000028690098180699435	-4.755283473510891e-6	0.0000577990806961397	0.000026619091452273482	-4.1924724624448045e-6	-0.0000939628896167194	-0.000052578166147804794	-0.00002343944980732832	0.000081605922553615	-0.00007607921960350784	-0.00003021033967702993	-0.00002375209680062837	0.00002040696318243898	-7.817911777641745e-6	0.000013510109009791092	-3.069507186385115e-6	-0.00008374604516969144	0.00012738226327092838	0.00006519662687639493	-0.000045461306993215656	-8.943412370122721e-6	2.412275019404514e-6	-0.000026046141895894422	7.877612349430618e-6	0.00003254122935522878	-0.000020747484575965484	-0.000025703912182946217	8.980088772360384e-6	-0.000018989295269047172	-0.000013736098696636328	0.0000361029284310407
607.2	-0.00001935123863734362	-0.00005375834494411512	-0.00009129398047728051	0.000012615293086084197	0.0001224453659226592	0.00004100179493947172	0.00008462776165780515	-0.00001548857390505942	-0.000035202689994907204	0.000038304503644249635	0.000020550466889559876	5.329020470350247e-6	0.000043418761388875284	0.00006804612191056081	-5.682410048720725e-6	-0.00002919924806602853	0.000021990330310322623	0.00007491417775284324	6.545261213668259e-6	0.000018558110508436146	-0.000023968383393294043	0.00005033376097251897	-0.000026082038344839245	-0.000046475961413892716	-0.000087888297576735	-0.00006850696087885004	0.00003490442434718023	-0.00005336136694658579	-0.00001429653291536504	0.000022474674908671724	-0.00006194036981313489	-0.00002395730235184518	0.00007497693572701187	-0.0000739890673698456	-0.000047352220712893325	0.00003621622955365642	0.00004148688402013958	-0.00011377413676943918	5.2050921915008155e-6	-0.0000165899757017382	-0.000025383282834924275	-0.000022164760486790823	-0.00003826987669313297	-0.00004731312411348605	-0.000054355248060710526	0.000010516763838840102	4.22944291031699e-7	0.00006152601245749124	-6.2714654820787494e-6
607.1	0.00008817269035813244	0.00004445586782236561	-0.00004823194550159403	0.00007215394198674497	-0.00003095645375818865	-0.00009198017704962606	0.00004974008236946065	-0.00009146419982035123	-0.00008601940377502461	8.81534853836885e-6	-9.740642806336818e-6	0.000011084406445628734	-0.00003970348703169102	0.00001581561571282075	0.000028671957017374934	-0.00005216806844041438	0.000014399108498785217	0.000036969606913562136	6.562207253535165e-6	-0.0000740053277968751	0.00002194585842474774	0.00002188879255481523	-0.000054249048110624414	0.000024638553236561343	0.000014675549431349434	0.000016415554722069343	0.00008531015687046777	1.209048180627646e-6	-0.00002469693027313379	0.000056088895532286337	-0.00004955554460558322	-4.349730408303123e-6	-0.00005140246478033525	2.872033607084552e-6	-4.283603391531994e-6	0.00007745453435194528	-0.00004719299762494178	0.00003754140433302358	-0.00009750613217127268	-5.929106494923097e-6	0.00009179922406252067	-0.00006297260195057309	0.000023213522018267242	-0.00009889937339125133	-0.000028546399046158836	0.00003392667902614208	0.00008427648022849539	0.00009377612066774274	-3.7866149927001795e-6
607.	0.00004115944847016651	0.00004042619364244001	0.00003712829530111226	-0.00002713666312101258	-0.000027175398871487305	-3.6824789586595676e-6	6.9726902943586735e-6	-0.000017349153431702645	-2.7787980949981695e-6	-0.000010394011583751142	0.00008860387887270494	-0.000025679286077705313	-4.652548726516748e-6	-0.00002610431214346096	0.000018681389625279166	-0.00001675938874040849	-0.00002267251361921504	-0.000024973080173881253	-9.661644090904141e-6	-0.00006587631996410432	-0.000047647697771289966	-0.000021994141375245085	0.000024578744490393732	0.000019119095805078092	-6.428221976087017e-6	0.000012716427540114409	-0.00003203777268173471	-7.41716152716358e-6	0.00011306878164415928	0.00003213353381208122	0.00009878978989350998	0.00005278464219067842	0.000022084066614652536	-0.00004465844059913367	2.1522767339973757e-6	0.000033757255097718715	-2.0215425645311564e-6	-9.561931139808228e-7	-0.00008228401437829842	-0.000019865621111477426	-0.000030490381859982424	-0.0000353000102599047	-0.00008495994455627357	0.0000169980884217064	-0.000012644569673175031	0.000012457067426219657	0.000016188394948572454	0.00010090048096796283	0.00010254175656415812
606.9	6.542393967162664e-6	0.0000478604688420618	0.00002862885783132761	-0.00007585217057196995	-0.000049251988227911	0.00003393832531447284	-0.00006614132121212167	2.507518672920588e-6	0.00001893681260333832	0.00012129299947182242	0.00002950801784920159	0.00004123967512223115	-0.00002995608423643258	0.000054078050800991445	0.000023762600087173157	-0.000035035139697889025	0.000035753840962761364	-0.000026873701327207095	0.00003614710497315721	-0.000024823907516868338	-0.00005817825320409644	0.00004792691162298606	-0.000058786581123537484	-0.00001528478761925321	-0.00007026222863679691	-0.00008124879467711546	0.00002731922817689089	0.00004586877525503819	0.000025015464000395564	-0.000026115093616232953	3.412345178405309e-6	-0.000016843177945060774	0.0001416502046919747	-0.000024291487510527378	0.00008144325094016104	-5.328260221260644e-6	0.000028918523279890623	0.000019691554104452478	6.956197268419203e-6	0.000027395487958709366	-0.00006929021185034893	0.000025541179273807108	-0.000017937773100542905	-0.000017095292283163165	-0.00006654896419947394	0.00003637594201776405	0.000020122268085002753	-0.000028129190057951864	-0.00005604821536875856
606.8000000000001	0.000043039002122508447	0.000030693882796189644	-0.00001063069219698004	-8.932312741236305e-6	-0.000058381933450255645	0.0000953543633578815	2.415461807259049e-6	0.000032274263940896316	-7.151285635329401e-7	3.3109981513960166e-6	1.786863951005654e-6	-0.00003078409666498351	7.792315199143014e-6	0.00004375573645783902	-0.00005078881222673337	-0.00003267223285752089	0.00012027656840471327	0.00006107525344184686	-0.00003226846971410036	-0.00006332697129290072	-0.00004722601118503152	-0.00008696172226518894	-0.00005801533853499089	0.00004391291798238493	-0.0000617945954888404	-0.00009509653574289993	0.00004772858941345781	-9.233559668466225e-6	-0.0000420000899255504	-0.000035545536123230574	0.000024273249268525833	0.000014681405259746687	-3.5536180285445786e-6	0.000026319970787689223	0.00005564012075146834	-0.000060235032556144583	-0.00006940820084791371	-0.00008173205818080055	-0.0000576287097960586	0.00008292205937333304	-0.00013249505578894906	-0.000023470998091159272	0.0000674869246306076	-6.450327663187796e-6	-0.00006497484987378654	-0.00007363137763409302	0.00008296341438817255	0.00011063968903063335	-0.00004161738874909681
606.7	0.00004416947214460663	0.00003362103316785271	-0.00006495613354150838	0.000042861547873645115	-0.00001770727093646011	0.00015849469212797772	0.00003270793082096613	0.00001964604579555783	3.174402856015188e-6	-7.115190627319785e-8	-0.000028329752097691193	0.000017557080147340277	-0.000025554545734935388	-1.8958081837437587e-6	-0.00002349392790945664	0.00001008458627090923	0.000023318017781825087	0.00008176806797088087	-0.000017067559925658588	0.0000547039378139901	-0.00004124637863936316	-0.000056006828330703676	0.000013679170658153207	0.00004680792854672203	-0.00002292164918431818	-0.000046518124678680626	0.00006668457363184267	-0.000034757533462354626	0.00009216314366722092	-0.000018716220295327717	-0.000019430387491977804	0.00001784561932950473	-3.4362492197653952e-6	5.9288312917345275e-6	-0.00007940008344537898	-0.00015437114696136852	-0.00003338548744559098	0.00002939661216191035	-0.00007371077843141257	-0.000051714803379641566	0.00003169915231566478	0.00008297776298154417	-0.00006269948267883355	-0.000034664032908214963	0.000030511279145913822	0.00006619496836428356	0.00003925195738470902	0.00010063184063155763	-0.000059998010114952066
606.6	2.5268053941507744e-6	8.13577439971807e-7	-0.00003508004088324152	-0.00005048928027815144	0.0000492433612032053	9.762444172480994e-6	0.00001467558884318778	9.982666563113665e-6	-0.00006375010438774338	0.000032126877205772244	-0.00003489640163858699	0.00001882206570487251	0.000012347058916494078	-0.0000179719397052445	0.000028329202185115925	0.000025296001429965924	0.00004158513231045924	4.334346761260188e-6	-0.00011850575627396598	0.000021740069899929935	-3.2624906711702225e-6	-0.000020832578035788478	0.00004215724990355009	0.000051878925328915196	-0.0000224777744586115	-0.000045516783258873365	0.000012654807984712375	-0.000025101577081625835	0.0000389090120217421	0.00007805096631739443	-0.000014362190660345187	0.00004502524237367184	-0.00008285410933276734	-0.0000378572469855619	-0.000019971284331892997	0.00008144660762986674	-0.00004060881530029724	0.0002156454245712047	8.723210203334398e-6	-5.161356027406589e-6	0.00010052427607711278	0.000025889470349945727	-0.00005211907723441848	0.00007058492226194917	0.00007008413050157775	0.000041354843005036746	6.740873215573295e-6	0.00004203417947425982	-0.00004343837506832306
606.5	0.00006276020063107282	0.00005894543743286629	-0.00004730817255336722	0.000048638233304010406	0.00006190781090438139	0.00001621090650345266	0.000041913023948228075	2.5477293667399127e-6	-0.000024374957178423037	-0.00004924392487680861	-1.4858607709590287e-6	0.000017189078830220777	0.00004049897385367984	-0.000028121135525159966	0.0000123765527289119	0.00007999637867233813	0.000025597701817984308	0.00005393108784255336	-0.000031242856203507646	0.000031859467945600774	-0.00004217249415799956	-0.000021518079083505074	-6.0128843235802e-6	0.00006671460138008157	9.280345553012358e-7	0.000041147343683264666	8.872383959083107e-6	0.000019979849743874352	0.00005065261880365776	0.00011085476059849758	-0.00018385655395984654	-0.00008567286524571578	-0.00004201270213581771	-0.00002387658279315025	-0.000017484577482704384	6.522980627515432e-6	0.000027311254176911747	-0.000015150681757453093	-0.00005902433380501825	0.0000764140376231978	-0.000028444274042069155	0.000010972006424088921	0.00008451102040700981	0.000058861527537281224	0.00004420143088041702	0.000052420623280178265	0.00008302788374387931	4.827215940227514e-6	0.00001337005575399187
606.4	0.00010511705617807745	0.00001992325160310236	-1.264124624512648e-6	0.00002971832118078058	0.00003646661274793323	7.761372779297239e-6	-0.00009495956342401253	0.000020018377463054496	-1.367790158825161e-6	0.000010863242398533992	-0.000049924802895715955	0.00006233386061222402	0.00002957777381004308	0.000013503132844856164	0.00005529621708337695	0.00009360345607216253	-0.00004154845892574631	0.0000501227778499821	0.00002604823898015659	-0.00003232847242752957	-0.00009713859113445262	0.00002578323055219362	-3.903162606838189e-6	-0.000015790160660435608	-3.45928621106341e-6	-0.000015064149425037593	-0.00005753533708508685	0.000036317560314658954	0.00004020105505168826	0.0000487182274379426	-0.00011801320933220964	-0.00003325448914620429	0.00007046917883432371	-0.00008298177094609164	-0.00007602528505105014	-0.000023646655073633427	-0.00005954930632849433	0.000016832260194490266	3.92954933051266e-7	-0.000026284852743239436	0.000012782161813237415	0.0001213125947883258	0.00002336840715595628	0.00006557998307722042	0.000024194557814066977	0.000028764976986808645	0.00001562548477027513	-3.0440215922068988e-6	0.00010048187655454927
606.3000000000001	4.687691564746595e-6	-0.000018767137183993323	-0.00003650753260346976	0.000019853302631198047	-0.000010893440393504522	0.00003577308099209293	0.000059889837190530776	0.000011093417847117343	0.00011207077952909892	-7.002857414945299e-6	0.00006711488612288116	1.663981906718803e-6	0.000017886709033611054	0.000049153664496960944	0.00003516056865021353	0.000023971546327544068	-9.429893173022705e-6	-0.00007666530552447788	-0.00008333245952801274	-4.3052650107005115e-6	-0.00005915887428129812	0.000025845052507720205	0.000021048199872927256	-0.00011556591965445564	-0.00002712879188456303	-9.940445955504973e-6	-0.00007608082176801892	0.0000668777365457314	0.000024077765447624562	0.000055128124585164584	-0.000051854535991284554	0.000037685926971074426	5.5372760066135855e-6	0.000015049372452906083	-0.00008066240984879411	-6.389644667954777e-6	0.000037169550938318935	0.00004936281151647261	-0.00013991105473209366	9.431459912544763e-6	-0.00001581923024872371	8.160519837550857e-6	0.00004463250254292469	0.000030130849527159032	0.000022362812762225987	0.00008010560268093885	-0.000010079115816674518	0.000030691783150257834	0.000015242563742741725
606.2	-0.00007328534159763314	0.00003341506631706953	-2.2603159826051482e-6	-0.000011758446100591188	-0.000028981846916472146	-0.00002639821094237468	0.00004173598524625517	0.000089346145057176	-0.00006126701138600684	-0.00001944666752359468	0.000028747318146730627	-0.000014386538025969562	0.00003844730296168195	-0.00001628829558455428	-0.000021791513103615225	-0.00006358823572022748	-0.0000489682131500381	-0.0000822734111947682	-0.00003027038401191279	-0.0000131724644317361	0.000027734292299513562	-0.000031167091201505944	-0.0000204767138971605	2.362163466663439e-6	-0.000026411566072336915	-0.00010021211611620958	-0.000036873733408286485	-0.00004165820369988944	-0.0000828492372494427	-0.000033447563940409006	-5.6931682426894075e-6	0.00007777657784497071	-0.00005130050038620862	0.00005331983551144467	-0.00004393629831582991	-0.000012886000214530008	0.00012225774196675926	-4.6569080546168586e-6	-0.000016345349909954222	0.00010548001505086627	-0.00006828794658940889	0.00003686299244208954	0.000024008867091544075	0.00004435936117226438	0.00004547711158835039	0.0001012795528948754	-0.00008539518226162177	-0.00003070356799961463	0.00014836076054461272
606.1	-0.00004611989037382886	0.000029975601030562806	0.00006816657966136692	-0.00004762565927281233	0.00003284719410759974	-7.579015023716781e-6	0.000060549204202394895	0.00009073525428315123	-7.236293899427022e-6	-3.80278531749679e-6	9.98589445575435e-6	-0.00003460617082244448	0.00007052143882319258	0.000025001081873219945	-0.000056094906846864706	-0.00005313658489430684	-0.00004788520465228331	-0.00008897931964249927	-0.00001592119766968728	-0.00004825282349628851	-2.3762732865670067e-6	-9.623569991980636e-6	-0.000012106932454405744	0.000016621075504325976	0.000018192828931927153	0.000031924435000769754	-0.000011600128728907964	-0.00005959367483736443	1.5815300766378068e-6	-0.00009727584771124624	-9.224105491406736e-6	0.00004271834203733084	0.000038271374318011815	0.000027856731053870217	0.00003319468031122568	-0.00004230488120012823	0.000014201819045173374	-0.00002189065184516909	0.000015078596567541183	0.00002567383014443909	0.00004376115666746363	-0.000023929570676571344	0.00001187939800382944	0.00003571386744239958	0.000047592012427195525	-0.00004674507596482143	-0.00003900624543589734	-0.000042586305461003566	0.00003660028090571569
606.	-0.00014773440603219577	0.000022294241756180938	0.00005503966872946896	-0.00002833978571263736	-0.0000470323869274568	-0.00003701477173955135	0.00008398359274755435	-0.000015050094582761294	4.186760481775558e-6	-8.211520712383087e-6	0.000011765885943235369	-0.00011206791333893103	-0.0000314614881505718	0.00006319955946460059	-0.000028170542325792215	-0.00005890449745594458	-0.000012591570568786271	-0.000026088780632071637	-0.00002654664348709675	-0.00003602735559751609	-0.00005736169960616467	0.000030256005415052734	0.000010448058689535698	0.00005913520091270359	2.4568036135241595e-7	-0.000019589670767219267	0.00006240402668199066	-0.0000506430135877788	0.00005688484098998739	-5.085559876280689e-6	-7.996942894183317e-6	0.00006193241126124526	7.613274679320267e-6	0.00007123488369907651	0.00003610179219507539	-0.00006472840220091636	-0.0001478681552961034	-0.00005642231831962208	-4.232659462739344e-6	-0.000029688516232126156	0.00004197264143481901	5.3903479384066435e-6	0.00010819543345615669	-0.00003176668578207259	0.000051403640426533605	-0.000016110495957959834	0.000010442417084935063	0.00003242581390196617	-0.00003274462351706458
605.9	-0.000012955867416906478	2.337956704651127e-6	6.7336849157497224e-6	2.8799821373853884e-7	-2.3841364344695735e-6	-0.00006807850022907547	-4.0310749348177326e-6	-0.00009530400604589532	-0.00003779800698859396	-0.000023647618871753193	3.6788270997765344e-6	-0.00011040878842619905	0.00003530896252879918	0.00004052121342435074	-0.000054452502817273407	-0.000017725242180307035	-2.6516594589342478e-6	-0.0000358193274681803	-5.642399449657949e-6	-8.87298092564293e-6	-0.00004491773677932844	0.000039049411634043236	-0.000017042813684617376	0.00010457788892473158	0.000010294955949399887	1.9344067670759333e-6	-1.9946458237290034e-7	0.000042604539747426537	-0.000014445396402352412	0.000017544247515047968	0.00002033963244559393	0.00008631137765901079	3.595075004750333e-6	0.00006729917382434381	-0.000011138074734918362	-0.000023398432589477855	0.000046659632132243565	0.00006895884315175885	0.00003549654387226958	-0.00002800072026958382	-0.00003057626633688668	-4.122151673124409e-6	-0.00006657255702523292	0.00005184007479775987	-0.000010252350946158642	-0.00009258722660048145	-0.000010192192485485145	0.000060052266263937175	-0.00005035846809385003
605.8000000000001	0.00004575390330116106	0.0001090284991487487	0.000035225554857098244	-0.000048422204061001236	0.00001768176795045698	8.697311340612411e-6	-0.000020431975743932858	-5.81508398450686e-6	0.000024411980498599237	9.75754055365269e-6	-0.000011492592229885805	-0.00007307497681166905	-4.841187069593462e-7	0.00002399578806559277	-0.000044377220447687454	0.00001049293341372545	2.7632771881143576e-6	-0.0001040558773141119	-0.0000403942376931947	-0.00003151438758416658	-0.00005931500086278849	-0.000010001429401980873	-0.000012851200997730644	0.00004643312325538647	-0.000015164555239154434	0.000046598674799561725	0.00005110544437860229	-0.00004888933494253458	-0.00006831205197079813	-0.00003375928873988331	0.00002597443949036103	0.000014233409037925503	4.934363532846041e-6	0.00007263770394245323	0.000059537674018587575	-0.00006566490160957914	1.1815978185891954e-6	0.00008208235293869176	0.00008775490357655535	0.00007441405869841932	-0.00009682347202096762	0.00001069401004618975	-0.000013983043857955053	-0.000039681595272066104	0.000020014494455457097	-0.00005771417484332731	1.5982067079678504e-6	0.0000579638534842845	9.235549705570724e-6
605.7	0.000023369700888550258	0.00007039033321366649	6.53981569928482e-6	-0.00004231952775357853	-8.8860527513243e-6	-0.00003499476472371644	0.00002179838691623299	0.000029684909570850464	0.000013328378899746429	0.000013768354300275066	0.00008443396146371951	-0.000016343153800370073	0.000022894151518006646	-0.00005488854937562238	-0.00002028654456842713	0.000019941269773601276	0.00007774835469014278	-0.000027179989016521768	-0.00006143053217918394	0.000014229811169515932	0.00006370869866017945	-0.000015445138686730074	-0.00004708834203863854	0.000012310185535758183	0.000011150807788035877	0.00008260219198983556	0.0000399930114955158	-0.000056751334391803	0.00006088270338860008	-0.000010928865036767451	0.00004848954502432285	-0.00009851914447730529	6.372322448838436e-6	0.00012408761007119443	0.000029819727565704438	-0.000056523864159566436	-0.00010063089431820053	2.2979325836757957e-6	0.00003185233743608425	-0.000038682261788350126	-0.00004088579862343803	0.00005189807157422296	0.00007943018081376929	0.000027663041381654765	3.0291664024217636e-6	-0.00012398179082098807	0.00005410693804130108	-0.00011840907787974036	-0.00008989255827853992
605.6	5.393400078505322e-6	0.00007069275739236896	4.006487022479171e-6	-2.8922947829271065e-6	-7.5730397638127405e-6	-0.00004309398567315682	-0.00003269146277459966	-0.00003430733246475533	-7.994166493800634e-6	0.00007640002430839923	0.000027133070559187175	-0.000019228079208991985	0.00003765960881493778	0.000019261489386986614	0.00002184025922064251	-0.000049367015797980196	0.00002546916145007081	-6.125363103914759e-6	-0.0000763614046064874	0.00004126323846876966	0.000048130318155433864	-7.532481046512627e-6	-0.00009085075804946871	-0.00004149617948518073	0.000013118373241528979	0.000055236807087868364	0.00004186468287222365	-0.00003449907685750735	0.000018803135100407657	0.00001865212926355665	-0.00002715589711325366	-0.00003967067778708786	-0.000012618375308873908	0.0000820002093353207	-0.00007247670480022994	-0.00017407539229922996	-8.341037109824457e-6	-0.000026443229146210386	-0.000035746143139292905	0.00006774712525917383	-0.00001766469535810511	-0.00004448143948438636	-0.000035979884769263465	0.00006355775211268562	0.00001303181401664629	-0.000013613910581803617	0.000011891649906151528	-0.000026634331015301496	1.3549973077195767e-6
605.5	-0.000025733763848342985	6.993376286870002e-6	-0.00003606468283846342	-0.00003227175011572376	0.000017377559553787067	0.00007817853795146558	-0.00003425057139085253	-0.00006049459113260682	-0.000027122710994925904	0.00003129947454180992	0.00005924833027082283	6.173660170070374e-6	0.00008669673855567134	0.000011371317443838682	1.1688906563579747e-6	-0.000045277729048226506	-1.4691322475247537e-6	0.000022338711253663315	-0.000055340911588810184	0.00003192608371057412	-0.000025605809512188795	0.000034918037977378085	0.000027263430614914386	-0.000025347555690206143	0.00012260865089737963	0.00003861102547168093	0.000021408253998760862	0.00009345753545250975	-0.000023638464666671453	-0.00002224423099130839	-0.00003554504330209753	0.000014712728699785457	-0.00001180590795743288	0.00004859808621006522	-0.00009235322867975771	-0.0000993782717837117	0.00007443752000769517	0.000042319566012763676	-0.00005653202434186552	-0.000028398867549651904	0.0001833462124741657	-0.00012370952897559177	-0.00007438242889905627	0.00009011020455696535	-0.000019140980991007586	0.000014954495847725361	-3.5665833427779208e-6	0.00003929463740206181	8.194726892012591e-6
605.4	-9.086760960902893e-6	-0.00002837530174768104	-0.00014033119367879094	-0.000025968450527277227	-0.000015672137050683348	0.00006394673675669453	-0.000029064430280032383	-0.000057473664439019406	7.5766535730640194e-6	1.6798994122969289e-6	-0.000010726849537092148	-0.000020026429593950146	0.00006204725496840538	-0.00003826284366279308	-0.000011848339662418616	0.000011194594195032995	-4.137723531449639e-7	0.000033278029296755935	-0.00005624227690246008	0.00002762072963796421	-0.00005769947844767856	-0.00003642817990153263	0.000014814252991826176	-0.00001821821965921596	0.000057870207338154065	0.000014018063925734347	0.000010993071211202292	0.00009566049180403889	-0.00006509613526140132	-6.731575460529547e-6	0.00007842769262229097	-0.00001580589582512615	-0.00002298167507617942	-0.000015015272821117075	0.000014231548744311343	-0.00008371257840604668	0.00007629098301184453	0.00008704921242954661	0.0000473874225694117	-0.000026371687148779638	0.000044323904215514965	8.883546474418773e-6	0.0000769279691458514	0.00002264187191349627	8.689020853410747e-6	-0.00005892634961719885	-0.00006191527405378355	0.000027617647449445338	0.00001874660950994728
605.3000000000001	0.000015348635702033138	-0.00009041894964788595	-0.000012155115239714914	0.00012984481839703102	-0.0000505878328340067	-0.000042601340588037815	-9.457412486856316e-6	-0.000020668343768044168	0.000024093974718215074	-3.732555898887552e-6	0.000029365370632753737	1.3180494173429356e-6	0.00004740981126714346	-0.00004019409405586212	-0.00005125009574798294	0.0000788580095209088	1.610049361060576e-6	0.000053856515251923654	-0.00006830762570216506	0.00001237507848007137	-0.000029668965158760972	0.000029667048833069044	-0.00001612004948599804	0.00004956165756839111	0.00003329303371570089	0.000011411175464994296	8.240823323560926e-6	0.000025376589598865667	-0.00008459832704824064	-0.000024294547691429994	0.0000708235292894775	5.181665132057169e-6	0.00003446976372336828	-0.00005387695719556422	-0.00004141611581552496	0.0000133219955568433	0.000049884959037476236	0.00003745369197182414	0.00013868740859016696	-0.00004489850332616049	0.00004269733936527078	0.00007742535582290965	9.793829934190219e-6	9.999063705471623e-6	0.000035218439332188875	-0.00008043693822651495	7.815134202675667e-6	-0.00004616585605194259	0.00007418776854269547
605.2	-0.00005231898015561321	-0.00005791407016728863	0.000029055367186140314	0.000036177133672898	0.00003117162575574387	-0.00005374387814504358	0.000012832952689509315	0.00002577173429877255	0.000017380358692236886	0.00003321835087998588	0.000014717616555772632	0.000022727224030517398	0.00010374829077010206	0.000012920066297219628	-0.000052035340861435485	0.000026254840799317854	-4.612449090549088e-6	9.11314292872766e-6	5.659298982886979e-6	1.2390741936973576e-6	0.00003820280319744188	0.000014911664107329886	-0.000016620569843964855	-6.57942505896349e-6	0.00010045105656867142	8.954143190553557e-6	0.00001035159830170526	0.000026316280378240814	-0.000018039194567824716	0.000041153826166725734	2.016415252503826e-7	8.602585890880706e-6	-0.00006032598394120656	0.00007060264381255673	0.000060375356446264036	-0.000018673629975446177	-0.000010845459022311974	-0.00004782156321089047	0.00014520103547223137	-0.00004783470340295223	0.000021258638636182856	0.00013477053518140856	6.8422596397265395e-6	-0.000057648491389974244	-0.000015862689989044184	-0.000025716936740230024	0.00002646122688065392	-0.00008675657475036139	0.000022721431034210906
605.1	0.00002002368580477787	0.00010169284271862308	0.00006526121659399802	0.00006518140463528577	-0.0000409945404784219	0.00008335366073354229	-0.000017653362642988503	0.00006909922986042042	-0.00003019741798333422	0.00001146545165384626	-0.00001801481178529528	-3.309257740246253e-6	0.000051430145609324654	-0.00004893892508601241	-0.000016582997922233066	-0.0000340465734104875	0.000012400224465383667	-0.000039833180682450185	0.000018413294829635445	-0.000011976046948775876	0.00004386876882291645	0.00005958394938398528	-0.00001686665240505594	-0.0000447649509699982	0.00006491439537972075	0.00007521563222150754	0.000016605081266315723	0.00004347893548602096	0.000013437250294481991	0.00010075010740353719	0.00002347731563278032	0.00008184693375881821	-0.000021297622903239375	0.0001421722557588284	0.00005697856457842068	0.00003803348227232164	0.000052339284865715524	-0.0000234117370458725	0.00001369420670656767	0.00003484629818743076	-0.00004740073222985951	-0.000020305821080626168	0.000048756303411950084	-0.000012498241188270915	0.00007996255574924523	0.00009628967354875	0.000039375529302767355	-0.000011147308126975358	0.00002594667648065571
605.	0.00012080611387785831	0.00007453973205147747	0.0001043787557515735	0.00006655560033135506	-0.00003504617410817302	0.0000909799813648005	-0.000038705591214612493	-1.6975706754368997e-6	-0.00002409156551147866	-4.472025673833211e-6	0.00004447730794500768	6.801611605369527e-6	0.00004271464205251574	-0.00005061809111462176	0.00007530332980641476	0.000023123319954973454	0.00003835319361372617	-0.00004318164599440066	0.000012418831199105637	8.394406633700774e-6	-0.00005559262086867842	0.00008032916141165742	0.00007350929777249749	0.00008460604333903414	-0.000018724657445025997	0.00005568134989511038	0.000030348433402571964	-0.000015872981196308136	0.00010381743833139283	0.000025553938609601708	0.000048523810943888026	0.00005671406694334335	0.00002366369400835941	-0.00008238622703651557	-0.000021695208265949765	2.5918540488097507e-6	1.9653296762200855e-6	0.00009394856295188802	4.583977574895755e-6	0.0000700006980950524	-0.00007292141866891878	0.000017061800772870957	0.000036683436675396195	-0.000039835434681530286	9.37971028062754e-6	0.000059021500194661016	0.000015898393588729502	0.00003737372649026966	0.00003480016164360295
604.9	0.00003111285280164333	0.000030482259334396806	-0.00003140183535717607	0.00004298958383000606	0.00003852679194348875	-0.000024505977490399973	9.681275790798477e-6	0.00003830158754129813	8.911635821560331e-7	0.000037705034759032945	0.00003981572287016296	0.000014784140918233951	0.00008521239389767897	-0.00006114672495740356	-6.962144589871318e-6	0.00002920572061799895	0.000012301837049872635	0.000046051467895114475	8.65107623944166e-6	7.743534543428066e-6	-0.00005245454005473391	0.00007426193173461988	0.00004989276597312043	0.00009575897138383479	-0.00004113674006297256	0.00001690056667447548	0.00009073525912495624	-0.00004277920110243002	0.00006205382844295841	-0.00004394096834331226	0.00004097747566513892	-0.00004671820147022671	0.00013532955260361397	4.2598719092704315e-6	0.00007419103716498776	0.00009461901725011136	-0.00007110005945629207	0.00005777261908181907	-3.6146932290478127e-7	-0.000017110768528367848	-0.00005240305517342565	0.00007553067816532148	0.00007554557478621601	0.000047481976988242364	-0.00002858500492690678	-8.591678198554473e-6	0.00007052854541980295	0.00004321474892337814	0.00008329874224564818
604.8000000000001	2.917335085227563e-6	0.000018929196500274464	-0.00004092237878085135	-0.00003100933729125033	6.380604713329249e-6	-0.000048613393064931566	0.00005632698468580386	0.000025981732121621886	0.00004809894712047406	0.00008898255596241305	0.00002687958843274941	-0.00001027408309295581	0.00003975665773608583	-0.000035579082893625116	-0.0000393777692635839	0.00001980063571227955	-0.00002734277102390299	-7.134574096987278e-6	-0.000026691597695009658	6.6321410927276885e-6	7.764132449553138e-6	7.707569650443216e-6	-0.00005578990053267244	0.00008859355209383514	0.000011092903708940107	0.000019223829182237814	0.00019431962623514494	-0.00004237499080847714	0.00004602035607877084	0.000016310196025782444	7.55491336046967e-6	6.932715226109275e-6	0.00007024575778349473	0.000030010790006404304	-0.000023450022089995734	0.00003393175728375438	0.000040246187944650715	0.000016823981986021667	0.000024059741690462805	0.00006245822310121647	0.000048472638988101194	0.00004267880535281916	0.0000461406316615373	0.00002710664691103503	0.0001016996210188543	-0.000016353053587530793	-0.00004790177992623909	0.000021896605400918245	0.00006190478173895372
604.7	-0.000022302822532950728	-0.000045011461563058824	8.666363361092135e-6	-0.000013505864000344435	0.00003220214109919042	0.000011457444833708201	6.861588297856367e-6	-0.00007379099351311601	-9.977630620225421e-7	9.193965725107052e-6	0.00002303541596992634	0.00006394976462327994	-0.000011957238763660054	0.00002016962618168466	0.00002267806371098432	2.7016634867321624e-6	0.000026186448492669018	0.000013875457856035392	-0.00006726051341106239	0.000011089755499011599	0.00008889261766509964	-0.000024822657464158745	0.000010629909318642095	3.3450340228415333e-6	-0.000033921828283864066	-7.593458623983605e-6	0.000131163516806171	0.000024385312531934405	-0.00002140831155245445	0.000019854328720504294	8.534146830116889e-6	0.0000318214490087308	-0.00008742054135528257	-0.00002630519214678956	-0.00004890126925524451	0.00001500458684731132	-0.000025597646707518143	0.00007156036933504895	-0.00012152810918250495	0.000019216514763307057	0.000023248677678327407	-0.00001852907590535596	-0.00004497723728593518	3.3013602082930225e-6	0.00015266311922927024	0.00005050954628494035	0.0000588586457871065	0.000014702518478296738	-2.9164312046908543e-6
604.6	-0.000048069678481171734	-6.827924749382315e-6	9.62263910824381e-6	0.000027858806160966223	-9.49551069758914e-6	0.000032821150183559785	0.000028450240642563148	-0.00008577905302553585	0.00007744311464736992	0.000010029349941226524	-0.00004862202917815076	0.00006033075234480657	-0.000020546104488597875	0.000021633977235883287	0.00007351332508840995	-0.000012804147429956272	0.00004234697056463425	-0.000011396322334036406	0.000036239892932343697	4.682590274364633e-6	0.000012161636982221006	0.00006628687571961807	0.00006427053318086989	-0.00002196699773831712	0.00003434609954098377	-4.856322809772474e-6	3.7710117732788257e-6	0.000058228645046475854	-0.00010998066801950114	-0.000034464337464927924	0.00003510893050464835	0.00011008370606877603	-0.00004365922119101956	-0.00006745258406006484	0.00009742038486598018	0.00007101253095696602	0.000028203600134548516	-3.2556954182595734e-6	0.00003316867877743159	0.00006313529706471424	-0.00002648389095845288	1.0564598415721787e-6	-0.000022646380015142983	-0.00009970539596170712	1.1558402440359276e-6	-0.000021204381231308202	0.00006389455358204053	-0.000020546005903762996	0.000018787227670959933
604.5	-0.00007153945553038798	-0.00001005756910111438	-0.000012599443278873696	6.573521788777794e-6	-2.125051297344652e-6	-1.194138113413988e-6	5.56681631505734e-6	0.000023150799755754813	0.00014970557531773234	-0.000028295827293608	-0.00007729660333422518	0.00009917359022770854	-0.000020151718333212988	-0.000015186662749189882	8.499872518993262e-6	2.453123505919723e-6	-0.00005994580094608995	-0.0000477329066515367	0.000048331554529768636	-2.431822116237919e-7	0.00003738196074016378	0.00011142265222521065	-7.19521139255384e-7	0.00001704793301888588	0.00003999133583870987	0.000038512989512329395	-0.00004169912852324107	0.00006100779319247221	0.00002625860740830477	2.0989834128030128e-6	0.00008614688673238877	0.0000665464537782831	0.00006985353616400097	0.000036363130348659876	0.00005164115007932625	0.00010234618725989478	0.00013489024794326892	-0.000010352657923093613	0.00007937831075022111	0.00008154942420421807	-0.00008141253198243343	0.000040515069265810604	0.0000448793910822045	-0.000030363891287346892	4.71690811981997e-6	0.00006275092605771126	0.00002502304800683046	0.000026324468371480886	0.00011998805577286462
604.4	0.000014564144040317629	0.00003585997980286668	-0.000013083201478661886	-0.00005746372120562814	-0.000021163293240020083	-0.000013504427804131883	-0.000045071598058230945	0.00010983863771110719	0.00006209355316575401	-0.000053610616686509635	4.6917311228288975e-6	0.00007066132169969704	0.000015260068315056008	-0.000034433105459535914	-0.000044236958529016794	-0.000019859807918802667	-0.00008907193412019488	-0.00004298776729974063	-0.000021401908845445338	-0.00003242584963951895	0.00011038833026076904	0.00005396007508928606	-0.000012271594148368461	0.00004923785954375112	0.000052880385608063786	0.000011868317869620036	-0.00003153906326619692	0.0000703157128467279	0.00006938136138523746	0.000034240654973189065	0.000032043649461635985	0.000016497272989158475	0.00015587000332266632	0.00010461564712757994	0.00007868562543066412	7.044940029998235e-6	0.0001047066914121352	0.00003730766885514435	0.000026450541832876864	0.00008880818170823474	-0.00001531028994195605	0.00004790085462280708	0.00003098191588281779	0.00016389253506804354	0.000052560154902280284	0.000058164482081380316	0.0000518752093407002	-0.000013072195514443092	-0.00004391773365753814
604.3000000000001	0.00008807768869865968	0.00011076427503118065	-0.00003988374298517054	-0.000050522173195849754	-0.000027111898444989194	-0.00003844736821481024	0.000017973204096283072	0.00007366631233175698	-0.00004380988037291374	0.000014157748246178931	-2.9484627866835066e-6	0.00007533177888022648	0.00001331075466464267	-0.00005375473775380318	-0.00004798554932022067	7.296366223162879e-6	-0.000029543399448197496	-0.00003249944003476122	-3.3406808771781607e-6	-0.000030264450583609788	0.00008338799795589821	0.000025838411845523738	-0.000015764647063279216	0.00001746556672310074	0.000013854113241577926	0.000060899918835323305	-0.000038816466775836085	0.000021479034234090493	-4.578582397656119e-6	0.00006420651084022299	-6.53858713333378e-6	0.000015813072774018066	-9.604891912900264e-6	-8.702148784140314e-6	0.00007610621620173697	0.00007767765303243163	0.000046708828870235306	0.00014112117648568776	0.000049804969964532724	0.00008278484819914226	-0.0000159692222112114	-0.00006416917227284213	-0.00009349747680342563	0.00007963542314315305	0.00005090882770447066	0.00004811307545542573	0.0001294855445428514	-0.00004284959385499749	-0.00003931529836953044
604.2	0.00008851108354578885	0.00009020218927033961	-0.000060038444854201934	-0.000023846444806253454	-0.00002462431556282469	-0.00008341128517974091	-0.000022261174626479993	-0.000027417708600101635	-0.00001225641718783066	-0.00004301175634512084	-0.00004442771652302905	0.00008835977137986733	2.265890390077794e-8	-0.00002244036699493618	-5.190907988335306e-6	0.00004191621538773288	0.00007634955505139186	-0.000039757903756983075	-0.000013306608223768301	0.000025628092157580283	0.00009992497510966658	-7.005273709754993e-7	0.000017228583218604025	-0.00002535016378748388	-0.000019114953834107584	2.107867733422712e-6	0.000012677120365706952	5.197624532847012e-6	6.710133327938884e-6	-0.000021884000986814996	0.000021464886228757138	0.00002493062283970218	0.00008800950836325857	8.937706104181672e-6	0.00003110981806719946	-0.0000365184026919576	0.00002962830584878211	0.00012659223098037098	-0.000013036437715341561	0.00012442873777877625	-0.00009554427771331393	0.000017766545569154366	-0.00008369710920516421	2.62652302958378e-7	0.00009459618878774112	0.00005142446783350027	0.00007525289429006736	-0.000026363838056289975	0.000030142127694082247
604.1	0.000044249388777867426	0.00008058155259621238	-0.00006262524098696238	0.0000335137793519676	-0.00004356394235615161	-0.00003753591314509796	0.00001614814618910498	-0.00004732154922148245	0.00004846845642080597	-0.000051116882922636854	-0.000020979261275570983	0.00005722428134722966	-0.000023325943636024074	-0.00004937054845573815	-5.200378358961536e-6	0.000028649374452554694	-0.00002263202900816983	1.815877188991002e-6	-0.00003727171676893631	-0.000038676533576584955	0.00008972566776865558	-0.00003959314753478235	0.000028902940644179537	-0.00002302353786696564	0.000011333203823641421	0.00005533806615588732	-2.100554394437635e-6	-0.00006143322907051247	0.00011245159344531921	-9.09144985572171e-6	-0.00001732042312292866	-0.00004349616502083139	0.000117577571603613	0.00006309545396820595	0.00011588202331198926	-0.00004115398739935889	0.00004019593183817702	-2.064862909445422e-7	-0.00006958438524677622	-0.000016346781295739106	-1.1322723450756994e-6	0.00004734554318372291	0.00005238547634911072	0.00004816916808686584	0.0001337173863383355	-0.00003571668975681547	-0.000059480104987182196	1.3164989017012257e-6	-6.763871354249909e-6
604.	0.000066641839546687	-9.391387514169928e-6	-0.00005768644996870126	0.00004932350639130377	-0.00002728740214886782	-0.000011621735130337733	0.00006044265307160782	-0.000017622262186532144	0.00003062863951244496	-0.00009731821876319437	0.00003564618311096818	0.000028466956026356748	0.000031486570620072396	-8.260908170412014e-6	0.00005996891455263465	0.00008362904066004838	-6.330180009477907e-6	0.00006783697451699595	-0.000028134955628407267	-0.0000543627021144115	0.000023353022271528742	-0.0000212089672686733	0.00005987168515581	5.968388947579823e-6	0.000018681579378433813	0.000048384366582185075	-0.000023804937645849884	8.566832407522304e-7	0.00006893266525171787	-0.000025225731548632682	-0.000031826903878697465	-0.000039434147584574135	0.000012632157693844674	-0.000020890982149469166	0.00006535078532375637	0.00006138470709124818	0.00007870753024884398	5.654522362451122e-6	0.00005195864096209112	0.000017038206126398016	0.00003819516752751715	0.00015168090614474787	0.000027198201815263648	0.00005399993593794863	0.00013377026483426838	-0.000022272107297645367	0.00001569167668000229	-0.000011516023587728131	0.000016123781893609027
603.9	0.0000799055560656503	-0.00002866887960512109	-0.000034645880496433025	-0.000020714810747660174	-0.00005863369050256778	-1.77294679756023e-6	9.628946048961477e-6	4.151009409106852e-6	-1.6213425821952527e-6	-0.000053407798132846596	0.000052940262975931834	0.00006462199661265773	0.00003723810057647113	0.00004739276377929197	0.00008667909470683383	-0.000013070517307700496	0.000043272197491973535	-0.00003136139308401099	-4.034069411771775e-6	-0.00008220959124646343	0.000013862575612978282	-0.000037125544179511715	0.00010097742662901714	0.00005146991768685932	0.00008159071944946659	-0.000017561135376122784	0.0000609997443108468	-0.000038894345985018546	0.000018497367720459885	-0.00006768532878260165	-6.486121340283415e-6	0.00004586482582402881	0.000023801484375430412	0.00001592679823929195	0.00010016902644393696	0.00012340090401033864	-7.549221242411325e-6	-0.00005646133621514575	0.00014920078408209064	2.8345103275195586e-6	0.00005969180661157435	0.00001567347494776811	-0.00005596296888572071	0.00004546955791334389	-0.000031289549966015564	0.000034740284445697305	-0.00009594533395821078	0.00004155791442490567	0.00011385474284906802
603.8000000000001	0.0000634912996524726	-2.760378923180704e-6	-0.000032870885892924735	-0.000036402569333493674	-0.00003336126852111992	-0.000013750746860572924	-0.00005921476273530978	9.487513123079004e-6	0.00002038424608996862	0.000028839433625009122	0.000025168475567395153	0.00005123524194819827	-0.00001658067507277186	0.00003919197912661553	5.689382097320959e-6	-0.0000645944657595497	-0.000012901748465034925	-0.000060605910593627404	-0.000017931611382149746	-0.00007095499767637694	0.000045499355706333426	-0.00007100117271942777	0.00009310580527587353	0.00002661469267623382	0.00008222646141355403	-0.00005860235357433067	0.00006632311247859552	-0.000022892265457070276	2.761181435702609e-6	-0.00001799976946162643	-0.000020195435537790063	0.000050800304639503587	0.000021335324851733405	-0.00007145012540983424	0.00009108422032193482	0.00001671533816697483	9.192961284447374e-6	-0.0000339780563431175	1.3055730435524582e-6	0.00006828138438896709	-0.000031699445307913485	-0.00006828978923086745	-0.000012956032242729651	0.00003180099086016528	0.00003122547695270012	0.00011571269338745281	-0.00004395638740683981	0.00008354927949735395	0.00003048182148008736
603.7	0.00006168250999995261	-0.000023794637126597997	0.00001663711918810166	3.025969570792267e-6	0.0000472583239757367	-0.0001049328638725965	-0.00006174833284720548	-0.00004246586231849536	8.20663706542336e-6	0.00014784369363859455	-0.000025645764448864567	0.0000480277780046792	-0.000017138439560234725	-0.00002194455467163633	-0.000025978032004951374	-0.00003615209194594144	0.000059269648106634106	-0.000021685378423743943	0.000028742718651883998	0.00002563631748458584	-1.396159673498949e-6	-0.00005001091286927143	0.00009792839698149541	0.000013820665436373243	0.00008516150452801607	0.000047166925243154664	-0.00005402856526192657	0.000026439600923105827	-2.9401197026397315e-6	-0.00003521937011818559	-0.0000462047000838651	7.513665117069721e-6	0.00008488334670336196	-0.000058759874191868136	0.000032333102599644414	0.00001638139760526308	0.00009807644583439356	-7.434278884112547e-7	-0.00017108818665722596	4.7277821633310625e-6	-0.000049726938847900855	0.00006893808635933267	0.00006416477422743061	0.000017561535520312194	0.00007971688025952203	-0.000027906335854016188	0.00007131202787385426	0.00007529795200423289	-0.00009013781124534038
603.6	0.00006759056648318536	-8.949401338639915e-6	-8.90493832287723e-6	0.00004699999187718583	0.00003733134987432194	-0.00011861820983328591	7.81930323630377e-6	-0.000055885946741177965	0.000020028734634896964	0.00009869392531166241	0.00001721982896040276	0.00008739372288924474	-0.00004405677301334013	-0.000016672185837775526	0.000041476575805060324	0.000016005558096670766	0.00007692510501807807	0.00003074961378713648	-4.536801305965509e-6	0.000034613542020493655	0.00003740372550205807	-0.000017603279041001786	0.00006024092961418345	-0.00004681855974886602	-1.6115632432846358e-6	0.00007957110552363253	-0.00004912306911888325	-0.0000861642131237298	-4.673628044844056e-6	-0.00005369129184421459	-0.000056832159759977654	-0.000048642850499943163	0.00009668495760132313	-9.523489033029004e-6	0.00011434804435143551	0.00008857491282664898	0.000030207589164090823	-0.000011860876666193894	-0.000033306521967514197	-0.000036690972980568276	-0.0001245383967336216	0.00003670440981053829	0.00004391714382733011	-0.000031207968225806986	-0.00001402865109196943	-0.00002959587514381514	0.00006315904922400809	0.00004960923526924069	-0.000012298391136081243
603.5	9.275799786314591e-7	-0.00010698530625533085	-0.0000807121027737099	-0.000033413587247811685	0.00004907193952645379	-4.7491902029564036e-6	0.00004424732967490146	-0.00006511870705506118	0.00006966164082588075	-0.000016662487888724	0.00005055371422622652	0.00003507041216272679	-0.00002510064829215256	0.000022403045705054554	0.00006331514521802558	0.00004098089489921367	0.00006891460799909749	0.00009316000322495745	-0.00007002522384001814	0.000044247457224763976	0.00009855844966239372	-0.000026502948346364767	-0.000015046644291948695	9.062766607154332e-6	7.772371247328417e-6	-0.0000407188978644415	-0.00003755307091010424	-0.00011779039764254499	0.000016208615979386613	-0.000030276540481099908	-0.000043306474030461634	-0.00006362793548821035	-0.000016427572974691317	0.00003104745037167508	-0.000014602744330625693	0.00006122578338029231	0.00007535841382647827	-0.00004747016699552307	0.000050940066427634955	0.00001404372158550443	-5.8800282477721545e-6	-7.0277886453002224e-6	0.00003315217140583265	-6.543852756837605e-6	4.883471688001294e-6	0.00006318526630039272	0.00001579805748854258	0.000010763170317092256	0.00004314562951706038
603.4	0.000012280180020140787	-0.0000810662727578497	-0.00003773346221479363	-0.00003986542864824999	-0.000024654707263791558	-0.000011621643918150377	0.00003519676372852345	-0.00009122663807622736	0.000029945665334393555	-0.00004895848211374792	8.47648532790054e-6	1.768973267786963e-6	-0.000024028427127107765	0.00001165379944725952	-0.00003159924362430616	-0.0000423086001997893	0.00009035548563539707	0.00006094973052891477	-0.000019370852488359485	0.0000377527506257531	0.000056814872844551467	0.000035263350498894086	-0.000017819533375803004	3.98328913816715e-6	0.000018532714809557544	-0.000020945687598302186	0.00003963084552258157	-0.00004130954549057251	0.00001045235177279795	-5.700948472924139e-7	-0.00004539406794465998	-0.00004492698389809212	-0.00006322438410085814	-0.00004138934010274344	-0.00002898225450373547	-0.00002546785801774305	0.00001806285714383722	-0.000024863295505241285	-0.000023639710559757038	0.000032338334123092266	0.00005524513731637637	0.00006893271485062982	7.911145828613573e-6	0.00003071095668487728	0.00006912826630631587	-0.00003020522111668893	0.00009399116549102375	-0.00010286671936735143	0.00002355443557806966
603.3000000000001	0.000026736746021752677	-0.000034959929740129634	-0.000050059078467586334	-0.00007954789878574328	-0.000030685751749231	-0.00007861022996507009	-0.00001696118458693717	-0.00005722389570243205	7.761774197555876e-6	-0.00010238349039136474	0.000013382952189210883	0.0000612057404844	0.00008149662237271865	-0.000011475673415959952	0.000018705435377772644	-0.000026119333796325533	6.75361254467371e-6	1.2744259441553316e-6	-9.765845415812841e-6	-5.622305031146896e-6	0.00005069343418138569	0.00004833235599256907	0.000018507916805573625	-0.00003665742125835069	-0.00005861118213922922	-2.776851953271441e-7	0.00003333917126574999	-0.000050707237898464336	0.000020834422888927853	-1.283902815120112e-6	-0.00003116807384506286	-0.0000694528326144107	-0.00004088445376099136	0.000025591390741793	-0.00004224399417916213	0.00002114877188322215	-0.00007715579038710923	0.00006869373737346458	-3.6874205593434e-6	-0.00009028828936892907	-0.000027077409058960416	0.00012807742561608156	-0.00012081477582800033	-0.000017879260856998907	8.22831016291759e-6	4.825811566304484e-7	0.000056475511444788346	2.0282889970677604e-6	0.00005441419232424109
603.2	-0.00007564142485254632	-0.0000705251322964329	-0.00005678384544347181	-0.00010926228713876114	4.9382473462049625e-6	-0.00001686359933611873	-0.0000245834549425937	-0.00003465968267356018	-0.00002165417757434308	-0.000054691691731697186	7.0520845603533005e-6	0.00007437440628971017	0.00011512828793172069	-9.060146401391986e-6	-6.365312870051438e-6	-0.000031143078230267	-6.124392196727485e-6	-0.000017645392541887018	7.364846520726623e-6	0.000055804823029404445	0.000038974839271327874	-0.000013427265205294325	0.00005876547704381683	3.217676867901368e-6	0.000026099763831165915	0.00001124993075201453	-0.000020077038970581944	-0.00004910335385444239	0.000025405063592539104	0.000019334424406012986	-0.00003458923706674677	-0.00006320718564912797	-0.0000178727089159803	0.000017947273056827792	0.000016926069921961105	0.00007878995390232893	-0.0000574161625643729	0.00015018459407947866	0.00009423106144008132	-0.00011466041662307384	8.437609465629088e-6	0.00005698316071589409	-0.000040284845602215835	-0.00007278183679926476	-7.084834315044225e-6	0.000032407661739673356	0.00010101659628803156	0.00004940067334002941	0.000015437052346628532
603.1	-0.00006405314150343154	-0.0000551816954977595	-0.00009533568569269489	-0.0000725838073465683	-0.000046658608487257244	0.000024918715956292944	7.643458130814224e-6	-0.00005445274484790936	-0.00006458251705838524	0.000031417587100014344	-0.00004907968846064633	0.00011953028935877648	4.942570972380563e-7	-0.000010869568620281552	-0.00010426381101982758	-0.00006839105646564542	0.000014629450553409775	-0.00003962870001713453	-0.00001185304231650998	0.00012826848859792472	0.00006473480378737059	3.0521004803747333e-6	0.000027147291007070115	0.000049060489216657996	0.000025901046214764174	0.000038523714648472104	0.000017417076131528273	0.0000513658320616737	0.00005854541073826505	0.000045164006778919145	-0.00004215060721293204	0.00001506015955672716	3.330581671647842e-6	0.00001409348703800888	-0.000017831460092778776	7.846360728300779e-6	-0.00005046966694164355	-0.00005135822746293562	0.000037105866575707715	0.00003963465469135395	0.000017213231206040542	-0.000015054429541265955	-0.0000817552272902948	-7.804620542977363e-6	2.5782333041531887e-6	-8.83135053694774e-6	0.00012353258961337932	0.00008106892516576316	-0.00003435674824074643
603.	0.00002444251397824071	-0.00009558506750947574	-0.00010693072352982964	-0.00004564649355358125	-0.00006858512204481874	-0.00004907390920941871	-0.00004760405796687381	-0.0001024003735870543	-0.00003864963168536442	0.00006861661762329162	0.000032435728038883856	0.00009529300167708082	7.111014919077265e-7	-0.00004980121414117691	-0.00003142530287545062	-7.493865468448472e-6	9.890989514683369e-6	-0.000041093062527173686	0.000010104760653351866	0.00011236686338851197	0.000023103513833205313	3.9994213739973945e-6	-0.000010478609954981128	0.00007926823213048196	-2.872738701335387e-6	0.00002898688440190244	-0.000010380302905327406	0.00008283750259925274	0.00001615398198175842	0.00006863830862281337	-0.000040820811687560025	0.00007934624136410962	-6.746785069395521e-6	0.000017522114699170564	-0.00010395733063295384	-0.000023054837092676188	0.000013106424674121152	-0.000029120721781018816	-3.5647371605016773e-6	-0.00003376753592132741	0.000015408904381806313	-0.0000855363472826458	-0.00007152756848476002	0.00007444114550990706	6.774514448143495e-6	0.00006904023568075465	0.00006134965022127401	0.0000747892850249046	-0.000059833214657102
602.9	0.000018832488009823	-0.000011621591441578617	-0.000021786095390579643	0.000012501405195959242	-0.00004615043005941272	-0.00006612162697510496	-0.00007143406940553296	-0.00005545599809338903	6.2668897938621675e-6	0.00005218696751344198	0.000114022730282568	-0.00004439879199435544	-0.00002138177535479679	-0.000030271709026993085	0.00007122994506665649	-0.00005143615169662019	0.00004329191989267205	-0.000020471331843836973	0.00006403299227458105	0.00006365773194653426	-5.81733430252837e-6	-2.789299552853571e-6	-0.00006607167493920398	1.3343127531340168e-8	0.000017993228999630492	0.00003735591449290527	5.2837354423240955e-6	-0.000012581991355682665	-0.000023108295954989848	7.5383705371107e-6	-0.00008696763889419426	0.0000714018308396955	0.000043941250513577105	5.213043859315419e-6	-0.00008986448867969616	-0.00004099394224202098	-0.00001825427849361017	0.00004744832292296741	-0.00007658578559511243	-0.00003633678292605811	-0.000013503808804149143	-0.00005296973042556078	-0.0000657283814561334	-0.000019699710243106795	0.00001215565871138904	0.00014044768366136478	-3.5185380911472445e-6	0.00005465435109166243	-0.00003104796431345718
602.8000000000001	-0.000023527478620032076	0.00005968843140217396	0.000055357455855874335	0.000021488490107376055	-0.000018350167844196287	-0.00007082835068117753	-8.511522471945875e-6	0.00002464352897759839	-3.5955307593738448e-6	0.000025124788479854327	0.000048819016707229426	-0.00005610252371025289	-0.000019743413722672085	0.000010342630269413129	0.00009305557980970351	-0.00006986062079396262	-4.259110065920029e-6	9.951270007525917e-6	0.000028333208855132812	-0.00001406694518314649	0.00006682781983027141	-0.000016669885071103283	-0.000051694754643776745	-0.000039892774409237674	-0.000012817018088094449	-0.000013884247748148193	0.00003959526675855678	-0.000039542626226688013	-2.702024564023757e-6	-0.00005098309238644182	-0.000057653588524100484	0.00005482032510266852	0.00007494838785440445	0.00006387090498559274	9.231769673262035e-6	-0.00004170849303742854	-0.00006231226399585175	0.00004971743967709235	-0.000026179728434471916	5.4237701129070804e-6	3.331272097678806e-6	0.00005370918897447621	0.000010839501404177302	-0.000053790640570043045	0.00007542528714479926	0.00006593643917676909	0.00003242516027969551	-0.00002699806939968776	0.00003978545679088909
602.7	-0.00010495425171663973	-0.000027689945532483492	0.00003559346028938516	-5.884858340571962e-6	0.000029309778763435568	-0.00007164775624891444	7.645303221641547e-7	0.00003093697723643599	6.543049234868259e-6	-7.678318771797854e-6	9.120760683493724e-9	6.501334971310554e-6	-0.00005264218295096692	0.00004925473105464319	0.00009118526046296997	0.000034612046093551807	-0.0000746464647153019	0.00004924399754383377	-0.00002008055570728195	-0.0000518686821158794	0.00012837813266639898	8.840504597541041e-6	9.773981391168058e-6	-9.660083872758333e-6	-0.00003462687349557499	-6.902093576815726e-6	-0.00001646716167970345	0.00005635101644265108	-0.000013648012299636587	-0.00009116365908586887	0.00005027213868588103	-4.5574332963237515e-6	-0.00002584060856867821	0.0000658016599243872	0.000021961451417286793	-0.000043079903188757066	-0.00004531204352339841	-0.000021108918601840138	0.000031292325940839814	0.00004873404518027175	-3.2069985060448058e-6	-0.00005218036930159304	-1.7771493958022952e-8	-6.830449534548367e-6	0.00007126952350062764	-6.986328774974224e-6	0.00002345206635996299	-0.00006513952760671473	3.377916281567918e-9
602.6	-0.0000912044084403298	-0.000018556187644967323	-0.000031528143855348586	0.000032908000984448746	0.00005763775670223088	-0.000048676732575246856	7.061806442147736e-6	0.000046508274876391826	-0.000029460888747507316	9.54640500717288e-7	0.00003887643127230656	0.00010208481742527789	-0.0001494124688813614	0.00007350314012076713	0.00006139084481806387	0.000049076526147309954	0.000011873148266969692	-0.00003806330688346148	-0.00005038755082410176	-0.00002799349374198998	0.00010832791594512353	0.00008350903554379642	-0.00002652340489734167	-0.00002063863115665705	-3.2935931856106746e-6	0.00005187892246161312	-0.00004566151386006638	0.00010071442357465159	-0.000011465934587538872	-0.00009322352206234393	0.00005860855529416125	-0.000043620653300770766	0.00004280649226011212	0.00004173882667135998	0.00003664575701355297	-5.726294834296048e-6	-0.000013395038490025474	-0.00006791473574842264	0.000030958616371931146	0.000044490800925697315	0.00001770298165291212	0.000020583075315591914	-0.00006732795136922915	0.00009063013530251563	7.863582340469682e-6	-6.385118182165564e-6	0.00007830897683252705	-0.000016174998236915347	-0.000020863220635854056
602.5	-0.000054048904112628556	-0.00002532886541804153	-0.000011773276098135488	0.00003911723679152423	-0.00001790769819882878	-0.000032777851388486636	0.0000457323825022215	2.403645946206399e-6	0.00006851726288989213	0.000037701121719041784	0.00006334464057671595	0.0001096254391748964	-0.00007068208134217263	0.00001568582814178543	-2.115096277255092e-6	7.012375109487464e-6	0.00002613153732654312	-0.0000944284695054726	-0.0000462145590094486	-8.925928070251071e-6	0.000027005850450192253	0.00002019861727008353	-7.9491549763398e-6	-0.00002164511220991563	0.000021216049019137736	0.000056780061129323807	-0.00004592589021583252	0.000015040026525788732	-0.000012698391454020589	-0.00004929179460726937	0.00005835362789024974	-0.000011635518450423856	0.00003981274848609287	0.000013279888226602129	0.000014402285352878508	-0.00007929512269706714	-6.5000021374032555e-6	-0.00004970172867839277	0.00001407464447492024	0.000034711122991552015	5.706046779469698e-6	0.000031304668605611337	-0.000023969657979407864	0.00004225005712843763	-0.00005669777067934692	-0.00002303937272643167	0.000045994721973818885	0.0000160636650101481	-0.00009807818831714281
602.4	-0.00013859814673858285	-0.00007895268694048938	0.00004934264116845516	1.5296230395048553e-6	-0.00006798605092872434	-0.000026734893703904265	0.00003519522740927558	-0.00010755962816116015	0.00008929811178214184	9.477932102563107e-7	5.805228145787862e-6	0.000022300736785428434	-3.451881322626533e-6	-0.000038096240180532515	0.000010803662353372736	-0.000018991125794872428	-0.00006010017856406011	0.000017386162145915387	-0.000018048086987879767	-0.000021219825611184875	-8.82138357564979e-6	-0.000026830291616483476	-0.00001554172722912448	-0.00004081800985545068	-0.00004486974492500823	0.000010210565989389293	-0.00008313187453733544	8.795388660760313e-6	0.000026286700543772174	6.84716387119939e-6	0.00004553815151048255	-0.00005296726453576592	-0.00006443676593118785	-0.000022796120938450135	0.000012572920138395249	-0.00007510854102625261	-0.000051882527952188914	-7.076854368742852e-6	0.000013930239234168005	0.000038146395595184124	-3.423181778274686e-6	0.00003219346273173587	-0.00001299391365644387	7.33894329738668e-6	-0.00005343315038573467	5.115777117673994e-6	0.00006443833842666595	0.000035501599631376695	-0.00007652916615303547
602.3000000000001	-0.00010332806643621398	-0.00005071431011897525	0.00008307062655656415	0.0000366741443903812	-0.000011783290682123729	0.00004829850808020484	7.442071130522869e-6	-0.00008193495172800937	-0.000014460402027414337	-0.000027614469691016797	7.833838302554683e-6	-0.000022610015638452334	-4.4579798522740275e-6	-0.00004416346122636486	0.000011946474607936899	0.000013380866924545867	-0.0000864290141691743	0.00005076977201658501	0.00003940699125442456	8.977012326640535e-6	-0.00001720014564940619	-5.36528176180898e-6	-0.00004139935395993888	-0.000026611903117118754	-0.00002975584784705469	1.3012180130016402e-6	-0.00004607890324706347	0.00009717324480430835	0.00008423960036852533	0.00001049917160498899	-0.00003661726910425188	-0.00006966594153465598	-0.00002315877853187113	6.337743092916922e-6	-0.000011347277424760727	-0.00006168799448705714	-0.00003973811994871572	-0.000024202218991985448	0.000017880252194874733	0.00006202561775247457	8.87054004727897e-6	0.000052512211412563096	5.131316247169601e-6	0.000021322251744678082	-0.0000347096302999081	-0.000039125370580333946	-0.000021584047598832145	3.834551761757527e-6	0.000017263880215680346
602.2	-0.00010121955520893484	-0.00005403166945103961	0.00004417345123321863	0.00004404937701385537	0.0000713432169091371	0.0001101021789513067	0.000044206697035868806	-0.000020035515597278706	0.000033374969706608044	7.760970945576036e-6	0.00002709436148719045	3.2129624363727607e-6	0.00003070216388198592	-0.000031597941718210413	9.986912785068168e-6	0.00004001229981738589	-0.000038147408244309796	0.000012526379208931315	0.0000964753041555007	-0.000028893736114514554	-6.2848694171522864e-6	0.00002676276874950323	-8.276978731112946e-6	-0.000045965910512675874	-1.0558536593919163e-6	-0.000028624461768990764	-0.00003553774377956593	0.00009957057881312674	0.00003179537262476244	-0.000054461416465228994	-0.000012156090888456155	0.000029383373760860396	-0.00002620586657228077	-4.380061245454389e-6	0.000045490787077979153	-0.000016451474500367453	-0.00002889281470561835	-1.2179815489664972e-6	0.00009523913383148935	0.00008106634984796825	5.34446549588276e-6	0.00003792906471541089	-0.00003371618986529894	0.0000799624654844333	0.000013218703396443584	5.94914331106082e-6	-0.000022794809062209256	-0.000053101298231972435	0.00002495054409691885
602.1	-0.00011383337324765017	-0.0000642412545205697	-0.000029885268409807648	0.000029318724980288306	0.00008132424750240214	0.000033043434636638775	0.0000357640955943321	4.268493791906365e-6	-0.00001543375902657734	0.00003604378982431478	0.000028904418309651315	-8.253791973100412e-6	0.00005017965774272478	0.000014776966109292842	3.5881089691500284e-6	9.035864022338542e-6	0.00001756075804557337	0.00003773440612126414	0.000053479542363694856	-0.0000637860193274429	0.00003689679402041446	0.00006146854221980442	0.000014113551769589385	-0.00009788595830091464	-0.000043799462341697654	-0.00012568816050923684	-0.00005101675130919323	0.000019719919257098697	-0.000023587714508133902	-0.000013493397287461495	0.00009413364549852846	0.00006041082369665586	-0.00008529812261378849	0.00003848575707112793	0.000014169204451781473	5.645968502639391e-6	-0.000017341389083090388	0.000016970532782054418	0.00006641536930051875	0.000012430014098662079	0.000058482076767906404	-0.000019346385347694076	-8.583208970647754e-6	4.027951716859083e-6	0.000042606817200331335	0.00013937460620691022	-0.00009105948198255822	-0.00007237578030745968	0.00007041272074682267
602.	-0.00004752281621887982	-0.00006458340923503479	-0.00004824866709265244	0.00006221321491108576	0.000036211767718387285	-0.00004481932969957489	0.00004187705058289972	0.00004797909626486542	0.000022352609983294756	0.00002042257745485449	0.000017018466923597563	-6.41771356417055e-6	0.00005776635149263984	0.000024999215671268864	-0.0000433317225186401	-0.000021955335061940926	-0.00006644849518552854	0.00005314774044322496	-1.5585313886289689e-6	0.00004995254003441709	0.00004377328773634315	-5.330227229245854e-7	6.822059338418385e-6	-0.00001021897017975209	-0.00003305766353648979	-0.000018680666621513474	-0.000052696093222894775	-0.00003341669106276716	-8.680660919622309e-6	-0.00005077150711196843	0.00010857968733400333	5.847247545352303e-6	-0.00001820286631442133	-0.0000276488193933259	-0.00006068035443452619	5.741031780039495e-6	0.00002452445230494603	0.00007881616780592036	-1.977076547744175e-7	1.9570281126179143e-6	0.00010001008946208595	0.00001416066786003919	0.00003335468944453672	0.000014945734554110504	0.00006188568206378858	0.00007244058982202944	-0.00010545231770646361	-0.000012161871434360938	0.000017620017626954398
601.9	-0.000029385472177756696	-0.00004232354922460538	-2.675719400764014e-6	0.000017134096707437945	0.00002080117436808094	-0.000021815979413335502	0.000031039146883446065	0.000019056756778064882	0.00005285532002547371	-0.000041673073137243344	-3.8299280261567555e-7	0.000020318656095311155	0.00006342073754932534	-0.00002705305783998315	2.4553636017400754e-6	0.00004808017347636591	-0.000023129680120132997	0.0000585404971598103	0.00002872664975500216	0.00010151409030615484	6.259889672981492e-6	-0.00003000464861469902	0.000025372486694525786	0.00005241865762897372	5.084410123161141e-6	0.00005374460080972816	-0.00007318728590831718	-0.00006895628196548631	-8.683184459757295e-6	-0.00013740322080712958	0.000052234673750269675	0.00001912134594155035	0.000053260659021847505	-0.00010031369925878506	-0.00006047653228402607	0.000012619232740450758	0.00001754406583836955	0.00009298876894832664	-0.000015172213754889167	-0.000041350999381008926	0.00008609566683349459	0.000017509838781366352	0.0000362793551537942	0.00004761187987833647	1.8923641592797792e-6	-0.000010150677285444404	0.00006196337172541118	0.000016669427572218502	-0.00007672703835969248
601.8000000000001	0.00006223163231144425	-4.46507891756501e-6	-5.364440804367723e-6	-0.00006878356206049691	0.00003563531049529958	0.00007758732717069258	-0.00004932834571774975	0.000012939227135737081	-5.227457913407072e-6	-5.970948717499497e-6	-4.866023317194425e-6	-0.00004356719986793431	3.370704969465755e-6	0.000025204170753641666	1.2557358341123927e-7	0.00004880163158095112	0.0000582497407611388	0.00003263920179982903	-2.46496183887967e-7	0.00009884309975782743	0.000015009556323776051	0.000020089772406026052	0.00010254844036177696	0.00003700726536939722	0.000015917170869621197	0.00008221969707330861	-0.000032124817290425935	-0.0000361641755940466	-0.000033607833744558505	-0.000018293908246767138	-0.000014761669365602114	-0.000031512485722622977	-0.000012902477546838593	-0.000017143505237877226	-0.000040587713702897186	-0.000048426857444955465	-0.00003966259202141675	0.000030250392697964394	-0.000052572690177792966	-0.00001043863776669133	0.000039285356155032747	-0.000049654119719642236	-0.000026948551519414726	0.00014060209684614502	-0.000025643713256954392	0.00001696526868247841	7.65997731181965e-6	0.000019832448033420703	0.00001974854986563992
601.7	0.00004478699993004812	-0.000024409420633467113	-0.00006433838058665116	-0.00006226989653151315	-0.00004707950743757444	0.000060473621616352774	-0.000010008262482369132	0.000021662910557438643	0.000018670290377091935	0.00002865490541373891	-0.0000658545181756713	-6.580602186043812e-6	-0.00004222089414993723	0.0000805973048792042	0.000013646267005494304	-0.00003071108141424778	0.00004836058506756011	0.000010042339590931774	-0.00003914028251130265	1.9714900620243254e-6	-5.81267228393553e-6	0.00004324984486353267	0.00007763023880905307	0.000024260817407399337	8.702321737862774e-6	0.00013076543909251677	0.00002132245097121226	0.00002130599636936348	-0.00007320746787287935	0.00004719294442670732	1.9734307049249075e-8	-0.00008423975746060073	-0.00004609278715940246	-0.000011657011554768353	-0.000030670173280287115	0.000021046714950640846	-0.00006076956316456645	0.000015970537963692573	-0.0000862773496504333	-0.000021559188624413982	0.00003547487801747409	-0.00007426739507337947	-0.000020655960882446853	0.00006685059133175948	0.000031909087805742436	0.000045714666983339974	3.651791682984092e-6	0.00005206811780436481	0.00014568179730891539
601.6	-1.0945850611487724e-6	-0.000015574886588153326	6.213999740972858e-6	-0.00006121722181831513	-0.00008123630762178435	0.000013327436956350512	6.52449220474727e-6	0.000027666530863676398	6.114172855574234e-6	-0.00006036666011259921	-0.00001897920244921498	4.309698992453486e-6	0.00004538384033048911	1.9905942605744374e-6	0.00006139437491489892	1.2406684967585204e-6	0.00005892982463419729	0.00003854192960017154	-9.031672346428958e-6	-0.00006135814641658409	-0.0000487117148533037	-0.000013526603583611184	0.00004243003203681048	2.163468017404853e-6	-3.2640049990208857e-6	-5.092292019987535e-6	0.00002716442660111629	-0.00006512016350839865	-0.000059337145340236216	-0.00005093622064938874	0.00007924295987348053	0.000018666695538188433	9.566567217302661e-6	-0.00001956561815952695	-0.00003749161411224978	0.00003552778224516225	-0.000012856654599497905	0.00002883080463762727	0.00002279593439052459	-4.7531739340390196e-7	-4.7554353623139735e-6	-0.00003987305520123642	0.00008243084155448499	0.00002677532613037508	0.00008039060199194789	0.000013437532250083712	7.064252956303133e-6	0.000037770228023350445	-0.00002674952714907481
601.5	0.00004722963478437375	-0.00002917544192540211	0.00007615255884936389	7.144038636219005e-7	-0.000047971353602466174	0.00003335010209907464	2.221094559545298e-6	3.01923703842706e-6	-0.00003107271872801478	-0.00006686528230067224	0.0000682590566310524	-0.000017932760436496267	0.0000679839349582972	4.925818868841425e-6	0.000011106054975653824	-0.00004677724505108771	0.00003893106158525945	1.6094398711369217e-6	-0.000012835856190346138	-0.000018151706466297378	-0.00003121637554992518	-0.000015298997541199466	-0.000010535816832022221	1.4283887006667943e-6	-0.000022502503570206024	-0.00004809673000680944	-0.000029801338227305617	-0.00003068779818666131	-0.000012812212219816189	-0.00004837915110396758	0.00003099807263682008	0.000027429149300764932	-4.224740010698788e-6	-0.00004711500449559494	-0.000027412678991681793	-0.00003197569886583085	0.0001128577578223688	-0.000021590184093932632	0.00005913189849092359	0.0000331005521233431	0.00001864359449130339	-0.00001037191254040637	0.00004561014239756917	0.00009038824901957777	0.000036218182494012785	-0.00005689278767939451	-0.00005087371698005809	-0.000014896350326849426	-0.00004467786132753575
601.4	0.000027499449284144457	-5.541974083864018e-6	0.00005232280969613209	0.000029742952619234215	-0.00010463534712261957	-0.00002852932144466663	-0.00006496756557470177	-0.000024138266211915147	-0.000028356938520328382	-0.00007071348837538863	0.00009771700808793513	-8.560907028406362e-6	0.00006926442514202261	0.000013995302361018686	0.00004654586503947514	-0.00003889742126032169	0.0000680276520363582	-5.785276685677482e-6	0.00004167043925270886	0.00001587097248174118	0.00003838395560423084	0.000036666984647380664	-0.000030049439395252194	5.227265587862615e-6	0.000023547313614254917	0.000028232426018025473	-0.000013385772903487312	0.00006127525155495792	-0.00002312174079567877	5.482118092646121e-6	0.000024288171482565325	-0.00008119507242474834	-0.000043547305975729876	0.000029922900531560267	-0.0000176228659979178	-0.000041558309634142135	4.511013832698453e-6	-0.00006673871907424784	0.000022054868775639993	0.000023430306008939126	0.00006732455949516855	-1.2287473345102282e-6	-0.00009911293447573778	-0.000021368360853542606	0.00003660733108444028	-0.0000217100308571261	-0.000038246848192857245	0.000014993284043159785	0.000051373887041166524
601.3000000000001	1.518894596088322e-6	0.00006557721594515423	0.0000647582543655453	-0.000020461585699969033	-0.000022764886221101862	-0.00007139824432293272	-0.00005816212062854295	0.0000840748957752192	-0.000028190290666814185	-0.00003540849847170126	0.000051453471347245174	0.000013093323698877066	0.000046851579027175697	-0.00006278700478962186	0.000047020097739326134	-0.00006784985777703501	0.000011085628485926313	0.00002350467313947964	0.00009996646752555684	0.000052145581505117485	0.000052035170268018	4.017920712880373e-6	0.00004787440119786518	2.1516652843658326e-6	-9.179655085860016e-6	0.0000448131415518477	-1.0258458316361136e-6	0.000018448594409909935	-0.000050258588637943556	0.00005107571062866901	0.00005366761243995457	-0.00008624813892096728	0.00008110783521284318	-9.980098187999489e-6	-0.000012929701626668307	0.000010100956461121148	-0.00008470006935874508	7.338948299951385e-6	-0.00004689134579650386	0.000011671598389778802	-3.2835630431683386e-6	8.37944724788694e-6	-0.000060478319507183215	-0.00005014689669893643	-2.1541040253903186e-6	0.000044317119646200346	0.000022317140833927663	-0.000018898576416826387	0.00007141852546491354
601.2	-0.000037020165637734046	0.00003713543672713828	0.000021206699493731682	-5.01274485063872e-6	-0.0000109557733578563	0.000016731463137034846	0.00001694173728606421	0.0001237687429092105	-0.000021901432881285307	-0.00003732862266097456	0.000027000521510967988	-9.041990431405208e-9	-0.000020729389710564184	-0.00008471436693667162	-3.732825907602034e-6	-0.0000743272938645418	-3.283734071957099e-6	0.000056932456338040546	0.000019214707165756897	-1.9952252476120243e-6	5.4763460907685415e-6	0.000014524010887516283	-0.000032935572921750307	-0.000011209507585665265	-0.00008459580061908631	-8.816997362510968e-6	-0.00002425661199740278	-0.00005426553697225405	0.00002690259695781584	0.000025347507451058922	0.00004850200956325767	-0.00004696355952676981	0.00005959426576890214	-0.00002644662449694922	1.985531820369383e-6	0.00005268766057447388	-0.00004144428291977914	0.000033066308338834986	-0.00011890777631411699	9.646918406805374e-6	0.00002090422898135363	0.000035706732096334117	-0.00001714299858755883	8.6899659067631e-6	0.00004075228437490763	1.86266759975778e-6	0.000010544929065410514	-0.00005536088963526671	0.00005588453865040231
601.1	-0.000016864375275806232	-0.000015890529769297433	0.00005535635424284902	6.032100657894833e-6	-0.00002083171001556505	0.000019686705640196442	-0.000039000621272031974	0.00003687282579156066	0.000024878379295235995	-0.000021167922299568907	0.00005539054000471044	3.986743143169349e-6	0.0000462161851140796	-0.00006481838438125022	0.00003540376002019636	-0.00002197349805998267	0.000049134297407609994	0.00006970394186130876	0.00003652344449339625	-9.879353255306229e-6	-1.79149807501115e-6	0.00005299160518146425	-0.00004012826994464421	-0.0000860949616360929	-0.000034866803683015125	-0.00002162581041252637	-0.000058927624126186334	3.108288960831179e-6	-0.000022550055701406913	0.00004728928948405376	0.00006966270949516081	-0.000060834656323791275	0.000025629271851756494	-0.00002119602589966376	-0.0000442869457986957	0.00006025322591527963	-0.00006396234582647855	-3.4403206728647786e-6	-0.00008029976236548128	-2.3672938386868786e-6	-2.807251697023638e-6	0.00008571485681669844	6.01188072261751e-6	-0.00004814043340617429	-7.691360890423046e-6	0.00005548628786823659	-0.000014856134465510043	-0.000027957640614627074	0.000017208408698228755
601.	0.00005851172908659598	4.853001252179725e-6	0.000056068377069626654	9.368164168072564e-6	-0.00004265364170303656	-7.167911744086284e-6	-0.00001620776139435987	-0.000019714317758536448	6.2259668784668936e-6	0.000044111571195333015	-0.000014553299613784738	0.0000546902129523284	0.00006583290009452978	-1.8146576166482946e-6	0.00004442306214669703	-0.000021552635198356038	0.00005343905037853499	3.6933533125621293e-6	0.00009257034661735638	-4.215828059575887e-6	0.000017053368125674733	0.000026240331563704026	0.00004627437096139374	-0.00006367070615870915	0.00005522116522389651	1.0639927476719372e-6	0.000020657650987961212	0.000012345123231872573	-0.00006463845452944563	0.000030777029440713194	0.000051551937345058934	-0.00001893387617738406	0.00008303409831327403	-0.00004535605756439487	-0.00008819803379758983	0.00004846285432908014	0.00003093500154393081	-0.000011943070770642468	-0.000043535373743031785	0.000040035726234628124	-9.370726385447905e-6	4.129574223806092e-6	0.00008129599817364563	0.00001811611858890832	-0.000025649571105032458	0.00008877198183216334	0.00004105802081040069	-0.000044100655382082156	0.00004885126434798647
600.9	-3.920550838679604e-6	0.00007835978362724606	-7.203338308331529e-6	-0.00004122736793842368	-0.000017280844055816313	-0.00006198761550920003	2.3580389950607664e-6	-0.00001485302474221674	-0.000026089898172694477	0.00006478852166986558	-0.00006783228890374163	0.00003421079993291751	-0.0000548451686216365	-0.000049242863327002905	-0.000017048999661073467	-0.00006922873759540971	0.000018282677914987298	-0.00004499047689966177	0.000016338650488065504	-0.00003899608779318319	0.00005325289084617565	0.000020229563225468518	0.00002872316193959235	0.000025107719690000427	0.00008009012109397209	0.0000668715362123128	0.00003446783079166879	-0.00004443510801721272	-0.00006301159559046033	0.000021346782095314857	0.000010528046952233712	-0.0000417896765228524	0.00009626333243506266	0.00005817100381458524	-0.00005544314902374796	-0.00004102754206996545	0.00006788950558567361	-0.00001360640682036382	0.00006730706913322067	0.00007856858299776391	0.00002841718552165745	0.000017578377183230524	0.00004774298332630866	0.00007309939421671821	0.00009822661691689133	0.00007337376552485618	-0.000024574671157786003	-4.0337080092632305e-7	0.00003030357099297454
600.8000000000001	-0.000017214395882798482	0.00011473687283438275	-0.000016968373577826935	0.000056705040832064164	0.00003129536761726915	-0.00001528622258036837	0.0000441449925995466	0.00006027358307333813	-0.000035651026457098036	7.157724661306289e-6	-0.00003818021677085754	-4.608293399235856e-6	-0.00008979109714755086	-0.000040018770315010233	-0.000012473297333207139	-0.00010475757469303601	0.000029400714654033986	-1.0692161014169254e-7	-0.000011064377447466898	-0.00007554483330847418	-0.000028057425165150417	-0.00003169917557803004	4.473052206573241e-6	0.00006862367568823476	0.00003347871027835029	0.0000383135013773303	0.000017570552721619473	-0.0000599237997973197	-0.00001620542386852032	0.00009003624194398452	0.00002294099998948924	-0.00001041509212185565	0.00004690352532399067	0.00006519397860489749	-0.00001932808674346928	-7.624227763024593e-6	0.00002591511666310695	-0.00005695701422846365	0.00008369443500084817	-0.00006111536432498183	0.00009383948507576839	0.00001736402529849448	0.00002279458693513746	0.00006519410575464412	0.00006941647363812213	-0.000011527290520588543	9.592989966245168e-6	0.000030223557356699332	5.212643820975777e-6
600.7	0.00005191179717488142	0.00007666890412706284	0.00003268256164879359	0.00006477924432070678	4.955244742411912e-6	2.393788558772284e-6	0.00009067385600412825	0.00010154034856847461	-0.000028903229795500788	-0.00009827598199816418	0.00001843447227071469	0.0000750271560911188	-0.000048651094495811125	0.00004823094904048402	-8.432768783482478e-6	-0.00002081034170197959	5.504433267190876e-6	0.000032911626988607135	-0.0000326215095766133	-0.000046396478939397244	-0.00004944489780763482	-0.00003912334717906936	-0.000018255719979883676	0.000047373178225966044	6.165811654553378e-6	0.000054096591918027185	0.000042856272976984425	-0.000021027409753334846	0.00004042990663712784	0.00006323733722675495	0.00004396561072833857	0.000038083592814597115	0.00001528591651972314	-0.00002271938790868187	-0.00002217684243362313	0.00004118597460255536	9.265784773843041e-6	-0.000068694131892494	-0.00003976575419321473	-0.0001363677471257954	0.000023441591353381784	-0.00003192082341555119	6.596803551648817e-6	0.00005237861800268284	-9.002257668343969e-6	-0.00007236799129718425	0.0000499515789224488	-0.000022681326367057445	0.00004565423548475224
600.6	0.000026478620292639894	0.000011494579423311604	0.00001841754079922912	-0.00003099761768801184	-4.615822406819482e-6	0.00002056140715326616	-4.9493851376996824e-6	0.00005490420710497766	-0.00005453008893538378	-0.00004317913635742568	0.000036937567057540574	0.00008381674734750364	-0.000013202970738074776	9.824190143845562e-6	0.00002571194360714116	-0.000046780623253136854	-0.00006266865494698735	0.000025190838563413316	-0.00003358533465671335	0.000019773381279093057	-0.00007477450769839026	-0.000014994746829987947	-0.000020834721743004084	0.000018510261080088332	0.00006146058955001899	-5.2214237799849524e-6	0.000010086794469675192	0.00004903112507469714	-0.00004200811253047571	0.00009047405126944477	0.000017807320081416905	0.000045751883143720354	0.0000445134274362549	-0.000013458942647109793	0.0000462006598223535	-0.00004770394050016228	0.00006444135911523344	0.0000439895354104249	0.00003186732710673127	-0.00001547762463002552	-0.000019252248685807036	4.917630927203339e-6	-0.00002155641799639269	-0.000012578826498708496	0.00005286543267547977	-0.00002900150143304281	0.00005141043773991875	0.00001788967982499318	9.237047736558806e-6
600.5	0.00005323284652087091	-6.540242498429013e-7	7.752131493838594e-6	-0.00006932892903577421	2.5278122922637473e-6	0.00004150922211716605	-0.000026406368889204167	0.000025541146020804557	8.874071173183656e-6	0.00002922049729271949	0.00003601398590941148	0.000014347495358128407	-2.7484228920660324e-6	-0.000028891607109173872	0.00003725954507830694	-0.000012820843726972365	-0.000029188975028111715	-0.000034954230553788305	-0.000021450238360379462	0.00006216663189924933	0.000025958045035687173	-9.18470243979083e-6	0.00006226563840673416	-0.0000394498319507248	0.00007324406523840193	-0.00004848156466209353	-0.000046309737152616366	0.000031577796995168286	-0.000025762387983380207	-0.000022006424972747645	0.0000570270257570249	0.00008705613526130613	0.00004288106938929867	0.00008507215906900592	0.000058656562169098404	-0.000036402469784869725	-3.4767319333130767e-6	0.000015819583140548143	0.00004946123052289682	5.3525493913875795e-6	0.00007171696299243578	-0.00003585161355106447	0.000026069881390383398	-0.00004999256965603227	0.000057488478534539945	0.00006213492060282483	0.00010143554923938597	0.00004961520216884904	-0.000059371745470439865
600.4	0.000031788668596947474	-0.000025455041666198133	0.00004615303683350663	-0.0000463322523542453	0.00003578426098745971	0.000019342040274533022	0.00005586771965687785	0.00006144310740043372	0.00004516630979827733	-0.000046927472760728914	-0.000056186663650004573	0.00009427440528935383	-0.000016183070231197483	-0.00007253795785408538	-0.000019034309664203142	0.000022832226159934185	0.00003867130617213303	-0.00003374773191366356	0.00008206570523528072	0.000034405724118925215	0.00010562013239226177	-0.000037170914168359506	0.00012825272071010537	9.087407159951713e-8	0.000012721967507041773	-0.00008714044477481947	-0.00007059376277682302	0.0000492780339118863	0.00009583062181205475	9.487778547690956e-6	0.00006469588758822048	0.000023780783346608573	-2.3196630084905257e-6	0.00004470747676849751	0.000055725407360558865	-4.214344158476781e-6	2.101688947932394e-6	-0.000013321930367635129	9.326394162616128e-6	-0.000018276707087356676	0.00010484611213500216	-0.00004316472189543914	0.00006911456084996628	-0.000031453399910082804	-0.00004852982469916139	0.000037229252092908545	0.00001697949624371912	-7.123783834188189e-6	-0.00003611674492378284
600.3000000000001	0.00004699490457841481	8.307644446778616e-6	-1.9462430736182358e-6	-0.00009405125523040361	0.00004159624441571943	-8.581133214846351e-6	0.0000668928691001187	0.00009274487709556375	0.00007902056915453506	-0.000014406591235910548	-0.00002783368503544418	0.0000769312498975253	6.159269148484353e-6	-0.00002510349033043466	-0.000030309473104982434	-0.000023963218607216518	0.0000297788791327663	0.00007693164559506538	0.00009799242244660128	0.00002944031611030509	0.000023940238682547825	-0.00007003893275201337	0.00007567320035674211	0.00001165712374066935	0.000024906719192391494	-3.7904958908545322e-6	-0.00006639775204685153	-0.000011012909867242685	0.000028802589192144482	0.00007916666236701822	0.00009643358201135713	-0.00007019437126544291	-0.000045598836314172014	-0.000026577833085264507	0.000013531307391286466	6.13006145333506e-6	0.00007040314449431557	-8.9781944163675e-7	-1.199419502138881e-6	-0.00005438699067065784	0.00006544891453622923	-0.00001546634870542014	0.000028392097242106547	-0.000039087803647400594	-0.0000541785240275994	-0.000011320527616004777	0.000010522591653556706	-9.093297846690033e-6	-1.0473385323787103e-6
600.2	0.00007479480184350361	0.00011219882653082798	0.000027821091908727092	-0.000030444004316978865	3.337911444264821e-6	-8.635008678934498e-6	0.00008411150607358872	0.000064212183294282	0.000045970709797896927	-5.313383488022121e-6	0.000026243820139714902	-0.00003969125965161207	0.00001028710202795363	0.00005116624515130997	0.00007811236635201298	-0.00006587324917510954	-0.000035562426162602395	1.5073499000493449e-6	5.209942642195485e-6	-0.000017191600831172987	-0.000011832518163181471	3.630000097347766e-7	-1.8557152204400307e-6	-0.000018719390476607877	0.00001882808764223613	0.00006272304601587845	0.00007401496726896786	-0.000048717761467178606	-0.000029249626830429194	5.272088760300316e-6	0.00003243576481415859	-0.00007946904405225141	-0.00005966240038096555	0.000024600876672435528	-0.00004376596208934966	3.1792223060832144e-6	0.00008156569739490883	0.000024334765034368728	-0.000044305679377697264	1.321338346036555e-7	6.891484161738298e-6	-0.00003107544831039153	0.00004239203751216378	-0.00005324823290105464	-1.3061562621874283e-6	0.00006410188574095755	-4.397087096248886e-6	0.000019788388315003014	0.000028187044999467605
600.1	-7.817072821974111e-6	0.00009820444835598683	0.000060561832961133416	0.00001873567597230013	0.00005468895588411542	0.00003699459186556784	0.00005459521229748783	0.00007921413195433257	-0.000027168539785750435	-0.00005467165262182872	0.000053198712702175394	0.000016436961986066364	1.6824791728984917e-6	0.0001165735336288407	0.00008829518801083054	-2.7071075854831245e-7	0.00001329766793963333	-0.0000289970140611686	0.00003184121809296977	-0.000023283285398034806	-1.0938148549553324e-6	0.00005314078740659854	0.000048561776372226434	0.00005412208764744594	-6.786453747344364e-6	0.00009748158790911905	0.00015034990883814605	-0.00006577404330324472	0.000027778843991374053	-0.00003215670308465183	-0.00005651249894782933	-0.000019846314061920553	-0.00006139212056699482	0.00003788268232533233	-0.000019123625185785363	-0.000017240536885776208	0.0000704429611809131	0.00006489580235342569	4.24390327386296e-6	0.00010948111100677736	-0.000020160639771338476	-0.000031804632515704136	0.00004017226022015945	-0.0000482236578485937	-8.608084288875761e-6	0.00007965596993588	-0.00003833831675667555	0.000028639048987560056	0.00003815081612044114
600.	-0.000025861452996744342	0.00002822089217855425	7.484050788383242e-6	0.000015561708026671915	0.00013557258750989323	-9.70755863141596e-6	0.00006180560067588396	0.00012638707588662163	0.00002125312723751559	0.000018920527299192688	-1.9040424584186566e-6	0.000014636364906508344	-0.00008596866951837618	0.00010405590412446484	-0.00003224152852477133	0.00002437013951816964	-0.000057944741526347215	0.000010643681184778315	-0.00005071234599075981	-0.000033391003316688794	0.00003146038808834461	0.000011960692723360384	0.00001343524873528215	0.00007633877073630461	8.932959989890724e-6	0.00016559451173847476	0.00007273166813240212	-0.00005160712487534025	0.00002001278062792701	-0.00006618819486269684	-0.00007914235680762032	3.86125018891493e-6	0.	0.	0.	0.	0.	0.	0.	0.	0.	0.	0.	0.	0.	0.	0.	0.	0.
599.9	-0.00010266852526306503	0.000057690611765408065	0.00004324904505947878	0.00007189586146282058	0.0000807452674531096	3.221036766564438e-6	-3.213921080386507e-7	0.00009393054361609934	-0.00003667716246390276	-4.208323125280284e-6	-0.000037532273972936615	0.00006048590179856411	-0.00002674007682635732	0.00004907697740057663	8.344562286648605e-6	-7.725078629938794e-6	-0.000021714636045155735	0.0001336249054953987	-2.0412009798178335e-6	-0.000045434763097146845	-5.730460266766636e-6	0.000013250542970683162	0.00003734539031378329	-0.000012783544144318162	0.000035102813457057455	0.00011208329705507649	-0.00003964642951349985	-0.00007010230157478956	0.00002257892928696451	3.716610307613586e-7	-0.00005068239785161461	-0.00004751627152009579	0.000020652086028776284	0.000030420692074321808	-0.000026572763326120024	0.000027000671075769033	8.445859103878373e-6	0.00002186248716157532	-0.00003946707966255747	3.847541518351955e-6	0.000015732792924238226	0.000026594429716592936	-0.000025117054573783447	0.0001339099191574133	-0.00005742571107194307	-0.00005190626522150026	0.000010943571601971739	8.037540691773192e-6	9.501881653826275e-6
599.8000000000001	-0.00017350116704615523	0.00003273381922520337	0.00011629703766677725	0.000048091855505486545	-0.00003752439340169554	0.00004004518618137963	-6.4909845843701265e-6	0.00005696773676587762	0.00004339764471473195	-9.592985933946165e-6	-0.00010470262013769001	8.070477100248017e-6	0.000047090848274320535	0.00004932095913173471	0.0000646941725945599	0.00004030435453933719	2.555920995043405e-6	0.00013354199095793164	1.685079202852425e-6	-0.00006786029621881584	0.00007120193072785936	0.000051447163027426015	0.00001785827431902752	-0.000021740769768562347	0.00012435089596038302	0.00005883422395159898	-0.00006976215414727509	0.00004478575502412094	-0.00002576986102313095	-0.00004101770822795768	0.0000796791599789409	-0.000053470033914411835	-4.067741866477551e-6	-0.00003341101411345204	0.000023665008222360392	-8.506474692635876e-6	-0.00005278905314435362	0.00003913187641428124	-0.000044112758505900464	0.00004917974438993546	0.000018061453754627563	0.000021069496889115134	0.00005858010215721442	0.00004411567838888007	0.00004269656900893571	-0.00006591650678444785	0.000016071179410728474	-0.000024196486216870954	-0.00006816926372873699
599.7	-0.000044632871177490934	1.7845210691875353e-7	0.00007049478540439035	0.000036285358646538245	0.000027542249843189867	-8.421882976524973e-6	-0.000021894603734674007	-0.0000354653001638748	0.00006472788230309086	-0.00008326833008025228	-7.506754687991576e-6	-0.000023807145827082226	-0.000021529184527764044	0.000012937672512685536	0.00006956302359129131	0.000013907275076219114	-0.00007378931261927756	6.2720400655987034e-6	0.000024044462665031912	0.00004672251726221208	0.00006600766205489015	0.00005307277209629365	0.00007001174291039187	0.00004291115899653654	0.00004341538257522111	0.000014107622049291287	-0.00005212133116895889	-0.0000737137857158514	-5.320751933938918e-6	0.00002213878315351751	0.00007903882828701769	0.00004272024166968247	0.00004766331333218945	-0.000017534402099595027	0.00010374729239618885	-0.000053613846515820036	-0.00010987685696114307	6.309575326999254e-7	0.0000143217795929436	0.00007109837258336506	0.00004127473531281855	0.000014432789572081902	0.00004625558506708919	-0.00006325071694429925	0.00006319872919443851	-0.00010522767774425868	0.00003188774154453647	-8.659167637029725e-6	-0.00004404008950417167
599.6	0.00005370619439957412	-0.00002548246467823335	-0.00001772722324354766	-0.00005006692762493203	0.000026748025112326195	0.00001985862264547538	-0.00006600958693663955	0.00001368679494223799	-0.000011013377608914641	-0.00004070589487794964	0.000053995731944797436	3.81469448281025e-7	4.230849280772185e-6	-0.000024997409709554208	0.00005109146454535996	-0.00003845905022657055	-0.00006571142212144459	-0.00001768066133760399	0.00005303602938370857	0.00008252339050756195	-4.963179006656042e-6	0.00009431449357228239	0.0000449448464627557	-3.1813124355130036e-6	-0.00002352824250873092	-0.00003184950844975185	0.000013253743149643567	0.000021871900072089927	0.00004312500039667199	0.00015233477987751135	1.8635048860473705e-6	0.0000761182784481001	-0.00002007798093047654	-0.00002332173515707045	0.00006217084411091986	-0.000023406389593016843	-0.0000614653688406228	-0.000057343306952208344	0.000022321516434545964	0.000012683893366642473	0.00004626417096849139	-0.00006444401025273991	-0.000018153233390448156	-0.00005683109893797738	-0.000033265013025000255	-0.000022016985484666535	0.00003034804778286889	-0.00006045531801506471	-0.000018668905382431033
599.5	0.000040954674818202824	0.00006209843292963528	-4.047558312105732e-6	-0.00006443289695961942	-0.0000233308252831644	0.00008594051949591598	-0.000038923766254041805	0.00006923141601907028	-0.0000354353216855824	0.000038425944092396754	-0.000049317564351165953	-0.000022552934240649533	-0.000011691531115872142	0.000020412029491668243	0.000043176144980646244	0.000021735561715071288	-9.114496994114789e-6	0.00003283238017835356	-9.763393482024884e-6	0.0001269489985404312	-0.0000418285942822213	1.6599910478166122e-6	0.000022937953188774107	-0.00009941724985960145	-0.000020383864988910595	0.00005938474463710031	0.000015108830606519484	0.000016114864832615327	0.00004425225627495025	0.00010039040353103722	0.00006569012831429244	-0.000018259839994954943	6.772232310282348e-6	0.000044820565679212166	-0.000041451046248543034	0.00007870848500957207	-0.000015180540084071578	-0.00003735982961764057	0.0000368514417787424	-0.00008882729765542725	0.000010563835338809572	-0.00008931029117923789	-0.00001587980559489679	9.038456720632909e-6	-0.00002788929308951011	0.00003764376702505744	6.381846427824744e-6	-9.522826753815624e-6	-0.000035391037588648964
599.4	0.000032598533113064336	-2.718440122324409e-6	7.575035134619424e-7	-9.797666666222851e-6	3.578871024084563e-6	0.0000850088470167864	0.00004424927453263362	0.000014249571235143123	0.00001487254939683763	0.000014702732150581653	-0.00007420219958757026	-0.00009039282409154732	0.00005421905707453009	0.00011155448301705158	0.000019841942956619836	-0.000029605613068110918	-3.992134159763429e-6	0.000041785027895467526	0.00007154530959167652	0.00006206868758918135	-8.7201039180954e-6	-0.00007402983902266906	0.00005717190243029821	-0.00015010544347381926	-0.00005559652466541044	-0.000026568448794823387	0.0000590087031208085	-0.000015096670247494538	0.00003556575622067908	-0.000011654903381453543	0.00007103528636719027	-5.4079234392165985e-6	0.0000543136225421051	0.00009930141628499364	-0.000023336927222385496	0.0000713218783172642	0.00009330141855999743	-0.00001346968904407804	0.00004497364237130133	-0.0000512200864876608	8.754575477503824e-6	0.000016978307578937593	-0.00003493049828947371	-0.000019576813676639836	-7.420282833635869e-6	0.00004875541810276334	9.929939996818952e-6	0.0000336225138966934	-0.00005037284929253843
599.3000000000001	-7.566100149533878e-6	0.00001908688066987915	0.00005683372716621301	0.0001236009782686883	-0.000020041101663735705	0.00010031845912363903	0.00008670870287216853	2.1095048668347293e-6	-0.00004899834754861446	-0.00002784701162792723	-0.00001672518732059822	0.000014225041786733657	0.000018282804694318455	0.00006457852067419304	-0.000022060367192512194	-0.00003850190973081825	-0.00005083768028828486	0.000018298822814937163	0.00005435708151618268	0.00001139912609469861	0.000033196260394647385	-9.865039504750021e-6	0.00005122828135284129	-0.000059321188485808826	-0.00005813605890484971	0.00007877946036538775	0.0001083117534630397	0.00001613610730343265	-0.00001109342750301603	-3.7427552235636884e-6	0.00005788566447863125	0.000041673640134341414	0.00003816325400308696	3.0858430869703084e-6	0.000032792451741634436	-0.00004106383650205584	0.000031674632149592745	-0.000017732333309394942	-0.00001565941181031605	7.562074734323662e-6	0.000019409804186635158	0.00007009852657674482	0.000014923310528034594	8.111523085400235e-7	-0.00003044370678175666	0.000051571212873265074	-0.000036797810305247184	0.00003702688892265912	-0.00007046778312435958
599.2	-0.000029956282714057882	0.000021285686519776198	-6.563923969245205e-6	0.000056800303737048206	0.000039069853167920306	0.00011833347848853111	0.00013200628031847597	-0.00004558496924531976	-0.00005279812413845561	0.000041156412241216475	-6.914347092971588e-6	-0.000017105213610973378	-0.000030782511284317595	-6.7554624772588805e-6	-0.000019528694080341087	-0.00006428067577143218	-0.00007011328078191023	0.000034625723748443665	0.00004799843185549799	0.000032492085754090474	0.00004689803948769839	-3.5184118061682494e-6	0.00007614447866346114	0.000029460197562178523	0.00002655103073122122	0.0000518740880986872	9.762061709089999e-6	0.00006282634060455163	3.97814020600251e-6	-0.000050788538708875484	0.00006117248415395504	0.00011434743675762076	-6.294298779870173e-6	0.00009206084084341811	-8.908428944032905e-6	-1.8117297999973035e-6	-0.00005020145746042455	-0.00004153711302915069	0.00003655293988470462	0.000010215571520889228	0.000020786389241592646	-7.738282913010638e-6	0.00004164949859697738	0.00003560826886564091	-0.00001999003932575392	0.00008172653487938569	-0.000061010191339601986	0.00007775870837009607	-0.00001946290328151489
599.1	-0.00004861648380368307	8.180961510971313e-6	4.218400032598029e-6	-0.00003990348463898534	-0.00002985681389414226	0.00011371180119805199	-4.334691644790177e-6	-0.000015772509291823745	0.000056348212533800234	0.000022579242954221677	0.000013953188877695507	-4.458336427253654e-6	-3.6145800859000197e-6	0.000040182938223502527	1.3443344212319509e-6	-4.590624371445762e-7	-0.000058546589886814896	0.0000566841285907065	-0.00004632159391564963	-0.000013870706206921562	0.000048963185035755915	-0.000041310214833297184	0.00008355676888673169	0.00004794754967238185	-0.00003378150143254123	-0.000030375154133790034	3.457969682661049e-6	0.00010806897493509829	-0.00008838693447289946	-0.00006814018800162654	0.00006310803442633134	0.000028519268570248332	8.646561594917283e-6	0.00005873979609727703	-0.00004134620397352687	0.00005390347150809276	0.00003486441231697931	-0.00005135723337699418	0.000022599217601585613	0.0000723125707743393	-0.00001529332088169455	-0.00005063714057915902	-0.00002090080590175007	0.00003638676037237974	-0.00003705275184218835	0.000045681408552629646	-0.000026451192154530526	0.00005646488364041185	4.032638034980253e-6
599.	-0.000014322709920440945	-0.00005083715253014014	-0.000013997057583870259	0.00003574262026986971	0.00003093518689030292	0.00007442472349498935	0.0000381472968101702	-0.00009154043079382216	0.00010255285338245379	0.00008129045478366643	-9.718457952516014e-6	-0.00001193690481099657	0.00009610173120555946	0.00002819914767188865	-0.00006938281170479116	-0.000013672762931779561	4.771856355642172e-6	0.00008287235791108234	-0.000011135499341531871	8.361252425749794e-6	6.874427670981097e-6	-0.000012237775501738596	0.00002420394445361729	0.00013596797075052502	-0.000040671934748466094	0.00006041200780605152	3.923543907222841e-6	0.00010902200872079011	0.00005880522774585967	0.00001033928726075812	0.00006706851799848124	0.00010720442795334896	-0.000013670992345753201	-0.00004576886708096417	0.00008554273285416353	3.104512339660405e-6	0.0000834465805775498	-0.000012022512182707123	-0.0000479764584247562	6.6251043618899914e-6	-0.000016040557882940835	-2.577640257783422e-6	-2.959266779046394e-6	0.00009743303920319046	-0.00004050496615768439	-0.000021429347676996616	8.858730215452377e-6	0.00006343088148007725	-0.000012003032263278581
598.9	-0.000020741273963994323	-0.000011275502476529121	0.00003823204979175054	0.0000589068729423696	-0.000020469835070372152	0.000034733982213215066	-0.000027532862954058184	-4.732094096362966e-6	0.000013302218789434407	0.00009876124113243243	0.00008701554786973351	0.000060725437610177396	0.00005991724371659518	5.667908143280301e-6	-6.218111030346118e-6	-0.00009809712600351096	-0.00003162135790869784	-2.3793863820720685e-6	-6.603644319878983e-6	0.00002462292095318893	-0.00003891528049493937	0.000026179308423086083	0.000042789845995897434	0.00003470004004744483	-2.148178195575707e-6	4.691066354723893e-6	0.000021427814931162086	0.00013506368099529167	-1.9638521555411466e-6	0.00005194121892383735	-0.00001504763516449199	0.00014532492565805764	-0.00006045547164421362	3.0989602633537403e-6	0.00011275992364930741	0.00007151347793953433	0.00008151499782837995	0.00002473008037775401	0.00003802941742454	-0.000030109030349266997	0.000019511969328384097	-0.00004013026933326702	0.000052440072510374074	0.00005085385659464889	1.3814693128694021e-6	-0.00004791305030344079	0.00004087270538759471	0.0000868073115078818	-0.00004081635156249641
598.8000000000001	0.000019297664136106544	6.499344743663653e-7	0.0000928598844355598	0.0000813181331402872	0.00003770292608533895	0.00002005453901340041	-8.166732892298705e-6	0.0001079899188492461	-0.000011090728997186282	0.000030329323525165283	0.00010769844406594661	0.0000733932137041988	0.00004602449938954266	-0.00007361129894536524	-0.00008174283255381607	-0.00009430589867190249	-0.000019481267461553216	0.000021164641586526395	-1.3637196573341526e-7	-1.9522911337126214e-6	0.000054792455216445376	9.322160403185976e-6	0.00004741641399219324	-0.000014368979171147452	0.00004415580430033731	-0.000018971134384509788	0.000054277763354310015	0.00009094099095365341	0.000056645355986322286	6.244835315941923e-6	8.976535310211042e-6	0.000017603528953598147	-0.000011224553373139452	0.000012403468884044928	0.00004606474718114449	0.00011184054731494612	0.00005584326388433979	0.000014710419729745236	0.000147596885411069	0.000030016885885105207	0.00001979493501496842	-0.00001009110434515297	0.000011470394786882862	-5.781464926701682e-6	0.000022665865450174186	-0.00004092897375461473	0.000031305337660822994	0.00003418030703337144	-0.00008913913948802984
598.7	-4.550484388541283e-6	0.00003705617092730301	-0.00003256914232225014	0.00005331420132111862	0.00010686478218355847	-0.000011791583862486698	0.00005510131651811258	0.00007391967766527826	-0.000028625126826399698	0.000047860627238317986	0.000018148322827985047	0.00010853546820652389	0.000016512254608143312	-0.0000263702697972918	-0.000049445330971126535	-0.00004761187913917523	-0.000026046854578391702	0.000012512303389360609	-0.00002342942438481172	0.00008568601775834256	0.000039885596627675055	-4.459715687928554e-6	0.00008800820662631977	0.0000692983479970246	0.0001642661233430927	-8.35174492540361e-6	0.000025199472606630094	5.778445632499961e-6	0.000059010619177108476	0.00001420173627748803	0.00004574310849404059	-8.43499069505758e-6	-1.3393678986218853e-6	-0.000047159116072945926	0.00002076608704749739	0.00004579946128936471	-0.000030546578186383064	0.00001193446774838677	0.00011600912743956311	-0.000028038800141158508	0.000024481973958470635	0.0000273132563392703	-0.00002333018159217331	-0.00004669629663819013	-0.00008535087358597763	0.00004248884259487946	-0.00007744060465901797	-0.000014559602433688557	-0.000029436292677715513
598.6	0.000024648296213000253	0.0000819610985334166	-0.00002924108639834779	0.00002630483346482679	0.00006547889282432695	-3.41527257978759e-6	0.000029754594274558383	0.00003138335389415025	-4.870001103974658e-6	0.000048667109522387904	0.00002632803930909028	0.00005190006799545073	0.000022235441240066284	0.000012330377295649048	0.000010856545639701687	0.000028752879818575103	-5.155950810789999e-6	-0.00009465303809497992	-0.000033513380311316337	0.00008304003591301265	-0.000046832995169167194	0.0000248694647005284	0.00009161128591506766	0.000011371555865203378	5.753478555440891e-6	0.00006689860729579943	0.00005398848327900249	0.00011974840476084038	0.00003494232497706596	0.000022437271524406097	0.00007306336865844962	0.00004860615849922598	0.00005162597829742676	-0.00006215507994419093	0.00007832112298852081	-0.00003619284183326989	-0.00008801853561199997	0.00002116131381676371	0.00003825329735365476	-3.6022049670583376e-6	0.00003093441846873781	-0.000038110496745665393	0.00003185248572999338	-0.0000481494626090062	-0.00011909507744609591	0.000076848209676594	-0.00008687942312743139	6.2589564280525944e-6	0.000028734114840126584
598.5	-1.1003487926504013e-6	-0.000023104461366125047	0.000028685598004741873	0.00004895200275439601	-2.0847408920453893e-6	1.8415517873794148e-6	0.00013046364029061468	-0.00007331063417389867	0.00008149476188030344	0.00006265695072877997	0.00010404282296234217	0.00008858141925328588	-0.000011396645922339125	0.000022562137483671005	-0.000028365716642561253	0.00008268072331957793	0.00004209398894058863	-0.000014496938960990535	-0.00008615904315574734	0.00003226175783346425	9.432693577055476e-7	0.00008355148599775526	-0.000029159643094637177	-0.000046529562048177654	0.00012377751529925934	0.00015372217345099962	-0.000025763266449768693	0.0000610669967990705	0.000022036699265868025	0.000056953456591635494	0.00008055541311961093	0.00005043495493942258	0.0000744030487756817	-0.0000179770273986541	0.0001465754441597163	0.000013194495194973591	0.00001335753637683306	0.00004007452174936009	-5.649228711369094e-6	0.00010162505122995745	0.00004772341369618059	0.00002062996199894137	0.00006963795439641369	0.00003482617862639298	-0.00003760948954012972	-8.883279101496976e-6	2.8169389439322224e-6	0.00003073849371565987	0.000015946701279321454
598.4	0.00004519475695421726	-0.0000487271474373218	0.00004535938643808541	2.8194432244213927e-6	-0.000051321084390490444	0.000017077646260682968	0.00010938366504734183	0.00004454160050328847	0.00006333111947712154	0.000032723262637335455	0.00008234991557559609	-0.00006395644970359296	-0.00005971844491228615	-0.000017230954537263924	-0.00003822612281313567	-0.000024704753558792676	0.00008942835651760926	0.000024206264504585862	0.000012477179255460792	0.00006932608086468365	0.00004290647377968033	0.0001207328650300281	0.00009802272956810849	0.000039926536116890774	0.00013589263588934585	0.00011983925899578206	-0.00003878077108875367	0.000059337060516268366	4.425741916912957e-6	0.00007063542194920445	0.00012856089418053878	0.00005965127352277893	0.00003873326539465023	-8.636482817803086e-6	-0.000011090705374881094	0.00006461531329727307	0.00006732771508719893	0.00006178435192335243	0.000030231491977105175	0.00009189274253126273	0.0001171017294717412	0.00008710250724323648	0.00002486655983858564	-0.00005656852571645888	6.472153316120489e-6	-0.00007156651931374577	0.000012257462213045126	-8.500990502449842e-6	-0.00004443729829169299
598.3000000000001	0.0000899386597285468	0.00007402830316712445	0.00009941584924052257	-0.0000279271944672121	9.888956348037123e-7	0.00004641382517199316	0.0001109089443494865	0.00008490215089980983	0.0001245007801831087	0.000024128883759051132	0.0000953105351017447	-0.000028531073630650908	-0.0000702381002365292	0.00002757026578374024	-0.00007632601788560444	-0.00010020793147897777	0.00010228249228510547	0.00005979545973891495	-3.2023316983627133e-6	0.00003344706861436569	5.611535854541225e-6	0.00014444321915570035	-0.00001448423742658751	0.000025488733355673785	0.00011081194926808165	0.00002068944402443808	0.00010039449700836227	0.00004799818445852876	0.00002048695767641875	0.00004577282467409012	0.00014571189984103567	0.00006286549082081776	0.00008586904326875915	-0.00006282625024112612	-0.00008125438782290867	0.000051299650571432444	0.00004034034883819777	0.00004547913839633279	0.00004593579621837294	0.000033402641456995386	0.00009081522538871652	0.00003455114827339765	-0.00001858022895878178	-0.00009807499971676256	0.0000956671858293054	7.323647340464189e-6	0.000010415297887150528	-0.00004181599628452074	-0.000032683078477160275
598.2	0.00011097237536974982	0.00007755305240039016	0.00011754019665914966	-0.000028126953573480996	0.00005816632732453249	0.00003817321515738569	0.00003848920756326446	0.0000703076174824649	4.681352748638984e-6	0.00007606467651330163	0.00008062302193615183	0.00005763831174732321	0.00002413327192172334	-0.000023110032429752945	-0.00007769139460997177	-0.00006393896448828333	0.000030307621243682175	0.000029076309108144257	-0.000035535781651083694	0.000029177949502578405	-0.00006134470251109526	0.00005669487525969904	-0.00006191026467309801	0.0000795164863975188	0.00011884129336061646	0.000054392919446298425	0.00007417075051282236	0.000014264351829399393	0.0000663685050300175	0.00006266003123441759	0.00004589054483375235	0.00006469325194047608	0.00006900680755483185	-0.00003831534592574466	0.00005402115138319732	0.00004838246466552537	0.00004334796135278813	-0.00001729498607682054	0.000026916012009338048	-0.000021106611835284796	0.000032859604280901764	-0.00002926924489553703	7.779219424694341e-6	0.00001609274931312947	0.00007907998565812259	0.00007626858615937003	0.000024363204975951655	-0.00007622528356807023	0.000012694126274085898
598.1	0.00005995040278709715	0.0000441381760791577	0.00015366976680052766	-0.000059512468818112975	0.00008127569095945558	0.000027233140952197923	0.00010756996131688302	0.00003950680535592004	0.00002848272713092191	0.00002610796875279797	0.00010360345275409767	0.00011637385265552804	9.803670701619237e-6	0.000024450669197742492	0.00006944564428305553	-0.000014026545268858424	0.00004081160850058419	-0.000025034840666332128	-0.0000342940936046996	0.0000656870518035225	0.000053934868495909564	0.000047183518435685026	0.0001018020776661094	0.00007764781035849977	0.00013773392901145215	0.0000328034739029033	0.00007706594296548523	-0.000010899651558696494	0.00007338847036197621	0.00012455854523587631	0.00005288702052372967	0.00007514002190890785	0.0000385002110451098	0.000040080286588547255	0.00009548043335625041	0.00009804095486738055	0.0000365966495449014	0.000022262819310228397	0.000024500675080184054	-0.00003189933789375436	0.000039014731403526966	0.000011334482977328436	0.00003691804822741492	0.00001304162551963722	-2.063228660055715e-6	0.00010539496979891929	0.0000834747165820708	-0.00006692546753082012	-0.00004172360653284383
598.	7.938660501938846e-6	0.000026439082924671384	0.000035461942889552776	0.00003314394428695776	0.000048972843842239795	0.00004029069344519236	0.00001788083911277633	0.000038418058775889304	0.00009414555872239071	-0.000029573672754690677	0.00008750099886314649	0.00013790131270455594	2.0115688780831104e-6	0.0000866642626490084	0.000054044717632132795	-0.0000756965474416249	-0.000044222671055062224	-0.000044267074894954985	0.000044992747456529	0.00005545561003642291	0.00009674465195327347	7.247553504217341e-6	0.00014521841719165884	-0.000035415555361365604	0.00007696163633707373	-0.00002982693219983098	2.9391509097741283e-6	-2.8054071145496774e-7	0.000014116333797640243	0.000028318956245317185	0.000014524822709599867	0.00003416476599585288	0.00010052999739951274	0.000016661117233955215	0.00009544073399151567	0.0001483832963256819	0.000035405327604193485	0.00007153754701747796	-0.000014806216196704106	1.7274718484015634e-6	0.000010556413008519235	0.00004224614972596554	3.4851467281546487e-6	-0.000022174574216226378	-0.00004188239470636085	8.299981947017428e-7	0.00007194182468823138	-7.704911580421753e-6	5.411725997127791e-6
597.9	0.00006672391911505076	0.00010299671945458895	0.000046219700165394554	0.0000641462958551906	0.00010775545390773177	0.00011832719116879029	0.00010572458947710867	-2.992018806926561e-6	0.00008215452659586628	0.00004833081840864144	0.00004742830726121557	0.00007730518105644277	0.00003093146567620123	-0.00003242612958512905	-0.00001896157588751429	-0.00008934003683672481	-0.00005039110842786816	-0.000036606336784284205	0.00004797682647199073	0.0000758658368696912	-6.010986348512203e-6	0.0000341500505785857	0.00012139856440132555	-0.000030485695693810777	0.00004850009487748227	-0.00007139247333577456	0.000022059911326029807	9.339506494148055e-6	-0.00003594039016315543	0.000058903523266672086	0.0000553487516751948	-0.000036387441978657614	0.000036438483943198495	-7.215251083256784e-6	0.00013024746618102385	0.00005833293182851491	0.00005142567310026272	0.00003735394603559653	0.000030323933710494997	-0.000014346245429825492	6.1412861626877615e-6	0.00007712714810956932	0.00003660262646133039	-0.000019907382352111328	-0.000015063249374679992	-0.00010561459067433453	0.00003427473481235752	-0.00002635897058543439	0.000028549700560355367
597.8000000000001	0.00007885379740127303	0.000035623134137641025	0.00007482106281391175	0.00007025100259484932	0.000013573475599533094	0.00007967729018146332	0.00003754725044850152	2.7219024211687327e-6	0.000058491594044601656	0.00006831374427258594	0.00006003682294189182	0.0000626278894936595	0.00014686689790284935	-0.000017963910138080404	-0.000015056368732826376	-0.00006029009625109911	-0.000058501985712079805	-0.000036571969321235914	-0.00005813455874169348	-0.000031737494089055664	-0.0001271845025298944	0.000015771095599339272	0.000042133712396653	0.00004492410195129057	0.00005176451091840789	0.00004630023068544362	0.00001951369497783296	0.0001391248213826463	0.00007839403575656544	0.0001549769765622793	0.0000412341262761808	0.00003676920542027362	-5.768831278594445e-6	0.00007668293624304884	0.00007746549473407877	0.00007904336914598344	0.0000770778115390216	0.00004956559731673209	0.00008222742685837108	-0.000019905039339101102	0.000017889368126389433	0.0000835650215066916	0.0000870991541364641	-8.770789945023869e-6	3.095609241248105e-6	0.000026932043823592262	0.000041271338967373056	-0.000021730373091381205	0.000046905085636119045
597.7	0.00014635263792371408	-0.000021813606063849764	0.00010732204694446519	0.0000871781233011138	0.000023274860500426703	0.00014120273734447104	7.1136317109042805e-6	0.00008175322829278913	0.00010717700108970377	0.000028530539223957646	0.0000300907258110356	-6.042804022137335e-6	2.111066942007966e-6	-0.00004097045868108509	0.0000698254212776493	0.00006334048717786522	0.00006960702411019122	-0.00005472773615075331	-0.00007327505192503048	0.00007009933062791018	-0.00007450422149141286	0.00008395548999133614	0.000021791880232109338	0.0000657980468015502	-0.000031436920650551334	0.00006640163412618296	0.00004882762312040013	0.00012444042408154917	0.000030263364508954363	0.000036768363824296154	0.00004487850201546975	0.000017991339614395353	0.00003472743609224194	0.0001591867429782062	0.00008131764768993857	0.00011257702297994176	0.00008815294669257753	0.00004651102495966608	0.00009979311600017447	8.730834729599385e-7	0.00007249186828665682	0.000027159346870301415	0.000022788519882878866	0.00007089684471047147	6.647662130936471e-6	0.00010892435036506403	0.00007700381699725629	0.00003397161499844427	0.00004932297730243607
597.6	0.0000929277145822294	-1.193584846921882e-6	0.00019435716149387668	0.000035114746518068705	0.000027482260599252076	6.847216034781377e-6	0.00006105965680121372	0.00007947921293613765	0.00007229418707464941	0.00004453315303330909	-0.00008740295308148387	0.00005679384824719028	0.000022804510898278524	-0.00002526657532003173	0.000058030644961191054	0.000046595552078574666	0.000011897654141592494	-0.00010074010156214411	9.362428984864778e-6	0.00011048738200432326	8.75520965053159e-6	0.00006510581297465783	-7.110600854454466e-6	0.00006209701529294837	0.00006644144211145695	0.000025899793279360207	0.000021530803537192085	-0.00002809926169218677	0.00007384001426737396	0.000020350649993561558	0.00010815365910119095	0.000052486755387534775	0.000054410386781161084	0.00006281525311237497	0.00009266934091939431	0.00012821630356433	0.00006958018716045312	0.000058404379840293555	0.00007813240780371521	-0.00006286179375472478	0.00008711807183989757	0.00005477410057100841	4.425253003347177e-6	0.00006756427297510681	0.00003620177311246016	0.00008851043127607508	0.00007200021571978625	0.00004330488687533635	-0.000015052988819855279
597.5	0.00011123219016486867	0.00007373742212755104	0.00010654839562849189	0.00013701092949046432	0.00009523375684071373	0.00003652564718527627	0.00007905429116621879	0.00003546536812510058	0.00006385731041801639	0.00004707962802018438	-0.00002698230175322046	0.00008352908088446462	0.000040460259564364626	0.00001045453667886547	0.000042741735683106695	0.00010310804267129375	-0.00006646696574519964	-0.0000344967287647821	0.00003700011337643231	0.00013347127093116967	-0.00001864298746709716	0.00005847569981274095	0.00012243353914537556	0.000023184822966227948	0.00010004913946752582	0.000035526388516996154	0.00008418011702159131	-0.00002193515370797896	0.00008350086129808728	0.000041199234024652857	4.963462853667882e-6	4.650838984947059e-6	0.0000843450983032024	0.00007442887062706191	0.00008342112312122133	0.00017158690105720836	0.00004895158968332955	0.00008535110286451702	0.00006110974653207539	-0.00005435176766002924	0.00007319643481701369	0.00005416763314186374	-0.000018569465813394	6.687392461553628e-6	-9.1177130296896e-6	0.000048921107959539333	0.00008569427221174195	-3.096822024654494e-6	-0.00007520048742499696
597.4	0.00012037426856885446	-7.644534326156153e-6	-0.000040181544826481856	-0.00003768524473982978	3.74972322247081e-6	-0.00003996148556621802	9.115346840790324e-6	-0.000057696299207215195	-0.00011011657403462131	-8.228444734634295e-6	0.000018877461604929257	0.00006089701881870291	0.000030975975797072126	-9.589151799324158e-6	0.000050269820811719004	9.277262295013833e-6	-0.00004301463510746986	0.000010374030837846219	0.00003253717194277109	6.357228143854496e-6	-0.00005212210173300065	0.00006528098188962074	0.000017927249609025184	-0.00007131895282229159	4.993481297869585e-6	-3.6065792293615766e-6	0.00008826638818690471	0.00013243797863825632	0.00008906339171456886	0.00008150106782991816	0.00010001781665658163	0.00007426879029864124	0.0001233253865590267	0.00017425189340962994	0.00011213976211924098	0.00011814752802827194	0.00008932405777161735	0.00009410748751433578	0.00009843507332885059	0.000046373405069059924	0.00005613744572356035	0.00003483742020607558	-4.974401183120196e-6	0.0000529131584950072	0.000041301124740158324	-0.00001748598197234373	0.000040978403393568955	-0.000022076195378180353	-0.0000727129798665991
597.3000000000001	0.00007179835105989191	0.00008315625120071474	0.00004944133571335591	0.000013693857914870376	0.00010935398322011625	0.00009983227953844692	0.00013136535806751177	0.00013327515970935119	-0.000020370680483279144	0.00008446303007238746	-0.00002734592789510694	0.0000620244470326015	0.000028598275079835927	6.334291162583078e-6	-2.0038247710056298e-6	-0.00009074476359827387	4.924084383174197e-6	0.000019708719837140712	0.00001470905888232346	0.00006190977810622051	-0.000038792511961538515	0.000027254697802117833	0.000013036641949734413	0.00009896660252425285	0.00006689898813886616	0.00005037923885710316	0.00017462726426257865	0.00008811493999974713	0.000014896853380158003	0.00011910969531094359	0.00007757713472496226	-0.000021153578362041787	0.00016184497559759868	0.0001330905338109858	0.00005850139954180829	0.00006928177711004873	0.00010815335759903231	0.00009636462652393961	0.00003552577348076201	0.000049370766046054366	5.798860423515471e-6	-0.000015507634541612823	0.0000996397672160614	0.00008092809495626642	0.00004832104959537963	-0.000014611992486895131	-0.00007769739710843779	0.00003874273833747408	9.536246306844859e-8
597.2	0.00008520351484347184	0.000049478375262253085	0.00003028734813983268	0.0000630076594885055	0.000029699131695780744	0.00010844503628858114	0.00009506777399572015	0.000018779803923235752	-0.00003653364479535136	0.00003039385315758219	-0.00005720131179533209	-0.00003743372244473032	0.00001005590801733941	0.000026305304616197656	-0.00005593247516141947	-0.00007312186733243675	0.00004117565828031277	0.00002051394084543521	0.00003062512961019294	0.00003937620681994053	-7.667533890161626e-6	0.000012523825132449944	0.000031605920096785376	0.00003968052676946835	0.00006408468779630882	0.000024832788631697962	0.00011255391065487992	0.00008058321801525861	0.00005110092165846008	0.00012760334277095344	0.0001695050541398414	0.00001488091542139802	0.00004843942832033161	0.00009568736261950293	0.000048281677472795454	0.00002567507458803921	0.0001251472514412898	0.00006953725319121465	-0.000025838043639373777	-1.5832309235422603e-6	-2.6076593846429807e-6	-0.00005444818499384911	0.00005234853204998386	0.000037678891727406475	0.000028583014781704273	0.0000575734757348463	6.531791787978772e-6	-6.433302025261894e-6	-0.00003478525756808827
597.1	-9.192619409539545e-6	0.000048887974604971564	-0.00002674001831891332	0.00013914356620360304	0.000029242771802116997	0.00006215295121754066	0.00008647694198086518	0.00008575010629419557	0.00004916820662852955	-0.000011813126435760641	-0.00009676524690137065	0.000018482846150711486	-0.000033424752795706275	0.000046895974735432564	0.000053845921087791295	-0.00007442857397123922	-0.00003502164103682051	-0.00004358762912081919	-0.00005178291223674936	0.000010850385728016008	-0.00003502821077744169	0.00010753330508877545	-9.009688142874926e-6	0.0000894679976864937	0.00010718662914812474	-0.000016198004506477775	0.000015877385153269233	0.00005279622009265004	0.00003312833175849078	0.00010827724708902988	0.00006213430913751936	0.0001659908638338748	0.00003600055937107841	0.00012227036028336633	0.00006197361407524021	3.0603649991965584e-6	0.00011081087638198454	0.00008978141857417207	0.00003355920525870875	0.000035111932223500905	3.3054239411536053e-6	0.000015916009884389112	-0.00004462018524459119	-0.000023975110063391703	-0.000012635079011517791	0.00003060365100159487	-8.590282943025018e-6	-0.000013520044488981027	-0.00004826870408136253
597.	0.000163547544046402	0.00007069469386772039	0.00008139049147011575	0.00012621292407710997	0.00013173526780877414	-0.00001933368205375645	-0.000053744344738775245	0.0000502519267270955	0.00006396568987795602	0.00007500716553115874	0.000021107211170719687	0.00011768954669754495	-0.000033080943168768416	0.000047031922357023553	-0.00005006298955183788	-0.00007149952828269755	-0.00004042987900664216	0.000013739869051770903	-0.00003563768602407397	0.00007145403697218463	-0.00012120699443964766	0.00007750247703955192	-0.00006268023986917451	-5.280898966477773e-6	0.00009305734956197966	-0.00006094042522472912	0.00003812437743399248	0.00011112171932163573	0.00009517698505725937	-0.000049261550324016705	0.00007071530503613343	0.00006429502165104362	0.00011084414963243685	0.00005980205468224263	0.00004019454067217067	0.00009746292880898285	0.00006951455981082648	0.00014920515904060332	0.00006856839196962678	0.00008057072941052626	-0.0000368602286968824	0.0000764957437345546	-0.000012313251777006459	-0.00005117609139936328	-0.000029181077236914324	0.00005861794904397448	-0.0000662940412706398	2.1305029377969675e-6	-0.00006966982446543674
596.9	0.00018949811472358406	0.000056337170661031605	0.00021256185763375985	0.00003776488535350046	0.00004148258140537604	0.0000716284703369486	-0.00001298735681062387	0.00003645795325974311	-0.00002255109943781533	0.00010726139317044337	0.000012956428108071023	0.0001057966878593313	0.00009500193114380786	-0.000021729681084186826	-0.000046524328466588574	-0.00018703762859483927	-0.000038384230208208525	0.000023587931159856994	4.479025417162809e-7	0.000029603817041217635	-0.00010206595258778948	-0.0000398420331834805	0.000033325395259523134	0.00007507443289217152	0.00011121358270803786	0.00007433956520103624	-0.00008699718275626102	0.00008552864298059883	0.00008296009108807125	0.00003429668678107163	0.0001088082905813337	0.00007551342944145319	0.00004056717053098684	-0.000012232591300778138	0.000011260445603880964	0.00006893975511407974	0.00011813197270513963	0.00013090074550017481	0.00002003713061976803	0.00008753210608035826	-0.00002553925708547712	0.00004659351419258332	0.00012947207153769905	-0.00003954525563178683	0.00003813998261877702	0.00010339588055963302	-0.000012475551065433186	-0.00005211550693397933	-0.0000959036470304164
596.8000000000001	0.00005187712303052322	0.00003720231208217263	0.000021283904810589035	-0.000056346547468708556	0.000013202025594725503	0.00010926602201792296	-0.000035775473152218966	0.00006301864215320451	0.00003800716814507332	0.00007985046715764898	0.00008543225822779789	0.00004039814375018995	0.00005263242605109864	-0.000010413838206890197	-0.00004474418301162291	-0.000055774990524755843	-0.000027053424812229326	-0.000010742038395839052	0.000083077437021364	-0.00008426933746934511	-0.00007526737103032022	0.00005510128115782478	0.0001372630589000727	0.0001458375414729387	0.00015476159782703986	0.000023353987174854785	-0.000014974154327506987	0.00004559011369527614	0.00006491198533534312	0.00009854130577953959	0.00005783846968396543	0.000045372967226165194	-5.24206653470086e-6	0.0000504106109199545	3.3262931846771906e-6	0.00007773353433063052	0.00014847098095692362	0.00006478120855270003	0.00006165526692167948	0.00008463855686104839	0.00002683164045433894	0.00003058861188294931	0.00014987704319635147	0.00003584769772659198	-3.3441778375740063e-6	0.000040081142706056266	2.1969250632704416e-6	-0.000026785116108233656	-0.00004724028617212452
596.7	0.000054325641859803744	0.000033290953168711435	0.00011348417416871457	-0.0000578493133011015	-0.00009232735930836365	0.00008241004171809979	0.00001516880341296179	0.000048231714414138544	0.00002831414125430395	-0.000029639059960320714	-3.5655118498989197e-6	0.00001830246058363946	0.00002135691662824341	-5.042322198861787e-6	-0.000022228770808658564	-0.00010280719975846118	8.201647775196816e-6	-0.00007854543805585374	0.00007014476170651058	0.000018248941284562128	-0.00010487747963521806	0.000030548883408061295	0.00007243137049599139	0.00011192008055357443	-0.000018509215754529506	0.000024761657819567334	-0.00007453019588697486	-0.000011383649659404744	8.895825978796568e-6	0.000029306133008738247	0.00005415979523121709	-0.0000388352229982726	9.53933548743375e-6	0.00012350206303239275	0.000047541826140238966	0.00004976888230367545	0.0001386499509466996	0.000015243767691776309	0.00013752138935257586	0.000060780959197046414	0.00002655936716924597	0.00007514771270334769	0.00008684527395009632	0.00006568405651170421	-0.00003791516012647786	9.563659562090553e-6	-0.000016180144935663485	-0.00005945804421080667	0.000012726614456291884
596.6	0.00006640330742168454	0.00007780402383811546	0.00008028995175367778	-0.00006390296916360165	0.00006306807363054757	-0.00008774423813149948	1.0118632240381292e-7	0.00004428175203701673	0.00002939945276327413	-0.00003232215645243293	-9.09699777904727e-6	-0.00002526967179975976	-0.000011865073216646283	0.00001260349294706827	0.00008660039736821563	-0.00004592458357297116	-0.00008278440249412754	-0.00007925832948159559	-0.000028939750765536506	-0.00006934000025190333	0.000012905028352364035	-0.000027274515451610468	0.00008256846855418089	0.000041594192945643805	-0.00003604494581622468	-0.00007615154973715763	0.000016351384824906323	8.894778559112606e-6	0.00004039200618498182	0.00005966649151347702	0.00006494472041540778	0.000057751432389002895	6.788223354204452e-6	0.00016154919283847304	0.00005694598299753433	-8.199858074615005e-7	0.00017842373299290542	0.00009853376724854435	0.000044745686448930324	-0.000032784915535762765	0.00003456672108307996	0.000061423828656845	0.00010104450613058962	0.0000689961870914599	-0.00006391691913588633	0.00003033858061075562	0.0000560546895265367	-0.00009242576919899683	-0.00003701707163446933
596.5	0.00003839126473712661	-0.000012487538065500581	0.00006757779773259353	-2.94152493673635e-6	-1.5574170674616472e-6	-0.00006357323886804398	0.00004945532578357195	-0.00002232965404976407	0.000027278210365466317	-0.00005210252747459361	-0.000021477587959127577	0.000041157352606991415	-0.00011936431860569705	0.00003866732010287697	-2.810484239028533e-6	-0.000030362221551607835	0.000027182946285135847	-0.00008839500240745692	0.00013010818063592542	0.00004019387757380002	-0.00007811355876636745	0.00010101437451478829	0.00005172321843666732	0.000028597915125586065	0.00006821789444992563	-0.00011421010813642942	-0.00006215568027077831	0.00008719280692351037	0.00007434575863046744	-0.00007039640867078551	-0.00002468036424532529	-0.00007243359706133405	0.000034959625341988385	0.00012639727182499544	0.00010107742130378532	0.00008489464480304809	0.0001830525033800234	0.000133376050520863	-0.00002527210853797349	-0.000056809064970180065	0.00008018528349216998	0.00003123048736295591	0.00002088300322822799	0.00004366340718380155	-0.00001756443946032872	0.000026615446194050486	0.00006344038189018772	0.000020334518076400626	-0.00003066715170912499
596.4	5.88425896252207e-6	-0.000024341138188203088	0.000057512298413603846	-0.000011386375615249364	-0.00006627021499794629	0.00006248427992092652	0.00012734396295815614	0.00003605455737193513	0.00008827058557913311	-0.00006828688169736543	0.00006153225332037667	0.00002920472429401421	-0.00010867717231168021	0.00008012735367315202	0.000013288162123097152	-0.00006872915416032612	-0.000018255647463988206	0.00009409647999587436	0.00002539140968775035	0.00004951046767016447	0.00002167696909309288	0.00004667658168282799	-4.156379592396306e-6	-0.000056309090028849466	-0.00001663575773544029	-0.00007096184723905513	-0.00009093906672173714	2.0420314133039735e-6	-0.00003671838614687715	-0.00012897820302414957	-0.000034034749627137985	0.00008422020824950467	0.00006432429721756797	0.000053530243526627104	0.0001866471415323393	0.00011930154408445131	0.0001362093554378939	0.0001348599770891152	-7.086765080284458e-6	0.000042568357631644435	0.00012793049014196098	0.00009587960414147409	0.000060510587192911605	-0.000031170804888190564	0.0000654861937483182	-0.000049303999277568995	0.000041928499910414675	0.000030164040779892814	-7.845997745876572e-6
596.3000000000001	-0.000013899653114595016	-0.000030992176640065236	4.5385513183125863e-7	-0.000014178207779290415	-0.000026701314497680347	-0.00006081689813850046	0.00003948677547034199	0.00008724348738297184	-5.541301586954744e-6	-0.00003086721082332777	6.4642850851614895e-6	-0.00003825568435878622	-0.00003142616293295571	0.00004230117326215491	-0.0000146433816349484	-0.000036639338938873325	0.00009720367425646774	-5.188203074735588e-6	0.00002982167078790123	0.000028628523093796863	0.000025501368382780672	8.102345285763135e-6	0.00004899337205489216	-0.00004371357446347119	0.00017070212855730812	-0.00005393311638880734	-0.000050412899120918755	6.999979333572491e-6	0.0000821642195453282	0.00004071327585593658	-0.00006769324225030566	-0.000019365496645349258	0.0000592698655393445	0.0000492871164991444	0.00004712360431408884	0.0000636590917436467	0.0000779900785867684	0.00009604513753239538	0.000092291978395042	0.000045531852242739306	0.00007761455047589733	0.00003830936106091717	0.00003306808145604567	-0.00003214278524217205	0.00002093034461941836	-0.00005423006279919237	0.00004303870244175581	-0.00008906692365002175	-0.000017367575640030548
596.2	-0.000019963140625525922	-0.00010417363683023597	1.1930779997687535e-6	-6.753648267298627e-6	-0.00003259819994686996	-0.00004335611412144524	-0.000042618481382367376	0.00004819691292057327	0.00007688241716766975	-0.000054842961915415364	-0.00007810825980661233	-7.927326550716976e-7	-0.00001865822543154202	-0.00013272637960894598	2.220467430930309e-6	-0.00008951999378581332	0.00001942917315499339	-0.000046374117856413295	0.0000267037799546724	-0.000012739372377691455	-0.00008568517107770259	0.00005986365248228179	0.0000620942045873462	-0.00007554137374127614	0.000025394275705913213	-0.000022652047604308746	0.000040505128360386426	-2.484697659358424e-6	-0.00012398964936509923	0.0001432565014746528	0.000030512171768344677	-0.000038823115175606835	0.00007638643679024661	0.00005721377916076364	0.00007330618446523979	0.00005436672871915392	0.00010476041340900636	0.00006737678238167414	0.00009299689748286273	-0.000016338124412776974	-0.00005565416811638186	0.000022085374477244762	-2.357085713365345e-6	-0.000017092466354511552	4.098234069298951e-7	-0.0000246789943254655	0.000039687447811896236	0.0000370543789508836	-0.000026112940042770964
596.1	-0.00001736407712647672	-0.000055873403602870795	0.000029963066408310882	-0.000016889460150600844	3.1395121153754137e-6	-0.00015023147961907223	0.0000145577451658609	-0.00003956576019410788	0.00006288797538621827	-0.0001419507191156233	-0.00007586872622554419	0.00003158957531016293	-0.00003132417165520757	-6.511940351485853e-6	0.00006116198777094168	-0.0000540794851830842	-0.00007085055869968102	-0.000028389530485956814	-0.00005674700160724754	-0.00007906955833757737	-0.00003217671432966551	4.081794161695848e-6	0.00012014292677766105	-0.00002129842115283552	0.000017687240402586193	-0.0001789887818799356	0.000025574621081484524	0.00003722385461454221	0.000034167580204880404	0.00002629614617166915	-0.000012814070847686465	-0.000056986445699896965	0.00008981214688678736	0.00006171640140820888	0.00005910177892248042	0.0001058581540470682	0.00007543424835938783	0.00003378008820266725	0.00005684374984570988	-0.00007122017511828855	-0.000022325328371749565	-3.1859523620495237e-6	0.000040300318198180245	2.7707300887615642e-6	7.049278875142441e-6	-5.856075977974684e-6	-0.00002321108415022038	0.00007447010169599726	-0.000025404641819505226
596.	0.00006864196965465968	0.00003605388297772471	0.000010315537800796401	-0.000034599811370398005	-0.00010200051692601389	-0.00005765886843266334	0.00001597794328809286	-0.000046669501602272545	0.00006790735976617959	0.00002371198659297749	-0.00006314386856936619	0.00005772252632530975	-0.00002775774782481883	0.00005476654130489354	2.9341731902245545e-6	-0.000048707758509544026	0.0000165117875425304	-0.000028097128996652856	-0.00013047559941432104	-0.000037617459556778444	-0.00011816168801658492	-0.000015808828673265964	0.000031173566480091196	-0.00004086392939582262	-0.00007363654854712423	-6.959557005299603e-6	-0.00014382724119309524	-0.00015517465356646462	-0.00001475664477976107	-0.00009288090804814519	-0.00006216566736147146	-0.00009809586019434048	0.000025506093357262004	0.00003612125015572267	0.00007008815172197962	0.0001445477633006472	0.00003575305473740098	0.00010094163836669363	0.00010295111612626404	-9.15682868735051e-6	-0.000014996969629277054	-0.0001287079722857415	0.000050086213861301316	-0.000030688561183557335	-0.000010254741827817558	-0.000052653645765775975	-0.00004486701708854624	0.000031680474097297704	-0.00003177355019093917
595.9	0.00007942081888803982	-0.00003353076566532637	0.00003078075570325776	0.00004719726185242431	-0.00014170742808471262	0.00001995876705870666	-0.000049268389069422747	-0.000016652055340419604	0.000055886456110353086	-0.00005858400989650966	-0.000051547292743677254	-0.000057203069411297064	-9.675760956080132e-6	-0.000024858287301739512	-0.000025404303860711877	-0.000010326454609503683	-0.000027355282350953468	-3.1097214480236254e-6	-0.00007966906038758553	-0.00003230933528322793	-0.00007072947000062125	-0.00003251820975897316	-0.00006371865382070472	-0.000022998604745714184	0.00008224458177047008	0.00007359160121741561	-0.000049340036285752084	-0.00006976840681334297	-0.00003744214006270385	0.00003019030817725903	-0.00012175139575421574	-0.00010043224049324816	1.7819709251963909e-6	7.137721796704599e-6	0.00001246373581539728	0.0001028003534499777	-0.000026604900798697493	0.00011158370484805823	0.00008744986668957496	-0.000014751438591027904	-0.000039051770008423305	0.000019556290326015386	0.00003629006071417853	-9.079468242408825e-6	-0.00009569351895462697	-0.00004886475300733984	-0.00005811225509334937	-8.325316232455795e-6	-4.37170538907889e-6
595.8000000000001	0.000021822165408850894	0.00004803269169661972	-0.000029899594483611135	-0.000057176343188020194	-0.000053568706441798654	-0.00017674406403245385	-0.00005275487481212483	-8.780588929705873e-6	-0.000051269596263959295	-0.00005535572634102663	-0.00010397706312711693	-0.000014708881043252157	-0.00002151454497287787	0.00008145536690902484	-6.324832842350629e-6	0.000036894455022243235	-5.6951379742450956e-6	-0.00001758643760531546	-0.00005544771152263878	-0.00010207961519052613	0.00001532819972927499	-0.00007234586061352703	-0.00009331509659108995	-0.00011733235218541463	0.00002503959817825468	-0.0001059468186297924	-0.00011793259816323849	-0.00017720048292057465	0.000031817553329167896	7.60828459220157e-6	0.00003707813831613959	-6.664049534230236e-6	-0.000050894863893692874	0.00001453317784656	-0.00003895189203035556	0.00005538539769038139	-0.000047826208803483014	0.00005336859513660056	0.0001140397128185831	-0.000033105227850527016	-0.000028555234810199225	0.00009972193205026752	0.00009119821908736892	0.000031462749090416844	-0.00003575092400317405	-0.000025298817504048594	0.000024072899101748717	0.00001546319898242469	-0.00004024921941579116
595.7	0.000013119727319339562	-0.00005838856059109841	-0.0001188358233563708	-0.00001202569472565565	-0.000051757139406069885	-0.00008905509174210002	-0.0000641438793860434	-0.00008214780640784295	-0.0000813677634006113	-3.5046484343673163e-6	-5.529367123991025e-6	-0.00004729610289598499	-0.00005416358440420482	-0.000015982710883199898	0.000053965045265047694	-0.00014776690473714823	0.000011067039077531488	-0.0000683649680034308	-0.00006451318603850837	-0.00007404019753941507	-0.00006548833241400982	-0.00009295267857983394	0.000011555600876160515	-0.00015727094417077543	-0.00003979562089570747	-0.0000556205280497791	-0.00004358880139803993	-0.000015140285067595147	-0.00011704661215741519	-0.00011994560449021513	-0.00011402659756793895	-0.00006784529878662912	-0.00002916342380991617	0.000017293208195675586	-0.000014833147451122779	0.00006164318644663986	0.00005901998620446168	0.00007904404644488752	0.00004580259598860308	0.000022065105106150806	0.00004635250364412986	0.000040636791294154314	0.0000650009391847512	0.000030428749290418727	-0.00002328233565164305	-0.000039590041868534226	0.000027339879932806622	0.00003260928793337918	0.000011769941154729436
595.6	-0.000024034353175359072	-0.00011091581386864218	0.00001482290760355068	-0.00003453417648751681	-0.00011573948929501017	-0.00009678071484907778	8.237229594223674e-6	-0.00007738938421633273	-0.00004148406588037766	-0.00011300060992737776	0.000042953353812624876	-0.00002328361128313537	-0.000011091763769593488	-0.00004765889159636839	-0.00004775451034564445	-0.00012287686928175845	0.00005007105795608978	0.00003711292980456065	0.00003310613174819191	-0.00014996142450594165	-0.00007989625100758212	-0.00010635845705225588	-8.015801274290317e-6	0.0000257350309528177	-0.00003491320547287084	-0.00021361791678039976	-0.0001354948357826756	-0.00017506682647426528	-0.00010205747255240761	-0.0001411193107351761	-0.00016294590771924705	-7.5617820549540374e-6	-8.062787829478424e-6	0.000020754779696274617	2.0646755871240577e-6	-0.000028874367951224213	0.0001100201143716818	0.00003503922494962357	-0.000035700919702960565	0.00006314327300678636	0.000035871233598610476	-0.000027228720530068618	-0.00003560434631394023	-0.00001705413578305948	0.00002624751663867035	0.000045609125764676935	-5.623472409302059e-6	-0.0000348291529336954	-7.636975490599098e-6
595.5	-9.78636733024103e-6	-0.00009661592495126331	0.000024262943809802738	-0.00022777699680444854	0.0000464457158713505	-0.00024359367677062268	-0.00009957674583224648	-0.000057822826102488746	-0.00013237382094807723	-0.00006635661588831391	0.00003610173477074975	-2.1456641910882243e-6	-0.00010129603565332617	0.00001883361729753669	0.000025494370918064408	-0.0002660241629617112	-0.00003775836202869857	0.000047888137123633994	-4.937781936858359e-6	-0.00006993856298814672	-0.00009773254086023779	1.964545110939728e-8	-0.00006019203388086808	0.000016728173688769008	-0.00019895377933681847	-0.00014842760169798394	-0.00003880021888364313	-0.0001742090851130822	-0.00010967743963414185	-0.0001222829566939041	-0.00012308192717253358	0.00001050574702731511	0.00002230364603806533	6.4639986865958055e-6	-0.00002262160827022899	-0.000013577347844809118	-6.9311723793615565e-6	0.000021203650614579864	-0.00005617222329689327	0.00005797725966166648	0.000013073303258152925	-7.488609215998253e-7	-8.847145479142071e-6	0.000016142186205423932	0.00007700357164768858	0.0000704549170909958	0.00002537516935704468	0.00004641488812304617	-0.00011146206581678488
595.4	-0.00015058314069300844	-0.0001482480786036581	-0.00011770962786177495	-0.00004141856867146559	-0.00012106572604834526	-0.00009787844629995112	-0.00011854070932634046	-0.00008364982426130603	-0.00006758928329311101	-0.00012366657236407392	-0.00010626248923627222	-0.00003906837588387924	0.000012675139819721878	0.000011690173096117699	0.000030414259624279944	-0.00015246938873433337	5.661987882783459e-6	-0.00003227376994009735	5.432241944085072e-6	-0.00006655705004669007	-0.00009616887798116725	-0.00005173365554913314	-0.0000817188677848308	-0.00007255100326364325	-0.00012853517968910226	-0.000056591263949877	-0.000052447299054396814	-0.00007569020080051508	-0.00011779102564684525	-0.0001816493489475796	-0.00009710104247883679	-0.00008030981759999584	-0.000035779294219003826	-0.00008606612762054838	-0.00003830138143692948	0.000019854097981856844	-0.00006185815358659036	0.00005539914212823212	-2.7160609616550854e-6	-0.00002476030635360305	0.000028578265312986448	0.000012290696641270731	-0.00003851331815173956	0.00004704930235746833	0.000029997119106138124	-2.121618021107193e-6	-0.000018732429440271385	0.00003771645953325143	-0.00003942682360334705
595.3000000000001	-0.000011442239369147486	-0.00015502562031816428	-0.00020856567474233315	-0.00023734464891642148	-0.00007174280906245096	-0.00024916283724328125	-0.00009619818891438906	-0.000042818929858700294	-0.000055761856108746486	-0.00011968265824010456	-0.00004159799365866933	-0.000025400979057463622	-0.00007472073338373038	-0.00009312352835786985	0.00002211495661819888	-0.00016106054364661197	-0.000024898099723453502	-0.00012661413712845084	-0.00006897236682678319	-0.00007061802102227647	-0.00004863067488005595	-0.00016620828484353672	0.0000867566481786069	-0.00008762352973706808	-0.00008593908612518347	-0.00011506409625256233	-0.00013581375057155617	-0.000039123262787726744	-0.0001563194227348654	-0.00016942222803021127	-0.0002495573822416579	-0.000040486282206159596	-0.00010105761678236039	-0.00010973276781502713	-0.0000526614986565673	-0.00011931942403640637	-0.000060726320144144	-0.00007476096430663657	-0.00003260952122770764	0.00003659212687879788	-0.000016796054831205758	-0.00010305911151385985	-0.00005331797118800669	0.000012122834184575638	-0.00006494522624854984	-0.000040454929297213104	-0.00003955165177032395	-0.000015653494733438428	-4.346015679823646e-6
595.2	-0.00018766097112434197	-0.00009945073993042142	-0.00011727522091580756	-0.00011548954412440332	-0.00014460911874280934	-0.0001650183110342403	-0.000047369514777892906	-0.00004083912994868679	-0.00012187855258197241	-0.00010794820232772626	-0.00008862687357182573	0.000010260399219445398	-0.0000861013172803762	0.000027665184999018878	-0.00006229556173761652	-0.00017401784149222334	-0.00001550857485318864	-0.00003560965447410214	-0.00006184785806228617	-0.0000417736434294727	-0.00003256800395308842	-0.0001646389767591518	-0.00019721657753155828	-0.00016490404002281837	-0.00010847759742868241	-0.00008750662106157406	-0.00009530316327287372	-0.00011926692813183368	-0.00012252747391520015	-0.0002078146890056216	-0.00010148021699334328	-0.00023398133037273798	-0.00010824602285520558	-0.00001107243378068144	-0.00008922953570539235	-0.00008731339093441019	-0.000024259549956944147	-0.00012235353085474874	-0.0000774942434562742	0.000010822189540760314	0.00005886125194133317	-0.00009741733040996816	0.0000326048100446259	-0.00005142460593068676	-0.00002724521375702517	-0.000020166513911779563	0.00004594050975142881	0.00001434649182929629	-0.000030665243146132506
595.1	-9.083328125888213e-6	-0.00017267037110789117	-0.0000634915530141744	-0.000027310728001881957	-0.00006829129013404861	-0.00022047125691810804	-0.00013250877975035108	-0.00009926951899922451	0.00005822061931848737	-0.00012449410446591907	-0.0001117037966832758	0.00010379507385883843	-0.00006611851239462295	-0.000011771723503069148	0.000010228387218745108	-0.00014846123924123876	0.00004320692321479321	0.000030022756033900786	0.00007430698543613558	-0.00010646173456069192	-0.0001008915543943978	-0.000036226376195308014	0.000021396372822417425	-0.00013786969274040792	-0.000017600212877788105	-0.000043275570600909324	-0.00010222526385686122	-0.00013783889631131148	-0.0001282281676457388	-0.00013330078721600255	-0.00017159575480393818	-0.0002019971112926971	-0.0001731130179958296	-0.0000247618407701655	-0.00007971091389096787	-0.00008768832345747912	0.00007777254209303692	-0.00006658139445215482	-0.00010101690773488175	-0.000012752456476206724	-0.000017993852383835094	-0.00012308075930325733	0.00004085967008183689	-0.00010384912030149647	7.453155969551037e-6	0.000029805871935385805	0.00003322315173763365	-8.917003210809395e-6	0.000049129012824585574
595.	-0.000031418090563037324	-0.00018561955790453934	-0.00020110018877605084	-0.00016872103778758744	-0.00013401029324409776	-0.0002140462799293423	-0.00014796433365822187	-0.00003569838479890441	-7.061990486379387e-6	-0.00009671797196492661	-0.00017900138323086612	-0.00004180466246145194	0.000040864095020400755	0.00009286086308903766	0.000014426603060132092	-0.0000804611263876167	-0.00004423382934970394	-0.00004704688109203257	0.00007706895349574844	-0.00006652450487651837	-0.00014958331548320554	-0.00007133004565594788	-0.00003402991453066095	-0.00010632910960058724	-0.00009172543691426515	-0.00001247595610948716	-0.00011432861200956109	-0.00013783312364148309	-0.00003288251773780992	-0.00016327344089104274	-0.00024139712657417372	-0.00012832400096150567	-0.00015289771600045558	-0.00009282927176443789	-0.00009535674700526872	-0.00011664932523497808	0.00004131140625063755	-0.0000498818869100221	-0.00005566766604659276	-0.00005273285179620397	-0.00008588711183340435	-0.000098526992535434	0.000012956404341865472	-0.00004720392269043173	-0.000057562972417292104	0.000021329845429158486	0.00003001962965425557	-0.00007236460712468374	0.00013781944732182
594.9	-0.00014669600861154868	-0.00018829988509395132	-0.00009419049550601097	-0.00021635278980278692	-0.00010131890129096323	-0.00012097157252274604	-0.00019217041717468013	8.758514198981747e-7	-0.000018763947261568945	-0.0002138561744463764	-0.00009115075766168105	-0.00011070949804772365	-8.644896558323288e-6	0.000055571159478492004	-0.00007682741631973177	-0.00009160099927172302	-0.000021859697230487906	-0.000027591344486340387	9.094360279187578e-6	-0.00001671740193011591	-0.000011317305678375748	-0.00010798684717834155	-0.00009190150056929433	-0.00006143169272125953	-0.00011862574355266716	-0.0001315846324967994	-0.0001986301125899707	-0.00009582487875298083	-0.00008088399328499656	-0.00004596343271950787	-0.0001608094143632733	-0.00024040307294461696	-0.00018228252424621976	-0.000114093567425638	-0.00011476469447422811	-0.0001542896149999751	-0.00006827073516037365	-0.000029513807842645765	-0.00004059687341965499	-0.00009914460963737599	-5.499862166021731e-6	-0.00012198808872211513	0.00001178563145225171	-0.000017291477561719947	-0.00011701634959936196	0.000023985645986213067	-1.334829487142084e-6	-0.00005356522207698187	0.00010794887371465332
594.8000000000001	-0.0001823677326001253	-0.00017160902334042178	-0.000014555539523144313	-0.0001759364285311653	-0.0002065136468171612	-0.000017720425717949936	-0.00011314097468375473	-0.0000973057345899492	0.000014201454603918103	-0.0001086297574067965	-0.000020221725662949437	-3.7625324260322945e-7	-0.00002478041337576308	-0.00004877812094138113	0.000027476011660094662	-0.00007494721880436589	-6.066623061485698e-6	-0.00011611387262943444	-0.00006562506272243208	-0.000029357817880428256	-1.4311660880276833e-6	0.00004371653313811956	-0.00007295174548996906	-0.00006384968015560122	0.00006612661057969462	-0.00008386515337075994	-0.00004283941382740885	-0.00018745109002463777	-0.00012002654528024115	-0.0002159951749559668	-0.00017773644244431248	-0.00008098574031088254	-0.00019740684678736084	-0.00012096651613313116	-0.0001078465768159927	-0.00017488337598608103	-0.00009208136377161884	-0.00008396623813154023	-0.00008371009034396847	-0.00007794060465849388	4.6736716466031625e-6	-0.00015709675782157447	-0.000026137695154083403	0.000011503364088008462	-0.00006907528782558689	-0.000017943254708992824	-5.413968915292932e-6	-0.00003566361482946909	0.00004319885270335648
594.7	-0.00010795012528263986	-0.00013031381774532936	-0.0002141033813389988	-0.00017035456753909634	-0.0001868467850412532	-0.000050644457123722527	-0.00018887315222180866	-0.00003744292036843632	-0.00010953488652864859	-0.00008522506290535092	-0.00006731268231706339	-0.0000402996415680564	-0.00015076156859164243	0.000013096199989413862	-0.00004567495080298063	-0.00009573557728578668	0.0001423362416510493	0.00010871664539408826	0.00005526976545753571	-0.00010817743976658924	-8.039239336305232e-6	0.00003917018826389755	-0.0000769800298050958	0.00002826010701881404	0.00010054777227639961	-0.0000304955652192507	-0.00009625687730437098	-0.0002867490272827367	-0.0001146592049713429	-0.00016883297480763007	8.318144356440481e-6	-0.00010525407406662784	-0.00015069476007811936	-0.0001134696831790384	-0.00016328437148128126	-0.00017011441310443176	-0.00020503959746455517	-0.0001310061507482261	-0.00005626202891212897	0.000024116314015536688	-0.00010687468404200736	-0.00008521141154396233	-0.00006478118592434515	-0.00005902649439760299	-0.00006371729500725196	-0.000044480329688115297	0.000029633292056739408	-0.00007666188969559412	-1.9311212761085868e-6
594.6	-0.0001851812421330479	-0.0002069550729012672	-0.0001036766563614486	-0.00010213070771381191	9.066995221755847e-6	-0.00014991625437028958	-0.0001458160132808307	-0.00008703594532523425	-0.0000757117743556451	-0.00011827392756599179	0.000028526689245998862	-0.00001142290189620041	-0.00011817024746202524	-0.00003731799725745608	-0.000075794204743362	-0.00010675970435654406	-0.00001666672032906822	0.00006091439127263031	-1.3690116024888129e-6	0.00001853742756828555	-0.00012832134456523082	-0.00008360057460600392	-0.00008274277701476212	-0.000020734376785045623	-0.00007349568093474669	-0.00009263326244535931	-0.000060161928398091717	-0.000018557312423453646	-0.00009274648927141393	-0.00018182478298839133	-0.00024175628503715895	-0.00017633361977916173	-0.00011104655565105018	-0.00017928979706435471	-0.00018892422661583215	-0.00016330755023955185	-0.00020045859345095449	-0.00007684177380886748	-9.658078451352031e-6	-0.0000890833474488979	-0.0000966618778498843	-0.000041378185003696115	-0.00005523756271232223	-0.00009336534258837397	-0.00013574912007241008	-0.000055130505782416684	0.000038235427326731355	-0.000011490575868366034	-7.043931796959314e-6
594.5	-0.00018078814314999737	-0.00014310355295683793	0.000016150858095079516	-0.00019417133617285933	-0.00019769399124143256	-0.00005450146330261258	-0.00015258399716743052	-0.00004427469787333924	-0.00006308875901390109	-0.00009875506358730213	-0.00010765592625661046	0.00012000984634876502	0.0000211073955002301	-0.00009808102426166215	-0.00008947728351245806	-0.000041040177217674136	-0.000015247358021941654	-8.435960310466275e-6	0.000031128323512901666	3.74847811256933e-6	-0.00008791272353095568	-0.00012286113265466686	-0.00009610356756645478	-0.000017137861076764906	-0.00003241707444487497	-0.00006445122674556006	-0.0001721264425573175	2.889528004539805e-6	-0.0000885294987648586	-0.00006180671176393764	-0.00017512094214378531	-0.00011368667528726146	-0.00012624401181382614	-0.00022863251688713996	-0.00014325166479282536	-0.00011333670571403745	-0.00007492824556253305	-0.00009623995064146766	0.00001868413775139101	-0.00007368802402100128	-0.00003522644498768846	-0.00012086825249885323	-0.00010796481565923689	0.000020999588566172118	-0.00005652220923915404	-0.00009820050166413573	0.00003136527035347898	7.59042838141541e-6	-0.00009295285954956197
594.4	-0.00020649244693385664	-0.00017698699398440186	-0.00013850837576832853	-0.00013064370305818519	-0.00021946406768676534	-0.0001404342688047667	-0.0000618023578204517	-0.00017911548847856612	-0.00015957725846874185	-0.00006737807878167048	-0.00005375403899624155	-0.00013148758679853886	-0.00005330979373779789	0.00004919146098451865	-4.876942321686111e-6	-0.0000823752017592119	0.0001340576774099228	0.00005054829245156311	-0.00011000086610346432	0.000024408543200579028	-0.0000516060502415647	-0.00005763049532734229	5.603234979585981e-6	-0.000022766331993957843	-8.789451071509137e-6	0.00005650909415263169	-0.0001427533924897249	-4.193379742722421e-6	-0.00012333750298052147	-0.00009581643504381933	-0.0002804503316154166	-0.00006225962411877241	-0.0002398845076316644	-0.00015477826643686498	-0.00018771008604360456	-0.00009283051369919035	-0.00004434934978986463	-0.00009358243864498856	-0.00011588510970734808	0.000020314158146531117	0.0000226287969573655	-0.00009668637824641073	-0.00005752188078666968	0.00003322198079560482	0.00007153711379282334	-0.000044678456613919616	0.00002054432703552641	-0.000025321835964845413	-5.92001273573373e-7
594.3000000000001	7.774247226737099e-6	-0.00017123047961195944	-0.00002396986522621889	-0.000056859178511746135	0.000015633427088067878	-0.00009890030362510893	-0.00008383609644231975	0.00004709976118464368	-0.00006575868031477296	-0.00004742863734459632	0.00014521469819520397	0.00008834523453130614	-0.000011932383561363742	-0.00014422737291788367	-6.015372756063079e-6	0.0000199676819174302	-0.0000715386088949111	-0.00010475082767650681	0.000028982786901264555	-0.0000425224291236062	-0.00016924826872969598	-0.00010541758647279047	-0.00003872847358760479	-0.0001718820930364858	0.00007918551072277242	-0.00012157975904641163	-0.00010817156976856358	-0.000046534718763819864	-0.0001156702932949479	-0.00013463325268671432	-0.00006572751315281209	-0.000017286474813166022	-0.00015985977741606033	-0.00011760656961391647	-0.00013077811964644218	-0.00012159002957828872	-0.00008684372375654505	-0.00004941963419983807	-0.00014323951689557783	-0.00013295094312070738	0.000011604339097985646	-0.00006061980465772775	-7.353202128223761e-6	-3.567720293815378e-6	-0.000029376885618106178	3.2002238645606338e-6	0.000015305432471533936	-5.072461221376495e-6	-0.00001638291679117458
594.2	-0.00017577969260734792	-0.00015379955171899258	-0.0000383643645014712	-0.00017107448333935948	-0.00012579057215694978	-0.00005624128961773677	0.000014935926809505883	-0.00009476723169410579	-0.00015711700215048418	-0.00005917333110276839	8.726565185174877e-6	-2.936877358873148e-7	-0.000050903432630411425	-0.000026371753490820284	-0.00009244508604484765	0.000024337625638711486	-0.000029590561191308396	0.00007395517115500147	-0.0000328355951045325	0.00001639679611611022	-0.00007820859442445651	-0.00012303071391643307	-0.00002998875305681496	-0.00008558048998944812	-0.00009568054438265453	-0.00010286173181192218	-0.00007114881255270535	-0.00006940357263937583	-0.00012297040740507584	-4.9928453593152595e-6	-0.00016557309981255763	-0.00011117457042356781	-0.00020810247009093045	-0.0001541088241041716	-0.00010052593498429202	-0.00015183498082166854	-0.00013809646944504397	-0.0000983256200100896	-0.0001183621514322567	-0.00012256141691049303	-0.00004916916826091097	-0.0001385699015680726	-0.00005619220932004187	0.000019246274363994975	-0.00002646464109248746	-0.00003359213754705812	4.79987713966409e-7	-0.000012748378676996326	0.000015344176746054584
594.1	-0.00011100049502171434	-0.00009727890846957352	-0.00003534766295876993	-0.0001390208303398555	-0.00003093015837457622	-0.0001203150069791452	-0.00008682938160811312	-0.00010645644890615025	-0.00007677261039369936	-0.000057257131674460544	-0.000028482821782777477	-0.00006912872760782645	-0.00003065982435682487	-0.000083379993062411	0.00007654502596509087	0.00012322190956087938	0.0000378993164777695	0.000021133486517263616	-0.000035670791089472564	0.00006033240276031349	-0.000037429578913182715	-0.00006850403437559698	-8.106681413463286e-6	-0.00007179654581893351	-0.000016478896850724085	-0.00008873879078498257	-0.00008847850011177045	-0.00009007778902583052	-7.354092207297486e-6	-0.000035902716791930033	-0.0001482918817067081	-0.00004011896357972901	-0.00019951850395543149	-0.00015942952292487744	-0.00010846651893546546	-0.00010209376620491402	-0.00010408746550718923	-0.00009411237901601398	-0.00009136677197421553	-0.000051401007954547385	-2.6162365102850877e-6	-0.00007539004877855567	-0.00004958808069086603	0.00002068473742770647	-0.000010385826422583215	0.0000321633769007589	-0.000010124572887846238	-0.00003954868015728075	0.000011943513844839587
594.	-0.00011839943785476714	-0.00006645507901432545	-0.0000735424093370131	-8.648330619701432e-6	-0.000052856860925244394	-0.00011867934477028904	-0.00010008763868006868	-0.00012023973780511533	0.00006416772545693529	-0.00021611578986581909	-0.00011158657910383799	-0.000037106053501166246	-0.00007925305314674571	-0.00005671419012020403	0.000012001707037984579	6.153642156574904e-6	-0.00005881408481885585	0.00003386392715349218	-0.00002722797795392517	0.00005917527214536625	-0.00006467836715404791	0.000017007198104895683	-0.00006168481621617855	0.000028581357070893567	-0.00013078299618883403	-0.00011367609850660687	-0.00006067447417936661	-0.0000848396634480012	-0.00011927065337992592	0.0000364623666989746	-0.00009182181009351496	-0.0000697644391839329	-0.00019512840272948922	-0.00009911536804497372	-0.0001335633259569297	-0.00007511758392984863	-0.00010407455581781311	-0.00009994696572508373	-0.00005609361334114681	-0.00011432669135809836	-0.00006160942155468538	-0.00002684797872635591	-0.00006369805888329696	-6.449903597032197e-6	0.000041218855382547194	-3.6507105111443795e-6	-0.00003260115907379794	-0.000045391210571856975	0.00001117690809934018
593.9	-0.00005668976155852806	-0.00006309966741061579	-0.00009220679939856829	-0.00007561169137186973	-0.0000955021077060841	-0.00006927610552069305	7.702693867187233e-7	0.000025785777072062273	0.00009110029270257162	-0.00008898018550039391	-0.00003607269121644051	0.000033534734783765294	-0.00005836840938861808	-0.000120201660005184	-0.00008950544176324062	-0.00003399604535315662	-0.000017811074106748647	0.00003114002076297483	0.00002709697020490257	-3.3888387312317267e-6	-0.00010002006803010406	-0.000042938294107326236	-0.00013086955431804875	-0.00004849688792047616	-0.00006893837915227977	-0.00006941450290700782	-0.000048432158465665374	0.000038475496653111825	-0.00005779728571745292	0.00004926428563836559	-0.00016300404000406843	-0.00006796527277798984	-0.00016935500830037183	-0.00014709362071662035	-0.00018090618912205574	-0.00012498698905771344	-0.000018589112699096848	-0.00004397761741001436	-0.000024308987644142222	-0.00005925093013235664	-0.00004785566629589123	-0.00010926858726583471	-0.00006127528167026121	-0.000011724314470691835	0.000016630499995870778	-0.00004545439846754765	-0.00017891979915187584	0.00005771245149526528	0.00007202864203121684
593.8000000000001	-0.00009004786677015448	-0.00010239252920654204	-0.000036686120694743866	-0.00011220577541050288	-0.00017458781329914057	-0.00012429488640093076	-0.00011567870951865097	0.00007889578616375121	-0.000029736048538202427	-0.00003666591771324158	-0.00006549201181624345	0.000018214243892078336	0.00006783664333416939	-0.00016517171060732966	-3.010176114141514e-6	-0.00006256572536407319	-0.00011124152100960498	0.00005448160122988402	0.00007162449004923791	0.0000702169181739971	-0.00010617244818999658	-0.00006521021454029641	0.00011676692805978184	0.00003921725827329172	0.00012902876042942722	0.00009720243022112985	0.000012124144709647644	-0.00007301083657141104	-0.00005898109470322238	-0.0001587810542445835	-0.0001270754751318453	0.00003438083050114389	-0.00014046342371245072	-0.0001102723525557838	-0.00011141019940626244	-0.0001287894543550365	-0.00015054848576249278	-0.00005595119923206885	-0.00009175370015183106	-0.000012525115148315138	-0.00007276154768454746	-0.00007767141218766317	-0.00010822124937372481	-0.000034988177271539656	1.0498527240052947e-6	-0.00003984663401818413	-1.6773264316190852e-6	8.559224429966365e-6	-0.00002809548069866213
593.7	-0.00009777970126060028	-0.00013856873782627457	0.00001803219628115141	0.00003388875141850018	0.000059905198773874005	-0.000025814094923805738	-0.00003622322966145078	-0.000023420034199205536	0.000024882174309047895	0.000017468007113716506	-0.00003455775079325003	-0.00006529332917831609	-0.00009317920280489908	-0.00004847477496313695	0.00007124027390369838	-0.00002187147240371851	-0.00003404183932169358	-0.00002521623684686712	-0.00004135486727918764	9.589884333615484e-6	-0.000045802518692476075	-0.00001906647598012969	7.024487161252058e-6	-8.768549713673625e-6	0.0000972123452568003	-8.969322465803888e-6	-0.00019589413083617396	0.000038483443984504974	-0.000184686379044512	0.000029722608069986434	-0.00010856186782228035	-0.000014016236185164047	-0.00009153354088751383	-0.000021130415391814867	-0.00008742044032611125	2.1680508101054417e-6	-0.00013809386244929183	-0.00010043538660071442	-0.00004880134347511258	-0.00003665195089975307	-0.00006986637377049239	-0.00015154228139490418	-0.00008621831544012842	-2.39331602156336e-6	-0.00003548168961110587	-0.00010371944537531374	0.00006497844068575304	-3.596499042398562e-6	0.00002651176783391751
593.6	-0.00007116845975707142	-0.00011639894149551436	-0.000026674964181662007	-0.00011892040379651026	-0.000048555514643860654	0.00008213048157383001	0.00002813840743700917	-0.00008702941870045875	0.00003627524220622807	0.0000206020024629784	0.00012240421317257755	0.000058273123313784533	0.000055149707432422155	-0.0001138761891930533	-0.000032096744560056065	-0.0000707756875037346	0.00002132022867664362	-0.00005956479068770386	-0.00004462090707112144	0.000021097952479275987	0.00003800034116899282	-0.0000961925851276597	-0.00009069726229347019	-8.93628271737699e-6	-0.000010480796967215615	-0.000021952775517502446	0.000027602017315073994	-3.3975127674663716e-6	-0.00006477103743146744	-0.00007927965802552121	-0.0000558049174868122	-0.00005902757150170256	-0.00013862453140848943	-0.00002758085621396273	0.00001046902509067741	-9.143274806813051e-6	-0.00007233195382453086	-0.000021482142163044854	-0.0001309080781036434	-0.00007096205515464015	-0.00002945200229404316	-0.00006154084055029622	-0.000025464242612544575	-7.045264690694389e-6	-0.00004247146649165044	-0.0000736440659852614	0.00003771603368307597	-0.00005961867653083569	0.000018203635692181
593.5	-0.00006387922887856427	-0.00008979759252428252	0.000036394829071450263	-0.000060970040007967155	-1.1707973169163798e-6	-0.00009323302384074685	0.0000400569625309419	-0.000021297760544162926	0.00007311734589111364	-0.00014771450276141975	-0.00007329503887069248	5.202204014532095e-6	0.00007537867574324728	-0.0000700826238470866	0.000029268725138628846	0.000014178800333628201	-0.000019136010505204543	0.000018750141233460773	-0.000027590504612478164	0.00004651576792024186	-0.000045326098478007425	-0.000022217478227415175	0.000022219622226699966	-0.00009930072409807118	3.267570709272132e-6	-0.0002111691689006387	-2.6019390760474215e-6	-0.000044365218103555364	-5.047483968230592e-7	0.000020204339864512664	-0.00003440323230685328	-3.0638069521009693e-6	-0.00007720375980767642	-0.0000805676786097841	-0.000040977577764354924	-0.00009122048575764354	-0.00015520190555139753	0.000049496284560730545	-0.00009176130703366896	-0.00004548673649227656	0.00003039204047556591	-0.00007833567730692799	-5.826227949556998e-6	-2.798610112568964e-7	-4.238433292192194e-6	-0.00003620155354460298	0.00003332417108620577	0.000012999032221745063	0.00002957411676219354
593.4	-0.00009920760089459732	-0.00007125744057903125	-0.00011768355169877037	-0.000049788602459938394	0.000016823107052594655	-0.00008011088001888211	0.000017172475700783405	1.6016180547779207e-6	-0.000054045151842626555	0.00003552099759202197	-0.00011499521741768387	-0.00014281859654565393	-3.0519051053726968e-6	0.00013528566118950263	-0.000010207299014911815	0.00005043465449160437	0.000030096357171578837	-0.00005811325267441091	0.00003226267824110525	-0.00008644685530208573	0.000013792573735195049	5.801831041965367e-6	-0.000013174192662951642	0.00004867264006972309	-0.000030508007466569013	-0.000049852664072218	-0.00014023805728159483	-0.000040720211237211455	0.000020550240436297504	0.000047023543234426884	-0.0000574647579023267	-0.00009035999891602804	-0.00008974457781720516	-0.00010280962518962011	-0.00013452269505885475	-0.00004631904204595491	-0.00019668057205635952	0.000010625851848488531	-0.00006870727729380694	-0.00006741520712466985	-0.00004081716184282914	-0.00012896251646709098	0.0000654858120799685	-0.000037827563293326035	-1.5507768031267876e-6	0.00002820522004884838	-0.00005882437510513225	0.00003784915033059148	-1.4841765759174023e-6
593.3000000000001	-0.00010101161336443284	0.00002296704173924852	0.000051949760781507264	-0.00007458851351388935	-0.00003961737346449139	6.963943188149558e-6	0.00008390336432441016	-0.00007137269737121917	-0.00005730428104961945	-0.000019621748951193677	-0.000018367422819196385	-0.00010196139356879382	-0.00009798356074148444	0.00005730020938021364	-0.000139159975187472	0.000022664559155171345	0.000049185432757878195	-0.000010162726374492034	-0.00002546933285433826	0.00001549165855523511	0.00002485021688590526	-0.00004874591384767148	-0.00010474005910152473	0.00010559368496333237	-0.00007163515502158892	7.3983700644265675e-6	7.5283491864079665e-6	-0.00011580935102724667	-0.000012819072345853621	-0.00011641333677960493	-0.00012930791007027744	0.00008204117994075518	-0.00020667385705856988	-0.00003083359778349631	0.00004207818738321944	-0.000048051061975389506	-0.00016368199846067622	-0.00006702052309630315	-0.00001704690101883303	-0.00001676512231273332	-0.000033026521776798355	-0.00008522985651800228	-0.00006040809433790478	-0.00010582196152224297	-5.282761226785004e-6	0.00002961801765055582	-0.00005411935820479348	0.00007009552444124426	0.000021536041345868547
593.2	-0.000056329890804738366	-0.00010762487320428637	0.00012586638408072502	-0.00004061854541895826	4.6333075347319e-6	-0.00010730783089417335	-0.000024082010190125224	0.000016066853214260977	0.0000391247421940418	2.639241552226339e-6	-0.000014451608907032996	-0.00001731993106769729	-0.000011052123626358762	0.000024894356621804396	-0.0000881093459625294	-0.0000370612295101891	-0.000047097101301845296	0.000022326991089688067	-0.000018451372597793185	-0.00003389684334029193	-0.00006157814334083828	-0.00007608791173988641	-0.00008041515611394142	0.000010302831247634084	-0.00010223770763610067	0.0001223925581397702	0.000021695787123732453	0.00007684504607830393	0.000010612217203436927	0.00011248303667108986	-0.00005873367633722125	9.545458686069028e-7	-0.00004145442802953395	-0.00009150941838508421	-0.0000691204493177714	-0.00009676921360187007	-0.00014158692430904835	-0.000010468515298960574	0.000043234651234389074	-0.000041106966934038394	-0.000053391572789174155	-0.000047114530553733796	-0.00012537655071374486	-0.00007777718604941308	0.00004228165675620529	-7.78564839428826e-6	-0.00003158082090765406	-0.00001235078432780735	0.00008596183891590957
593.1	-0.000013125380521128923	-0.00008353702733938417	0.000014478781787147192	-0.00012614646369489004	0.00004230378607860035	-0.00007476731269473303	-0.000020683597811197038	0.000018837114414841272	0.00006066954065787882	-0.00006365008167574614	-0.000059190284679629385	0.000013963097487101147	0.000019460557147004134	0.00004302551083099791	-0.000016399490259574545	0.000013058551989897863	-0.0001081569385066678	-0.00007409844975761068	-0.00005728907651680131	0.00009058822598366686	0.0000959714658716878	-0.000023423970094815316	0.00002516407682276998	0.00011685533952691001	-0.00011621248976876079	0.0000417314448306059	-0.00006570606454114944	0.000032154149948996454	0.00002760688754798482	-7.95174693369239e-6	0.000037979940639044164	-0.000032132215850657725	-0.000010423992104757171	0.00001523893087012479	-0.00011973699032896852	-0.00003683668738457153	0.00001614562084117301	0.000011873156800757382	-0.000082383396298033	-0.00007540125154968117	0.00006399950985856077	9.076464085646857e-7	8.485803919914455e-6	-0.000048163588778261185	0.00005721949709752789	-0.000057587168850643546	0.000060569044063629206	-0.000020435488177916775	0.000020910157622616756
593.	-0.00005421577632007344	-0.00001332052728459652	-0.0001088990486330866	-0.00001410091190204835	0.00010456341324136323	-0.00004668272123251305	-0.000050872362267717415	0.00005643317317286184	-0.00007956551540850876	0.00003067623873443898	-8.10077914003038e-6	0.00003005569548054505	-0.0000457552440025147	-0.00006785549853716601	0.00009738232667143969	-0.00006200430095729644	-0.000029270088201282198	0.000019508713808357915	0.00007276304458177975	0.00006094879572759507	-0.00003928410910682864	-0.000058124910983377365	0.0000493392220293492	-0.00009821276959118502	-0.000019929755372880048	-0.00005156847286963529	-0.00008270696773645815	0.000012172297350855552	0.0001138129611621847	-0.000041167259111814965	0.000060823500992377795	0.00004552230906472855	-0.00013143841780589356	-0.00005247505092301083	-0.00010344047405585589	-0.00006673921263583801	0.00002229119191303991	-0.00008504405129316312	-0.0000540162221430873	-1.1730910467016014e-6	0.000024175582296514695	0.00002012130567186206	0.00009832229405205358	-0.00008223521233706391	-0.00002238546532162891	-3.8103673179594714e-6	0.000043059342277223595	-0.0000738203831288895	0.00008183400616025883
592.9	-0.00008723421498678125	-0.000024012576913234063	-0.00011853965389857762	0.00003517379081815839	-0.00007493272155979859	-0.00006973617726732068	0.000020991115081434575	0.00007013211406820712	-0.00003922631492097041	0.00001928578486954476	0.000024538120569334455	-4.575154229281035e-6	-4.986740952642253e-6	0.00012663315115712479	-0.00006893491981320652	-0.00009866084072999033	-0.000019730927551264243	0.00015386098776893064	0.0001600245495255833	0.00004270718408113755	-8.10646584989196e-6	-0.000020275706171702475	-0.00007519014084766517	0.000018195689543751987	-0.00003664756635258102	-0.00012045314018614606	0.00010824843475727675	0.00015300100740884748	-0.00004958178729228044	-0.00004223270050855479	-0.00005536532907879471	-2.0256911337913433e-6	-0.00013878916926046003	-0.00003597850236116002	-0.000025078500316308388	-0.00004847292752573496	0.00004412781197571711	0.000015842712040474215	-0.0001049029684068841	-0.000012112116354722209	-0.00012715430499303507	7.928469050243107e-6	0.00003712906340983883	-0.00005350974655630952	-0.000019463573508476115	0.00004363207534266522	0.00003572352875826028	-0.00007317021342384876	0.00008732982247010537
592.8000000000001	0.000014365131682714894	-0.000056247868817431144	-1.3463961850986882e-7	-0.000072227894817822	0.00009756128776474288	-0.000014035972915416019	0.00008397721839851116	-0.00007197451216441	0.00001799461997487716	0.00005464179917428052	0.00007876480647058863	0.00009569264247894134	0.000025986733710379655	0.000019823405400437032	0.00007097536314959529	-0.0000184569013931592	-0.00016681988438462677	0.0000315242720562596	-7.241428916763877e-6	0.00006114238914176209	-0.0001252352647333026	0.000054272592036577035	0.00008928451094464585	-0.00001743698006986913	-0.00003384900532510276	-0.00002033552553513408	-0.00006195796469308022	0.000036547281436844886	0.000020261571940030453	0.000025157610262321108	-0.00008136570508666579	-0.000048098675111227914	-0.00008350436301329944	0.00001068811395577099	-1.2449487911750582e-6	0.00006197365577158102	-0.000028582285487485708	0.000010295183686443858	-0.00008857485787404967	-2.9950068234761723e-6	-0.0000895372428647795	0.000016164362358639452	0.00003723074445233717	-0.00002568518446266946	0.00007245735567741694	0.00007936553853474288	-0.000044945357745604866	-0.0000355435712357959	-0.000026750542344465073
592.7	-0.00012216612796204354	0.000033431622900964674	0.00006653620681306682	-0.00009937456938422843	-5.4455980690377375e-6	0.00006396583131609042	0.00012465755226510384	0.00002822938683345341	-0.00003514178555557127	-0.0001085935703960479	-0.00005891486248659603	0.000043157510679150416	-0.00012889297993184503	-0.000018246103872537014	0.000044727169786208876	-0.00003550390445951616	-0.00009960654649356459	0.000026277053351863677	-0.0000287205230543764	0.00009766007543272537	0.000059197421237531505	0.00005329781207042683	-0.0001511981402205271	-0.00004275751948057909	-0.000014406453588184049	-0.0001043403853591624	-0.000026170179653807485	-0.00010402710428068776	0.000157134805635286	0.000024552795689185857	-0.00003207193389916529	-0.00010489379788609437	-0.00006888635755746144	-0.000037098278514282806	-0.000015210366717563703	-6.133164260423329e-6	-0.00007388998801449813	-0.0000638614754142661	-0.00008521658611817382	0.00004005573436880243	-0.000012378978148953518	-0.00003763436697128444	-0.00001553624970112515	0.00003706010635101388	-0.000028775289530419342	-0.000014318932054143325	0.00003333671101491529	0.00007618136479948994	-0.00009123138927917848
592.6	0.000036759959112538886	0.00002262549211244035	-2.988141674236824e-6	-7.968358145785664e-6	0.000029841489003035253	-0.000012091170737648456	-0.000143376080855814	-0.000018821893579836368	0.00005674582394745302	0.00003745030973483276	-6.255650385059214e-6	-6.146743910689893e-6	8.454440865134407e-6	-0.0001421998630453205	-0.0000388917497458652	0.00004265162426645172	0.00005905694883903717	-0.00015184654221115057	-0.00011616387557185243	-0.00002909530371046893	-1.951848922396735e-6	0.000011443365477115388	-0.00003611585610203038	0.000018284966941846223	0.000021675872623621316	-0.00006745444481068095	0.00005713722022463779	-0.00004837613696352116	-0.00006161459087519304	-0.000059936072117818136	0.00013560498530958666	0.000014808693697247227	-0.00011336517589339808	-6.95912048763639e-6	0.00003156603505766187	-2.008452172730302e-6	-0.0000581004080879196	-0.00002149966734025553	-8.540864695618286e-6	8.452399600455013e-6	-0.000017652053190701816	-0.00012292904458216747	-0.00006920590959350503	-3.866863955025563e-6	-0.000031876781191592294	-0.00005369051425005761	7.534689304269492e-6	0.000018329782357057048	-0.000021684419185443116
592.5	-0.00008211760484001604	-0.00005298885494353998	-5.437100704760627e-7	0.000058950822679674414	-0.0001153452720746255	0.000011618360383290955	-0.000015355557003908886	0.00003914991201022841	-0.000032475164561622484	0.00018898886052200306	0.00009665815667449251	9.763608530620604e-6	-1.4544569805908879e-6	-0.00008442720454706829	-0.00004900052152772378	-0.00006923342422025119	-0.00003457396528602058	-0.000012860757293235659	-0.00010007493325947235	-0.000041486893437827575	0.00010757937289289337	0.00003800091765613414	-0.00017269850981724625	-0.00009496052917510396	0.00007715336507354756	-0.00002325387854825921	-5.581649370725201e-6	4.652166798010171e-6	0.000044254512240814944	0.000027096135613945596	-0.00005031005836825035	6.269351055470882e-6	0.00006544393853813427	1.5871434656862915e-6	-0.00006817785991048431	0.000010403390755348213	3.962725977514238e-6	0.00006228130764391853	0.00001227274405795218	-0.000056483121651918446	-0.0000584959011531687	-0.00006699545006069873	-0.00004686597458580251	-0.00003394899876977489	2.6860227326757757e-6	-0.00006984072638611697	0.0000761422471393924	-0.00006095325330710431	0.00008705333081606982
592.4	-0.00005529792007005364	-0.00009428261775833685	0.00001255134685752479	-0.000034883066491894074	-0.00003164210597822524	0.00003016419745374016	0.00007277306239810655	-0.00004675817741543311	-0.00007903701208216147	-0.000052653911765270454	-0.000050555499250708896	-0.00006146716139456778	-7.401133189011968e-6	-0.0000928632120442729	5.731082538716236e-6	-0.00001109108837886896	8.904513256721664e-6	0.00006298077999807074	-0.000049547191409448064	0.0000854310656116167	-0.000031516154560698395	-5.031658022603689e-6	-0.0001421166873852978	-0.00003585578243764586	-0.00004646660402054873	-0.0000924948578734016	0.00003003646814861085	0.000031687889103538016	0.00010121983946079731	0.00005157005929712506	-0.00013419098503677054	0.000030482810937439667	0.000060548898313690216	0.000017655743993195145	-0.00007231969731130246	0.00004459848161373208	4.286907970461017e-6	-0.00002173630448645705	0.00002099869536263678	-0.000016380010826044226	-0.00003483816292146807	0.00005314043350295803	5.969487467755773e-6	0.00001626832245266216	-0.00010300272203788148	-0.00009737176326395647	-6.211758842291562e-6	0.000026899390259888548	-0.00005326895777655609
592.3000000000001	-0.00007969869963590898	-6.572617720634564e-6	-0.00011338048695423749	-0.00006780905591091132	-0.00004436852362143747	-6.834707140416795e-6	0.00007997146466446845	0.000027128882509610645	0.000057679619304656116	0.0000346276818715421	7.546766800868241e-6	7.377961240161995e-6	0.00009626557053332214	0.000010252133152177055	0.000012162651622912448	-0.000047312922951426884	-0.00010488494327160722	-0.000017381773369739266	0.0000788865090172089	0.00009534016729940266	0.00006681171510413091	0.00003825616582398091	0.00003462071895976038	0.000038624241616846906	0.00013750238911144712	0.00004543699553448169	9.409100325815822e-6	0.00004539753932668183	-0.000041768891626038515	-0.000018241418265744855	0.000024244719159545422	0.00003897266529287451	-0.00004029726431740926	-0.00004032262713823613	-0.000047246441221424666	0.000023167792488417775	-0.00003258955613133966	-0.00005767889039634178	-0.00005377762941984973	-0.000053245812901801614	-0.000076321809422503	0.00006580282868447642	0.00005489299065382315	0.00005408008488263114	0.00010533897237438862	-0.00011923037320938067	-0.00001594938234073597	-0.000014094522830353864	-0.000016557545365980428
592.2	-0.00008307478581852493	0.00004129800691245033	0.00005818490704282157	5.040799333280515e-6	-0.000015178794609789218	-0.00006119615558673921	-0.000015095070729484583	-0.000016850611196046607	-0.00001654396022295077	-6.484427459166659e-6	-0.00008047455864884716	-0.00006446745458665517	-0.00012324133086856462	0.00005354934190001064	2.2762650244373925e-6	-0.000059401900052644566	-0.000011033269471529959	-0.000016742686837552666	0.0000571135702423018	3.180708099395774e-6	0.0000843673295877596	-0.000011061301075149866	-0.0000932092386045373	0.00009642351106207704	0.00007314544522528473	-0.00014395915460779205	0.00005451032900034878	0.0000748520458673161	9.78966389512469e-6	-0.0000813921454508936	-0.00007880426831955855	0.00006830520969051153	-0.00003638024089455533	-0.00012174156428825223	-0.00007122685132588175	-3.2843737300142527e-6	-0.000043122457739111234	-0.00004183161804652475	0.000017584420214451417	-0.000046697370781975995	-0.0000755765341222621	0.00004318631050020854	-0.0000753741080294285	-0.000057222498301397285	0.0000758866799482078	-0.00005200292107909134	-0.000056487126783393344	-0.000024825336321012944	0.00005015863301500542
592.1	0.00007614955064070128	-0.00005142373102122556	0.00006321002405339938	-6.096167880294041e-6	3.001229691943497e-7	-0.00017321575964501912	-0.00014129369872867056	-0.00004787200920211143	0.00010358207759367243	0.00007431284876684869	-0.0000365953426536915	0.00005810342650911684	-0.00002361391856299389	0.0000223210559092416	0.00003511697101481952	-0.000015743369991557586	0.000026242456140909905	-0.00018316807190811894	-0.000032294933668355215	-0.000025679349771617146	-0.000012018686792373934	-0.00003508785068014985	0.00007390142761201852	0.000049207245135510786	-0.00008407362585225253	-0.00014112890631846529	-0.00005987681407489684	-0.00009060912447828846	0.000019511666286210338	-0.000012379645961247408	0.000013665640351737827	-0.00010938350808400265	-0.000028013106422874552	2.1301104901144078e-6	0.000010853481055396322	0.00010293734704157586	-0.000042527583542283716	0.00004418076632959396	-0.00004742654745324779	0.00001916163047134008	-5.889870417276989e-6	-0.00001972314172623095	-0.00006990513221705896	0.00005703114812714422	-6.1614667972340834e-6	-0.00004145133516811083	-3.7915223790003515e-7	0.00002309631130479112	-0.000012010657594302283
592.	0.000018413925926328355	9.883645678664413e-6	-0.000011452939028796152	0.000013119192752920803	-0.00003004782989865514	0.000057464777001299406	-0.00001322719693629434	-0.0000647150438411872	0.00004805261263379693	-0.000019778918408896126	-0.00005245605921477465	-0.00004260209436558993	0.000026411542457582002	-8.185211000504904e-6	-0.000045460050446388943	0.00002588655565505054	0.000025445201830768435	8.501306875602927e-6	0.000025348179201018206	1.6031370063446295e-6	-0.00005631590543328044	0.000031199310486245964	4.519646750256222e-6	0.0000786558808939504	0.00007888442869899679	-0.00004331080820509152	0.00002811582923511763	-7.417467589704622e-6	-0.00013534407921750376	-0.00006237820516992427	0.00003341014305951253	-0.00007925095885749831	-5.726381973190659e-6	0.00008350871104175289	0.0001532642440088708	0.000046586877213391326	8.369628697729714e-6	-4.831668084537733e-6	-0.00010213009569350351	-0.000020010554298833836	-0.0001056519799039651	-2.189220287145386e-6	-0.0000340615296669146	0.0000957184095276895	-0.000056954800698278416	-0.000024950686613105	-0.000020364269168420443	-0.00005456574325125905	-0.000020286115996043796
591.9	0.00004089902187333713	0.000045580178964783443	-0.00003010836259474574	-7.330706785390315e-6	-0.000049924739489810124	0.00002368965708000477	-0.00004813066951642435	0.00009384980447829419	5.882624426465724e-6	-0.00010259444272670099	-0.00003334309201821513	0.00005280955966415974	0.00004867997059320795	-0.00006998235446562356	0.000059067003657451494	0.00014233238629273015	-0.0000714246762707177	-0.000016840849968829347	-9.787802661788214e-7	-0.00008560943271914608	-0.000042583005091875843	-0.00007026399337716627	-0.00007146327510526928	9.772879151994304e-6	-0.00003375926170715845	0.00009475609052075537	0.00007596911457875344	-0.00004278516485646585	-4.160098139561687e-6	-0.000028267813860110387	0.00004956341020248512	7.709116646398636e-7	-0.00007592046406135841	0.000020497277777655536	0.00007761151029594615	-0.00010479253678202559	-0.000024840314389473293	0.000053684736853042276	4.238018039992286e-7	0.0000216516981044154	-0.000013335884019795158	-0.000021829435199715116	-0.00003194560338966597	9.476860531862468e-7	-0.0000957917644677344	-0.000016397453853162364	-2.953007621254265e-7	-0.00007524532361186258	0.00003447016759902667
591.8000000000001	-0.00001564484846489631	-0.000017012541289031615	0.0000597434280467863	-0.000012557665156749511	0.00003683869388187804	-6.128629616134766e-7	0.00010257186068952934	1.724682023218584e-6	0.00006678992466629198	-0.000043958164260296	-0.000014422835052950092	3.2232463923796974e-6	0.00004770856842828855	0.000030414034710506405	-3.465020963018339e-6	0.00007693347697167389	-0.00002992159540154055	-0.00005824777327432145	7.41330934198178e-6	-0.00008645325224983915	-0.000017478106661714208	-0.00005023700243312792	0.000018556074632960456	-0.00010060607433534603	-8.30076784431488e-6	-0.000013641035024234334	0.00007111706471336043	6.435226726241251e-6	-3.3811397063031213e-6	-0.00005090444409840121	0.00004227894338537437	0.000025701561135843527	0.000021688940933280547	-0.00007867846622965392	-0.00004174366304125934	-0.000026957676107750108	4.7709647904895885e-6	-5.940296274471781e-6	0.000015447619702075265	6.144637086922302e-6	-0.000055426897454338594	0.00006879928104041711	3.0123186512547197e-6	7.352180814121515e-6	0.000014453396922261977	-0.00003699376955300893	0.000029520514795977773	-0.000050857495073652664	0.0000887546998443644
591.7	0.00004394391492933108	-7.630575132496532e-6	0.00009040320681040068	0.000033396248927882305	-0.00003861732687728224	0.00009264241206700374	-0.000028962788013968854	-0.00005111476668879269	0.00008153768101047092	-0.000046122199605977305	-0.000052172405588575354	-0.00013181972272351827	-0.00008068547068752562	-0.00001453902030601665	-0.000059030928867068964	-5.344517196636919e-6	0.00006154879485822427	-0.000029984974347296594	-0.00005072615434808141	-0.000022380530912733114	-0.00008327302291653639	-0.00006148354675323181	0.0000736135636141376	-0.000059160253784234055	8.150436518779065e-6	-0.00011703025746572623	-0.000027756879915458018	-0.00005891928089239925	0.0000260525208931159	-0.000021283392169284317	0.000035248948236678934	-0.0000672945940421783	0.000036252557043516794	-0.0000634896889779155	-0.00006538291087685772	-0.000053637134303718444	0.00004459226581718633	-0.00009310081387015202	0.00002221967212430034	0.000018078609808326447	-0.0000511409154446735	-9.146661550947944e-6	-0.00006331345349372213	1.7814180432703313e-6	0.00004482734779155269	-0.00006087125620193222	-0.00002694125331690781	0.00004182226183016804	-0.0000714620525633886
591.6	0.00005912942691578911	-0.00001653590509337674	0.00004566691025884173	-0.000018395074445089042	0.00008721727270689383	-0.000023426782172511804	-0.0001204209522713556	-7.901638415910375e-6	-0.00006212774762636102	1.1757507479124772e-7	-0.00001371262663992008	0.00004592233586876682	-0.0000618025797321729	0.000010642333315303178	-0.000037481967967067464	0.00007258344983262869	0.00007582401163891482	0.0001011412413074034	-0.00008772743227753853	8.744914546689938e-6	-0.00015616641762976785	-0.000020900420176727335	0.00001881176517940853	-0.00005782717268334011	0.00008578200532086571	-0.00004493994200155934	-0.000056261800998107505	-4.953565177032387e-6	-0.000022754651632231646	0.00007006893268152759	-0.000015911635807606184	4.731801160949694e-6	0.00008118406589056635	-0.0001027409739334751	-0.000013389581096246022	-0.00012067210899028415	0.00003730570893314858	-0.00008095916952938116	-4.663487071482952e-6	0.00002435457721891194	-0.000010830868112900788	0.00008183658154576969	-2.3473013629473903e-6	0.000031829694931365304	-3.2914243015275807e-6	0.000016341100039389524	-0.0000196792309826901	-0.00007902157168069134	0.00007009578783999799
591.5	0.00001663502129756591	-0.00007788658586727939	-0.00008672886224366315	-0.000010281931207478332	0.000019602998756159617	0.000010925384918636578	7.665790874667099e-6	-0.00006017821674243378	-0.000017028579209668523	-0.00005170913020512202	-0.000026320448700323355	-0.000010412849800204111	-0.00010741041065215418	0.00001910478960496393	-0.00009020125957214412	-0.000020594993224008033	0.00003657113309195193	-0.00001303405190009698	-0.00004858425306962187	0.000029854531887101216	-0.0001386125665671958	-5.287159947382306e-6	-0.00003464933207834436	-0.00011001716028317915	0.00003067361393577827	-0.00008911361708660036	-0.00002324993806732053	0.00004309559419925369	-0.00006679748585404972	-0.000026832802955534257	0.000038082351393180266	-0.00002720322619756151	0.00008500863207279867	0.00005039904234119098	6.007417880804042e-7	0.00001942777440267129	0.00006408760036103454	0.00001965793358680702	0.00005431312701784621	-0.0001645270319455846	-0.00006467561099805719	6.272480421257989e-6	0.000026575170487499195	0.00002386907955720603	-0.000017972448182379094	0.00002262810651043698	0.00005807768973484772	-0.000038583132721446795	0.0001389811369365735
591.4	-0.00003178460104542134	-0.00009988542154308257	3.537590607414388e-6	7.120661523165383e-6	-0.00005084388208698224	-0.000031186083635789764	-0.000060690733147231004	-0.000019082343757168738	-0.000040799471516290924	0.00005483029780177376	0.00006128705433685122	0.000023998895646886917	-0.00003940442954931879	-0.00003479707650534342	0.000018317027720226245	0.00008925506888568535	3.843818598208284e-6	-5.075992603747937e-6	-0.000024198318065349294	-0.00002633186547919726	0.000025224578569017607	0.00006537870015074235	-0.00009256845958342287	-0.00003102762538457189	0.00004388457863767473	-0.00006258202223358165	0.00005843793909788749	-0.000029386793328795793	-0.00009041070659831587	-0.00009210002364578608	0.000059522425212746514	4.5009420662303645e-6	0.00002592608425484728	0.0000447223629567738	-0.0000240024954694676	0.00008255118163954161	0.000031647363829339916	-0.000010484445183067144	0.00002781778325003459	-0.000123175455478423	-0.00003086143002861062	-0.000012748198569085183	-0.000049036226946444245	-0.000047599584491645746	1.7296073279765616e-6	2.6463116945713862e-6	2.973004237470211e-6	-0.000044605617545494394	0.000011562786479315859
591.3000000000001	0.000016307179107722118	-5.810926798167244e-6	0.000022567649089989022	0.00005735397851383574	-0.000013243301081362832	-0.00006595454033984467	0.000052882379477288534	-0.00003593910251933932	-0.0000895681474155784	0.00006551094248788086	0.000028802753498042284	0.000040382225259661226	0.000018561758614868417	-0.00007022155133994946	-0.00007064594421354325	4.342257999538027e-6	0.0000747819882286612	0.00003075705940601672	-0.000027040651410754566	0.00007437078934591359	-0.00008067254290992364	-0.000024334628290995173	-0.000021152005318236686	-0.000025610606453885185	-0.000054351283185649526	-0.000055247156847683883	0.000015609357690061983	-0.000026176395773976456	0.000021150174504091908	-3.0039398764453805e-6	-0.000018699224003027097	0.000022100048339357492	-4.663928423770873e-6	0.00005380905927673947	-0.00003107045351690279	-0.00002728827405507834	0.000022915711353742438	-0.00006815927106012219	-4.3635287181573415e-6	0.0001083264832635275	0.00006340289494688586	1.5394513983300577e-6	1.1353834993981264e-6	-0.00012055000321777085	0.00007439719269312228	0.00005908321957667897	-0.00007701587913119744	3.875528440580735e-6	-0.00003803532308937943
591.2	0.00014423237308835564	4.19808019263194e-6	-4.124765606389832e-6	0.00006680015735975904	-0.000040463676133666323	0.000052899218877157036	-0.000027078872566330592	-0.000030724021519421586	-0.0001276797371343975	0.000020951678221852543	0.00008066598159351643	-0.000045759261360074005	-0.0000629120310271253	-0.00006461155312173473	0.000021306440333640666	1.085836334953852e-6	-0.000024861364658501333	0.000026018934268445492	-0.00006709725176384169	1.3540579803842073e-6	9.442833989327073e-6	0.000043231870677545856	0.000027848043253462744	-0.000014727123367871188	0.00009455622525878727	0.00012803579154511478	-0.00016127480253306885	-7.762686522559824e-6	-0.000029786732184555152	-0.00005232929798147673	-0.00006388027547376102	0.00005418615581293993	-7.33106046695386e-6	0.00007104351148716769	-0.00005672652722342294	0.00004682796640962427	-0.000051659697004782654	-0.00003500407267390652	0.000040828654278093126	-3.431146761645576e-6	-2.9985238824773507e-6	-0.00003556202617682328	-0.000036864972516190874	-0.00010071354638991684	0.00008381190977055255	0.00003685595953876322	9.45914734586128e-6	0.00008415805627455574	-0.000017022286909603918
591.1	-0.00006301231565777753	0.00002284759756260824	-0.000029471702791064083	-0.000028737447403806033	-0.000031452300722326025	-0.00006120902525326716	-0.00002152711837891414	9.940911112723656e-6	3.327912249132954e-8	-0.00007205603810542458	0.000043430152328647765	-0.00007151886592202572	0.00004713648639643646	0.00009888902703895892	-0.00005119457312933517	0.000038149239476437355	0.00009048017047501102	8.87776574845084e-6	0.000013732810022057943	-0.000022270032612960613	-9.824864513214952e-6	-0.000030976862512593976	0.000039944368781826897	-0.000050093496958439904	-0.00006390072556071097	0.000016366140785428056	-0.00007846527509693606	0.00003148605332995606	-0.00006853930632530528	-0.00002218036305955951	-0.00010999997780039495	0.000024049266794737974	0.00011038163768060533	-0.00006983054233388616	0.000018918253122214172	-0.000060706363534638534	-0.0000161332377613091	9.470323678094123e-6	0.00011284617934183775	-0.00006088825571806778	-0.00002718255474568934	-0.0000583183493653435	-2.529195185977287e-6	0.000017241607945263175	0.000019160815416645934	9.081289275112771e-6	-0.00010873734573355547	-0.00006616059961845492	-0.00009304297931570429
591.	-0.00009081675427374339	-8.565885972966072e-6	-0.000025064368007701202	8.579037351253237e-6	0.00003911330892621037	6.390461234140296e-6	-0.00003293749044605099	-0.00010589846117651223	0.00007195022854744738	0.00006875224897699182	-0.000060713888735633236	-0.000020556095271614522	0.00001290522546169786	0.00001600336397842352	-0.00012120670122980752	-0.00002360752878247619	-0.000010118351150932164	-0.000020559300926669984	8.99709321400988e-6	-0.00002373373214356945	0.00005979527237461568	-0.0000244123377209742	0.000029308851829853932	-0.000046199857498844144	-0.00012943939292930996	4.8994531812418395e-6	0.0000598494394943831	-0.000024101867904264575	-0.000011433178015955437	7.480915039966133e-7	-0.00004991995927874081	-0.00008338579699246684	0.00006944135387838515	-0.000058441090135803896	0.00008208389493816721	-1.1707906112262372e-6	0.000022236771761178932	0.0000439911885328106	0.0000576640617069598	-0.00010351758200106666	0.00004079961984631241	-0.00007965899298778073	0.00003705498027645632	-0.0001457966393899942	-0.000042587518700503696	6.486190675974093e-6	-0.00001074214723440358	0.00003226031879470356	-0.000036855876304202784
590.9	0.00001992316799198112	0.00005963639504622056	-0.0001972671661132174	-0.00005963038794742773	-0.00006624739975744811	-0.00006326458336931158	-0.00007434528928923495	-0.00001770610259327638	0.000031856596797537056	8.707639329220878e-6	0.000013139123642523534	-0.0001035860281998436	-7.551708745076551e-6	-0.0000316598561872836	-0.000014155512320889392	-0.00004096653224523985	7.0053428699275435e-6	0.00010573324475923626	-0.000010218159510258273	-0.0000980716996044768	-0.00009036382197653012	0.00006833687474925944	-0.000022014377603815762	-0.00011662293085389544	-0.00003625197493599313	0.000011939379497000714	-0.00004894358264865094	0.000013679012712232667	0.0001253385987506367	-0.000058184266177819014	-0.00003259424516863147	-0.00005385185202656171	-0.00009808459378737363	-0.00005473235789001002	-0.00006557898604716929	-0.000022153716603425636	0.00006080940427130699	-0.00003232319313083758	7.188900283817418e-6	-0.00012073394489032212	-0.00010445888202518068	0.000013408018988503252	-0.00003248561552147417	-0.000018422764332442682	-0.00005277065891376087	0.00010491774071335107	2.531577071065019e-6	0.00007841519335040245	-0.00005628154189232486
590.8000000000001	-0.00005325930093695548	0.000045912777653041486	-0.000026008625335270808	0.000012694116188706179	-0.000022396950733581238	0.00005543451858621509	0.000014980745132672387	-0.00004735618618197678	-0.000029637723552192893	-0.000021435575173160186	-0.00008582968768657376	-0.00003162737601874323	-0.000031870949077334644	-0.00011292429863982028	0.000026994027977879405	-0.000028454030387421955	0.000043291182060319995	-0.00007639089042236069	0.000012360401141446195	-0.000059422705905209315	0.00001537359446039103	0.00002786149462751749	0.000012212748977957568	0.0000869633726602067	-0.00002045150464161165	0.00009776887077914955	0.00005861876611612642	-0.000053195414774728894	-0.00006745162305939142	0.00009513666167005501	-3.359087249601139e-7	-0.00007352063520127396	-0.00015521751495366172	-0.00010179270821479116	0.00004663882791236458	7.840521370148653e-6	0.000041186208034835494	-0.0000493812970220788	-0.00004882910824029764	-0.000035454313572307764	-0.00003543541636636749	-0.00003787814933275346	-0.00005303590047940899	0.00004254621063078889	-0.0001764067104323891	0.00007351085966607642	-0.000044647475699543465	-0.00005868813479898754	-0.00006730344602107226
590.7	-0.00005861047945812578	0.00007569514111066186	-0.0001393972179450637	-0.000035670474786477924	0.00001913266389268079	0.00010247818385556394	0.000024374349559604912	0.00002330862131999405	-0.000019118784850479535	-0.000013385487329269405	-0.00009979894605151661	-3.29429329290817e-6	-0.00003673155500311588	-0.000016557727114321055	0.00005337126452376529	1.0205824633133027e-6	-0.000029227245183076742	-8.433666374454263e-6	0.000049056942083295176	-0.000056245050695591565	-0.00010539943551182511	-0.00004103879202246524	-2.014427973262712e-6	0.000011225877416872958	0.00005543714247733704	-0.00016712706486100756	-0.00003775624501425234	0.000024736631170522448	-0.00006794586342464549	0.000052326776205779556	-0.00005355772083503754	-0.00010634779359801375	-0.00007748345212960778	0.00003879421753873186	-3.122266603087983e-6	-0.00008218521727710232	-0.00003231210594652434	0.000011356781949005303	-0.000057084462862748656	0.000010093129043928507	0.00004484572131223405	-2.922178849568168e-6	9.284565974980743e-6	-0.000025448382274867317	-0.0000330538496643431	-0.000013839506868544303	-0.00004843062124018754	-0.00007528775080550346	-0.0000419191408997783
590.6	-0.000017818590598345963	-0.00009461864738359257	0.000012778248408107227	0.00002570710965560144	0.000051088727546316564	0.000019182443395701676	0.00007825840471412153	0.0000980836532235278	-0.00003773985908492176	-0.00008058319433542054	-0.00011167747382979195	-0.000059394729852157	-0.00009109499894378916	0.0000778275159422167	-0.000027096245960724382	0.000026256302361545368	-0.000014772110800680155	-0.00008160118711286408	0.00002632510934394315	-0.00004630170840222049	-0.00010174946464454839	-0.00012669835302738346	-0.00009321276577905897	-0.000058103152337468326	0.00007836917144265618	-0.00003822461449701551	-0.000021992720732867016	-0.00009128660328877415	-0.00005452025819442911	-0.000043313376999773085	-3.486407448435414e-7	-0.00007014935369293419	0.000016960132288866073	-4.615136534117504e-6	-8.333341131013265e-6	-0.00001710334693061175	-5.0002079125494515e-6	0.00003240224932731859	-0.00008771440962399795	0.000021062487753041348	0.000037775558469939886	0.00005587945184263366	0.000041452811263224535	5.182334888689783e-6	0.000025113665311563256	8.666198461288014e-6	-0.00008954716129784684	-0.000030480013412063753	0.00008583469986532873
590.5	0.00004265221214686371	-0.0000687596838921514	0.0000251044218347068	0.00003471435856826616	-3.63358168008802e-6	-0.000017999629928778568	8.759896428098928e-6	1.3847076933976975e-6	-0.00007474795309752906	-0.00007556134236508117	-0.000011161515529699185	-0.00011163266523115708	0.000011912198882051345	-0.00006747325883864507	-0.0000241654639128448	0.000027358377081936085	0.000010478745461971015	-0.00015543610970396638	-0.00001343464486178386	-6.918796577857518e-6	0.00002304738897468591	-0.000046396656397427556	-0.000042730120148791435	-0.000038137707239457554	-0.000023686532043346913	0.00003803569431412396	-4.278359039875075e-6	-0.00007990967314955945	-0.000017960300513109484	-0.00002555088645073784	-0.00009930458661609582	0.00010491971017526717	-0.00004426259301389676	0.000032222090989296085	0.00004925463878760752	-0.00008085383622631143	-0.000011989293706078796	8.742246063351029e-8	-0.00009561217452595064	-0.00003303330074448858	5.618660920032694e-6	-0.000025015236863890616	-0.00003099559444400464	-0.00007771190604494963	-0.000015176958741579879	-0.0000998035665658359	6.674141739395995e-6	-0.000027582238022411508	0.000020759103663403012
590.4	-0.000025379125863544185	-0.000055099705645392015	0.00002329933230625277	0.00003177021873767045	-3.2902295223928607e-6	-0.00008798222267719565	-0.0000844546861142875	-0.000054133616768703206	0.0000785647729400234	-0.00003335501809522944	7.350741411537442e-6	0.0000369055612633449	0.00002718150461302598	-0.000037538568013433223	0.0000612694013099489	0.00002147497531447173	0.00007415139879699811	-0.00003806504713708584	9.450327993413968e-6	0.000024739665385356983	0.000015039874609620697	0.00003021767233273386	-0.00001666948320025469	-0.000027598033973599144	0.0000448419276351285	0.00002693678518597416	0.00005314537587660716	-0.0000450869621195578	-6.737626463263069e-6	0.00003976371857112044	0.000020870419463912798	0.000032330536428714874	-0.00010039528049043325	-0.00008435666086681875	-6.815763562012278e-6	-0.00002520061518484207	-0.00006282702327210576	-0.000015130212707944763	-0.00008844698122717853	-0.000058403020272537965	0.000033188660990756834	-0.00001569994605084032	-0.000027388520608216655	0.00003667369257762286	0.00007340445482776961	-0.00005470417124503108	0.000026518948121119974	-0.00004302281938192251	0.00008635183468244324
590.3000000000001	-0.000018733276477804577	-0.00016607824001473365	0.00001408187295506214	-0.0000315678991190829	-0.00004393411568107762	-0.000043843233270051306	-0.00006501037096447283	-0.00004295240366644207	0.00012160162598010308	-0.0000989037562681966	0.000026755380635114963	-0.000028123858608339183	6.753141087948291e-6	-0.000029714090568530632	0.00005255465909834047	0.000031280753668477296	-1.1612143144908006e-6	-0.000022357041199791303	-0.00006258156315882887	0.00002463961047708801	-0.000010695012854498185	0.0001130131793609161	0.000011862500707718305	-0.000049360385351359236	-0.00005787893368231074	-0.000049101316841363424	-0.000058772725812912714	-0.00003343443841522237	-0.000025006233989899326	0.00008557957305558667	-0.000023952253406723228	0.00004128220966164078	-0.00008206152620892646	-0.000038990481406259357	-0.00008519609081758598	-0.00004397396793179516	0.000037491490768385854	-0.000013464841725025677	-0.00002318682059815726	0.00002649913632789276	0.00007515635459300377	-0.00003143302903210476	0.00010854343231697549	0.00007943616448232677	0.00005490686013669813	0.00006223046703787564	0.00003877695887981791	-3.575001757469352e-6	0.00003935652122443881
590.2	-0.00005393778249003477	-0.00004026823839408241	-0.00019175253174047525	0.00001643785914981938	1.8662814771531078e-6	-0.00002536625493439627	-0.000026278992167537034	0.000026627936175267537	-3.633505772808777e-6	-0.000053315076338304276	-0.00007047620852536815	0.000016852464015871425	0.00009646134617565227	-0.0000994710872563138	0.000023113689122725745	0.00003439677197533382	-0.00008366819166876074	-0.000053226210772544514	-1.888396007071149e-6	-0.00006891560672548858	-0.000024727410940894834	-0.000022719522399390094	0.000052919887527254034	0.00009408108292596168	-0.00004750574519361236	-0.00002167204917288662	0.000029783039389001124	5.047016387376017e-6	-0.00004256113313352732	-0.00004333886392643522	-0.00009092012459799798	-0.00009757083434417222	-0.00002001642917301684	-0.00004105605026445869	-0.00009785619456163395	-4.332547534447291e-6	-0.000010744192607424277	-0.00012656550156299302	-0.000010843295845088937	-0.000030479795832195375	-0.000018581767845106878	-0.00006314706830299378	0.00012425095200931932	0.000024863533867732942	-0.00009937268867598963	0.000023640047836966495	0.000045784488208331015	0.000060222369249282525	-9.844462997862674e-6
590.1	-0.000042556275028272147	0.000027681766032284044	-0.00005788589558564728	0.00011510810430040347	0.0000416652810004177	-0.00006217281886581854	-0.000019679462722645884	-0.00002368601153712329	-0.00010042922244632413	-0.000012622079313427864	-0.000032876165565508665	-0.0000331377407118225	7.795058747516538e-6	3.979260958838642e-6	-0.00004117957651161333	0.00001415504851673593	0.0000354737540626334	-0.00012417383607718114	-0.000032835957293934844	-0.00005418505290856229	-0.00007157729003854542	-0.000028988421979485562	-0.000043365575290960285	0.00010532405523132541	6.532245760927067e-6	-0.00003766701888830754	0.00007115827676113469	-0.00004505474923074379	0.000043219599341201255	0.000045303932873458904	-0.000027630652296742497	-0.00006238137870435296	-0.00007626785341312032	0.000031773526992360194	0.00008955011540045176	-0.00013686989453443456	-0.00005034560631294453	0.00005103746876896904	0.0000595322560066255	0.00003073680775240598	-0.00009768881956441873	2.0705458998462677e-6	0.00004960117987727574	-0.00004033095702247123	-0.00008757512005677962	-0.00010033841850803446	-0.00007999540720028805	0.000026017244660469718	0.00007643843716920554
590.	-0.00006058353846148821	0.000019161978786507615	-0.00001727194753020619	0.00005600837889467089	-0.000031046203640538515	-0.00005424273438655886	-0.00004675500812185964	-0.00003157039261963907	-0.00003451346435752112	-0.000013467926336744323	-0.00007229253954836816	-0.000041794886124355736	-0.00003239545656805802	0.000025639732910244196	-0.0000622856049526357	-0.000027194220924743422	0.00007611069544499821	8.575784664113516e-6	-0.000022762240280332594	-0.00005416685270506059	-0.00002270420762528664	3.6801098671681403e-6	-0.00014849470534638679	-0.00006144884656199524	0.000016810340539700924	-0.000010341912315927463	0.000029820124388389335	0.000043510073010986344	-0.00013080770843880624	-2.0241405054215265e-6	-0.000042114926611288415	-0.000014418465197023767	-0.00006467875973236096	0.0000551068339333436	-0.00003425807209981766	-0.0000463234404108908	-0.00007732403358587117	0.000019678173317745284	1.3657799646403148e-6	0.00001932272641682486	-0.00003913174220922468	-0.00004163333622616384	0.00004870484465546788	-0.0000628448002541158	0.00004502743429407626	-0.00007879845734515209	0.000011888889735149826	-0.00006735915844957207	-0.0000160744130529065
589.9	-0.00005242502543218318	-0.000030191087514273283	0.0001103101869102668	-0.00003683529766393504	0.000020970362837823894	-0.00009065531275505037	-0.000039047100511134105	-0.00005909965940706976	0.0000749986318797499	-0.00010537478302578218	-0.00010605787252848389	-0.00007435168442375479	-0.00006115860565754748	-2.380478921246676e-6	0.00003508429727023125	0.00009074399744956581	0.00008646522733766374	-0.00010047306434935646	0.000014106887825717363	-0.000039929260117843975	-0.000024636871626403736	-3.8082113637133856e-6	-0.0000787764402748488	-1.2378220283799444e-6	2.1010268524902723e-6	9.988001781940836e-6	-0.0000701213546198325	0.00006030197103457493	-0.00004543400851206359	0.00003685671124359526	0.00006402286293337016	-0.00010835645027454323	0.00003384918241231543	-0.000025770238372066557	0.00003672183218965184	3.2018939127724036e-6	-0.00005357672844347399	-0.000044701563667023726	-3.3346396568952877e-6	-0.00010559607945802518	0.00005236293696195362	-0.00005970097620928008	-0.00013086359741188228	0.00005061353235232502	-0.00003338549728831351	0.000025801647832712347	-0.00004549067826283186	-0.00009718124152241833	-0.000031269384423448344
589.8000000000001	-0.00007246969478791336	-5.2547363642718e-6	0.000019649125539257817	-2.182650885654626e-6	0.000010450471729183234	1.3893552788663474e-6	-0.00007420409239942814	-0.00005758395372747669	0.000045744899808807645	-0.00006408069354657526	-0.00012671965555073348	-0.000055203797877959665	-0.00009128885331391601	-0.00005332921503054346	0.0000538436637818802	0.00007442199898704199	-0.00004423940679190901	-0.000015976462465868427	0.000023597262884577227	-0.00011861404047821574	-0.000025680325407760726	-0.00005047250002210626	-0.0001119689700695347	-5.259087824481149e-6	0.00007231379967288414	-0.000034187298797516206	-0.000020178057805401052	-0.000015253571820329681	-0.00005829315129044845	-0.00001871342412702475	0.00006610221383645513	-0.0001689534985980573	-0.00003232327333987284	0.0000573214676537653	-0.000010118353145722238	-3.7382803413173705e-6	-0.000014999913576194915	-0.00006315474368340635	-0.00006400177819800255	-6.9065970521789145e-6	0.000012923454374912585	-0.000041377899779449143	-0.00013711763954888818	0.00003224329146723213	-0.00003557280837262999	-5.968088581372402e-7	-0.00013983531916035035	-0.00002421759888316027	-1.7931837941437054e-6
589.7	-0.00011541675886529831	-0.000012472110883187826	-0.000058609591450735306	0.0000431818157429584	1.156234320884323e-6	-0.00005852407870681327	-0.00007138336790617394	-0.00001453070031221022	-0.00003162381134890097	-0.00005707886606983221	-0.0000945914569050743	-0.000056577117855016135	-0.0000295675019052545	-7.926222619445412e-6	-0.000023402834692946286	0.000029032084733847735	0.00001546822990850438	-7.054698561720604e-6	0.000032452264939441995	-0.00012357866271894242	-0.00006145433279997673	-0.00001638956401012358	-0.00009593103230614189	-0.00008859855974905622	1.428996410417138e-6	-0.00009114243972364476	0.00010478440072795355	-3.066594927152307e-6	0.00002801814466941697	8.619149329750818e-6	-0.00007022427642543843	-0.0001275295614680599	-0.00008405155265875391	4.67256501852803e-6	-4.793188317400519e-6	-0.0000535437292754121	6.372077735184093e-6	0.00002763289693609805	-0.0000487075516319923	-0.00005562749233234576	-0.00009655814817961863	-0.00005214113129888878	6.391707767186327e-6	-0.00010739660624588224	-0.00010272277768946259	-0.00010863006922346246	-0.00008567415009198351	0.000045705245701928614	3.255331102473701e-6
589.6	-0.0001272950773424826	0.00007403531449851404	-0.000036103373732710554	0.000038845780897861137	-6.612996111778167e-6	-0.00007080877900006644	0.00001598696604985015	-0.000052369871166437226	0.00003598392078138093	-0.00008820067331539845	0.000012688995156185015	0.00004130397158599926	-0.00006124884013787034	1.8860907272123283e-6	-0.00005672005053370054	0.00005931012233906782	-0.000018647453676954354	-0.00007918810477290671	-0.0000347032539527659	-0.00014230303374474564	-0.0000468589645164769	-0.00006491821528834472	-0.00006870773291371887	-0.00008665945071117789	-0.000027205997558000378	0.00005873057110213777	0.00004605098169631705	0.000014872007909442277	-0.000055389332564329436	0.000060338957455736016	-0.00008898072977282239	-0.00004850085093868787	-0.00009772435378004176	0.0000527831546192448	0.000017641488327183285	-0.00006702070388485122	-0.00010391187974838279	-0.00005157964229672198	-0.000028154930755469203	-0.000023573594391196154	2.3960968378039114e-6	0.00003226886842960313	0.000019743384268424268	-0.00004686481741150952	-0.00004353634750759552	-0.00005803239286064708	0.0000485682006405567	0.00003345783447335347	-0.00003119436479865626
589.5	-6.6852592221694e-6	-0.00004403653454869954	-0.00014358973204063437	-0.000027633412506426828	0.00006813100886301841	-0.000015268249629359007	-0.00003818707404319588	-0.00007497959649303684	6.555584653620162e-6	-0.00009645604412667161	-0.00011507486954917892	0.000029552981866775247	-0.00010217797256624993	-0.000013905112777231579	-0.00010187446070214777	0.00009582234007850867	-6.545323183638123e-6	-0.0000443713295491664	-0.00006700914538086751	-0.00009430060739703656	-0.00004563779103506319	0.00001671040144301755	-4.4375355712226975e-6	0.00004146563461114351	-0.00004087788957292366	0.00003536079525748497	-0.00005699876082704252	-0.00003941864933954791	-0.00009578332852751231	0.00008491004644810748	-0.00012729279675789226	-0.00009516493446286505	0.0001190824006685124	-0.00003666892667631696	-0.00008778249735967179	-0.00005019068307860347	-0.0001077237417887403	-0.0000328832303660253	-0.00002273730177392703	0.000021550635928969283	-0.00004367707783867787	7.894463984145175e-6	-0.0000437129875651759	0.00003661103553118111	0.000038480938558029646	-0.000025577051292967787	-0.00003834795602009822	-0.000034523307460875805	1.7284950412592274e-6
589.4	-0.000023207365973561003	-0.000050130529347011384	-0.000025898957331026615	-3.1377336193782897e-6	0.000011227114443907336	0.00005520428708771757	-8.311765433272153e-6	0.000014029708094266352	0.000022828287090226404	-0.000056153258528908475	-0.00006456186683412791	-6.509299880817648e-6	-0.00010920458182285626	-0.00008731309643786497	-0.0000662949669073849	0.00009144035366964986	-0.00009532622268420871	-0.00009033526180104206	-0.00006065420336224305	-1.034622750943011e-6	-0.000033571116899740546	-0.000018548081873162986	0.000040355842799560246	0.00007277232712390133	0.00008745464325722904	-9.253474999680206e-6	-0.00012884267832962264	0.000052684744686211824	-9.77357440306321e-6	-0.00006413566690587308	0.000021529343087361848	-0.000016321573819130214	-0.000014359671523255469	0.000014096467542783704	-0.0000708569002984999	0.0000398111252543117	-0.0000525712952295369	-0.00007651991662831824	0.000019191755337074124	-0.000029792609220681046	-0.000038453342928245946	-0.00007697938757224831	-0.000014516189631166043	-0.00013116765137930134	0.00003194880279604591	-7.1232341401683465e-6	-3.8783127701023446e-7	-0.00003159310641416301	-0.00007386440870999874
589.3000000000001	0.000014407954994836272	-0.000029186419569317743	0.000010302587580396316	0.00003395026363082759	0.000052689814964248073	0.00005343972165975179	-0.000021057017617092618	-0.00012249221077400264	0.00004790488050895854	-0.00003332055845111777	-0.00006317253928677956	-8.027805628282315e-6	-0.00006036132686613941	-0.00001564608314063599	-0.00004163072932028719	0.000043346512840314873	-0.00007278093173732268	-0.00005782490909778129	0.000034736230610232815	-0.000013921391852398642	3.599529364960662e-6	3.936753044382054e-6	-0.00007521073919487892	0.00004811565318576094	0.00004438507092724985	0.000039562428269771174	-0.000059495424257264125	-0.0000877986226962881	-0.000029105996016660973	-0.00005162024661414615	0.000020822495150458976	-0.000014292730593997055	0.00002870384557555742	8.163641779728261e-7	0.00002012158547472593	0.0001522585951982691	0.00007117252190567809	4.520704623810299e-6	-0.00004872822524976735	-0.0000375898842067888	-0.0000500962419869814	-0.00015617508400455872	-0.00011492705960771123	-0.0001713833892798	-0.00010576743105691593	0.00007700661958106404	-0.00007041940687580138	4.685986615894953e-6	-0.00005464005247154042
589.2	1.7933979093660753e-6	0.00005617914796854481	-0.00006415620105674057	4.1824414261495616e-6	0.00008853506009644143	-0.00003100532174232322	-0.000029780646419072847	-0.00010514238024814469	0.00002980797551259187	-0.000036633214075938074	-0.000023564670600948368	0.000034890326088598316	-0.000053340303330712206	7.049271057837865e-6	0.000010947885890292956	0.0000338767162605603	0.00001927074894702516	-0.00012582200919874088	-0.000047003060308674745	-0.000050964984815968326	2.9408835335431823e-6	0.0000620393646740463	-0.00008530987235747203	0.000019206402970610174	0.000051876548064877616	0.0000490941201476055	-3.138404174865237e-6	-0.0000783604190317452	-6.529244284844777e-6	0.000020295855832793348	-4.733308825785067e-6	-0.00003528093717990304	-0.000015359738521929226	-0.00007705364297398872	-0.00004476021297675697	0.00010150142610553472	0.000010266204557822608	-0.00006108824386889644	-0.00003607746487448136	-0.00003436075447597989	-0.00005029080480535278	-0.00008615781589017821	-0.00003753731931038331	-0.00011103372401234375	-0.000033738389100090995	-0.000022041626839578536	0.000045119678354891966	-0.00006899155451545767	-0.0000780266093396805
589.1	-0.000093826038442068	5.900009112795419e-7	-0.00008226161190440624	1.4155362607282214e-6	0.00006081769619691828	0.00001389951278659034	-0.00017892707944071375	-0.00011017063629554217	-0.000010893404154343925	-0.000012102981842360302	-0.000018584662647600478	0.00005072343760008592	-0.00008128964599729335	-0.000012972222712716688	0.00004037278995428008	-0.00004698336789491829	0.00005760596176968253	0.00003506529542387432	-0.000038514308425263184	6.61796516623477e-7	4.255021697341829e-6	-0.0000670474514175989	0.000025765865966341923	-0.000023968215243275502	-5.134906270065214e-6	0.000026822216838639385	-0.00005799656202773627	-2.7415413661086593e-6	-0.00005508862121783741	0.00003955007906757022	-0.000052612874852040926	-2.429732640819289e-6	0.000043312769298226435	-0.00011306768516383195	-0.000018824126236367084	-0.00004651317167539577	0.000020407658319847226	0.00005346697420589599	0.00007932748234546265	-0.00005014962746368284	0.00007853109917639572	-0.00007428029703149409	-0.000045066472716625526	-0.000024958435863534203	-0.00006356309461752658	0.000057768526050411666	0.00004988144480527178	-0.00003938471998873869	-0.000011696129851981569
589.	-0.00011418228263633136	0.000046135027210069055	-5.759180142520391e-6	-0.00003191601985162036	-0.000029030440721812724	0.00006933044223738296	-0.0001733690288488226	-0.00007806018555368857	-0.000041546253595775427	-0.000036675495718459144	-5.298887347444562e-6	0.00014811115701753754	-0.00008968047075525013	-0.0000929334958657987	-3.9401974757623045e-6	7.615853874744722e-6	-2.3375364602737506e-6	0.000032918399376786815	0.000023419325693586654	-0.00003136813671619724	-0.00009178789964696452	-0.00007398906076715633	0.000018824051397475412	0.0000174091454101633	-0.000022585611641699333	-0.00005140394271692547	-0.000013010235126145387	4.908797022363431e-6	-0.00007196431535581109	-3.938672281638743e-6	4.946773022400892e-6	4.66415720164733e-6	-5.327039919010438e-6	0.00004933367480483052	0.00003764368586091422	-0.000012148851797044242	-0.00008827333284095795	0.00006072225661260553	-0.00008020104597693178	-0.000044372479197631596	0.0001542811826034933	-0.00004756151604521042	-0.00007213172904940788	-0.00007484287929043778	-0.00008523559437366175	-0.000029624966229942603	-0.000050656219583762215	0.000035686122311036384	-0.00002142959274500579
588.9	0.000020079846877015897	0.000029812607935465107	-0.00011602672578780285	-0.00002507491475579116	0.000040213306214974475	-0.00007365142989570625	-0.00023075305018067666	-0.00012761110451589214	0.00004986212617023954	-0.000010552324333194836	-0.000047052943096644036	0.00009068119879604992	-0.00011845944950781922	0.000010624602318448845	-2.0176905076137437e-6	-4.936107145390421e-6	-0.00009534056156019704	0.00001278201290899135	0.000011209231124634333	-0.00011228297491655884	0.00003757110490972752	-0.000024116106470121596	-0.00004429522787042295	-0.000030181238072444853	-0.000055252373617002745	-0.0000911033894298504	-0.00006559732813759255	0.00008178423378898747	-0.00007837070404360035	-0.000044538154153036154	0.000015599633380697392	-5.1380992360418495e-6	-0.0001341064036235289	0.00003720129061235514	-9.531925007283424e-6	0.00011258283453945428	-0.00003125076509731581	-0.00007924447141628767	-0.00011383455014053613	-0.00013701034543703135	0.000019194873642528105	-0.00005941935952463215	4.0098685041766695e-6	-0.0000682356044519658	0.000049351583812918116	-0.0000366798171751879	-0.00003954037390737342	3.7608201783379837e-6	0.00004264765254128305
588.8000000000001	-0.000015574301098619667	0.000035048203156720566	-0.0000628258159256539	-0.000031537844285066304	0.00004260202025377665	-0.00006908422808738934	-0.00017426159333380222	-0.00005155041920013905	0.00003626599020695997	-0.00007692251087739656	-0.00001809352284444318	0.000049484696987191225	-0.00009901438958088814	-2.1074394911193755e-6	0.000027185202435270324	-9.208012129188581e-6	-0.00004090257415456555	-0.00006946466210047132	0.000014314532606635633	-0.00007811461290373347	-0.00003441565863513776	-0.00009015752168833263	-0.000028817804106612125	-0.00006527317307807693	-0.000012868870723744624	-0.000053041145310260585	-0.00008146686878645342	-7.583269279682772e-6	-0.00010594903016730711	-4.870739951896091e-6	-0.00010181996861335483	2.2365885496844837e-6	-0.00005694611779744534	-7.432408002444824e-6	-0.00006663941041300185	-0.00002787252643410259	0.00007525634823870317	-0.000016491388506378945	4.852805149677507e-6	0.000029365990545669137	-0.00013934568035733956	-0.000014065108137780497	8.415873385583162e-6	-8.961555554745e-7	-0.00007516511441274016	0.00004498508479856928	-1.4813784440189897e-6	-0.00012010318730858459	0.00006786338862363311
588.7	-0.00008653664741583871	0.000017445198052328288	-0.00001833657208871336	-0.00003409794987998276	0.000020298885805951787	-0.00009232418183139927	-0.00011847934238923255	-0.000045598582632214006	-0.00004131032071501595	-0.0000639255436563999	0.00002899877038435708	-0.00003931587222403769	-0.00002175200865323152	0.000026677968796565637	0.00006314852322168915	0.000026704233901814388	-0.00001518534629092631	-0.00002117113865803776	0.00004568640790866893	-0.000035095608663566815	-0.00010540341735604077	-0.00003697652699854732	-0.00003480752899541569	0.000010877640454122493	-0.0000414244150194152	-0.0001020074777443262	-0.00008452700603591188	0.00004815380402294829	-0.000060027258600116106	0.00004476229510968784	4.44862005310479e-6	0.00005335383362520635	-0.00006598041070616488	0.00006950598271980186	-0.000045412780846410024	0.000050811176082152614	-0.00011236610068495015	-0.00006245478767591967	-0.000011284202214302156	-0.00003408835100837803	0.000012314850113717076	-0.00004748270380026025	8.914024930759364e-6	-0.00004770607540268535	-0.0000390528208156546	-0.0000867699871500175	-0.00007097013277387453	0.000035466624927186295	0.000010237111965115616
588.6	-0.0000894485642641329	-0.000022729439374934987	-0.00006382385583674597	-0.00005166343239606544	-7.220081806774293e-6	-0.00010981387923987513	-0.000053039618744492056	-6.394017509795283e-7	-0.00008477482098351798	0.00001002167954344665	-0.0000804251789591149	-0.00011435094834048427	0.00004213482847203127	0.000012009831455843157	0.00004012306074631411	0.00002140261934761468	-0.00008669883916351629	0.00004049979553491989	0.00003903505085943408	-0.00012163737553050124	-0.00009023253718693731	0.000029521199825668918	-0.000058963569849534636	0.00006107101738927811	-0.00008328800546702812	-0.00004730254034093101	-0.00009544435934335228	-0.000011271776012362423	0.00011782584796728302	8.255963478256336e-6	-0.00007447447134895473	0.0000652093233017358	-0.000011995470598933597	-0.00005315066898136025	-0.000018895799841941053	-0.00006399065032960159	-0.000028854436579727213	-0.0000846224481946171	-0.000023367862138715922	-0.00009332709158901808	0.000029906393058630892	0.000013666596541232144	-0.000037295113208367175	-0.000011158768093057707	0.00003362845698403252	-0.00006847446323447498	-0.0001358086677783065	0.00009940867507746541	2.757758597480501e-7
588.5	-0.00008745457688102608	-0.000023021789903728156	0.00002214079587686299	-0.00004107697888962564	-0.00006443843622533666	-0.000043347207673352856	-0.000034277717879559485	9.14594623692139e-6	-0.00004148317940324314	-0.000016183308132036743	-0.00005367867467402231	-0.00010403220000544136	-0.00003271224118024143	0.000050378127432207186	0.0000330371584800195	7.718086290382862e-6	-0.000015218001280686375	-7.678404438098415e-6	-0.000036302983253957006	-0.00006802450837663308	-0.00010156607204693708	-0.00002405612200648919	-2.2448503215544076e-7	-0.000018440289783941356	0.00002412292669365009	-0.00008155395127895263	-0.00010987190750640832	-0.00005539497375442093	0.00008916626719328389	-0.000019485716838317838	-0.00007633014398203324	-0.00002360675764574841	0.00010490879781614975	0.00001916949164100781	-0.00018193805116683068	-0.00004703589057592671	-0.00003999653207049159	-0.000028804086554596055	-0.0000720714731280284	-0.000016590368207419743	-0.000017649598243575372	-0.0001313795475404399	0.00001061576467068214	0.00009797534991495818	-0.0000582255518494546	0.00008650615211950893	-0.000053683566291212525	-0.00003341809427651897	-0.000020557200609498217
588.4	-5.5327067073462555e-6	-0.00002878565745717435	-0.00004941537247650465	-0.00004655509617399641	-0.0000816669264763854	-0.000010246971761410672	-0.00005519523928766521	-0.00009683911529600289	-0.000018464633763562343	-2.8797949667118546e-6	0.00005616240932355527	-0.00003510368806083462	-0.00006104179322856594	-0.000010085032052019875	0.000041240975873187656	0.00008933000371530534	0.0001004490541412405	-0.00009453264135125746	-0.000023502373320146792	0.00003497459036189607	-0.00007580102961607152	-0.000038081489749328315	0.00007198050067454083	-2.230173487312038e-7	0.000017803832750778032	-0.00009059037538668476	-0.00007159151196488664	-0.00008962830944255557	0.00007771323180998547	-0.000029476204921681763	-0.0000280970894696295	-0.0000486678103023557	-0.00009334590449902529	-0.00002854646875262834	0.00008186333527238879	0.00004121898234908506	0.00006880832858127499	4.340720982885104e-6	-0.000039500440962494395	-0.00003692052434838761	0.0000320522878749104	-0.00011405865342469984	-0.00009297736547060243	-0.0000739349171518815	-0.000013723101410190308	-0.000016069836496249707	-0.00017594491216578345	-0.00004701639024450619	-0.000027306776857435625
588.3000000000001	-0.000026393507279007055	-0.00006001876016643936	-0.000056259949075468705	-0.00012721124234319273	-0.00009402497041060603	-0.00005319727687950478	-0.00004341722708653177	-0.00011972054220796032	0.000020432655234832504	-0.00003917005943475855	-8.736146044485112e-6	-0.000020377987297907157	-3.8833488488526605e-6	-0.00006484476578957546	6.663961042582541e-6	-3.7509538869974694e-6	-1.9313701303444295e-6	-0.00007628723891241911	-0.00008805965017791297	-1.2893892069006907e-6	-0.0000702774957106004	0.000012771285068577749	-0.000012302220098074008	-0.000046574103542044017	0.000018597003022051168	-0.00009441154719614804	-0.000045930878153156876	-0.000029036671000054115	-0.00006300407946872519	-0.00008393816814077635	0.000014913640168268033	-0.000018768545692081048	-0.00013154981826479634	-0.00004985938734820455	-0.00007699279441533993	-0.00011137548788693999	-0.00006144076356920773	-0.00010705726537298769	0.00006422101705853114	-0.00007029398771467317	-0.00009983054762217415	0.00008200651113407307	-0.00009112316439710922	-0.00011223212948585252	-6.7284480096782995e-6	-0.00011788137929275087	6.14799903207131e-6	-0.000013611920212578879	-0.000013907153414398233
588.2	-0.000029720906977829347	-0.000029250708627444768	-0.000057074518030752297	-0.00006492475290729123	-0.00007245970584873935	-0.00010184169705961534	-0.000029109429038904513	-0.00004656589164662207	-2.5211260516940783e-8	-0.00005518119256481668	-0.00001983136957283645	-0.00009992517874437972	0.000016706017062343897	5.133900236825189e-6	0.000045605543153748576	-0.00006304216865594618	-0.000029670718398629554	0.000013872753831718854	-5.4795784980514705e-6	-0.00007394839402766057	-0.0001207765184957375	0.00006280504151804812	-0.0001459548453485311	-0.00011189017730619765	0.0000115831844439863	-0.00010995365895610768	0.00003813936503315362	-0.00004039939035272453	-5.080282551622492e-6	-0.00012199046117207549	-3.2406325706106482e-6	-0.00010633137742025188	-0.0001114064047027198	0.000012123190685024742	-0.00018577667189590747	-0.000032347234016274546	0.00006262261912086545	-2.346023040229549e-6	-0.00003285979537973791	0.000026340819935315738	-0.00015498937947063256	0.000087625256391709	-0.000052400078795997044	-0.00006346507663400587	-0.00005139990388551937	-0.000051845010646381714	0.00007121042774541497	-1.6605404455901978e-6	-0.000013131160897257506
588.1	-3.4843425581283656e-6	3.3593089910619743e-6	-0.00001645282242445066	-0.0000853582866289344	-3.2809662026124476e-7	-0.00007430701209143581	-0.000011292782536706556	-0.00005109219376923347	-0.00003818122651808437	-0.000016444633256622426	-0.00006543465404256605	-0.00011456462632774911	0.000036415191539579115	-0.0000165299132245666	-0.000025791040039328574	0.00001973318341238643	-0.00008121649918042646	-0.00004540983859498478	3.355249254211266e-6	-0.00007220875575611762	-7.706001181520983e-6	-0.00008660961143070924	-0.00009831454845554832	-0.00015104357563438807	-0.00008486116930986513	-0.000016532903782339607	-0.00002797101322767251	-0.00005319653153227566	0.000010861032554418715	-0.00003686685767696323	-0.00005147060386334585	-0.00009758969895042483	0.00006109705005380659	-0.00010423454151611857	-0.00010666761950038213	0.00010169749016401396	0.000017627990130468838	-0.000021654190657440983	0.00006276664547502318	0.0001227706321869416	-0.000048483968723492675	9.607651830295663e-7	-0.00003755729362864083	-0.00006292187070446124	5.167513617177982e-6	8.156619967618849e-6	0.00008643535697820207	0.000043774383679607574	-0.00005611918510140895
588.	-0.00002228498376568295	-0.00008065885003511817	0.00006589786598377218	-0.00014215894417239806	5.533483064692481e-6	-0.000023320496276264695	-0.000041912108422605896	-0.00013817697801211948	-0.00007062948421893199	-0.00010646673343909217	-0.00009843655440847966	-0.00009752215193559147	-0.00009063226488641519	-6.106685575632318e-6	-0.00006924808226095643	0.000029910525812451512	0.000025031070123178326	-0.00004504055258740669	0.00008828575762142736	-0.000012758095776815341	-0.000038815566142598534	-0.00003776188862691732	-0.0000854976726713229	0.000010088529631813208	-0.00004802811346517002	-0.00007182928318601455	-0.00008522721906625819	-0.00011484984190218059	-0.00010463583228443511	-0.000022109164739522907	-0.00003196735357048598	-0.00006582559424413917	0.00002800881375369829	0.00004594707266241722	-0.0000637766387882947	0.000025277478358485265	-0.000139642941735499	-0.000017219940732499433	-0.00008880683077114742	-0.00010204503136101353	0.00005281165920414515	-0.000032478463323640396	-0.00012223997768255162	-0.00011816506446420698	-0.00001727131720382979	-0.00004692267066057869	-0.0000392424650398389	0.00002069421139996527	7.86927149297578e-6
587.9	-0.000036892871980392384	-5.7275682205949605e-6	-0.00011534827981902449	-0.00007129869347025905	3.7099228926722793e-6	-0.000012630995934506885	-0.000027487669988143947	-0.00009829242922456243	-0.00006906796012882239	0.00001605395331019743	-0.00006768191741055356	-0.00005895991810061384	-0.00010082811023445235	3.6497273294327003e-6	-0.0000603021103873534	0.00006503839285803814	0.000049773486434279764	-0.00007519280036864592	0.00004608476506596789	0.000013916764063880298	-0.000059255116640744116	-0.0000959936546030783	-0.000051728094717982776	-2.3562826222249216e-6	-0.0000683686617217196	-0.00016541292156966916	-0.00009961563639689924	-0.00010466937472348236	-0.0001574435493254667	-0.0000629762636399992	-0.00004249896605614322	-0.0000939644160310356	-0.00006921768442968355	-0.000020370419449496752	-0.000044920340670390765	-0.00011048739299765059	-0.00005352190259765691	-0.00006231584582414498	0.000027479978084231332	-0.00008467558923074708	-0.00003214264366831925	0.000012214011768998457	-0.00007632931113651612	-0.00003815783195810547	-0.00011635994103910939	0.000035968059181486865	-0.000024071775162455573	-0.00008327844229435911	0.00006718687675920066
587.8000000000001	-0.0000546503354754088	-0.00006729858546985919	-0.0000900847033745901	-0.00016215110740666033	-0.00002272525666640333	-0.00007973496881282871	-0.0001499041394624623	-0.00007092152492115142	-0.00006556639328441644	-0.00009645938264136959	-0.00012188219031093828	-0.00003845350012849058	-0.00009143877424591106	-0.000032748563500527156	-8.746060659027715e-6	0.00007868668664270516	-0.00002853424845600639	-0.000023900679549508663	7.023398173296124e-6	-0.00007493261573805995	-0.00010129375038520718	-0.0001146938738443083	-0.000052844104873400855	-0.00006450358990683158	-0.0002271781781754539	-0.00011260198310078013	-0.00009551397671127232	-0.00009588871325719459	-0.00018823446763761785	-0.00022239818079676345	-0.0002042251844984902	-0.00009923152505175296	-0.00006951174568156187	-0.00006392238492455752	-0.00016423533945428878	-0.00009065361718244574	-0.0000761513844323808	-0.000025600179566717058	1.5991578268693133e-6	2.948637509160546e-7	-0.00011697295233252182	-0.00014062546984792355	-0.00008719511873221261	-0.00010305422562812214	-0.000153833860533922	0.000012025622464270924	-5.923798262675759e-6	-0.00006388643614208813	-0.000031164300643185066
587.7	-3.879832920486232e-6	-0.00013888431819088662	3.1787829224269686e-6	-0.00022213546767282125	-0.00005158624362064045	-0.00015379869957962204	-0.00012590218077172225	-0.00012276887082541638	-0.00008084626239188618	-0.00021349653562537278	-0.00013013397253096816	-0.00011854230607564164	-0.000011003774688115872	-0.000031185548095214	-0.00005850179165432064	0.00004141783193967676	-0.00008702478470511923	-0.00004475462635218707	-0.0000617047235632691	-0.00013111996158693672	-0.00013903313082182548	-0.00006259880259580195	-0.00012451057125589002	-0.0000954532061743203	-0.00016626301877304466	-0.00007908846963714285	-0.0001437399038713554	-0.0000831302268328306	-0.00021700236165275141	-0.0001834832735908021	-0.0002547369793239184	-0.00010078077156835816	-0.00011784644206999583	-0.00011338957762483263	-0.0001449575552765682	-0.000040765859183708914	-0.00015462737859026383	-0.00007845037395169789	-0.00004461265496887861	0.0000953374536017611	-0.00008735197971266078	-0.000030056590362343523	-0.000013695871773602437	-0.00011631065926976096	-0.00009421707732542616	-0.000045106843925550256	0.00008379704689520835	0.000018947449201447815	0.000014683685206602885
587.6	-0.000025859927827124326	-0.00015519821762214714	-0.000037460773479255116	-0.00023147034664733074	-0.00008517067132721344	-0.00017920896082071749	-0.00009440615266639849	-0.00010257310191368223	-0.00009831983723153321	-0.00011448107644074576	-0.00010822332530171923	-0.00006332672809656647	-0.000017424749461001744	-0.000038659098990649584	-0.00003238469049277636	0.000010633972199897331	-0.0000612199898986154	-0.00007975930790554215	-0.00009147009379172137	-0.0000462732677428259	-0.00011910717451290486	-0.00014014289779897622	-0.00013864255059394212	-0.00002205844435173873	-0.0001349825394507988	-0.0001172154789747322	-0.00015367065116145937	-0.00009995627285630411	-0.0001741015558465181	-0.00009931812057523717	-0.0001862552365082962	-0.00015814434817512538	-0.00008042475657079388	-0.000046546766770181546	-0.0000699354138624148	-0.00011931189656883442	-0.00013863991236919752	9.335421747169677e-6	0.00009005366836182839	-0.00003449445470164228	-5.027886257321374e-6	-0.00005810431119452379	-2.9961745065950024e-6	-0.00001770916041220273	0.000029935809264514725	-0.00002991559111495033	-0.00011114125062779109	-0.000027246436209983414	0.00005361250067911995
587.5	-0.00006392601281838178	-0.00018507775604713063	-0.00015092326517119405	-0.00012018068769529538	-0.00015053307441989028	-0.00011690188686530053	-0.00018830134322356164	-0.00022646873545401172	-0.00006253974224788184	-0.00011501195881052413	-0.00007416919675120101	-0.00003971172261964517	-0.00005638563357331042	-0.000018658155532558153	0.000059219202827644406	1.1717464901116487e-6	-0.00005644312197303499	-0.00001982051768386657	-8.56294026872563e-6	-0.00006154545272192208	-0.00007708938622077001	-0.00012613556600493624	-0.0000399296951533716	-0.00008222824438351757	-0.00007857725117077533	-0.0001587193187803653	-0.00020179322584412438	-0.00016582974185865143	-0.00012420076722728784	-0.00020313110194071211	-0.0001916321542621801	-0.00022760732919824858	-0.00015725582520514402	-0.000025517321289476245	9.628931196028473e-6	-0.0002146318641965199	0.000018318279534697496	-0.00007622064386201034	-0.00009767897636511184	-0.00006524260112754844	-0.00009419163152247592	-0.00004723748387191102	-0.0001640856971222336	-0.00010230463133571365	-0.00010123307887801672	-0.00008188611649473192	-0.000162521391578755	-0.00006943426174558744	0.00006915457906307896
587.4	-0.00011295415494540062	-0.0002036258517838172	-0.00020396456530253997	-0.00016084032788266827	-0.00014955289735698143	-0.00009718083111159597	-0.00010106191588323201	-0.00023393297124803895	-0.0000768394416074574	-0.00012173600284857279	-0.00007114761241101302	-0.00013046549822537317	-0.00008482531979951489	-0.0000524353331083484	0.000010816326988160784	0.00001917953995761001	-0.00006923027697841718	-0.00004243190017457532	0.0000972656474293955	-0.00004872610605623945	-0.00006424222426087194	-0.0000821842251146592	-0.00011343294018034481	-0.00012924866841036457	-0.00006315477505819097	-0.00022841852635493905	-0.00018052849085754559	-0.00019303487644604304	-0.00019236567967644003	-0.00022911172085207863	-0.00021757245606137348	-0.0002764171509473742	-0.0001312747489324317	-0.0001268897964146277	-0.0000479461600055805	-0.00014561786425669603	-0.00012679499141441224	-0.00011243248539934977	-0.00008170269752718579	-0.00006774443070985126	0.000037766624439068884	-0.00009189818756145157	-6.701790013863862e-6	-0.00006811273716604641	0.00007472708929672535	-0.00007781988434402529	-0.000039168618390949506	-0.00003611691816002454	-0.00009879978140227954
587.3000000000001	-0.00014700569066871888	-0.00018559266944668214	-0.0001677598725962094	-0.00020920587959815935	-0.00022724389849415675	-0.0002232960646714623	-0.00017545127909808332	-0.00018640619231267595	-0.000110328618230811	-0.00014097711493082904	-0.00014530095687503443	-0.00007269858658920066	-0.000072436434287629	-0.00006142116424916325	-0.00001840283862283655	0.00003456868675744242	-2.4272984663433852e-6	-0.000059556247605424564	-0.00004009384520905636	-0.00007283129617817298	-0.00014387098034176088	-0.00012463298017556342	-0.0001588080534552123	-0.00014750191677792885	-0.00014526386532182135	-0.00029065679657213207	-0.0002063347718020356	-0.00020858795481610426	-0.0001889566105133213	-0.00020913506851322422	-0.0002176458719975692	-0.0001705170399786049	-0.00015730443038484794	-0.00004120795418780132	-0.00004024237467851483	-0.00009739915172890428	-0.0001307050537582135	-0.00007387068730052766	0.0000861176230162699	-0.00015021804999559258	-0.000050658904522671446	-0.00011184051947928974	-0.000012976145718651683	-0.00015819081785460208	-0.00003317613173985955	-0.0000886420432931547	-0.00006688408876328958	0.000012696898006481081	-0.000021839771306220057
587.2	-0.00018175908214954732	-0.00020398734310493488	-0.00021395699175426816	-0.00022971848172396032	-0.00026163553956350545	-0.00035787572944506074	-0.0002621625728630743	-0.00019975125347481941	-0.00020135415828238237	-0.0001763520165953517	-0.00019786739220987662	-0.00010731405627260411	-0.00011391420746740801	-0.00014026145456694965	-0.0000605696913399977	9.809991274929013e-6	-0.00002859613076711906	-0.00006598334786729546	-0.00007077368387805553	-0.0000682392648538049	-0.00014147542654886208	-0.00010901065059231433	-0.00011981207584634751	-0.0002137170873271142	-0.0002436232297575479	-0.0002606592891118185	-0.00024645559509316563	-0.000252981758262443	-0.0002670262441128211	-0.00028124808569035466	-0.0003606390519780642	-0.0002322447309200347	-0.00012616728116455084	-0.00013188578570794132	0.000022981306229426517	-0.000038696456510368526	-0.0001044819980589954	-0.00012309215439653518	-0.00010638725307786727	-0.00002483749459843116	-0.00011905525188047902	-0.00004161434217720755	-0.00008358993330395519	-0.0001254579240631318	-0.00011250565658261371	-0.0000898213104706618	9.604670275212972e-6	8.027665082794122e-6	0.00005948074484487387
587.1	-0.000175678162236767	-0.00030959117069537343	-0.00027236616980947796	-0.00020425917034731198	-0.00023144569062102878	-0.0003470156975270497	-0.00029979360758459344	-0.00017847896719647193	-0.00019187452429199602	-0.000191341775552008	-0.00025270603907208986	-0.00012164803603023057	-0.00012175125576148241	-0.00008560438404418499	6.913400942566087e-6	-0.00003272641924626674	-0.00003262195054384177	-0.0000829717643209545	-0.00005824761161358072	0.00001998923882875933	-0.00017451707191290693	-0.000040942722841000775	-0.00020177256180520372	-0.00022742444491687024	-0.00027553081029514935	-0.00024045664125976402	-0.0003017374379667935	-0.0003570557203767224	-0.00037477974472303264	-0.0002971083047587149	-0.0004829474766721505	-0.00034728678036842557	-0.00013654150141319794	-5.3980484344874505e-6	-0.000252073980639318	-6.989591327267036e-6	-0.00010666996584706181	-0.00007220046509998536	-0.00007743761745588416	-0.00013582417648043594	-0.000025166548856508944	-0.00014174648131964196	-0.00003775661588665917	-2.3429660793145064e-6	-0.00016868513638225422	-0.0000196679924688627	-0.00001443244515290633	0.00001948942110756821	-0.000023064091535990357
587.	-0.00018074950269968582	-0.00035834024014261414	-0.000246722915426563	-0.0002865967524912342	-0.00026192725843318307	-0.0003287684975807895	-0.0003438428931370843	-0.0002466962775331308	-0.00027619409138139757	-0.0001837147408869734	-0.0003282897239534565	-0.0001758524408407645	-0.00007650698938096072	-0.00009727539124374379	8.198101707626105e-7	-9.140169171546814e-6	-0.00004609977221495478	-0.00007653412995608777	-0.00010203566512858182	-0.00004289401714128568	-0.00019708277346999487	-0.00014581923468620306	-0.00026768387431029024	-0.00028523805783592815	-0.0002536562073729321	-0.0002916726438402052	-0.000352336409435081	-0.000487192570591117	-0.000388479057012148	-0.00033220797372870883	-0.0004848632263085818	-0.0004143987788396296	-0.000181477306212943	-0.0001496460449736379	-0.00017297919205783665	-3.3363376046721335e-7	-0.0002148920784277257	-0.0001249977167478069	-0.0000848326908035349	-0.00003725369479247605	0.00006468127733278328	-0.00006519148580398555	0.000025652472598648263	0.000027982582789826534	0.000010499327790417328	-7.390639279453019e-7	-0.00014999809850256427	-0.000052039307189413346	-0.000013304930031417439
586.9	-0.0003024712680281859	-0.00030017976560387226	-0.0003155356878388512	-0.0003144956391577648	-0.0003845880907384564	-0.00042921665108254406	-0.00036910664531316994	-0.00034423308085620075	-0.000398786102911805	-0.00027854127220167276	-0.0002698074517336214	-0.00021207035999130426	-0.00008823388643165276	-0.00006807930803200528	-0.00006700885003702342	0.00005323551169777257	2.8403152702196935e-6	0.000015741900834392965	1.7383101773872905e-6	-0.00011375112497791677	-0.00017063182926422782	-0.00021284634728588523	-0.0003282765603569067	-0.00037410940030107367	-0.0002986407060630488	-0.00029708426085580135	-0.0003944255736418131	-0.0004740680028591696	-0.00042353792147722697	-0.00045657051633956177	-0.0005358669994271471	-0.0004318554305262602	-0.00007660601519446302	-0.00005686105823872787	-0.0002334650886575335	-0.00020301311154620732	-0.0002533134155473232	-0.00015561514472247942	-0.00007695590945856095	-0.00011572409573030308	-0.00018191865644264958	-0.00007737855041329288	-0.00015370296002445026	-0.000034754348820810235	4.071017529460992e-6	0.00011424816842318307	-0.000059468548902116977	-0.00005613684080720437	0.000028703323044696854
586.8000000000001	-0.00038822673746820855	-0.0003125712512510764	-0.00037642640045557616	-0.000442219636429688	-0.0005196830801350442	-0.0005160719604832511	-0.0004438401865014729	-0.00036447624991345205	-0.00043219694133774206	-0.0003416416233497396	-0.00014189107461303114	-0.00016892813674896083	-0.00009620064954171526	-0.00013312980514141502	-0.000028333668258438075	0.00003906858262012633	0.00007001068396677973	0.00007015241949314171	0.000055585463906798817	-0.00010678253992101302	-0.0002309560113080721	-0.00019293218419469242	-0.0002847119611493996	-0.00040541861825215016	-0.00034956781205213236	-0.0003387729428275036	-0.0004346668519725294	-0.0005141307327208148	-0.0005460557904397986	-0.0005195454128140646	-0.0006008585648855273	-0.000448506410513511	-0.0002367473078756565	-0.0003317808780535274	-0.000224206321822583	-0.0001260583431208553	-0.00011087958152352089	-0.0001673464144521144	-0.00024166770260284465	-0.0002317470172311533	-0.00017316671674839467	-0.00015780832663220973	-0.00013250476132868	-0.000010464695587513104	0.00009132284113809601	-0.00007304074244163645	-4.472182941022662e-6	0.00002050603159417847	-0.00003962880274485764
586.7	-0.0003264529936418744	-0.000500107879749272	-0.000468099913679962	-0.0005604514140560918	-0.0005212229308403477	-0.0005021948256458426	-0.0005685520975058386	-0.00039404046763175484	-0.00043926646626425784	-0.0003190676502080512	-0.0002906899970590574	-0.00013385455803374878	-0.00008685967707260187	-0.000136566898248695	-0.000043705133860639806	-4.184452187429915e-6	0.00005174805759078923	-0.00006316998487285209	3.296473876027123e-6	-0.00008108352489646182	-0.0002176720096654971	-0.0001828183986558109	-0.0003039146092945485	-0.00036228918671265246	-0.0003345339350162678	-0.00043650327076872486	-0.0004311944665598852	-0.000506218453383158	-0.000565469355606143	-0.0005520224625240939	-0.0006191462071589737	-0.0005876596465861462	-0.00020509541645065697	-0.0001636659678374544	-0.0002887861533537543	-0.0002829318683796431	-0.00026270274627882055	-0.00020375878973225145	-0.00017009520971352112	-0.00023468725338479204	-0.0001802285018549796	-0.0002088733573548368	-0.00010473723442106062	-0.000015523310355665545	0.00007127139880386682	-0.0001503817809638531	-0.00010606510726922723	-0.00008300385937447962	0.00006927222743717673
586.6	-0.0003191513616059293	-0.0005653989027847928	-0.0005416869799450285	-0.000584438401195637	-0.0005472716405517426	-0.0005440939448609356	-0.0005233896645191952	-0.0004020964168511753	-0.0004941171413726801	-0.00036313050395687425	-0.0002998130901119083	-0.00019494268390487916	-0.00007350094839958678	-0.00014189158351888786	-0.000058885419009632854	-0.00002086221849346241	0.000028071417558702756	-0.00008199844613495351	-0.00004595426660135041	-0.0001644194932566078	-0.00023252339737868578	-0.00023437421968981604	-0.00038619545579054315	-0.00028682222508900695	-0.00033472430749064926	-0.0004957013170060284	-0.00048585579719128547	-0.0005843650120872588	-0.0005051573786690856	-0.0005921760123212568	-0.0006095946138407688	-0.0006152217083833717	-0.00028845052301926054	-0.00020632670660151073	-0.0003372391354583795	-0.0002986843089603786	-0.00023565321622128667	-0.00027914734130064247	-0.00012713921208162867	-0.00015460701868673143	-0.00025187930786756493	-0.00016212762929796533	-0.00013632828657562357	-0.00009623775556628286	9.130424850198572e-6	-0.00005455361198789148	0.000020123301059029713	-0.00005770875666969349	-0.00013796232935174552
586.5	-0.0005308752447533376	-0.0006438770727599981	-0.0006217923880747733	-0.0006045086627016426	-0.0005891603497646316	-0.0006093800358926698	-0.0006024615541983393	-0.00038773804244952387	-0.0004640218514325677	-0.000321041533608376	-0.00025181310006631166	-0.00023103640991870537	-0.00008136940344954404	-0.00021146424208240118	-0.00005694890866541174	-0.00004840110026843647	-4.085346713381e-6	-0.00006909739753798957	-0.000057841571122022624	-0.0001414938220943613	-0.0001925524171769369	-0.0002571398768269803	-0.00034765947649733654	-0.000349856652466405	-0.00034765421151460566	-0.0005034356413774385	-0.0004889447026012853	-0.0006347958088976996	-0.0005499418516528089	-0.0006362841842738726	-0.0006213139949404122	-0.0006138195903390323	-0.0002644983994345814	-0.0004164532667211055	-0.00048380462937957505	-0.00041176166279134	-0.00029707706002440626	-0.00026436315032688965	-0.0003665123581955899	-0.0003135244255021451	-0.00019979374248961306	-0.0000750170391703897	-0.00019393183766016134	-0.00018117260386541915	-8.997022718491986e-6	-0.00023753624397253531	0.00011755364363600451	0.00006369144603187449	0.00004038035031950119
586.4	-0.0006504929757524926	-0.0006972671298633049	-0.0006583798800418921	-0.0005892009234594516	-0.0006693181015221979	-0.0005453452625719167	-0.0006018272538525668	-0.00035455052846653185	-0.0005080492566779179	-0.00030992241507346916	-0.0003008301758505206	-0.00023062256855964556	-0.00009749453148152245	-0.00013669238327867464	-0.00008198707057370962	0.00004633374988333042	9.031431831845106e-6	-0.00010520361732764037	-0.00015167045925861846	-0.00008218740711816499	-0.00013855814016922903	-0.00029041044950096987	-0.00033893124602051207	-0.0004321499895218173	-0.0003663029802159139	-0.0004987595788703732	-0.0005129635096524574	-0.0005506469360478358	-0.0006143463935389804	-0.0006110645651291999	-0.0006725215108703229	-0.0006646054245745734	-0.00021160007086696442	-0.00036062975496732076	-0.00037900153688555436	-0.00035319846061822216	-0.0003901723152616821	-0.0002573102268923173	-0.0002682635175865624	-0.00024395970047397272	-0.00026324836415813203	-0.0001803223816990906	-0.0002489584420045586	-0.00010071275230456812	-0.0000451830161437427	-0.00008003557642142566	0.000024039061471027607	-0.00010181731078823635	0.00002837666966083537
586.3000000000001	-0.0006488841099968963	-0.0006463151905606142	-0.0006580929135064239	-0.0006121938262598868	-0.0006824629402741595	-0.000514591740394427	-0.0004993260366985456	-0.00036574646447644783	-0.0004962714945425778	-0.0004063209140059283	-0.00028910411737408256	-0.00022695015193887502	-0.00012263644962113833	-0.00010347153525474859	-0.0001022560543661335	0.00001996994801276154	-0.000017806514482716566	-0.000038956074934390355	-0.00013273024006712545	-0.00005973166647230267	-0.00021970382389652392	-0.00023033450839031347	-0.0003012759297068917	-0.000379687143053376	-0.00040226162506527125	-0.0005093295007227855	-0.0005021639886487188	-0.0005801409485539394	-0.0006518815526876719	-0.000611094140129149	-0.0007407545306619225	-0.0006843679691621384	-0.0004588813148876512	-0.00037654933923655356	-0.0004105375582601022	-0.00047868854602345346	-0.00043237897493242	-0.00040839292626833877	-0.00038927521055371586	-0.00022069757360719137	-0.00029344892646208297	-0.000252878155877097	-0.00012436666281604957	0.000031689439190189426	-0.00004975403247888453	-0.00007157485816046831	0.000028372113247771463	-0.00010062086369579919	-0.0001806217596190402
586.2	-0.0007062437492938821	-0.00058026792691972	-0.000641056096341405	-0.0005987354595888778	-0.0005916301994717407	-0.0005419811987531	-0.00047244261256278516	-0.00038942163004285717	-0.0003468234259885253	-0.0003357967647205975	-0.0002475544886710177	-0.00021129359199978539	-0.00013911273153791764	-0.00014520948885699537	-0.000044442544694913854	-0.00003762062344369548	-0.000043789792381824526	-0.00004301914473664234	-0.00009333307949244035	-0.0000365283596294846	-0.00019411525601091258	-0.00018871317340107824	-0.000253263442146661	-0.00030944251977472006	-0.0003947729223763569	-0.0004101456206995529	-0.00037650277736168145	-0.0005709803558317676	-0.0006095586617711968	-0.0005584514479622501	-0.0006503702792741233	-0.0006796871739623862	-0.0005095681973553522	-0.0004667436411384049	-0.0005083896235495632	-0.00043837157342045945	-0.0004793695287204217	-0.000429427640189793	-0.0002737598290566893	-0.0003496345266947314	-0.00032994855154057953	-0.00023522805066887622	-0.0000853478747829193	-0.00024639362771594435	-0.00016615944151403232	-0.000028649898909648268	-0.00016712688230118459	-3.5408545506632403e-6	0.00003349595528654064
586.1	-0.0007159776625131251	-0.0006558132185021995	-0.0005919020079253462	-0.0005871115786731758	-0.0005478179527818469	-0.0004832843298961336	-0.0004069248367805206	-0.00034256884838941787	-0.0002894090033694732	-0.0003131539730147438	-0.00024938009132225325	-0.00020012258130680026	-0.0001381551878705666	-0.00010906627901343364	-0.000032808753854857134	4.776411998314079e-6	0.00006558542863485645	-0.00007634750149599677	-0.00013930297186065137	-0.00007962959352975486	-0.00004970552686186785	-0.00016586711594981693	-0.00024610075537014194	-0.00028647371202426705	-0.00034957035452321585	-0.00028284670799203285	-0.0002666576938876196	-0.0004447165705893972	-0.00055142448828577	-0.0004986654290739205	-0.0005266704007964073	-0.0006881985423319327	-0.000571285293039297	-0.0005268577487689697	-0.0006623360830186073	-0.00045800358700192923	-0.0003389621189449067	-0.0005021324573952489	-0.0005170857323291885	-0.0003270394353506364	-0.00034595662743775813	-0.00019032759012258693	-0.00021495151672472609	-0.00006197825571329895	-0.00014837197291469928	-2.828510260960174e-6	-0.000028991282516004332	0.000012505866161847829	-0.00001481725901851679
586.	-0.000712220247653124	-0.000700305795425883	-0.0005914036258866851	-0.0005257103109376521	-0.00046722484166602553	-0.00043003738020799034	-0.00034000380033932055	-0.00023425947250592125	-0.000273220881956139	-0.000263033634492581	-0.00022582882172982957	-0.0001704219787533265	-0.0001226620707511233	-0.00008464288190605791	-0.00006835759181500292	-6.20596720493557e-6	-4.294439375137859e-6	-0.00006102904768346751	-0.00008780138518588118	-0.000021990576353630387	-0.00003172615581824405	-0.00012437740743150602	-0.00020347637873263674	-0.0002761637812445452	-0.00027041607043080864	-0.0002609065000952449	-0.00030123540038992397	-0.00038604561669220556	-0.0005099015464848336	-0.00044284408903267887	-0.00046783565575637937	-0.0005374105316133162	-0.0006243677388559396	-0.0006079494281028356	-0.0005995280043868483	-0.0005772972356938677	-0.000548475884113628	-0.0005681685281893204	-0.0003712776266957209	-0.0003994503755985858	-0.0003059425849750942	-0.0002825908061117958	-0.00021777821063430488	-0.00011921975170201823	-0.00012037002831564211	-0.00008184286783894656	0.00007602708037212455	-0.0000371936293941232	0.00008147387954271921
[truncated: 160 more rows]
[truncated: 16 more columns]
