# Supplementary material for: UV-vis-NIR magnetic linear dichroism: a powerful complement to MCD for f-block electronic structure
Source: Chem Sci. 2025 Nov 27;17(4):2199–209. doi: 10.1039/d5sc05890b (PMC12679488; doi:10.1039/d5sc05890b)
Supplement: SC-017-D5SC05890B-s001 [file SC-017-D5SC05890B-s001.zip › mld cryogenic/region-3.csv]

Field	-7	-7	-7	-7	-7	-7	-7	-7	-7	-7	-7	-7	-7	-7	-7	-7	7	7	7	7	7	7	7	7	7	6.75	6.5	6.25	6	5.5	5	4.5	4	3.5	3	2.5	2	1.5	1	0.5	0	-0.5	-1	-2	-3	-4	-5
Temperature	1.6859	1.6931	1.6953	1.6957	1.6963	1.7109	1.7142	1.7145	1.7177	1.7208	1.7194	1.7222	1.7256	1.7293	1.7318	1.7331	1.7011	1.7036	1.7055	1.7059	1.707	1.7077	1.7076	1.7086	8.3513	8.3668	8.3652	8.3473	8.36	8.3573	8.3238	8.3027	8.277	8.2518	8.2108	8.1883	8.1432	8.0979	8.0754	7.9765	7.9979	7.9638	7.9638	8.1124	8.2139	8.2259	8.2869
1600.	-0.007125699471885231	-0.04693069899177548	-0.037640112071724366	0.041889023225913376	-0.011452320363790288	-0.018425768409418567	-0.021559568099326964	-0.00534516364777233	-0.030233134488276154	-0.016148422397840635	0.01809473046757229	-0.03432925848983032	-0.03700575435791419	0.008447046092204502	0.051066646780361574	0.0061248821344421535	0.03330333224261602	0.018890766298044016	-0.01997759476900938	-0.022727469843488033	-0.004827336968851014	0.0014418831151497553	-0.005512829969663887	-0.011460169720454584	0.01708206505427611	-0.042992782559884056	-0.008391573115374367	-0.007019487935016035	0.0005169654985267206	-0.0005350563640003814	-0.026510462371502265	0.010846933112640513	0.01605972506554299	-0.054308333938077644	-0.022725845008048924	0.053221582786728165	-0.020464223315785925	0.010584881660000593	0.016696080461607553	-0.00824957604736781	-0.004044351759263583	-0.03790182313941891	-0.01146222752058063	-0.0065406321494974225	0.002552152894415387	0.02502029387613286	0.035857441531230404
1599.8000000000002	-0.006041546225977699	-0.045888963851407207	-0.033762562916305916	0.036587636659865565	-0.01354051419631493	-0.02115499359443498	-0.014766373058902138	-0.006117849728463983	-0.025181194327193058	-0.01617000476947532	0.0184667066186411	-0.03610297955573253	-0.031025091256327506	0.007533609904373267	0.05438854867726867	0.009150090553329163	0.025308465669772746	0.015771617706002515	-0.017548384634451852	-0.022533632406846197	-0.002670804983915852	-0.0037987032803285096	-0.007130367530235477	-0.014422281149328486	0.008315287802073974	-0.04980914847802598	-0.004160202185285414	-0.014955469028527554	0.0014173434777149236	0.0021173532650454008	-0.024519552620816155	0.0066495738636276735	0.01783412237701613	-0.04351695507214122	-0.017363300539721096	0.049657081445379475	-0.02342718055986527	0.0030530961824628156	0.014009022724963184	0.003691499061572123	-0.008852557355389886	-0.036482421178237905	-0.011733217580194534	-0.006973049833300321	0.000600591765956392	0.01940938715086963	0.03670953302371342
1599.6000000000001	-0.012618705941294687	-0.0399777908850876	-0.024013104950028747	0.03423193900923073	-0.009875370524588742	-0.007223584416821762	-0.013560355902941268	-0.001625599029711978	-0.025114166728062444	-0.0069668975004955926	0.02910133964230062	-0.031210976004106723	-0.02494580925586634	-0.001999707452379942	0.04783837135669256	0.01759371515041567	0.02534938144049619	0.007038505693450002	-0.015413086200282648	-0.017894601175470835	0.003103809059472063	-0.012898760809231724	-0.002821287270707637	-0.02596177880361144	0.0021849057026048914	-0.05207149340111894	-0.009202659033943765	-0.02577180935898857	0.0056288915355779375	0.0006016114027216741	-0.01420536073662189	0.0028285610810822913	0.023541341923870585	-0.035381852763269425	-0.008142662153762891	0.040482697796603614	-0.017762196014139364	-0.007710967161669698	0.015659897348502812	0.0018629714515168924	-0.008489602749898361	-0.03404908031796751	-0.01049606533080209	-0.003089848165458436	-0.001997907938649412	0.0293388711888769	0.026489653589736636
1599.4	-0.012639968891895205	-0.041267851819051515	-0.01820427581630392	0.02974273124733867	-0.0096868096531047	-0.003257420881815735	-0.005078688521560118	0.006759964953744251	-0.024180871009469692	-0.00010681920399498988	0.0342598589299626	-0.032597956285525774	-0.017001635383805568	-0.010217045720293763	0.036118238677675635	0.013227597022210404	0.025992906411063225	0.004196722725334547	-0.01614055092995026	-0.018036364360469917	0.008191969866805891	-0.010990926264971135	-0.003767605188134457	-0.03309248912521776	0.007289464388965529	-0.05821707945127064	-0.016897038173743037	-0.03749029943984932	0.020354967115050884	-0.00006851615051266644	-0.005361775675045172	-0.007112885004708325	0.024983286629582654	-0.029961023757163023	-0.009234260808449194	0.036674916459463074	-0.00015011492652404688	-0.019931567972391106	0.01708612753222224	0.006786844591728862	-0.009385045671332361	-0.030335536203430016	-0.009746506730533044	-0.001030311625283699	0.0033815183316649737	0.028519152500445788	0.012924640972848423
1599.2	-0.024485441775788895	-0.04302481719587698	-0.01597841567766482	0.024583652643374473	-0.015569229898794473	-0.0022226765553019553	-0.011014549575067584	0.010273844840853417	-0.017490375612216866	-0.004556239640963616	0.04329202877513347	-0.034053590053905645	-0.017908459461694518	-0.010352694482866433	0.033566421660677664	0.015716112030585185	0.017906137751977656	0.00867633020394981	-0.02087045917085673	-0.016343636325664875	0.005260943914823835	-0.012783644457942379	-0.007299947493103942	-0.03334463093149001	0.01257486044909199	-0.05726254322721445	-0.021285549993486915	-0.04116457813046651	0.02732695877620579	0.0008799285840485141	-0.005766770133120433	-0.003973593413505088	0.02421752981920316	-0.024513175856235313	-0.012735845417749109	0.030901852493893153	0.0015230914648357511	-0.029485221743617097	0.0232590972723693	0.00636538591150617	-0.01136040936566768	-0.024779663847763683	-0.008069124672509035	0.002841085791867659	-0.0016631412263996726	0.02867995128042523	0.008277548146730292
1599.	-0.03396835429796344	-0.04458808496200356	-0.015886815885162588	0.02286506077506633	-0.02496964214040603	0.002389981582728294	-0.011376264353523926	0.014844618540324872	-0.014985608395964516	-0.003812080303440065	0.044378013401765545	-0.02980349187015345	-0.020103471537343404	-0.010230506183384848	0.030836297405962516	0.014339583054787245	0.011844553230836604	0.005710823297061951	-0.022899825324737177	-0.01424759535135209	0.004920796064494263	-0.015003805100500107	-0.0071309820054333015	-0.03200712412541631	0.014405759388314343	-0.05093682778787375	-0.032327548407660216	-0.047674561523624516	0.028787041179939597	0.004523891046467857	-0.012867343342350821	-0.011445829311948418	0.0238993752389217	-0.02323443360879158	-0.012381271231119702	0.022223675853047815	-0.010025385690435705	-0.032119961144078085	0.02297185611672421	-0.003538775966327086	-0.002542464354702938	-0.022609795411158543	-0.002698375018175226	-0.0036971152350883363	-0.011969669138827849	0.026250365110693882	0.00980000684745988
1598.8000000000002	-0.029272076077759883	-0.0463285413238639	-0.010520183361992199	0.013359545550754895	-0.02415730997467536	0.002134990703448858	-0.009663774225502993	0.008250291571614544	-0.014492266527828196	-0.008063228621266804	0.039313769181877435	-0.02639361869083982	-0.017471681583293545	-0.006851965102391109	0.023148514997620957	0.005591048155897926	0.005610463292547383	0.006404253742178204	-0.020557122432404002	-0.023613433010289526	0.009643917193955586	-0.01102548232683565	-0.0195013744953164	-0.024358110078792978	0.018509540976390914	-0.043468931746112535	-0.03568246366188523	-0.054773929257357544	0.02524722790332719	0.005820068050357906	-0.010680657799483623	-0.00762854545848358	0.012771018740910363	-0.019650493256100604	-0.011211817210240163	0.02011067031533134	-0.013196233874761517	-0.03286942491313394	0.02030865677076851	-0.0019085446881103836	0.0027905279947621616	-0.01956887286938797	0.009023206957337515	-0.007082824636712661	-0.02004683338967804	0.03068959283473199	0.009225321821827283
1598.6000000000001	-0.024408751131241198	-0.04308873013196663	-0.013031607281555089	0.0058748027862119395	-0.018476496208984106	-0.001555490843404292	-0.012322282256346028	0.007029384192308374	-0.007224016812892767	-0.0028406075383090677	0.03090395480381413	-0.029119700239379355	-0.018054285122878433	-0.007698788903598847	0.017256052816441096	0.01093668656882847	0.002007965015249713	0.0046818967626919405	-0.0233642910393845	-0.01578843456485514	0.008353253113996002	-0.012231341988039537	-0.026693293790183207	-0.016318270375474172	0.007774812437749927	-0.04106931448372643	-0.03264064889594931	-0.05886732811182087	0.02257410102988481	-0.0009479375783602642	-0.015870924285726035	-0.0015075976530550025	0.004179682260049775	-0.020248174931930426	-0.004278145105492168	0.013844120353465921	-0.013810642672792025	-0.025543219467533726	0.023203213904968222	0.002638749651611703	0.0059775436007640775	-0.009365151040282085	0.022742431547057365	0.0011887975232776791	-0.023449453407906922	0.027901823167470134	0.009455624253067303
1598.4	-0.02495958799121029	-0.039962889442343025	-0.012054793637165474	0.009161375268567726	-0.008471680287249317	-0.00047273740839756065	-0.005531697739631806	0.005553413701687505	-0.008482521816807453	-0.0005454435511991098	0.028134843539300708	-0.02827500730300403	-0.020083526231080923	-0.006303187984063105	0.0036476646595136326	0.01739085936093132	0.000683080056257713	0.006385865629460451	-0.02188714366515703	-0.010343256371001223	0.00933485338318481	-0.0010108574885211248	-0.02628129729068231	-0.01040070246863962	0.0014200975635634966	-0.035478040289362994	-0.025226061377956112	-0.05896618598843902	0.02104504433681937	0.0027655250908388772	-0.011260577976245996	0.0013806098673087549	-0.0025567102146636564	-0.02507679308114784	-0.0020000655312112387	0.010834986535907956	-0.018092893640242778	-0.020594527876560163	0.021721337019108253	0.004835260719233479	0.005111403311533729	0.004629184654825376	0.03484226996132975	0.0021265908804249324	-0.0291750736700478	0.027475309071564716	0.0032812010148553883
1598.2	-0.02485200551826641	-0.03169968929872978	-0.015752058653462783	0.013259042902846706	-0.005760779640890334	0.003627256362447868	-0.0034808077811575027	0.007232046341482477	-0.009611214375852462	0.001083518579186524	0.01981591334315367	-0.027685688353055255	-0.020011342005334682	-0.0026024485030257823	-0.0042852059294181	0.022949817873212094	0.0027655278656512376	0.006679494683357506	-0.012762139499600676	-0.006170135849377894	0.009961358130920585	0.001783986013262301	-0.025808837042668925	-0.009526805883016604	-0.0049111056157957215	-0.02708075931981945	-0.023742100361008232	-0.06265998745630562	0.020639170875859796	-0.005804216638214835	-0.012762941743878984	-0.00022208371936947638	-0.006991641618794795	-0.02552098496430262	-0.007552621711800692	0.011136684054806398	-0.01906375420154144	-0.009810316642780027	0.01534434672998657	-0.004450327846001894	0.015528686562057161	0.006515179925996072	0.03698793292912741	0.0021985831753360105	-0.0312641125166531	0.03063685336915507	-0.0031094936927843937
1598.	-0.019426528999651874	-0.027704238330804334	-0.018789437444866212	0.014006317876788106	-0.0026877925202567704	0.0005083840689119578	-0.0023369418722138553	0.0031678602236259864	-0.002180204094667455	0.0006868968785858619	0.013822039442885922	-0.023739990799587676	-0.023344349774106394	-0.0029197930589644964	-0.008858941628867873	0.017396421629596776	-0.003473039835806872	0.01428638932854085	-0.01232582482549688	-0.0009749278903509155	0.011050079436918154	0.006098714611715534	-0.02833796298590502	-0.011741021644444826	-0.008667166834014592	-0.018332591204542628	-0.012043950927255504	-0.05489289331347232	0.023813990638770127	-0.018744604861305435	-0.010364664064468204	-0.004893240900486804	-0.014953531095474246	-0.024366228351843783	-0.014663723461715275	0.011429683851034161	-0.013156755735434806	0.000578381080579809	0.009005034133326512	-0.0044565008955243296	0.016898211461354652	0.00404590420785136	0.0320445767605189	0.0003028126153106702	-0.0329125108400656	0.02854513148656132	-0.0006781605025801551
1597.8000000000002	-0.010344917961115693	-0.023562574178969578	-0.023790633751951586	0.008269258304287047	0.0025112937159365695	0.00006566937755717266	-0.0022518545663475467	0.0022239286617247314	-0.0005307113994996678	0.00420589405916894	0.009899467295215408	-0.024367529803387945	-0.02126511474827598	-0.010045882879333282	-0.00968970912884158	0.01966443280454753	-0.0019156488743478492	0.023557008714288317	-0.009531359574721728	-0.000328055398424115	0.012658678314228664	0.008030820597446623	-0.031638062614480635	-0.0025360917717933934	-0.010202022887356603	-0.009908250880197814	-0.0010168064436765548	-0.04902031459822774	0.021403945849353005	-0.01979063751326295	-0.008839572542191419	-0.007404765862732942	-0.018924401344429218	-0.026789054166958398	-0.0189581633048889	0.015702564687355352	-0.018948286854319353	0.0009608548514805213	0.01380713701403857	0.0042128229432524264	0.011232877319692957	0.007533736603299149	0.02820051863528436	-0.0007096461776913875	-0.02541351169690185	0.023229465574214184	0.0018718282978866334
1597.6000000000001	-0.01136054683799995	-0.02240343966821906	-0.012007575103840767	0.005021661099833416	0.011920586184547362	-0.0038005273797575797	-0.0030390811360120357	-0.0030944810305098404	-0.006538521831122241	0.01541656960854867	0.010700983619634516	-0.021862316249008674	-0.026121267323200553	-0.01260159044542396	-0.01445871704204426	0.021522373112246446	-0.010383400559459641	0.02585269731884831	-0.010939184971845437	0.002927519064397307	0.010130715838535377	0.0050621660558603345	-0.030731130257568046	-0.00027771251143199663	-0.016576290853870135	-0.01384720263054879	0.0006485184588249967	-0.045174548597390694	0.02624424248558393	-0.033799249876866236	-0.003400180426787028	-0.006483141356236452	-0.011380336465329296	-0.034470376231467426	-0.01801918452090663	0.012387037992956231	-0.026053119043058855	0.009862970105302682	0.008674476295150587	0.0007616316093313121	0.009166430822610816	0.016851471056413197	0.03607775399550631	-0.0017924298929091484	-0.01924391875246599	0.030794115008120383	0.011362017858841719
1597.4	0.0037523681598803263	-0.021245855618400727	-0.007028113599866303	0.009013941844392668	0.013474385437418582	-0.006894018199846153	0.0005614893777422553	-0.007484864662943019	-0.006956557133453713	0.019623443574054898	0.017375117179948447	-0.027351079714981307	-0.035446673936580984	-0.01711237651620517	-0.014054024615514868	0.022336717025517365	-0.0072373523244461885	0.030501515812559714	-0.011265447882999692	-0.0007685382257090618	-0.0021102600339036616	0.013515582871339221	-0.026486350978724163	-0.00702136575127147	-0.01651798806782477	-0.014127912193830087	-0.009362496213830786	-0.039094912262169865	0.02439637660094381	-0.053923960584969684	0.008745643121113873	-0.0075608007685482054	-0.011647748810684772	-0.03807860733667445	-0.017181403135367024	0.008547977177780344	-0.013279133974632751	0.01667124507657602	0.003477375728767948	-0.0031355022093285207	0.0005193791395396946	0.017259352810440984	0.03757111121456108	0.002586367006696141	-0.014991783463037204	0.03416160319367367	0.015482168186822097
1597.2	0.00759443386461288	-0.01646579987655634	-0.002700126751504909	0.0091282850608654	0.015926477920741765	-0.010554489023076975	0.0008606241617415513	-0.0031593596420924196	-0.0018185112475173726	0.016919333735081428	0.01963132957839199	-0.024035307437035004	-0.03391038741705627	-0.01097520673425502	-0.014388035073738672	0.021662956421616923	-0.011063770125020949	0.027879127485914108	-0.010683696165187067	-0.00133892165561279	-0.008556175219992393	0.014599357796124193	-0.02681375874512677	-0.009757212723709703	-0.018464297809800623	-0.021869828138174504	-0.007560821418857569	-0.024666217419340046	0.01225749551058961	-0.06389745356665814	0.011198633338303761	-0.012910622423597149	-0.006401943272407656	-0.039751031633316176	-0.018193564266188983	0.006901004604460435	0.0037045974898697286	0.01842111426314238	0.001876780266061485	-0.004857051909170955	0.001111542938494407	0.018165160599756595	0.03153142669796997	0.004631578803613962	-0.011917149135779346	0.03311033399535624	0.014201162289086772
1597.	0.01005967803497375	-0.004988636112420412	0.006691168205057667	0.014482999009400982	0.021236659424961054	-0.010396397433780192	-0.00424775900156911	-0.0015923037941857768	-0.003290111118516532	0.0116253450711864	0.022558744995616335	-0.02130120571467815	-0.03272389928437224	-0.019765190012030844	-0.013375039035495319	0.0265150384833437	-0.00872057311417608	0.02174303777115657	-0.008090596836766393	-0.0011477797430851948	-0.011120146365415626	0.012399668371316447	-0.02531782947921856	-0.022728186850425804	-0.010951673574406075	-0.02620886127247671	-0.004310914145673448	-0.0077818331245248515	0.00919936442829495	-0.06460168496933391	0.010394566329760603	-0.0111386985786431	-0.009214092443827015	-0.03627744630000678	-0.023535987343769903	0.008941303228702393	0.010380309260740232	0.021201346490359447	0.004888466933425157	-0.0027707866497934004	0.00031620502369125416	0.018250817926847962	0.030123248538144787	0.005654654141555939	-0.010828618511635215	0.02758478803364569	0.01949470232515885
1596.8000000000002	0.011012102507611385	-0.00046809035645190163	0.006105582326146348	0.01318386815391108	0.021250632479647178	-0.013944822305579661	-0.00258698053832494	0.0005361689438687234	-0.004381349432534635	0.006954753825998675	0.02543440689274571	-0.01968401933853256	-0.026585202872590658	-0.013389568606325404	-0.018153001912043578	0.02551439301441735	-0.009173598427160284	0.02222444393888122	-0.0014797974949232024	-0.003740979069180199	-0.013426420118396018	0.011157609585352814	-0.018610632391217418	-0.021967135481449223	0.0021881173971791935	-0.03161357697633327	-0.009056708681420911	0.0026950466548323415	0.013674992875185716	-0.07147719862426445	0.019221345545794574	-0.005518314656135829	-0.010870529594626978	-0.03655698791687924	-0.031890537656371246	0.010485774740403435	0.020089675799427973	0.018117925172519565	0.008161119149378528	0.0007428785502772131	-0.00019747992838460828	0.01411426803375118	0.02700272584018254	0.004153020603416974	-0.0021678423691660178	0.026905256036807604	0.034767868572410876
1596.6000000000001	0.013410866377312515	0.0023312770560292013	0.019105548972179368	0.01154854643428687	0.0216829306859888	-0.01610053277195857	-0.0012288167661341123	0.0010895147705667827	-0.0001975317475733866	0.015815666296058836	0.027383029777569703	-0.012070759909164662	-0.024944556662196197	-0.013270009494384219	-0.017035627974790083	0.027787720289548068	-0.008060453109404373	0.02321056779096595	0.0009103831717245515	0.004052463646915924	-0.012840298725315212	0.007162634349388787	-0.01647526428924347	-0.02228894133292042	0.012890948368441178	-0.042528443599890366	-0.012651956843692823	0.016420565612094724	0.008843210493673813	-0.07522054568647736	0.021734869257748188	-0.0005685175512174885	-0.012306891947263966	-0.031027516028761467	-0.03263528205643316	0.011555230697589704	0.022832795705258545	0.0020554396097309637	0.008216746218377986	0.008595164360710889	0.0034013604840685964	0.01435920491284298	0.020402265767995004	-0.005132312931506165	0.00400652976816441	0.021301448507098787	0.04347153390256316
1596.4	0.016197748687955735	-0.0016559533860323057	0.03165003247918942	0.006576228348193412	0.01614829855613424	-0.020625363744514347	0.002154359044983014	-0.0004737167875954881	0.00017464895966780693	0.022363026375395934	0.028194473798003595	-0.010107827548865874	-0.01875134520455699	-0.008673928229178387	-0.016206054891774152	0.029428143349317672	0.0008565856814166341	0.02677941481602783	-0.004689575872213399	0.003015101775784193	-0.014151949555188817	0.007051127075139944	-0.010882365457134209	-0.014752624258948884	0.021866282275745358	-0.04434610643494369	-0.015483070485656373	0.026288623748677485	0.012098884578665795	-0.07242367297251552	0.010248213234360707	0.009516449234089862	-0.0037074588111488394	-0.025858508267177383	-0.029397642234551526	0.007239175234895707	0.020475967442662998	-0.008799560017364557	0.004825097924323997	0.00581704326452887	-0.0019727937164126515	0.016138474522198333	0.012548562093756328	-0.01151032831275949	0.006786025166973254	0.021983536921992983	0.04791251766531894
1596.2	0.016669592495119023	-0.004124413902086016	0.031460217233467876	0.0059652234904144855	0.011791999929589054	-0.02024030844462163	0.0020379392961365284	0.0038576239669094996	0.011338940215882724	0.023963390650874945	0.026800666830551108	-0.014502944786970479	-0.02409126214975283	-0.00016839314822243638	-0.0172993582422951	0.028542771168719998	-0.001818838039248373	0.01855576415388116	-0.00836599729621262	0.0049530410362381245	-0.02186762859861937	0.002533804145925766	-0.006766879696097532	-0.01890511238756027	0.02654431738392684	-0.04718606424252282	-0.01591797179796886	0.019901440105909052	0.02027495783842032	-0.0710479761207147	0.004532745931653372	0.01709316268483953	-0.00678872171040086	-0.019876768227061786	-0.025238125128646247	0.0023026010404348807	0.027872200304165713	-0.010404036203720707	0.002394762541341555	0.00048276751934011035	-0.0019810125265699026	0.01687437723884925	0.01767628229331259	-0.019543043060890716	0.00048098584018718097	0.024336501037982596	0.050596111283889626
1596.	0.020953164412639277	-0.0007560490161382378	0.030191635446530064	0.00499760329646029	0.012661990718199182	-0.014257370265345336	0.0020373414025187404	0.0007773476572083653	0.025755609155349198	0.02774758497812753	0.02714712658389278	-0.012543790014977498	-0.01020843210042107	-0.003815416568780919	-0.011263674927015402	0.02651144996292087	-0.00916171365937516	0.011733090272883747	-0.0042643373392491895	-0.0003322697478633457	-0.023925236625461994	0.006388879652246497	-0.003794145085681637	-0.01629989637604685	0.03139035091510972	-0.03229701257394155	-0.00794034130373903	0.00857714243378111	0.015314208412394857	-0.06950735016251161	0.008429338283861488	0.020518320525720432	-0.014242524918949558	-0.015375122627056401	-0.01895170101457624	0.006407830694134339	0.03478545399223718	-0.01490241282558123	0.0027167425717546955	0.0008655189281749289	-0.000513315729595825	0.01566929115075311	0.022233558694511865	-0.031027049163705873	-0.004977649036454419	0.02334069480138628	0.04652875339104444
1595.8000000000002	0.02196540393042542	0.009316994405143412	0.027474604499457465	0.0020995382419117434	0.010049372466342014	-0.01828064433235147	0.0032692806115303882	0.004588193106903642	0.024522807406825185	0.02674651128821997	0.029470359608826272	-0.012292821860375946	-0.00491609038395068	0.000047582780622999	-0.00557603087199493	0.020795964737164614	-0.0029351813616030156	0.004784218923948563	0.00043159746726894173	-0.002123554343889342	-0.019400562753202052	0.0018790953075344516	0.0012477188319612983	-0.016065727115390695	0.02905942422055507	-0.02110584340907851	-0.0047362325723298215	0.007703821838075493	0.014507699934202712	-0.05698296059222701	0.007658200677626788	0.023210753352213967	-0.023696395171417833	-0.01656090086871774	-0.012983167404200123	0.014817356776443906	0.03949931054164072	-0.019153540285956623	0.006523549436372512	0.008080015921373813	0.003252534662545707	0.012039684414745887	0.01924581472807468	-0.027369736980679286	0.003844199436324321	0.014265511081052685	0.04194503859655209
1595.6000000000001	0.022277340124497256	0.0175057530335459	0.02643153483769235	-0.0027766055804320632	0.011945989002257384	-0.027062662563925328	-0.004185858389312346	0.004583269293052398	0.0203806363463172	0.028369656915571792	0.01834951043328495	-0.015938156186331747	0.0011393677328706761	-0.002495563049396311	-0.009606009501023943	0.015127005959474719	0.0006448068931828777	0.004197570846355833	-0.0014436589831015253	-0.0018064216907072645	0.0016307436593266877	-0.0008012264685407347	0.006322243281390595	-0.018000096503900727	0.030559576225691176	-0.010289895865165924	0.0014634813433501126	0.0056430478887737456	0.023983373480658057	-0.0498604589234579	-0.0010678535707828714	0.023916388278704844	-0.026298619549549283	-0.010901928919274865	-0.013545874310190918	0.02180177545286562	0.03332631938920014	-0.01115481210282314	0.011239467476150402	0.008931510801079016	0.004384273189920696	0.005768148133194079	0.015207557563316655	-0.020015847194377084	0.007607311784772354	0.002911604105984913	0.027568031931013558
1595.4	0.016880525323711638	0.010033655101876749	0.017607950241537395	0.0005888008135810684	0.010545574149591877	-0.024419600797094255	-0.008175486589021803	0.00835447927815692	0.02273998964640673	0.028264946907888444	0.018958901724854916	-0.010096375148811319	0.007858775819381937	-0.005951169854080899	-0.015659204583363794	0.006653481434535336	0.005477242938577934	0.007859675278660383	-0.005246198943299699	0.004755343306667187	0.0007971090150334496	-0.011767274473359965	0.015475521795914745	-0.009537208744446954	0.03332777511726089	0.0036669133115848906	0.0022165090568800313	-0.01796891656308704	0.025752916913818247	-0.04505324620222392	0.0020092360549606113	0.01927199252416607	-0.022522418335283345	-0.007592861846577043	-0.016603240158096076	0.026174081260278943	0.021293032916593527	-0.007330571154906533	0.009414947965572238	0.007644701661806587	0.004965661682794263	0.006079204215234747	0.011973495453339877	-0.01262206686515076	0.011073643104583471	-0.0012074359963576238	0.020586591558744243
1595.2	0.017004482697692336	0.014705194682524693	0.018031567410765077	0.0020657914835191557	0.011972802240788148	-0.01990780311744068	-0.006570329513028796	0.010328988351872013	0.025906266074612782	0.03892293337672992	0.01174959835310292	-0.0017596324569193855	0.011147554388381957	-0.00021043195766734667	-0.014330933759464528	0.0015629260169118117	0.007872702805659127	0.0073381539070306945	-0.011382700500998823	0.007083831734054903	-0.002147555447926216	-0.01141447259957977	0.014835296980573544	-0.007317477379253009	0.03217423278446432	0.01117689624389016	0.005464349065861735	-0.030803734472957183	0.02925428650153977	-0.03526568596630408	-0.0017980312207335593	0.01021472167058488	-0.024864716381195348	-0.003939377316398459	-0.01949720223940095	0.020900188287051445	0.015482768385452667	-0.006450836809471554	0.007123605393550853	0.013048228958353274	0.008505451379542568	0.009049654644694795	0.009508973281946985	-0.012911153338075455	0.012451907158405141	-0.0008826036554362855	0.015747607288918292
1595.	0.005959551764972307	0.016366957041928042	0.009412355939808626	-0.0066296536211521455	0.003220201516460093	-0.020567262156224366	-0.011706773354446294	0.008444795862061262	0.02321364295803167	0.03394989060284107	0.0026204666262929807	0.0046578940961374245	0.019267903726541916	0.004126037413443307	-0.013913675060282366	0.00012100536999823176	0.005347136764178486	-0.0021318500141871283	-0.022175615522314306	0.0017131618505795087	-0.0035886757148838678	-0.012270399370647342	0.006718170159454778	-0.005949217299919246	0.012291224148185158	0.022791288829698126	0.0046654791534400455	-0.03415683863899962	0.023864067035571954	-0.023693888185185502	-0.0069596158845918535	0.005923372051324998	-0.01843329037479966	-0.009860272631406337	-0.021691028868859794	0.018188337422479776	0.017797939373267877	0.0035363480334288907	0.011807121354165928	0.009516211479986034	0.009228694980503953	0.007947383958971379	0.014513874191836675	-0.007442127357753918	0.0016667775933851233	0.011184472148246059	-0.00032257000537471656
1594.8000000000002	0.0016730770827952154	0.011068154804446121	0.005309936363867984	-0.006274993016465258	-0.0000432002943527021	-0.015496458187870175	-0.00743935555810288	0.004193805116550738	0.021070247936346903	0.03298882202042048	-0.004416192935274789	0.0035233964653288825	0.012373363450945214	0.004502664521888122	-0.011639028894102694	-0.0007501203575680024	-0.0018418975185776998	-0.0031912617595812845	-0.019730192608417057	0.0065457361045961355	-0.0003605587854309112	-0.01629229732729444	0.006661204648233973	-0.0012776096453572913	-0.0033481068984161236	0.029013603780061757	-0.003048941528182884	-0.044239534203426835	0.013196691578513846	-0.018729742565814177	-0.00558003546236987	0.007747046648207489	-0.015314064382895388	-0.00944403413786224	-0.02211986200058035	0.022341881225577544	0.016358095169534067	0.013775806243763292	0.017097635122244704	0.0036323491833053986	0.007743493006282325	0.0056195362261784	0.017102674388506572	-0.0005543778146682521	0.0014376100322688562	0.008475351722977247	-0.009451773042403007
1594.6000000000001	-0.003268585045847369	0.015200376816473276	0.004009157172305515	-0.002217012502428839	0.0062127281021798555	-0.010461565584284231	-0.0079518857642468	0.00830948046409808	0.008332365439958413	0.032815041637393814	-0.008507153447352055	0.004056218864535607	0.020450932136528214	0.0018108910563626032	-0.0074824102533031815	-0.004142420524739306	-0.007331010590470926	-0.012207234651294451	-0.00827211405270201	0.0010909450630181008	0.007723539666966268	-0.01021389360683571	0.005248896019041143	-0.0029314751358397242	-0.014351590426675205	0.030759363886253274	-0.00582153423574044	-0.04603470875423677	0.005705572746867407	-0.015356740547410161	-0.0017302694970519111	0.007166377759716356	-0.0050208856410302385	-0.010678768684917628	-0.025379263482128725	0.02256599913055613	0.014981702904968053	0.020657707119522053	0.019161447938378477	0.004681377094476434	0.011667203846539293	0.002780714809129817	0.020548823447990833	0.0025512006765885916	0.0016213587967009355	-0.004478909557005257	-0.011404136083207575
1594.4	-0.00614988582726791	0.0186868064361516	0.0019373128930152968	0.00897047969069527	-0.0006770919099911115	-0.015587110787865139	-0.006798992247794907	0.011679753326469644	-0.002105885856574699	0.02747698493237434	-0.015865126736661735	-0.0009864959838185897	0.015968257425126073	-0.0005664037524677898	-0.012945972060357011	-0.007583861630781313	0.0025170063627136872	-0.007306929162659469	-0.00543317989916478	-0.00500725683124235	0.015268540363257801	-0.010761046848380465	0.004231432594963526	-0.0001612153992236093	-0.025545874099841083	0.030376753999141377	-0.014843871273901903	-0.03035252004897068	-0.0015341178134955931	-0.004237230063096874	-0.007879463183232984	0.0029932983892557007	-0.00020495848682827467	-0.007606159984484191	-0.023731323040460488	0.018744253086122133	0.01201883271746689	0.020369804504107972	0.02272194487073663	-0.0006773484559501612	0.019989927817261704	-0.0052901841352889474	0.0153820761823985	0.013219322585253615	-0.003950901126930006	-0.006621660584777542	-0.01567266119655589
1594.2	-0.0018258661500431287	0.01643707804013156	-0.0010711091885724962	0.01254853411073189	0.002452954748989448	-0.013846481161803006	-0.014233460838091915	0.011210881356323255	0.003404597754798275	0.022704561241905223	-0.021865404964799807	-0.004727723735250287	0.014540728490193541	0.0026347907281352016	-0.022843756198166868	-0.001412126500567261	0.007248160294947418	-0.008999071131667901	-0.001326441252802686	0.0019958652547120595	0.013914198020514842	-0.008122001292573337	0.003359029858701775	0.0072700194112278495	-0.03033002538272833	0.028629055671136536	-0.015340971879205498	-0.02116566638276589	-0.00921480250495186	0.008793155020007689	-0.007919152018264396	-0.0040183589167691975	0.0030185784314804083	-0.002998380343441266	-0.021576024120524166	0.017082820381243806	0.005315555831127916	0.013671866717578581	0.02888860484119144	-0.008391133272272946	0.02498222643334354	-0.0048482870532952005	0.0083106519865398	0.01707638471190005	-0.008490629001891915	-0.0021258361061631615	-0.012938962894624597
1594.	-0.0032005034973434723	0.012222675856419805	-0.0015476487099633657	0.016819471216298842	0.005143559213385061	-0.009879196410757856	-0.01860358489318542	0.010713552392761711	0.009215840188582335	0.020001120839771354	-0.022937494515265472	0.0006089796676502599	0.014987944932569993	0.001990554994160429	-0.023749347511063678	-0.002967728992173489	0.005495540553915161	-0.0072709684784581455	0.005098553280290879	0.0011670526307149094	0.006735052624448247	-0.008879392437620552	0.007136354759876376	0.014781452127791262	-0.03296167428137648	0.022865963025012634	-0.0038577093202810143	-0.013079860116112323	-0.014205651804449127	0.018529135122113603	0.006185957065653215	-0.0035696399528031475	-0.005592506315363949	0.006310735673968081	-0.017168774223544764	0.010638374164892151	0.0012505073434744202	0.008982172779971053	0.02725070198441382	-0.005026536207075686	0.022572788852560772	0.003559160146179789	0.0076382381805812655	0.011751264544049799	-0.006700756334892802	0.0038885330957850696	-0.002521186236082912
1593.8000000000002	-0.011599737135286685	0.022135909399015295	0.00041169790092720614	0.012186971703176126	0.0010698555046851277	-0.00037551176217671543	-0.012218502853530964	0.01109175378474762	0.008879790802122067	0.0201919029793745	-0.02799951818465166	-0.002555564027658152	0.01262554501469677	-0.012635104127994528	-0.025483234909251383	-0.0003615428391574761	-0.0013088865474456955	-0.013967445419253221	0.01238880901594949	-0.004070860860693161	-0.003942440439780509	0.000727467410197731	0.00036129116656637606	0.018194952409351067	-0.0326343857689826	0.01932342789556668	0.0010122182461869426	-0.002812064751499219	-0.01596106609402473	0.027711698568531274	0.004537327836474912	0.005034075809039724	-0.01098374884450994	0.010614817836652574	-0.012577043146724472	0.0030871677702917362	-0.000475480267216125	0.00892581965298307	0.02369365898539252	-0.00172362363476044	0.023347619711719347	0.012825194963604993	0.0025148150041639523	0.00653344917507516	-0.008313848868584404	0.010305602226565862	0.00501817410401581
1593.6000000000001	-0.012407880950038886	0.024127691812677116	-0.005751101319023203	0.013067825506167252	-0.0037850766442669467	-0.004709035753083239	-0.012751329352259031	0.004497301783386875	0.006302580551987059	0.01565700127520397	-0.03118387051660233	-0.0062079038407879174	0.014759559470278148	-0.010886551075152882	-0.026927279345926147	0.0024971787719510544	-0.0016001991198102375	-0.01995556522255283	0.018727974799573763	0.0012203666818444503	0.0050369436533293545	0.005485288728817403	0.0074879765776959895	0.015077530915148242	-0.024874747110504872	0.01874261092248975	0.005865045075173261	0.01003467992600871	-0.016388147451110172	0.027569654065864875	-0.0023399281853501803	0.013286129405785262	-0.008261011184566316	0.013510784286485101	-0.008316633103014467	0.0040382965607591624	0.005649568810693944	0.007648278559019532	0.025140427008118763	-0.0055833158858701005	0.025322151198493518	0.01384066262163619	0.0027191777738916133	-0.005566842926799674	-0.01073834167997045	0.024959728184343014	-0.007651628948998029
1593.4	-0.007329678985412561	0.021543245053469714	0.0006568755542471984	0.023782134031986014	-0.006038044552058306	-0.0041611916687210775	-0.001796879773193119	0.009852529651554885	0.01363486532076081	0.010220103577369235	-0.01565565024911985	-0.0062096962614143665	0.0023372555643440185	-0.02201818836204804	-0.023880536219975088	0.0021005885915178087	0.0039335273017550056	-0.021672630195764285	0.025929962028767704	0.0024137599824323617	0.009095944852226048	0.011953413803786407	0.01454702684081456	0.02112613571162465	-0.016971476085753626	0.01709033465741395	0.00812914976011036	0.009769444899408593	-0.017679215414150157	0.03225640454879865	0.007924751388150221	0.014399036826828587	-0.0033707445174339505	0.01716410896781383	-0.0019068847380630009	0.0015152642741624906	0.00908920851036308	0.0049053651984126145	0.02675678479848629	-0.0092767341054107	0.019035735747924953	0.016681489217435324	0.001770645898652546	-0.009307494425793941	-0.011501450980362427	0.03009103836633445	-0.009843068352726584
1593.2	0.0009600438206636769	0.0269605315332046	-0.0037076006090031475	0.027001568567494146	-0.001213538956804521	-0.0044953867353828975	-0.009211184177867978	0.014619508451021794	0.014173173002148527	0.0027674470243980224	-0.01234558376423479	-0.002091759376660276	0.0029418431878536185	-0.026577347856541707	-0.01937148005501239	-0.004107543337583613	0.00504356675641	-0.02740801321203728	0.02143021451589393	-0.005404228951515045	0.00315418859955036	0.014087240442393689	0.021049414008929755	0.025537761380927403	-0.006752453073230426	0.009850479031449836	0.011818778597373054	0.0058426777320371	-0.01689492058745706	0.03680644082105781	0.017038841432219037	0.011795861653565883	-0.002183966059517064	0.021752431825873705	-0.0009651752866801493	-0.0003265327475440315	0.004852466065315962	-0.0033818746053579747	0.022960680302887917	-0.007116182719888577	0.01244864783605972	0.013815418681473828	-0.0005597871050687926	-0.011456977280966328	-0.016396887976223587	0.03202813673672087	-0.0037580355972031093
1593.	0.0007561135801642566	0.030528907747096296	-0.00040134993943374906	0.023646555805304833	0.0048377374704032345	-0.009549002930758957	-0.01047658190900325	0.011357003314373351	0.018391457287403292	-0.0027342652507289806	-0.01169438248769819	-0.0032157586754715884	0.0019480323233253985	-0.02986581174588976	-0.016975766756587803	-0.003079700192741623	0.007218622645138753	-0.02845642722712484	0.012472765462338576	-0.007920900650405474	-0.003999561691710161	0.01392393683129629	0.025002024709665435	0.027769585698258787	0.009072726234961628	0.007372703184618011	0.017883984528285823	0.0005338033448273263	-0.014695130599406985	0.03277975373509902	0.013004547432147531	0.0042878341874629505	0.001453064223429931	0.012720897631890467	0.0013838872845304336	-0.008392770129984692	0.004857411248253732	-0.010099148351247861	0.023498574203601408	-0.01697747565460202	0.005872627523269686	0.010005981002871938	-0.00012093574905415767	-0.009335388251288301	-0.017654495937376776	0.03840413917630845	0.0002569923213785563
1592.8000000000002	0.0021265739857125217	0.02824550974230661	0.008807262607169733	0.01282591666051737	0.009958569491702995	-0.018346407955835597	-0.006672737205294784	0.011241536028594002	0.025326564241796592	-0.005162418552813086	-0.016688890032120717	0.006891319457410059	0.0013039284284928443	-0.02855818423609995	-0.01997773856272224	-0.004936035884797141	0.01241339928214827	-0.02392889510792207	0.0049568586742197145	-0.00012860804128766832	-0.013171488504792779	0.00907546801738974	0.027141281067502108	0.02772003531670288	0.02274076671500582	0.0058661431183213595	0.022382882624907893	0.005005130623288534	-0.018162743346479264	0.025331239268154403	0.011881955885909961	-0.0024734277347390954	-0.003514614207195782	0.004099609484715918	0.005001972466473831	-0.011725699542514916	-0.0015998612794563432	-0.014572127341057516	0.024333859624462006	-0.022432373330961323	0.0022668569302626085	0.010568839698067675	0.00024246131896917152	-0.00342991289878666	-0.015532262436440554	0.03946927579730163	0.000710540363928525
1592.6000000000001	0.004793645299967791	0.029807794785689946	0.009460951714431485	0.008411032763820665	0.019044069174230672	-0.01910701271450941	0.0035732398846031665	0.006411492613084333	0.019344099757240885	-0.008479993527401876	-0.009368654973411925	0.012246944134585123	0.004327610802555683	-0.027907452007115967	-0.019524443808460933	-0.007330733588203812	0.009457771103228962	-0.017432838938756894	0.004976887188812782	0.0065422745950905565	-0.016737145215364766	0.0033824370907598327	0.02490274576706426	0.02423391495492132	0.03125107212885304	0.005512286012059451	0.022822865856140198	0.0014828398348656912	-0.02742060819334139	0.015646756739988214	0.009909603512976508	-0.0029124155844304457	-0.01024977922454577	0.004461828326380327	0.004445821855758197	-0.012911699541971586	-0.008497605567200014	-0.014277466949063572	0.02334507094766224	-0.01764857130728153	0.00017718428482430546	0.010583934090512637	-0.0014787858594943629	-0.0041532513878021395	-0.015266807885858762	0.036297819423964914	0.0005439615474174856
1592.4	0.003500148438936163	0.03471199175294715	0.017270785346262894	0.004557027993815901	0.016529288237561	-0.015530942395049785	0.007562805054256488	0.007867420343556331	0.005366756954916176	-0.01173856976087321	-0.010249063506963448	0.016384710879019656	0.007158259480168349	-0.025850906334787663	-0.01525129506577578	-0.003313170825041017	-0.00012021451233158147	-0.015453098505912774	0.008054699934300781	0.00044273331631455105	-0.010639582604668645	0.008203798157748781	0.023893794666162586	0.013389360791190465	0.04369821498610448	0.0035392907177336005	0.01925843908250691	-0.01412826631915667	-0.032361058161270495	0.006506366643059551	0.005508687345117387	-0.0013633338555334804	-0.0023029446963079504	-0.0008779073986244401	0.005186998389627279	-0.0196774021332931	-0.009105763508530169	-0.00370105503796186	0.0197286581664669	-0.011346290563909994	0.005954097866203792	0.0050416742504210115	-0.009434692458201744	-0.0032552353178785663	-0.013748694473765186	0.023839802780235897	0.002774832506818783
1592.2	0.009714531498994951	0.029023913680844986	0.016603736568393423	0.005084056690792609	0.01527680897888935	-0.014763899533946672	0.012289644017751932	0.013053194860640514	0.004523163535607195	-0.016585108477209298	-0.009816723448493284	0.02130997564427366	0.007162277974057093	-0.017416455120229664	-0.010277313102296546	0.0015227936271687322	-0.004090642513806742	-0.016554916036679194	0.004791042817382059	-0.0021693627109257503	-0.0035346334430492814	0.010743892519327945	0.025230810187036885	0.014610746076382443	0.04671612973853042	-0.0053190509208855975	0.018534920342889206	-0.016269787655969464	-0.03042169028072195	-0.010177904223268894	0.013555617578410013	-0.0069622654638400285	0.003611973994854782	-0.010273720090020894	0.004443459102613901	-0.01982784983479551	-0.0010585703503023733	-0.0018282912803490455	0.008332321898349801	-0.008543831305767757	0.006784291781845101	0.004635999553217014	-0.014222401012322045	0.0008837040491635651	-0.012975787329293786	0.007083729940621942	-0.005498886094133604
1592.	0.013254271885525226	0.024020800666192135	0.01822142375242513	0.0027022333294464264	0.017550388206963197	-0.016979803468092927	0.0073370589233729385	0.01552869835275846	0.012492897600919137	-0.008991314774396695	0.0009172064736391219	0.025990607078702616	0.0067469266899432305	-0.014805238690614318	0.00306553945243081	0.00156165464703129	-0.0034938230940415125	-0.014706868588826824	-0.0009829907346773127	0.003937959814488107	-0.009643104854066132	0.007562993646143231	0.03139719804437151	0.02228867323677176	0.047838064207343545	-0.015244873134197753	0.017317092586214607	-0.012695982946411484	-0.0262931579024092	-0.013892793601073726	0.02299786871274803	-0.015684080353496548	0.005534784121060494	-0.016705434774544916	0.007691547685011576	-0.024879118240235223	0.0031942179049054276	0.0009450430941214899	0.00003632385510300332	-0.0066179749406484216	0.002816248275019931	0.010167697988196864	-0.017861975022220155	0.006702585348981045	-0.009159796676167026	-0.0036719128104815753	-0.012947400825214134
1591.8000000000002	0.008883919358006056	0.016431065496714727	0.013839790616947756	0.000769296942448444	0.019290604490440563	-0.016806469405159265	0.004743456802075051	0.010775780348361639	0.021079602244655632	-0.013564394828501304	-0.002516542744090293	0.027700642424221548	0.01406470281575986	-0.0105467464018553	0.003640289746435198	0.002642206187055397	-0.010899455043377939	-0.012059783813690444	-0.002733240755782771	0.0009485271281114343	-0.00447943517760008	0.008579116676354727	0.02728611320881566	0.01760587005314781	0.051579320574128534	-0.016382091138560758	0.01882274386732864	-0.005830893004939422	-0.020296576990602562	-0.01132905930114291	0.02034996619891157	-0.01453807834498296	0.003909676485458564	-0.024453184986517544	0.012638372849221759	-0.02430524810986964	-0.0055497604507319725	-0.001410775521814635	-0.0017399246019283306	0.0006416948244426411	0.006402547425584668	0.010714704289940495	-0.026685331253140262	0.012630371386745009	-0.004507716535182238	-0.005413581891711333	-0.011395516291687629
1591.6000000000001	0.013919421198148436	0.009463825499096622	0.011020326081539633	-0.005848392864317425	0.016109943170727985	-0.017306001106148702	0.0016165390323469205	0.010317708965498175	0.02465095995757857	-0.0037685149497027467	-0.0036319682206094723	0.03132999095644785	0.017841529621309336	-0.0033887224671897303	0.002888934874844567	-0.00023658574990799886	-0.01251028843176706	-0.002320128879048075	-0.000453531624257073	0.0035119767441194544	0.0019860600401076702	0.007347261251626029	0.023888840820314634	0.007771605212790318	0.042666565002445624	-0.012221298594347303	0.02142405466746702	0.0003352002287097862	-0.014921954308600494	-0.012787209619193093	0.009567196890498857	-0.015250691122869899	0.004176413807605382	-0.02928145848832463	0.01951251101260793	-0.025798109740079154	0.0008891509167258757	0.004230222293946026	-0.003100889247844726	0.002677095238085949	0.011757679098834049	0.015288701666241387	-0.02934836957265461	0.012307035264633628	0.002331302620603078	-0.01723017372085343	-0.010102569221521519
1591.4	0.011055041916932719	0.009119378574718328	0.01422233830042342	-0.010399606712028994	0.012822123874017632	-0.013954801134514501	-0.00012185233955688848	0.010679187340254434	0.02168798357014783	0.0023694412699012822	-0.005519965639433122	0.02710938068712371	0.01075503369149122	-0.006359963551065508	-0.001099643404245228	-0.003079363587530996	-0.022764537546759906	0.0034307006154145644	0.0007635243548123743	0.005611920321449252	0.010098271702641673	0.005229395162816811	0.011333428554112153	0.008861738302543179	0.03884425997873309	-0.018088105155782692	0.01748790275537315	0.002637490088710522	-0.00832178018688013	-0.011741190843900962	0.0036734809920680733	-0.01579039951350468	0.005147670006903063	-0.025479738855824052	0.020397094748841754	-0.02414291423204104	0.011250408327308024	0.008138800997228414	-0.005551925558007687	0.0063767966386562075	0.01200312754686434	0.019028611131591676	-0.024479799343701494	0.008774557803287822	0.0023621858073008197	-0.03211561997160623	-0.014768208484441872
1591.2	0.00557811575861391	0.008015554785323975	0.009744724361291977	-0.008592672304855432	0.009245227879886601	-0.005485485829355988	-0.006147337208537956	0.00825281263122517	0.021796652983506238	-0.003986747515551607	-0.0022932543768504937	0.02604011114483285	0.01670884827562097	-0.005070428395950388	0.002076148729848828	-0.004805495122918014	-0.02898820128321732	-0.004186589270709959	-0.00037041904577094756	0.007439116750052737	0.013704471695049087	0.00422060001216068	0.0016106452436825817	0.010061671857217167	0.02267223130453417	-0.02187822930414389	0.012939442241048872	0.0051645499002156495	0.0015380671329868832	0.0011156077649545207	0.0032237787552193355	-0.012676344851017395	0.0014864543771869504	-0.006396581604211982	0.019229128584080688	-0.021622710716104585	0.017341102358417734	0.0027349932276242122	-0.005063681819972853	0.010240143394495747	0.014994640798059464	0.019255353731079044	-0.031869730769509906	0.002238294724114897	-0.001363801978370278	-0.03586871382306486	-0.020450045546264103
1591.	-0.006024688017073973	0.001009267138905139	0.013051530259581244	0.0001298604578713977	0.0011963257743668352	0.0023568338582128146	-0.0065733601754722265	0.012393536873795248	0.020540127421777157	-0.0037614665747630846	-0.002161653118234292	0.024229647561543503	0.01874002804808638	0.00017302415828819638	0.009700848492620307	-0.002378515637883884	-0.037627017336276755	-0.00861922657188688	-0.0030351852510114197	0.01169016217707376	0.008402609413333042	0.0035193011292625194	-0.001683722723752921	0.011712857588072839	0.007826234035834422	-0.01496562613864731	0.014162758073768052	0.012165311261767732	0.010648010256415827	0.01476655364791895	0.005842671450896108	-0.010380342262969394	0.00024205394428268332	0.0021961513164631095	0.018031005338180868	-0.018001306808706395	0.021356604017360805	0.003866134995238657	-0.0045994240209030444	0.011568796183972245	0.017882799611780825	0.023444069428271576	-0.03877962209261794	0.001628342540771179	-0.0006245919766777264	-0.03595798957197101	-0.02170587362196161
1590.8000000000002	-0.002888436367240654	-0.0001521011949891418	0.004507875853320096	-0.00012805702648872354	-0.0006187744105500065	0.009648576541546581	-0.0037572607984402624	0.014569491327051255	0.026151591079074284	-0.009303369633061356	0.0009757313603159075	0.024692217725553973	0.018432301192405326	0.007891830459495972	0.007395670709959016	-0.010395092318812018	-0.03276747226274868	-0.010583080049223459	-0.014046828611198992	0.013247323448466134	0.007321496229718914	0.0029658355620363723	-0.009551100161624006	0.013919639495755799	0.006774121354175249	0.0011221228432431965	0.01968282433164329	0.018377175157303808	0.01559346240659892	0.02241452785679788	0.004215167147019416	-0.012309035155813148	-0.0043408769929351625	0.004057496656086586	0.020609400975506825	-0.014149746523999739	0.026581043812717996	-0.0014998506370917	-0.0043420972573695185	0.011312353174603239	0.012010280644578222	0.022251197828389472	-0.03337491265746778	-0.0002203503180003998	0.007489737973435938	-0.035738706286509624	-0.030376185757494272
1590.6000000000001	-0.0006550642230865167	0.0005520328970452094	-0.0038694810081916515	0.00020659287420654693	-0.0010523581503758498	0.014421130928684887	-0.00042212512681253316	0.014265787571188564	0.027142515728103535	-0.004218844877616131	0.004710278618939114	0.02459995462907515	0.020741563744906162	0.014535380874142977	0.002956572219287644	-0.010948775109838004	-0.02229645340804133	-0.00885080763775001	-0.02226979515644517	0.010235058398428028	0.006932628848871584	0.0020546729641784736	-0.01624808309414826	0.017475257359599903	0.010124054421208822	0.017018801557306472	0.017510566971169556	0.021738956412665756	0.013377358667414567	0.024594066492596062	-0.008445901787738526	-0.013898635331024098	-0.01762388213244972	0.010610672196514412	0.025214851107169593	-0.019349830120264578	0.022723835355049255	-0.0027324421921119395	0.00045877508139532367	0.011977114196359218	0.00805189872585266	0.009628382363933935	-0.02830732883466546	-0.006088631579620562	0.009676444069181464	-0.03144842978358531	-0.035438208265995266
1590.4	-0.0013069331102409638	0.0008959490410719921	-0.003435152070480733	-7.988126017839644e-6	-0.005039967806655239	0.016650168396151688	-0.00017476738168188314	0.0150366133352481	0.020452256457587595	-0.002445523013718359	-0.0018467702779490936	0.01935909226548359	0.011977200531225021	0.010593338431465137	-0.006527093013345781	-0.022527652193397755	-0.015633656924448295	-0.004428490687611807	-0.011134768519541987	0.0032674481694389673	0.009019583624660734	0.0025806022226133804	-0.01794926593912209	0.00547042443336129	0.0014628885142274452	0.02798931213674072	0.012211986278097772	0.02118056992227755	0.0070141862868999955	0.0313199871837418	-0.015280107965847672	-0.01303320065627548	-0.0266217853485036	0.020937237427341514	0.032234004760875304	-0.01220072260308968	0.010723022438195808	-0.0004991237555122125	0.008742181815644358	0.010731924665022713	0.011745887040814192	-0.00457884136804055	-0.023892089692260136	-0.015342439388346948	0.013314076115898445	-0.01759597070183566	-0.028559901112313654
1590.2	-0.007240443846115528	-0.0016842169435196661	-0.0027119974432543623	-0.005333580143080282	-0.005771667663429956	0.02098515791743596	-0.000988524526233082	0.015594999645236966	0.020098423097568825	-0.005661762195651059	-0.007524837024753107	0.0227624513154522	0.010608030660542401	0.011551572584727787	-0.010276825292745404	-0.02201636627994344	-0.014045348717143137	-0.0023389398565752764	-0.008122891294116034	-0.0004169016988292849	0.006850293682109275	0.0011201914602628215	-0.017438726989937207	0.006118174430708999	-0.005649420059395833	0.032735704542547595	0.009390702675580119	0.01971574244481763	0.005216127947393791	0.03261134963753583	-0.01223669386164647	-0.011637110773244221	-0.032143029382121616	0.025255278935129938	0.0376534505852647	-0.0014780275052937452	0.0061551886827493785	0.0036302646587673734	0.014318253086245094	0.004921060216569703	0.011673347851786524	-0.008657311206130416	-0.020770052706617224	-0.02037664154363722	0.020002276266494205	-0.016240645835657937	-0.03269294404211519
1590.	0.0047893934848292265	0.003755167830397823	0.007523074012392076	-0.010567046153091592	-0.005767063376273299	0.025058628281365878	0.004563096843903831	0.02139947405298772	0.014036085187500436	-0.00751995696721657	-0.014871506651089664	0.012369561896575306	0.009308348030379375	0.014895118057478242	-0.014606129781155474	-0.019081252982382307	-0.005154433199425545	-0.010250258695215264	-0.00717602788017988	0.000973190398895403	-0.0022939734324749074	-0.003999846345885806	-0.01880385162313667	0.008630030566442277	-0.010268726326209095	0.040677642229377545	0.010413045388538872	0.02017922147570839	0.008393689113958437	0.032070552895153676	-0.013990835346675315	-0.005998913342648948	-0.032690441107184644	0.02556424264101818	0.03669311477386628	0.0007568420764179921	0.006020984094173105	0.008966526830780003	0.013450945178563775	0.0012664172797227369	0.008653685638272254	-0.00808455139988467	-0.01765202691206389	-0.017748448135897665	0.014249522029400856	-0.021921625332368834	-0.03880412638101811
1589.8000000000002	0.002403680223658582	0.001998343517227958	0.0025376336837993957	-0.006713579507731731	-0.011458179682367018	0.029032622914905434	0.005057444125687062	0.026430274757698772	0.011092534397888383	-0.009084770114365379	-0.01854632544062144	0.010089699001103883	0.013879431519664445	0.018719898365597842	-0.016517725706837117	-0.022119217027762726	0.0008055902360783626	-0.007338599337103012	-0.0053988243737132504	-0.000043528094649474884	-0.004415063042307014	-0.0025677076182060105	-0.014731250967924596	0.00984670607820239	-0.013240087977310456	0.05047354241728477	0.013648989935201859	0.017278795671369303	0.010201736402224318	0.035365608412777944	-0.016975970378767587	0.0042811855892882465	-0.028908967447320428	0.021314949196297586	0.037570963157920446	0.001145815868980965	-0.004088106634867887	0.004567018611433389	0.010721611980773215	-0.0026286876149606763	0.014026941436835586	-0.017943710429753613	-0.018155857395050254	-0.014430264783889948	0.004974583509472371	-0.01871051616863863	-0.03684635314896453
1589.6000000000001	0.0017634128750267665	0.0009895126676066773	-0.005831438769386643	-0.002038776299388937	-0.011565940729813366	0.03759265056960621	0.008107266955881829	0.02808082151531624	0.00941188315511013	-0.011237454366848238	-0.013581082120616983	0.014467302219022104	0.014737951489374696	0.01884923927519079	-0.01703813312800375	-0.01604742217711715	0.008917480201471453	-0.009262108427668704	-0.0034330684923312323	-0.00592886527348087	-0.00743371091139715	0.0002878499220812994	-0.013040651511941398	0.0067184552986785245	-0.0006270250328172458	0.053443587403510316	0.013583437723537409	0.019611830040716698	0.0038988944534913256	0.036438064085946346	-0.013385916420650987	0.008735769972430255	-0.02555471355514192	0.013462619004088655	0.03459134851160975	-0.0009060459899740323	-0.019010549499664083	0.010676006776872148	0.009978619362925519	-0.009788781518927777	0.01814118675080147	-0.024260359882589684	-0.009513596002988173	-0.010235689260854334	0.002517664834443076	-0.011669457617337132	-0.03055925776821178
1589.4	0.011250162198656629	0.00399025304465772	-0.012452705308538254	-0.003485068451150072	0.0016549948893087468	0.052718928131463574	0.004538586143209192	0.026892447995861702	0.009205611742125233	-0.011157593945796851	-0.015593778819527863	0.022628449807243895	0.006898687204872078	0.015028694988362366	-0.019890377777588838	-0.004097820660081806	0.023935965843698927	-0.006479915451797475	0.0029814684549423318	-0.009774732999844514	0.0012174875700665165	0.0022211167143083984	-0.00950742732151041	0.009485175581000458	0.011109454132106435	0.05271701255334059	0.005762130509440201	0.021585293283719286	0.00263662516400926	0.03271587010431818	-0.015916761956939356	0.005799415299439025	-0.022535713467523047	0.008460278531540149	0.03688796760833958	-0.005464803099654926	-0.021677125981042815	0.017892979860823485	0.010194937490047344	-0.009485787414562729	0.016241895794805842	-0.02275173659259399	0.005384583458551362	-0.0026955428810416927	0.007837498145286344	-0.00689705483103796	-0.020574417715101444
1589.2	0.009288719311409323	0.007738398799646938	0.0007344826386272124	-0.0058277018051004995	0.005782971564858933	0.04025872963501624	0.00039381470911442444	0.017730623598010326	0.009930646624166746	-0.01459803357029503	-0.01745138213300979	0.0269002958256165	0.0013046034446115562	0.009192954609915613	-0.010035066077278644	-0.0015245352788527922	0.028059350851297606	-0.011315491247758878	0.009493990788886325	-0.00393214164663341	0.005664518361446843	0.0031483149960869696	0.0006713497770483442	0.00033442243405813125	0.018133671394630787	0.04568563964289138	-0.00446266947679607	0.020532077169485966	0.00784695536388934	0.024229100947718005	-0.02164570160953544	0.004226166908215067	-0.016211205502501633	0.008398129476343417	0.03940716381015138	-0.0021210787227137697	-0.019114032563740526	0.016527643104293707	0.007997995401000572	-0.008501852755781455	0.01784935346362978	-0.019156700936041517	0.008109970746414409	-0.002518391349104824	0.009607092365433702	-0.00029630101819958524	-0.011124653035394517
1589.	0.004525428900522211	0.005509135502914472	0.0052549781513853405	-0.003277920672118831	0.00047967031727283433	0.03470651969426857	-0.0029794499821928664	0.012442099242187967	0.004554975936461342	-0.0159553103270966	-0.014263215080963626	0.027311515801673274	0.002917437955632039	0.006031595640562707	-0.011428867747548541	0.003429476520624556	0.026906101437451195	-0.007640371643623009	0.01452464203826734	0.0003305447844406252	0.006604716804278624	0.0026408282820593013	0.001462735914227862	-0.0038905409264859917	0.014134242141479368	0.028717121937903455	-0.014285142525138883	0.01819904968193049	0.00718467359255648	0.02049158023511165	-0.023309730873320056	0.003534965422739881	-0.002195069528213927	0.008589101634518327	0.03794708478454355	0.006284587168357908	-0.015291330059145094	0.015983102539879293	0.00786165189807754	-0.005052246525704897	0.019258102876536627	-0.013018110062478407	0.008520341966023222	-0.0029629260576538394	0.007763689534929332	0.004915592512503668	-0.010015396648366724
1588.8000000000002	0.0059209262468468546	0.014051544920267134	0.011189570731086283	-0.00004508921949264486	-0.0056908813268174005	0.031026764757403177	-0.005852058057683554	0.00910473147971399	0.009814792065923176	-0.019073381162894545	-0.008662339303780535	0.028302082232275903	0.004653531362844565	0.0039543110283954816	-0.010380580147124901	0.009892021052299534	0.021121802527005365	-0.012248667772215815	0.012974564202201945	0.006561011842554923	0.004350831781116932	-0.002020126149879936	0.004229314119390773	0.006329507375311272	0.008893875862999695	0.017613307033043694	-0.01980334002155536	0.01762800833752906	0.010574219948805337	0.028453966557176098	-0.025489731636091986	0.004036557299830032	0.009350709185765459	0.0026492033623975414	0.03405498052737182	0.00805728848140988	-0.011093158694376404	0.01150127989150301	0.008487506347117015	-0.000607676526117736	0.01613792441896914	-0.001558885004579319	0.01669487324057786	0.004654941867469413	0.01797950367950028	0.0024017565941320627	-0.006037663091908219
1588.6000000000001	0.004279235918573224	0.022638929067421126	0.018464856656689187	0.00016445184901166956	-0.00790111138621137	0.0323996573306674	-0.0059677519672504615	0.00948393342690077	0.0060192613944634555	-0.018252097833976414	-0.005493878858705189	0.025423346628702062	0.00830875481216268	0.0007837641752014225	-0.0035354841380769164	0.001882569660531631	0.016512596167423035	-0.02098865061305566	0.007384920098508048	0.001306298809092146	0.009082234586533743	-0.003974258977472936	0.0027333484424632805	0.008271658172674076	0.011404336457315862	0.022710821749607556	-0.02131364467608808	0.012568112580642313	0.013234514573903636	0.03087125757100432	-0.030234141029745674	0.0058518225909173945	0.015569856286124133	-0.0026405031666832954	0.024639692727800817	0.005922968118758281	-0.011209120985310928	0.0015056703106085135	0.0038952989901913887	0.0034726342788807853	0.009763555106209899	0.003258727427020947	0.022091688094867674	0.010406487789109587	0.01829243245277242	-0.00215771531172551	0.001379231086111641
1588.4	0.0005418817108718075	0.025628162222014864	0.016685489575680397	0.007105815985731027	-0.005730318536878073	0.0337132853340763	-0.007550081016777932	0.004084276074429801	0.006587804680772756	-0.017920532393538868	-0.005695806293166289	0.026689034643101812	0.00531435362980686	0.0032150502365347654	0.00046078461808680727	-0.0008779663266678088	0.012309047909007885	-0.012342231733946541	0.0030076044427773305	-0.006290019005676579	0.005129295995025885	-0.0013984051453373044	0.004483608634159895	0.008986682353990793	0.012444121981901897	0.022692885946700568	-0.024621029530748347	0.007003153477673623	0.009606834258763198	0.026553408641255296	-0.028505427742728826	0.00968432390503463	0.020693848737611025	-0.002252935975262506	0.022198417439706793	0.005856887262911935	-0.011783405902527534	-0.004088865854955342	-0.001794831893228406	0.008315480650190221	0.005999175092023937	0.004347741911614024	0.02367353264031955	0.009061184822320436	0.013883747437813756	-0.003945329824392145	0.008137333942941296
1588.2	-0.006156224380584909	0.030853102724414	0.018561799912520428	0.0008182102674851076	0.0007222473826560792	0.03275423431295226	-0.009384923316487798	-0.007144662389534579	0.009004924304752854	-0.019268376668250653	-0.0066067820709919374	0.02651159161556433	0.0037116802577880515	-0.0010771450357278535	0.0008937225323110245	-0.0009723226351865087	0.007405307153511323	-0.012126238800172	0.012432409126176663	-0.005272980620601021	0.008866211721233721	-0.0017676728261579553	-0.0003166320049150539	0.006877267654364548	0.013087541504235403	0.020746170290887322	-0.027089342250926962	0.008420508906467618	0.004863171137419047	0.023615878721128268	-0.022335204715710814	0.007124431454886101	0.022217430935541738	0.003544134463552189	0.024000948761557492	0.009167883639963417	-0.01234875576837281	-0.006992561306998227	-0.006670891024598591	0.012134084973880225	0.0074518022068189955	0.012445896330490914	0.031181900507901813	0.006045838854298458	0.020844512902944548	-0.005688094845242007	0.010613371588701433
1588.	-0.005321178654586343	0.028664488974500392	0.02604755925520588	-0.005181865102578438	-0.00063181331094701	0.021187177864377744	-0.006093573353952998	-0.009748801949661462	0.011318401637718583	-0.009336215143942405	-0.0036851910833177494	0.021308630504698098	0.005156787403721466	0.0008454301013065799	0.0013277977830289563	-0.004161886193936583	0.004456097860138944	-0.011995670090421089	0.014200286289140197	0.0010369775679046375	0.009423204873055122	-0.0001753460684790218	-0.0035939537997806913	0.0019058218987562951	0.013704433156346419	0.024282466186915132	-0.020424523574653394	0.004720741921280091	0.002726523661438211	0.02157832483602509	-0.020471974474932306	0.00984378497172084	0.02192783241573002	0.01655821244423907	0.022756515128927318	0.016587400849699497	-0.00574823726831114	-0.009941359894911949	-0.010276632333900566	0.014281910452476709	0.0015449322229367346	0.018059637296400165	0.02711741432187171	0.0012935392240042219	0.03055983354678022	0.0026963534505450785	0.006740612154067911
1587.8000000000002	-0.007595486534177397	0.027097590382306403	0.032083660449269545	-0.014569887432466923	-0.006050582144810116	0.008410362637960602	0.0026261022560246454	-0.007656478440214025	0.01011870879717709	0.0026102806569460496	0.00026036287074274525	0.009019369607877463	0.002741365700341037	0.009438159688854775	0.00023114224899303256	-0.008347187036290631	-0.0015475142909546363	-0.012023727836141869	0.015258585790437434	0.00023996290176917832	0.009364733019857118	0.000370292837449671	-0.0033374557430906645	0.0010066476601856373	0.009998067616723198	0.024858120700008708	-0.01558141402982386	-0.0022046254979228015	0.005140829367808929	0.012517239281365451	-0.019387258344777183	0.01581608159581062	0.01883994901495601	0.02635481072624503	0.020476113705545862	0.015703655223522545	0.00624074538962053	-0.012397632779533744	-0.013752156547567326	0.010206845471779448	0.0035443481719464503	0.01325099333337411	0.013324134970963936	0.00041101213576696027	0.035678785070645404	0.010243745401307633	-0.0008552974660606881
1587.6000000000001	-0.007692790188981252	0.02902384935368598	0.023096130380035503	-0.009365423347542248	-0.012543588790297077	-0.003836702072814371	0.005763588416795564	-0.0030605671587434664	0.0067648893800853465	0.007043813118726425	0.004870204240356163	0.0018641173834489067	0.0031279690821274723	0.012676156315745169	-0.004518955190250596	-0.0006496560475616315	-0.0065816577023054225	-0.005230381955285103	0.011599442906952459	-8.582946164427651e-6	0.0032378007532993416	-0.0028757743046386487	-0.010844327645827127	-0.00042979956204911387	0.004662901897567114	0.02276981679424449	-0.01689270052199496	-0.0013607113338492823	0.003445407420387071	0.0009237784818819829	-0.014607226234433114	0.012728158032240432	0.013309091128159287	0.027583783317987345	0.017532133333289686	0.01521708937773961	0.009797218546035467	-0.017535773647676688	-0.017911469099952403	0.006704683641847597	0.010176414821354767	0.0110820526595103	0.006423025405008582	-0.0033057956749790516	0.036599286953713575	0.013019013811967519	-0.006054728753915031
1587.4	-0.0006471346303362679	0.024571199606005775	0.017216120532348073	-0.01245379656257376	-0.005417741788892471	0.0034260783461045855	0.013001670063825264	-0.004118138523056648	-0.00008282907411591561	0.01634657552711214	0.009434970077408164	0.0019169676369047166	0.003153880418755002	0.010841113876112446	-0.00024444350835546656	0.0018815795675370677	-0.013444196640439051	-0.0023357520508034994	0.0027269410240591354	0.0072935023652245645	0.0019377945630649016	-0.005883896725937167	-0.016791832581491428	0.0022084646765156016	0.006844431291478577	0.025700456827193807	-0.007606096150500771	0.0014027890030274216	0.0018424763779433357	-0.002214533411552133	-0.010105507515349131	0.014919749065809423	0.01081126705409066	0.030287927836081092	0.01242091239105416	0.01669511441170175	0.011856816182341716	-0.02221776028349957	-0.024141509210133617	0.003619536781648779	0.006269906196466075	0.017268037830481777	0.002794978776266863	-0.0012591983992372238	0.038645829072948105	0.013766372848779495	-0.0013687363292236758
1587.2	0.00317766768088856	0.025364074767550846	0.006977474966508862	-0.015145487207351297	0.0026852950555843213	0.003912390443297876	0.012535226368688637	-0.005882306839806298	0.0002886045354516735	0.012811129825585575	0.009508532290680428	0.0029239852512437546	-0.00138695128048182	0.011295134283131582	0.00262857968687006	0.0035807430301151412	-0.007981135169732876	-0.008518904050267688	0.0011822805937599383	0.007312873782322514	0.0030888809771858583	-0.002168478410447921	-0.014483693309559753	0.0001159009147034464	0.013203783123435257	0.0335988957958137	0.005152040505889109	0.003211003690982973	-0.004116965561781913	-0.006032072595405464	-0.00252363094058612	0.017605543339466144	0.016529823768880455	0.03257773396201915	0.008105517158948364	0.008984405949135294	0.016052798918998062	-0.01871536405667631	-0.026195364062976064	-0.0025671769098712205	0.0045338754931075545	0.026210193257530694	-0.002563937740908686	0.003849020832683697	0.035283742089880776	0.011945233200282629	0.0027046168396964664
1587.	0.002378833397075648	0.02110584845280649	0.003124256393305981	-0.00854614987369961	0.0015727448788579828	0.003777602714814535	0.011882480401297867	-0.005790675451191063	0.0015268728535723195	0.012519899360955683	0.010199366838779247	0.011619884930136439	-0.007969385297834534	0.012579608767362443	0.00710394805504347	0.002345931462121552	-0.006156552968797913	-0.006916895437251489	0.0047744441834322495	0.009052150636616024	-0.0007701520988816184	-0.00464055640357971	-0.01192679810200239	-0.005778522290724526	0.017781228281612514	0.03977266149071282	0.011699365173362297	0.004441285935968006	-0.01949064456626177	-0.009655999380784219	0.0049044055535596735	0.015995013574846263	0.0195183289444726	0.03847707396486742	0.011103897234479828	0.006945446367638023	0.022167254325963465	-0.015047816044900412	-0.023074767741185	-0.009866620917326074	0.008337186115221665	0.028008031907315645	-0.005608291073472828	0.0012654429655613699	0.02990350453192896	0.010108493171911228	-0.002321166210970767
1586.8000000000002	0.002505306870377648	0.018029450083066112	-0.003982719921049152	-0.0049646324193548756	0.006036794913637523	0.003221986696223551	0.009120757920987923	-0.0025167154561871125	-0.002158495897206362	0.013678820558054266	0.014014491216094847	0.003118085354715988	-0.012693851051036828	0.014102618739401752	0.00690982896726176	0.011323867014327678	-0.006443583000212333	-0.007789796374354237	0.007637562722322412	0.01643641084146559	-0.006561598279388065	-0.009352817621874069	-0.01657271771277721	-0.0034277523560777025	0.015979342697929	0.044231353340358576	0.015272269831174672	0.003109719814809535	-0.02625470612253212	-0.01121990829093773	0.007178822805087659	0.0075384396700088575	0.010545922928131713	0.04589373434756772	0.015753678201340184	0.005458227480593935	0.024524482234554248	-0.017602567722384745	-0.021626665406727877	-0.009789456343108226	0.01189419822964875	0.021073423899761357	-0.004968083357773411	0.003242251502291674	0.03103798085102826	0.005848587950265239	-0.009264740685677973
1586.6000000000001	0.012313369126287296	0.01577454716959889	-0.007297465559884867	-0.0035765798007772256	0.006209187011380307	0.0022366140371628774	0.010955536154225523	0.000926139532595394	0.0005948466994583654	0.017486400668537697	0.019940637407905613	0.0016470615931209432	-0.01261111335435875	0.016740622307631285	0.009867046367880314	0.010586097867966516	-0.0044231584656657785	0.000321765744551642	-0.0005549527432151959	0.021800935565509695	-0.007008762203313679	-0.003304469457056339	-0.013803069631200994	-0.006321923962731878	0.015552801371273593	0.03328066594596082	0.019103892664533776	0.00022871961916997425	-0.024699296136066924	-0.009810851990480082	0.00022773991638516311	-0.004207635301391433	-0.0002034338503152484	0.04022339458805164	0.015369025397013666	0.000020779899379018924	0.024271273173543467	-0.009221144910745849	-0.020742387060603808	-0.014389842811361669	0.0049874168561684345	0.015832741171653533	-0.008291122576791547	0.003106785671653513	0.029555057844606825	0.0059712429355888086	-0.01433536970192616
1586.4	0.004091401803247596	0.012298102706958637	-0.008271623052410628	0.005912647749378457	0.00725670340769669	0.005028918413644073	0.012304514512873411	-0.0023037007723086837	-0.0037142353480751006	0.007513473079452664	0.020127282066225646	-0.0006006073901015903	-0.020523357724390155	0.0255453858115737	0.010026112075482957	0.013974602005496786	-0.00799784210626733	-0.0010595918758273893	-0.005423415526364047	0.012681526157056608	-0.004743764051755225	-0.0010833248322967544	-0.004358446381781736	-0.0015397787796858399	0.01645918679892296	0.01864240326102995	0.020686520429910586	0.004111252095131328	-0.0220133302251147	-0.004804831909043415	-0.009420067958841363	-0.005514571934434259	-0.0074872655255797844	0.03250971553057596	0.011471022951599371	-0.0008814047739143113	0.030752500971523565	0.004188506396302858	-0.02147603927519958	-0.01887001746902959	-0.0013884820858461595	0.01420900469376209	-0.013970805686779275	0.0006405992611600653	0.026197998924955807	0.0066644882840711855	-0.020259492281504272
1586.2	0.007632296501713405	0.006144552418615339	-0.009269846933634562	0.015386664213529008	0.005955322366907579	0.006639397936496979	0.009866531247246499	-0.001845147321554459	-0.0076606421436612795	0.0008369433291983812	0.018948023624261977	0.0007547691718688593	-0.0163459171542441	0.024909513673574392	0.009479801889590222	0.014823763878672116	-0.01028785630362538	-0.001729255515727709	-0.009591935227798819	0.009592024043560073	-0.004698763590665204	0.0038628673753382664	-0.004255229399303667	0.003028543578839128	0.019620623395859817	0.016475603762198945	0.02238260215868741	0.007096565480317012	-0.025308966548809136	0.00616848254736377	-0.011238006989809559	-0.006317466555529357	-0.013140821787837742	0.024244361336671554	0.00999587486270663	-0.003567043498067631	0.01987849229786158	0.005590276195914667	-0.018796701462159393	-0.009967273637938852	-0.002053622925235468	0.015820961972047156	-0.014661384390030107	-0.0013237697803585708	0.024568074472733098	0.000893639368002995	-0.01919637602956118
1586.	0.009450948605482335	0.000569328335241937	-0.009103026276359635	0.019117681198694992	0.009420659346058805	0.011251116851410115	0.01019758342352523	-0.010671864037675732	-0.0025416257120963437	-0.0005863840331769327	0.012980795246671058	-0.004597748990507304	-0.015153328869454247	0.02832724179081727	0.010579900584761092	0.009305867686835298	-0.011441985344121882	-0.00029365690221451533	-0.01233202766809639	0.008988608702546958	-0.004080780565285139	0.01765951086188169	-0.0027392444073267236	0.002119500751327145	0.02576885854878862	0.01796875074320101	0.028010507569664944	0.003906641232328258	-0.026522150609324356	0.01959994128689704	-0.009216020089923855	-0.006090996472459238	-0.01273416719309578	0.017471966853039443	0.009722164511594961	-0.010214718116705018	0.00434202270915859	0.0086524558262587	-0.017273735983940507	-0.0004611511509693647	-0.00229743941574825	0.01660474126955822	-0.013346847181204328	-0.00497013094538837	0.01439476612633168	-0.0038105783922522366	-0.015970936219319366
1585.8000000000002	0.006825305081350453	0.005391455835164931	-0.00841737350027056	0.01955481363563389	0.008296313144361512	0.014478784617176025	0.0018353134908917648	-0.005868466347312898	0.0033365715115022394	0.0006796147262470625	0.009454865353780326	-0.006485652381869681	-0.016973033165725095	0.02732279518887556	0.011818049252984202	0.00357988747322109	-0.0069988782936950085	-0.0020019419647759164	-0.009044607867484337	0.005137837951441938	-0.004262912652776167	0.010613438591180142	0.0043241768017116275	0.004490839051315582	0.024468271888932483	0.020327724093216527	0.023525368682775417	0.000042264199631945923	-0.027476611076889826	0.026455934259194454	-0.0060516062575358956	-0.009346144986970098	-0.013674891579372505	0.016029011625110664	0.013330977395217986	-0.01420198281167121	0.0005354897665823362	0.015844194385200315	-0.019314299762369085	0.0016211572420412725	0.0015669300309998479	0.013438346936207024	-0.014022135796178474	-0.011790692679950737	0.005094779049868293	-0.00390190008102005	-0.015180169678271523
1585.6000000000001	0.011967521918785706	0.005417148657191199	-0.0009960910428681864	0.02396460166339099	0.012264063084758265	0.006243630364739862	-0.00010296969583730281	-0.0064797999361400965	-0.00012638697575388248	0.0014165696658686674	0.006238636537296342	-0.009204704742264994	-0.01712180557539174	0.023892058409879968	0.013318010545045379	-0.002472029956550665	-0.001328250769092703	-0.0045551735105966995	0.00023449034199134582	0.0020830254695934558	-0.0028510285753049736	0.012811834543712017	0.004856220566179645	0.013018492152803313	0.015189385621429512	0.02250769180372266	0.018781120163124908	-0.004409601194799231	-0.021798088712069105	0.03275999052342529	-0.008279227256977524	-0.010710097559276424	-0.01678772463651988	0.013084460222655138	0.019791932130714958	-0.020960038575677693	-0.0066041170030238855	0.012486357811176957	-0.01879382676533821	-0.00038413879785395664	0.0022950561686313	0.0041303740265099045	-0.014755557523086634	-0.016062722806274007	0.009233604896692333	-0.002731509958122797	-0.01571691120112835
1585.4	0.014161954070051844	-0.00320999887942831	0.0029421465896752	0.01649998318783337	0.012996096552105912	0.004036054465144846	0.0013549180737819214	-0.012025941221158859	0.00230833252945868	0.008974767017769872	-0.0003656886489998939	-0.00918875306716976	-0.010593591178843098	0.021143415905227243	0.010620422109258289	-0.00539784952999716	-0.006712875621422117	-0.0008740131812263078	0.0004363694630049944	-0.0003187431079418233	0.002848334186924247	0.010919469713595944	0.001715552254379105	0.007184487470503286	0.0056250453743536	0.020196361337647233	0.02602978895270456	-0.007101445934625964	-0.007521692294821363	0.041307105431062474	-0.015305868355944425	-0.006071938241049913	-0.019047360456754637	0.010440600911564823	0.023466240846014414	-0.028164350675629297	-0.009818956690830553	0.006459929511296735	-0.019632126990142763	0.00403069223557966	0.0007896694069295207	-0.003117177248604534	-0.011577595933901915	-0.016581628245160716	0.009516359187707312	-0.0019040387143604196	-0.014425271863641318
1585.2	0.013057468345812095	-0.004813169453896276	0.0012877346807344675	0.01763910845678782	0.0062265823467991845	0.000898651689846743	0.002387999534954085	-0.01109498214770471	0.0033988022476829985	0.011498574421886312	0.0012398848915453082	-0.0030393714419243907	-0.000819051920884684	0.022071235261971855	0.01082394209246469	-0.011435056621007297	-0.004560419094239552	0.00031622704296730965	0.0010798337350893545	0.0012919910661452418	0.006865503827791057	0.010799019249244831	0.00461628590154545	0.0036195552360207225	0.0028422895446429237	0.01462572365803722	0.02657529797510808	-0.012264435906482473	0.005559162966962043	0.04369191933153635	-0.015566818214548151	-0.0016877382588510394	-0.021086208833937678	0.001928735084786319	0.01998542605010378	-0.030179997481325813	-0.010708602223915759	0.008186025251994659	-0.01880206277503203	0.009383670846326596	0.0025825906087226865	-0.0005491218035810992	-0.01047963708833133	-0.025127123642722963	0.0006912967802649495	-0.0028605687028520664	-0.007243941016936473
1585.	0.01058942461414486	-0.009402769898012576	0.011210882482877658	0.015123669695465445	0.0034784070017804735	0.0011814650889084212	0.0020143613524938484	-0.002951390146671936	0.005318406771424567	0.0054127632620156315	0.004059771279862312	0.006689534830941304	0.007202936757575181	0.018107287404696942	0.007198342924672113	-0.01095046826391967	-0.004348576925707714	0.013039484050996452	-0.0009286536375768865	0.0027587346762872737	0.0051889026561854484	0.013058292270736538	-0.00039685911237701406	0.005419098324649134	0.000985223671550427	0.018385308737812644	0.019085969425526005	-0.015284252666643877	0.017107131450464056	0.04298579783166125	-0.010680726384204234	0.005188982793215281	-0.019586962124459963	-0.0008180062117441911	0.012172801277140708	-0.029245224416192123	-0.011209432506161996	0.010786233323544881	-0.017998575348639127	0.009016659374666308	0.004951625591425306	0.0059717766862103306	-0.015866652189205778	-0.03201369671820962	-0.0043374992137428505	-0.00042378252487896087	-0.0006334791365654987
1584.8000000000002	0.01593503902518154	-0.0037595093592025187	0.004407298553447329	0.01800790902411329	0.007560975798226342	-0.000060694415061618707	0.002283523094139479	0.003401615746923582	0.006905371009481507	0.002877489330850424	0.006235213890312274	0.01574880477484976	0.011006725540634196	0.012037645600198387	0.013539702682767768	-0.00999073287579069	-0.011723986967578127	0.018010379773855875	0.000040384770667119935	0.0048678627653704195	0.007036579780056089	0.0039553208526587015	-0.0032710477666396108	0.0146499460953852	0.00300659194072935	0.029747585229531106	0.009839225654047712	-0.015155109409883105	0.018845947710121127	0.03916301734123495	-0.0013671656016856957	0.0060457118403232585	-0.012276921947706567	0.004669732802911397	0.010615549674324504	-0.027537966948589353	-0.009253180030599445	0.0015294930829791436	-0.013200739900260551	0.010613638805748974	0.01318217232384555	0.009507936891308315	-0.0192718601136009	-0.029794948141923936	-0.0065966181016349585	0.005817654547290474	0.00872474510302361
1584.6000000000001	0.01946422414430377	0.002769577453557199	0.007393439848988997	0.018599756618290317	0.004755289654785142	-0.0003815333131594242	0.002522999543112877	0.0027556708987762973	0.007535226538790097	0.005644261459993539	0.0005255302157276358	0.025075435600807328	0.013165445568867347	0.009760628888858553	0.013556195285066382	-0.008981103788222228	-0.007722946881083493	0.018623497119387884	-0.0016815753738519926	0.005571701661475872	0.009509565124582309	0.0014619594516513065	0.0018578033888102285	0.008657649204027692	-0.0009099000972091212	0.03370923825095636	-0.0017841529090585149	-0.018795678363340493	0.020827133343864098	0.03207313618653134	0.005284878017053701	0.007776114038978835	0.000635011005164644	0.005643186774968836	0.013289575575843787	-0.024168589283919493	-0.004000829437590191	-0.010553080306157647	-0.010329906726229235	0.01591337975143448	0.02061631905943208	0.013392334924953831	-0.01757287395556245	-0.020519710026543844	-0.009748516015832228	0.01124742682257485	0.012605095756041879
1584.4	0.01028968967517381	0.01399549634683049	0.000523650256090611	0.008263400804350849	0.001747805050812483	-0.003572511064140947	0.0018010502390967654	0.009846196254258163	0.009924279701566936	0.006008492276366238	-0.0072966627384835	0.028037561435638146	0.01652412937758185	0.008553275221167052	0.018497310826174684	-0.010574899841818976	-0.003759058697307838	0.019524503870823096	-0.001919942354709146	0.009522431782347865	0.008728994560603498	-0.008276233863217219	0.010076032770803168	0.011017006683781028	-0.009055289863503464	0.030895087922083335	-0.008455859679486599	-0.01848593228644769	0.026024812044824052	0.030249209458745836	0.0022789791476215673	0.009823805029771083	0.00730014840839288	0.00505018681793367	0.013082873127012503	-0.016444716881433858	0.0024642018575720464	-0.01441370787609621	-0.01949125482484913	0.01440258922835726	0.018091500515769438	0.01855842326449225	-0.014907442071855055	-0.013055211787456446	-0.00860652986631359	0.011401011518161724	0.007961413308098677
1584.2	0.005243948150755684	0.008774169521786529	0.000024559694127727708	0.01416394546761706	-0.0019201834159647613	-0.004161159970791259	0.0013388703123801422	0.014253549986220011	0.01095328793421945	0.0029237198827052474	-0.006300516876152812	0.027214910884780473	0.02566659256604721	0.007409967003928232	0.020920026770559697	-0.010469191597017676	-0.002632633514666076	0.024079899475237594	-0.008112332875155144	0.01271427645503175	0.018974716211364182	-0.004487121379422181	0.01051870376705926	0.01671448278654034	-0.004979351099627855	0.029029323848160538	-0.011565417051152962	-0.022838613039628808	0.034106911502439406	0.03139060653300288	0.0010401252594526196	0.016934619054134886	0.005456963976167182	-0.005529473507076009	0.007730031343720888	-0.008135708149248301	0.003590873876427459	-0.016315750878440262	-0.020341543314879806	0.01068940637423388	0.012130660105725085	0.014886242095588044	-0.007460518952877962	-0.009507578457569535	-0.003843085404360585	0.0031902570345010003	0.0024568438789513976
1584.	-0.0022889033839091502	0.010327770683255506	-0.00366118732539079	0.007692377086488177	-0.001315202094358647	-0.0005000249249443222	0.001481244632263555	0.00963826342665671	0.015124612973348056	-0.000012733676532086798	-0.009781014302501587	0.03722630912002965	0.027781963407967552	0.01391896357795291	0.02216183182546593	-0.01366079570904104	-0.007004913042022292	0.03149739158459935	-0.01601036527443474	0.020605654304145384	0.023945283243631862	-0.005780904020143086	0.009461720205525255	0.014455700478743587	-0.0025350256173097218	0.02791343036696205	-0.01522970737149743	-0.029864792092912432	0.03449989441563512	0.03128584956369582	0.0006232007376502051	0.02504959221682256	-0.0026686550525552633	-0.016279738008798252	0.0025783829052316866	0.0016275137805880839	0.0004377361783547226	-0.010214890412698826	-0.01842324451763523	0.010550802216054696	0.011111007478518871	0.009669849481516566	-0.001015206133218606	-0.011385502322496863	-0.010290585073064957	-0.002348519370056534	-0.0022888440050926225
1583.8000000000002	-0.0063772033772954905	0.011471951928590012	-0.01073175370963948	0.002603278651456168	-0.004878940139517028	0.0009636588447152853	0.0036158037900215485	0.013888865364560379	0.01765962954768716	0.0006293027048833243	-0.011931357794715809	0.03776939979197747	0.02714026525700479	0.01254842295713408	0.02272529003002983	-0.007665249311356489	-0.004744248964247802	0.03296513780948636	-0.013450205400537736	0.017760689476179908	0.026409411030891426	-0.005294409088863741	0.0069306104618818976	0.007111185163268322	-0.00009750876670312765	0.025389592545007444	-0.020905576933638974	-0.022116710543351254	0.030808446327159466	0.02773702580679019	0.00015268385570729279	0.016811766816561834	-0.009282765263475011	-0.016095948769223947	-0.004488445860344202	0.007005426755552838	-0.004496098691021488	-0.004511824755890603	-0.02582023128190395	0.008190556972414522	0.013421697170670082	0.010484971050796378	-0.0055500576201051284	-0.018891234621136115	-0.02002752064386081	-0.004602846002631019	-0.00249154917105429
1583.6000000000001	-0.005464422104862889	0.0179693203571614	-0.00741038113558933	-0.0011610669847163448	-0.0031348002948687953	0.00019341822427118563	0.009637674781945379	0.011120620754725061	0.013476372474515946	-0.0006058958034976594	-0.007295127096726675	0.03651348022899424	0.022941096887380684	0.014523629846999984	0.025072332976347957	0.00010660927068100248	-0.0034507789643361186	0.03678698608906109	-0.020440816892369214	0.011797550543311996	0.03046603285670205	-0.0065806627281954615	0.008288296768502762	0.010410064151145622	0.0005571882936098907	0.019290684345119987	-0.025254840287688377	-0.009288331844060495	0.027645375534521014	0.028021099605879615	-0.0023043501810978933	0.012150269841116496	-0.01546850841001322	-0.011270426776713213	-0.0047936304821607715	0.006210502633033867	-0.006934521804255395	-0.010198774820959959	-0.030058237615207435	0.006030171543306598	0.006009087632946665	0.011690694479741887	-0.008902096418354074	-0.02068957646357346	-0.019511177560491217	-0.0032194601723185227	0.004148359258255315
1583.4	-0.005374948401534029	0.015009054777877406	-0.013958709321020009	-0.0026828286812480137	0.001034924283456034	-0.005599307504874282	0.009209229948699894	0.0023236132443672434	0.01378102122974976	0.004288894441899275	-0.006189089552435179	0.031350756891858164	0.021721616834214242	0.012347336180308217	0.018742389155908513	-0.0010361693387112834	-0.0030055341276607602	0.030841812647324097	-0.020439363700196906	0.015316882657411728	0.032805407595107416	-0.009003517292796182	0.007367271137025763	0.013559502838287243	-0.005108050330387703	0.01344156298939052	-0.023973879403958342	-0.00025083551647958017	0.018091738085944015	0.026947615829974767	-0.005953685392718109	0.01597406917119528	-0.015043618905178703	-0.010325411178937786	0.0046177882984394574	0.006168051395349389	-0.0076996989705015095	-0.01457269413475836	-0.030348671111612577	0.006381680494960321	-0.001808735307565731	0.007185628486495072	-0.0035231494295803563	-0.02087240513923437	-0.0196282266662139	0.0026038832225744038	0.0095731176714885
1583.2	-0.010912062683260079	0.007116409246388697	-0.011448650670620017	-0.009519813068952774	-0.0032315704536423143	-0.009846617958809306	0.006341892895618849	-0.014333528608948966	0.006588345400429639	0.014583154888223471	-0.00451962289337129	0.022371324137871153	0.01578918579202011	0.01637995166388387	0.021666960698820847	-0.0005025413300609233	-0.0015007955588066514	0.022486283852608008	-0.016692505613499917	0.013983668648073596	0.040984932229331514	-0.00935191966031939	0.011776622047435074	0.016185039199110907	-0.007703444986221675	0.008590030256328084	-0.023804299349361586	0.0013170272221557828	0.012810958842572393	0.023282366220957813	-0.006163784213576921	0.0199200610232202	-0.008661113346864143	-0.01692519674588653	0.008071173260822304	0.004586116964774338	-0.013011244420254382	-0.016326882662187864	-0.03193278385869626	0.009633814971874741	-0.003171664545337486	-0.00335267234604983	0.005830415398346189	-0.01916955866751117	-0.019741390480357834	-0.00040439934980134555	0.00892247560974055
1583.	-0.007398935653371924	-0.0012312508636633285	-0.017424514452428295	-0.01673310269528769	-0.005337635702964158	-0.012581712546410901	0.011047797690121985	-0.017827383565366364	-0.00005396731518728243	0.013096478076795906	-0.004341388082479484	0.016770604423722017	0.015495458481533993	0.012768288914294768	0.02139976623979867	-0.006325080843058916	-0.0018077298252234114	0.019220797853144813	-0.007998904811233023	0.012162763084571931	0.045073131458870076	-0.007976850276155164	0.009430857365329965	0.012157524316267166	-0.011458038685745265	0.0015152275404206011	-0.02720703699201745	0.004137203072263987	0.017335294231980283	0.024181855277235376	-0.0057339555599052825	0.02626203290866814	-0.014895779747613061	-0.01597563457341406	0.008556117871767065	-0.004108913946221181	-0.02206130968101252	-0.020002061135009568	-0.02999520397099398	0.01369078040369526	-0.004966284686911952	-0.014643102148342453	0.0140755096279783	-0.021394418819227108	-0.021152409835119856	-0.00840225652039585	0.009767616501719843
1582.8000000000002	-0.0007578794350045594	-0.0058890451100421445	-0.01428667206730711	-0.012077120079296387	-0.008296643287064248	-0.017962373484769655	0.01289476916355613	-0.02726843728696374	-0.0021081588930730237	0.008853682303577465	-0.002205084489611769	0.017298597148379793	0.013981378501453971	0.011244096589804813	0.01721720349830612	-0.006741582260323429	0.004015521676054168	0.014347665847541118	-0.0005325213596049133	0.014889549794266833	0.04124512455845519	-0.009153493558051054	0.012221240465530164	0.008370462584697492	-0.015147912220982093	-0.0030500699160508162	-0.02802793664954594	0.007842513830558917	0.02131895314621542	0.023812205514722226	-0.009163003406885	0.02531076273218291	-0.01915818017617771	-0.011638499065720913	0.01404008340174331	-0.008604946621726542	-0.029052446278442393	-0.021205228532247322	-0.021445087163786215	0.013718492003520147	-0.011736411303718719	-0.019186762073136503	0.01995654874945454	-0.021138935918110505	-0.022816039006972506	-0.013750877313530332	0.014235760188853721
1582.6000000000001	0.0020568071175747736	-0.0036621838752167713	-0.011870592788119985	-0.018872209794789842	0.004061172434739522	-0.01652360636871404	0.011910012683029178	-0.03164508551790591	-0.005079814985378445	0.005722988468088414	0.0018429190603938023	0.023739836913383897	0.00369919770404349	0.01213575658814891	0.006565124569942899	-0.008953169251464525	0.007557598478929451	0.0006087706431339779	0.00263592502599927	0.012810989701847705	0.03725156737839965	-0.005584402132096407	0.010536685489672931	0.007325136864042011	-0.012939301575591531	-0.0008540950772014097	-0.027202373101875392	0.01040674429749004	0.01972896535410885	0.015570591800000508	-0.012314631311543763	0.023185713925294636	-0.019299514495626693	-0.00577030178963379	0.01518586245481124	-0.0077994693646841785	-0.03187746490746864	-0.01806717084891526	-0.01659026820312107	0.012376086724819648	-0.01632943795550454	-0.020683574359310442	0.01917541982288901	-0.018596173223871405	-0.020595758919015748	-0.01683286742900203	0.020059356571487875
1582.4	0.008039927378047726	-0.005398741500747181	-0.014250206839129712	-0.019975654002100995	0.0006189941813762819	-0.014036300173595102	0.011399894149013094	-0.02504145501680897	-0.007657162406441606	8.568630573854464e-7	0.0013898440108939965	0.0236106082478863	-0.0008601272105092907	0.011873385085574254	0.0034824126913740594	-0.00919694105454986	0.005729492500982766	-0.005011585231936593	0.0015587825650495663	0.005495306218682501	0.034317937005500884	-0.0003722045199454242	0.006052940102968393	0.0019851038421979297	-0.01066140773086779	-0.0019058151483649552	-0.031245037962100777	0.018311249482249638	0.016114055431505236	0.0074223665763193634	-0.007831103996401911	0.015675841292453717	-0.019911688687309446	0.006976791513123749	0.012083364739929728	-0.01103652555250795	-0.03433489246978914	-0.014178937689956105	-0.011552379939767817	0.011858934148675325	-0.015053532372446481	-0.01680788843176973	0.014239075288456353	-0.020827338058938168	-0.013807347523904421	-0.017253324995158935	0.028807848723108456
1582.2	0.01319958629583338	-0.0046329263682220135	-0.008150484770454937	-0.01576666005311541	-0.002535254824292953	-0.008808576808808836	0.012228574199113124	-0.021810955191139736	-0.009785719906591392	-0.005246226653046981	0.009315285916240207	0.014729950556810485	-0.000662905375857911	0.006111734695970585	0.002618151069150354	-0.010620467757426696	0.00023787749808733358	-0.009151578664326603	-0.000342355356926875	0.0025365382615990424	0.024730430109787642	0.002463353513723376	0.000639579612648068	-0.002060901581762996	-0.012965840430304873	-0.0010692798234377013	-0.03142957946682442	0.025589984935633612	0.012580783765583527	0.005141300398214558	-0.003518624496652331	0.010938908057437474	-0.016518322719065844	0.01846639604473893	0.009081188271578096	-0.020389998696361447	-0.03390565488181407	-0.016868599850872773	-0.004289640062338328	0.008205793960466959	-0.014036725154319913	-0.008361890326452844	0.008416607403695257	-0.019469465317621008	-0.004200230782542054	-0.017347458240035064	0.04123231081264161
1582.	0.014163393450608722	-0.0048714537675308145	-0.010040493187665887	-0.011665800848167119	-0.0007843218880581287	-0.002909205269307095	0.007984282469103165	-0.015586034235020379	-0.00898991874382204	-0.008074790649009936	0.009536759140408862	0.016339605543330818	-0.0033355328012319905	0.0033358417212889825	0.0043778124156657805	-0.009331500124774331	0.0017609770052443915	-0.01519515872513713	-0.00495766843675499	0.004432794871691503	0.025861310503198436	0.001975041944715321	0.0023225147506704745	0.0006448929483041477	-0.011091029027684536	0.00502258816695609	-0.02906320531258909	0.022742502124030922	0.010130374273063158	0.00174283097540395	-0.0026076142660892247	0.018235972454208195	-0.012431907228670339	0.020177275309799205	0.006050868445104987	-0.02526549409079258	-0.02911361317607982	-0.016174533269480994	-0.0027545654990413265	0.0044367527273481	-0.015984871672988083	-0.007704294053359608	0.008403698306861758	-0.01323975138821574	-0.005887094772455693	-0.020082516577938577	0.035558317532627746
1581.8000000000002	0.009979506847750376	-0.009969199289784013	-0.004386536882295546	-0.015606394067864196	-0.007599458240812291	-0.00006078446658204609	0.01360639363772605	-0.012053710350571026	-0.009750678187608074	-0.010938814022293821	0.012307171484194428	0.01950051793864606	-0.006865746245882078	-0.0021899855496232755	0.008551481912934103	-0.008030694122385239	0.0005561745109906269	-0.01853103234895469	0.004230058433217633	0.011833404088299186	0.01833941868058504	0.002975438168874092	0.008964778177838417	-0.0002840928624501915	-0.004397510263851035	0.008114479085593514	-0.030955487406702033	0.018229523519243434	0.007079628804419478	-0.0006724930963365312	-0.00010521120937235449	0.021094067115674558	-0.006993236198998498	0.0208957622818652	0.0063423092317457935	-0.02047466146186181	-0.025977218029450053	-0.011906928280280579	-0.003280261711906481	0.006337467429077964	-0.011528456300503843	-0.01090425950896622	0.006253532130268217	-0.007007999728495052	-0.004207169240415425	-0.022253829093546625	0.027310985127260243
1581.6000000000001	0.0060546534241831575	-0.012848309775432174	-0.003342275929763613	-0.013596837336098138	-0.001659557841659705	-0.0010095315987093882	0.015852358234986454	-0.015923410326871813	-0.007131800704001636	-0.01854890904193267	0.009364499229375422	0.02357072504852359	-0.01016098691142321	0.005612761586717782	-0.0003629077993813157	-0.011988677608434159	0.004043020470719563	-0.024970511247725813	0.00947362442548937	0.008355814794232252	0.019801194793987478	0.003214283780718977	0.013191012863854724	-0.004467118023297662	0.002310329292143822	0.012272830436929814	-0.029952366633033443	0.012622352792398572	0.012309161743672326	0.006296731829079254	0.0038056569988197883	0.016658362134214642	-0.006321691880661969	0.021253702615442363	0.006199928886238135	-0.018070266745267845	-0.020422026903121962	-0.00888412040838806	-0.000058176162126333524	0.01026829473182423	-0.005076963824150629	-0.008300582794522138	0.001050667984240324	-0.0036989571557912776	0.0012968873647096163	-0.025467815657778455	0.032326420423368356
1581.4	0.005938251117024539	-0.011268138727691158	0.00034596939674028554	-0.006178274089671518	-0.001122490254251298	0.0026536596479694147	0.019567262500260283	-0.014983785255470389	-0.003121679834954286	-0.023519181836354146	0.004798264563853378	0.02364400370897248	-0.0067365893186013045	0.0008568450390514493	0.0009738421578215278	-0.0053487466312269	0.0044395359024074306	-0.02083023343892855	0.011017810444985284	0.01083161673141531	0.013597678243635876	-0.0020034023924103634	0.010112299797029519	-0.00399664153137263	0.004610514460207345	0.015892894037590106	-0.022478655535051333	0.009373141818969226	0.014148738715557212	0.01055959395599355	0.001280845247256313	0.008578593734615045	-0.010728125148255174	0.020975465721716588	0.00184195872616245	-0.018961038481369052	-0.016746152856436443	-0.004753074007527642	0.005240685249193209	0.005102192212492085	-0.0005117058832656182	0.0002744879880250789	-0.00476877788644719	-0.0021893598742025898	0.0016063050450556172	-0.02547858726643546	0.03652167662731033
1581.2	0.009000233458724053	-0.008757837812847544	-0.008340056547090734	-0.003175326913351419	-0.0006148671504963855	0.007131821004728177	0.02189074556931156	-0.002556450478640541	0.004183114648381162	-0.027761411692514094	0.004337280388272572	0.02114858868990749	0.001190691921116224	0.00816813421151789	0.0026842733669745216	0.006924183892610222	0.0010060610164235768	-0.008883013616933022	0.002065518550824683	0.010457819247493371	0.00861755067406724	0.00330731538294208	-0.0001126415826341138	0.0035892293916042588	0.01675406090535024	0.016615595786378102	-0.02134030333441753	0.006759150002757182	0.007315014178073033	0.004229643083569015	0.0011345851176925575	0.003979865323869569	-0.014263713604741693	0.01872397225958548	-0.005334107132472026	-0.012423322276355784	-0.0178066900625743	0.002583765542716485	0.006504650514683929	-0.0017895915456715014	0.007654831569244735	0.006356709543736727	-0.0065136252725645875	-0.003133007656798298	0.0032832829387649544	-0.022881978488155135	0.04158951423977447
1581.	0.004960592899139839	-0.012700797380796793	-0.013815079320514689	-0.007764695361717183	-0.007581038484768476	0.005603066453385424	0.020704791564952522	0.002142534263107737	0.008292342628760807	-0.029779505958504836	-0.008084092249977465	0.016431228615494536	0.007961597492236351	0.005150618133505906	0.0026132804952087793	0.008613647324019967	0.0004227209940375149	-0.0051683765413995525	0.0042052396525511905	0.015090620225742974	0.005211906933968101	0.011194542477808694	0.0035719782158120696	-0.0024966796329897864	0.01896518618738254	0.012748382292157827	-0.02025416864039343	-0.0035137031655222907	-0.0032437619512372174	0.002163343915152596	0.00990322701278921	0.002096530929982543	-0.014054606933056504	0.016630961034073268	-0.013619963591454782	-0.01609282058621091	-0.01675839469001248	0.004508586260067392	0.005915700570716369	-0.0064923562985277706	0.01113439813761887	0.009725931429666719	-0.00684088344371245	-0.0035682124906442807	0.003092560017414897	-0.014883190460797302	0.04657710229719904
1580.8000000000002	-0.0016849870916612565	-0.01311006881820569	-0.01364206390396416	-0.0114625974944726	-0.012242668059203602	0.003323142575465386	0.01934974693293481	0.002165371368345494	0.008792847772603602	-0.02495870394223561	-0.006650908982605893	0.013295931796163077	0.01434941755630467	0.004224708149846875	0.007525010425363902	0.013108235542445758	0.0002913445565898769	0.0038424856369935296	0.008735155973621385	0.02027664991886048	0.0026225201380300303	0.008669218132069934	0.008595556737293075	-0.003306892041723591	0.005502618534943532	0.02209332742406381	-0.0110729790978029	-0.010155264189851052	-0.010980715220748848	0.00942871702744177	0.015368655926751849	-0.00043241765219868074	-0.014580287136202198	0.01151832747012417	-0.01813426307244945	-0.021712204735092326	-0.007468474132389386	0.0005714788378485752	0.004343972765270701	-0.011217371344485826	0.011181780068769112	0.010330591789998882	-0.006710722220329058	-0.005099117096607267	-0.009429063505094192	-0.00399290090455927	0.04379829995362816
1580.6000000000001	-0.004807360536748848	-0.014627712371815356	-0.013508766823484147	-0.011393616915755784	-0.01226115694900149	-0.001999744221704973	0.011539528084043616	-0.0061835581880515635	0.009939001827366746	-0.01709904041138615	-0.011745911274773478	0.015194774920127482	0.012336078424598464	0.0023332073360967103	0.011603074271402478	0.02079323732383698	0.003549157010487721	0.005072125220735169	0.013601011744672714	0.02253963194725773	-0.0029644450312606052	0.0038643582764248457	0.019147596025011888	0.006743224285931005	0.001519624570311812	0.03124360708423669	-0.004039093969856101	-0.010140263407206352	-0.01474171542575799	0.008663433541076227	0.017433678775886797	0.0015413637362366678	-0.02159367816686852	0.0015531904403568368	-0.014482713672017459	-0.015076173771315222	-0.0024580924869253102	-0.0011766968823726924	-0.003644693560818794	-0.009208421562740784	0.011460829934877651	0.005005117178247747	-0.002693765851472389	-0.0027334550144748455	-0.015472280076252986	0.006308650940484269	0.03475161069508366
1580.4	-0.0072303167811345135	-0.014957841123330207	-0.01303332948080801	-0.011088844085508271	-0.015880494388219146	-0.00644335367436628	0.011006948231236395	-0.008803282792546656	0.0033988948170279513	-0.020237196433170557	-0.00886792232564563	0.013499463031888353	0.01825701868424984	0.004811499883955877	0.012514791358997029	0.014731701186390424	0.0017488253513150483	0.007992979689088003	0.016182825623437286	0.021394643341902286	-0.004548931280901685	0.005272469663054094	0.025965013842233573	0.013122048180659191	0.003927208586899027	0.0255631641109164	-0.00723287778653002	-0.015181044533812159	-0.01553097019193559	-0.0017756756645993157	0.01682105843653668	-0.0037445193914459603	-0.02483985870539658	0.0014005650795176313	-0.009997406304149876	-0.010510769459938328	-0.005732232215436985	0.001927519457499135	-0.007116568093186654	-0.0016144913373982404	0.015121389774036716	-0.0032875540668861323	-0.004955629978301814	-0.008340120909223573	-0.008082694780030167	0.007735661850276032	0.030311161695901603
1580.2	-0.007077837822348319	-0.015130954229283023	-0.014874935596598806	-0.009838986157255902	-0.01071085436991972	-0.012243556217903816	0.005355802172744648	-0.014537080146461821	-0.00031436192481540577	-0.019442311836772207	-0.007886037526924784	0.006101153859732198	0.022838488361804396	0.00443027279730081	0.01118336635049388	0.010465288902023041	-0.0014425245058931155	0.012103801122699064	0.019121971082098337	0.013523205960388885	-0.0036024009566188084	0.008288164311241153	0.025592912416650383	0.012222963811706736	0.004280868484635298	0.023658635735305574	-0.012120192244339767	-0.022343342763384715	-0.02166708305760709	-0.002531947255752894	0.021920764810684508	-0.01356786206600255	-0.02218165404132636	-0.0004509999293077522	-0.010096194548552123	-0.011488380022433554	-0.007240490116324776	0.004036176136095689	-0.007967242888214026	0.0023769980940734144	0.015251088215862968	-0.007164080861309866	-0.009374631603987748	-0.01776213781187386	-0.0015228979559748527	0.007614407839654902	0.02925291164681418
1580.	-0.0031926825799919296	0.001238687805889196	-0.01445163096552393	-0.0046705484977421306	-0.009383605057634262	-0.007994234226418708	-0.00614493611149689	-0.01602896785094868	0.01356347082102288	-0.014740953729210257	-0.011446791669025692	-0.005183773084044446	0.017948198905296676	0.014811693561259552	0.01578022145661971	0.002599153237203048	-0.0011340626781376894	0.01376816209032388	0.015063712583675132	0.01050871873982513	-0.0109997138789956	0.00447576899707038	0.02150287836776656	0.014186912434665286	0.0021553030268825074	0.024623037618200044	-0.017661994112511435	-0.01976584131916337	-0.023133011465372267	-0.006554195413080989	0.020936602510624094	-0.01965050497351983	-0.01737010744632221	0.0005008955366713778	-0.012316731170490945	-0.006162003637638973	-0.007342359753784332	0.008678732629304535	-0.010088320878768884	-0.0015615787727038183	0.009730454593675619	-0.010439007609396905	-0.011839318455554153	-0.01448810908266399	-0.0034118485972108557	0.006501301797514503	0.023393361581300866
1579.8000000000002	-0.001543489783217039	0.004988430783649022	-0.014128254404472863	-0.0058442641611976395	-0.003333171229719642	-0.00499451872965148	-0.015417968243202672	-0.014486832803770522	0.005530945068552051	-0.010184206719736924	-0.01001084320847695	-0.005482683875078803	0.013896375099007926	0.019322909124911677	0.01827773826075025	-0.003192610945557039	0.00008473862509793895	0.020107168381319436	0.0070428186105912765	0.011044763693700995	-0.009615667055734016	0.014718899882866164	0.024221160258617716	0.013113131437438492	-0.001515937253041341	0.024009463934996294	-0.017970921596519085	-0.013282421733092525	-0.025727185866618034	-0.02084737332469614	0.016769842356955268	-0.02189147949410704	-0.01128415424497982	0.00568370287740333	-0.008311710340260748	-0.001344850924723158	-0.00693709991278407	0.010392032027073178	-0.013051834086269073	-0.001334471019352103	0.004054273259998881	-0.014030940928597342	-0.011918729491838873	-0.012001624142127338	0.002074384017888986	0.003236831362553688	0.01118784310515586
1579.6000000000001	0.0005100633362170385	0.01048705937141129	-0.012413423646000064	-0.0021074768324331576	-0.0001747005293204994	-0.0002855398627088185	-0.017386700595938148	-0.01992432091341136	0.002398687004297148	-0.0070523168395056676	-0.013308889646702774	-0.010292541748313334	0.01071615571243811	0.017648444692568585	0.020461283546361064	-0.011083153871030054	-0.0012780132553622187	0.01716408028195417	0.0011524756870278214	0.008028657802893443	-0.009299909524027792	0.011305238187046231	0.026825886503592303	0.007158924400490135	-0.0009010235485039658	0.022657579477351177	-0.01890123177237496	-0.011235824957338988	-0.029163726034586814	-0.022341138903000764	0.02339309320842817	-0.014853766658045152	-0.005523215362610717	0.006014109974847594	-0.005290956474215999	-0.008011889773055385	-0.005345831149849051	0.006262908602418015	-0.013540697268826703	0.0001834519166752453	-0.0039339467225897535	-0.01725927698072187	-0.01371398639966116	-0.01054004165809029	0.00648377873667721	0.00529323002894869	0.009435452871779642
1579.4	0.003448899661690136	0.01661447094204629	-0.0087240767250305	-0.001610492704038925	0.015308400265312227	0.00240223205723792	-0.030883065899563116	-0.026157778598377163	-0.003416926426529713	-0.004850771062132341	-0.009295484305507994	-0.006850361777252395	-0.0005604604657741186	0.0068995238874143975	0.017957916067582524	-0.0225002171714368	-0.0009268974955837178	0.014629042149190308	0.0006036759916708534	0.007766938573694575	-0.012173480050606375	0.0025215404496585743	0.027098655974155617	0.004987986089115973	0.002176062241086564	0.02118923190519458	-0.012264830131618719	-0.005970042810663946	-0.034347034001798935	-0.02056646449765324	0.019399589427844127	-0.01789000106121762	-0.004713951955450783	0.005318623577450077	-0.005460549354292418	-0.009343758298792108	-0.004426871756548368	0.002567016798258595	-0.018608788620667744	0.00011683573560752695	-0.007087595853166834	-0.018448612840041827	-0.013604471769074223	-0.010702156432970553	0.004984950194981539	-0.0004107305551898091	0.0048503824325736265
1579.2	0.006212478536015601	0.01861950975976055	-0.007578874368572454	-0.0006150093015248834	0.01774185194805688	0.004586086706958325	-0.02873032567664939	-0.03198139631791617	-0.004676653021013619	-0.007444610894848601	-0.006144961632224363	-0.001762483677392986	-0.005177954389628527	0.01131734840242537	0.016349921246604962	-0.027100395824237556	-0.003946889000024995	0.016786942201996252	0.009652299628021022	0.0014451786183796872	-0.005614041304860837	0.0034058848186042526	0.025783404314404103	0.009189128736393925	0.0043653176001606795	0.025133485699046897	-0.016311522032926216	-0.0012056000863535764	-0.029162691067044933	-0.021669816808748313	0.012669685559762061	-0.019845597026334056	-0.014240971048845053	0.007450073697538268	0.0033708645957204937	-0.005082162310600796	-0.0042353539923232104	-0.001275177151138498	-0.021080042554193223	0.007514030846672417	-0.009338722990622534	-0.021837647281664898	-0.010143086593134289	-0.01252469874879679	0.01088027516677061	-0.013360005370498675	-0.0028950203127239274
1579.	0.013076999488473592	0.019371023759038774	-0.004138017756918958	0.004878833522246258	0.02641905000690677	0.012045700141917475	-0.023043972388625187	-0.034805567625618865	-0.004391766270597474	-0.008709259373383372	-0.012716181460050954	-0.00623060967363463	-0.006556377520994934	0.011775510893213695	0.012740872810259436	-0.028243567212822722	-0.006530771806586751	0.010896810397853894	0.010517959525472576	-0.009269364330172914	-0.0032443195333449744	0.005143061973385657	0.021796553830641177	0.006541960496392697	0.007927953558452463	0.019190103353298623	-0.030746548787340667	-0.0001221660201127362	-0.01665634391473653	-0.027346273781152088	0.008788002079253317	-0.016719723634268335	-0.01576074354573625	0.01018657746474658	0.018477032037464147	0.0035191325959831573	-0.007441088560503138	-0.003938199080055681	-0.01885903743619439	0.01986894709651886	-0.020429538381655586	-0.022333861070362348	-0.008871358259851454	-0.0075967181163506025	0.019846114971140263	-0.026329122533094284	-0.013830065718248675
1578.8000000000002	0.006431029218024957	0.02603573895858246	-0.0010263475083102194	0.00010485828926598999	0.0387478964032736	0.015097528710086955	-0.01174904786474589	-0.035086916688367976	-0.005500381587934694	-0.012761583502923293	-0.011767995844586161	-0.007488453454502523	-0.0026145712908825676	0.01985916836242886	0.008076262188979588	-0.030711434966979412	-0.0018349127263081217	0.0055027623471844665	0.0059958663953429536	-0.015617813434301736	-0.004395059772722809	-0.0020658283448217675	0.007068058442702526	-0.0012190560933743098	0.0075280845511719735	0.014730716736645638	-0.0324895269428849	-0.0015000162111852816	-0.013652474468047562	-0.028259193715703658	0.008160746033334151	-0.01230928492175554	-0.014463654496580734	0.009452576546692668	0.015078056090166686	0.00558549116092082	-0.007399456175614247	-0.011856235101628082	-0.015324791935712675	0.022885266565095114	-0.025021407292282718	-0.015289751492972655	-0.009177499402838091	-0.008317372484371342	0.01610885275240118	-0.031491855371268966	-0.017900182505205135
1578.6000000000001	0.005803787799523371	0.025700683581481497	0.00057284964611925	-0.00801451051186093	0.04209082593185466	0.016744474441109426	-0.010325488357759587	-0.024594578369075606	-0.004713783055718267	-0.007922214398509257	-0.014086440496251608	-0.004202676149224808	-0.0017288655173935664	0.019335298424484348	0.004561219781637003	-0.03252408317090981	0.001899798057593951	0.003819083693356876	0.005808967598394579	-0.010457562550219264	-0.007212077308545293	-0.003707734557736135	0.0059017107329474554	-0.002221969553415913	0.010582132651907229	0.012567357249968658	-0.029853010087657544	0.009107770756584786	-0.003756115142813097	-0.02579847031610633	0.010299919036513118	-0.003976006773103829	-0.018955440576467603	0.005995591280972294	0.019560994724426666	0.006145214553825802	-0.008545863854387369	-0.015332082219998286	-0.015704521857350315	0.016945859878707593	-0.022094171732663554	-0.010080844611827773	-0.0029391606166028726	-0.005404616561330785	0.015166539624509945	-0.026243682284124704	-0.01116458679046543
1578.4	0.014398339195821348	0.026709641997328375	0.005419560155601532	-0.008382280556398232	0.04401516550136697	0.019844639764416836	-0.010015037200638751	-0.019796578668474858	-0.013622318105232591	-0.009306971243570467	-0.013452655238433356	-0.003041486779854097	-0.0032938041341624394	0.012021962048481199	0.008008974702430656	-0.03252618097348744	-0.0030024693186331956	0.005434187272158821	0.003989356282872361	-0.004556339280996869	0.006381362768893196	0.0000877802975579674	0.000030864134118683723	-0.0015028461455027066	0.018045003580887245	0.0180224666569478	-0.02653666686944947	0.012573341553917214	0.0015133476127654534	-0.014826140600975101	0.006150737112145058	0.005365496458868055	-0.028629476119059548	0.011561494051663452	0.03169370142336482	-0.0010341538882103652	-0.006247319987618558	-0.015306078218888042	-0.01346196064908958	0.009206115605547498	-0.020455845607506993	-0.0010376413677012448	0.007798155825564916	0.004277670349641636	0.020052598560252873	-0.02168420025750486	-0.008189500735745227
1578.2	0.020309096364347596	0.019518862931266843	0.0026497855799225874	-0.014380703884809987	0.03726798118869451	0.020741955803971802	-0.004885889349052062	-0.016339004195167005	-0.009868169375008194	-0.010867373621565734	-0.009170399309920746	-0.011224981908369985	-0.003678209530974727	0.008254422745410812	0.0073987387125899915	-0.024561166675307295	-0.0017654274033776162	0.00406559807826614	0.004328994864022098	-0.003215359203946583	0.005082752089164901	-0.00019984580672237587	-0.00481082835297996	-0.00035474093497294464	0.022184543391618343	0.022059959393244996	-0.022444460483053933	0.010189824881310611	0.004731144995918031	0.00610910924618032	0.003939984728688773	0.005509493337985694	-0.031104610582614333	0.013464287945918614	0.03434669136936255	-0.009919213606983578	-0.001948559323807865	-0.013500590197127214	-0.014857480433197102	0.0061252892400517865	-0.017514461165317522	-0.0003874576953323834	0.017923888044321264	0.011171734449361443	0.031366653011714735	-0.013316261509143158	-0.006650209935642652
1578.	0.02053796473530935	0.018327936355810284	0.006375936679896434	-0.014979102065829544	0.03188267540003688	0.02042242506815947	-0.006192224071952396	-0.01096379323218362	-0.00992964341342737	-0.015593099635659061	-0.001766638511533359	-0.007315340273159478	-0.0030509039088040743	0.008001295575339759	0.004941408843083652	-0.021772164389095197	-0.0008367053585851408	0.0020861381416715234	0.010945124829118406	-0.0035175825798404894	0.00262144207336265	-0.0023144540755545974	-0.002505359154432403	-0.0029487004905319803	0.018443537785639667	0.01931772425052218	-0.019826011346315214	0.0012276973767725485	0.018451427779511486	0.017870128254292007	0.00857558559137914	0.004362616275188187	-0.026921397921264478	0.015599158726976162	0.028261801782744542	-0.010081445145603305	0.0007345898898857434	-0.01740889472892724	-0.021626200039419168	0.009172126822448282	-0.017332431957546152	-0.0010256716809144905	0.01845008826280637	0.007628476604208205	0.029807142951812162	-0.007320827193578226	-0.007520872794212398
1577.8000000000002	0.012345939976205584	0.00786082600252726	0.009278488064378471	-0.011923726350878875	0.027713845705261354	0.011879251391269446	0.0020206420869977953	-0.0030151494052540204	-0.008492347917177675	-0.010126308359194616	-0.007401986650850694	-0.011724238034408785	-0.0020844473233852705	0.006392510846871099	0.0026982376528814776	-0.015813449219566972	-0.0001877262009151966	-0.004134077504713019	0.015288986820387124	-0.003936175561105442	0.008097541364101745	-0.004257817031696292	-0.0005249173202273412	0.00032785327220384347	0.011596437420566456	0.01231765513288741	-0.011811529558453273	-0.013061548900576979	0.029932665986429293	0.014517441660240982	0.008502966682644214	0.007765528867095408	-0.02136004367318554	0.021070824518880458	0.027121290229397382	-0.0116319212502564	0.008109128131419466	-0.01687241937911767	-0.02645609702901434	0.010828273648206667	-0.014866806218035926	0.0014069051043677566	0.014877774868436512	0.007756949573924211	0.02461205622198285	-0.011653370095335666	-0.010327601303631117
1577.6000000000001	0.01729851988961783	0.006974451162085296	0.011264403031723075	-0.012718572704258722	0.022990319268516756	0.015303177089575121	0.006591652117407426	0.0038803922296239165	-0.00767857408529163	-0.0113984437056287	-0.006204014037642319	-0.01171497987233202	-0.0008227011400875449	0.0046632392716690835	0.006029149560797534	-0.012153274195456908	0.004814970494339186	0.005113126619565473	0.021712538945143797	0.0010974477874927655	0.008369941824746605	-0.006921079154768576	-0.0015229475322508193	-0.0032898984306317927	0.012688356126321087	0.009792887782371574	-0.01044655618982598	-0.013957603277193463	0.029719732060698494	0.01670498230395658	0.013443174048501691	0.014892814552656786	-0.015313867781700824	0.014321887708571603	0.027469344196332658	-0.014672704914804538	0.006013208531253975	-0.014264014715089202	-0.03144499570184633	0.006420057935753301	-0.011722333948672878	0.0008338738181152863	0.008772333952769256	0.009419616717033083	0.02020324324973459	-0.007759536287518587	-0.012802824373626835
1577.4	0.015114348960369044	-0.00106485414811487	0.00780375671313127	-0.01793118847070946	0.02063485030536544	0.01513583266012349	-0.0012301503778840415	0.00188391594130382	-0.006704963154252227	-0.0016358794899813027	0.003090029453523198	-0.0071962715853892	0.0005031540250002951	-0.0007762773355002504	0.004843957525028483	-0.009986417632579486	0.007593515631759573	0.006901524838671465	0.019894214538917866	0.005604269901123855	0.006352813325378337	-0.011287082562273646	-0.007067629266026352	-0.0042017901648687996	0.016412239131016255	0.006437844680710918	-0.009382061189373814	-0.011423217495703663	0.02664239958337882	0.024402767802842458	0.017247526179454364	0.021339676936179792	-0.00887159368089082	0.009536202795532193	0.021258717078956768	-0.012448210063051642	0.002594872808998465	-0.013430343023280633	-0.03391048741304368	-0.005796755920102899	-0.004260739394175076	0.007536747997766733	0.002292810125542801	0.006095580923717481	0.015158317765737056	-0.0014224470812755588	-0.01570981862598376
1577.2	0.018141418649198597	-0.002909015293919162	0.007999036555615591	-0.016363400595138824	0.008889365792936723	0.012382331830555222	-0.005330434411675636	0.006269442649216433	-0.005491719618032633	0.004591514187731491	0.0022607212461347283	-0.005772314719254189	-0.009657609779049559	-0.004751286153669579	-0.0004087325183539677	-0.012660170724389524	0.009682182141028152	0.002826854386865834	0.024974101441526318	0.008101313811422647	0.004864002210730312	-0.006617150918700084	-0.005577707123032293	-0.005213198706372889	0.01699178995658169	0.007037630035256201	-0.004105040408579873	-0.012253010594145054	0.021044028519206046	0.033981546491447565	0.015915177270662013	0.017257926762486248	0.0055176705246026345	0.014166047041192509	0.016117673224520488	-0.017828471135645653	0.0028233329977950528	-0.01397756660294564	-0.029051940367504813	-0.009674965228239974	0.0013840722579371938	0.003011834285812514	0.0037390956262645415	0.007523263279928441	0.018506243948876674	0.005699758840964329	-0.012913101724296692
1577.	0.01803072492386647	-0.005376268044819408	0.006380856086137484	-0.011234719288992808	-0.0018344152107018744	0.012274184322803298	-0.0046178717800885545	-0.0003362040449138252	0.00027833927888502814	0.006350818414491482	0.00305983414720803	-0.009980620319848177	-0.009065134957273539	-0.00979248103875994	0.011418364672239133	-0.013977924886916737	-0.0001402586012055888	0.0027941162483726203	0.035314728623573925	0.008493971089192502	-0.0005526489437732708	-0.003228576232479759	-0.0029160647102452674	-0.0036742801506017943	0.011302107421186704	0.009197069305918366	-0.00786748049479408	-0.009612345615770162	0.011814127760857067	0.03840045261956565	0.008397548504396887	0.006664356363228596	0.01795780210898272	0.022681093040980267	0.01234989589135305	-0.020660335715645427	0.0008008748117831211	-0.01694644280635791	-0.02227326791680522	-0.010980003856378104	0.008760735366449153	-0.012455710464891087	0.00039315686746044937	0.00758673706159214	0.023544639649441396	0.004447650457103643	-0.019590892617412856
1576.8000000000002	0.024070037829295267	-0.00822335144852098	-0.007253358146233498	-0.009799292720146825	0.00033155247280418983	0.011929299554254584	0.001931954575715146	0.003214365379392794	-0.002361236224194686	0.0005069355755814382	0.006374359897494856	-0.006567851058375804	-0.007501485170145626	-0.013412068277006507	0.016176444583812857	-0.010543665675506195	-0.0028099901637420772	-0.0035919444333528264	0.03230943807450925	0.00766388763644254	-0.006017463230060589	-0.0020876616334781087	0.001205098568588528	0.00048142902461598174	0.0030343641903487133	0.010194279970912469	-0.010054329253947149	-0.004395876934484224	0.013314705633278703	0.038002932863106	0.011231913251441706	0.0016243478115376437	0.028199659560272258	0.03211752091473312	0.005999040416868963	-0.007356184509164185	0.0015599563313246044	-0.015338008919005401	-0.018881721398891823	-0.012935756460020301	-0.0004665332178403954	-0.023485500182711342	-0.00850017709300331	0.006571137176794004	0.012563254067198729	0.0006651035624542999	-0.023657361585715457
1576.6000000000001	0.02257947075570898	-0.00757582349837004	-0.012138460374926057	-0.012921570854650165	0.0005394112819484118	0.008735398224892141	0.005658524649032543	0.006148384680353478	0.0004327595818668624	-0.0014235156795984966	0.009652059618553258	0.001346568100679089	-0.0051028676806013275	-0.014130053850951832	0.015220426342331981	-0.0009658994727336552	-0.002652138378020756	-0.009394598444470029	0.03504811596913565	0.010056790486903265	-0.009564589592677239	-0.01209608367974783	0.001286577846340201	-0.010114967372446196	-0.0023138223415893376	0.014496919743760562	-0.007856845437047538	0.0018164424842983093	0.015654154485320825	0.034077885682767435	0.008957358041348147	-0.003533499459171318	0.03672181269724536	0.03130735586904526	0.0001220960422451475	-0.00028456519785508927	0.0007232059646030018	-0.01909035350025332	-0.012952472644363762	-0.013802406247347642	-0.010346067157663225	-0.024267037932864378	-0.01060276662298125	0.003953774037206618	0.0005920430841455976	0.002531291683753331	-0.026713462813191154
1576.4	0.011466092399351422	-0.008820271578622092	-0.01680773835668318	-0.010780307845463796	-0.005536958132350529	0.006951382967411769	0.016530215006967292	0.013261943015132291	0.000449190379316353	0.00245308757784398	0.001018644640819583	0.008307336272326138	-0.008278407188288232	-0.015547436887900236	0.014652846197693482	-0.0009450566630780225	-0.00816901576445051	-0.01131499733144962	0.043166169411245056	0.008686457809946717	-0.014767264952910544	-0.014304745725682773	0.0015259357961779159	-0.01711997717518109	-0.005542603688800458	0.017487094571030128	-0.012690376494158587	0.004890055430948282	0.005239325575788117	0.031248106123983717	0.009000690297512031	-0.006737599595194875	0.03627722243735878	0.03125030199314148	0.0025070512048964814	-0.0011522875903047557	-0.0008040567918718776	-0.01864573246637866	-0.009030548903669352	-0.007902532382358878	-0.005970293489067369	-0.027541317695921105	-0.009315549497702188	0.009038804340828767	-0.0030732997853369914	0.001066038213849245	-0.033048676121061014
1576.2	0.010876184777728982	-0.010500787711951913	-0.019464694448207268	-0.015478995774583164	-0.009062364103183432	0.0040991246725502325	0.02404019345165135	0.015145750933226346	-0.010107743525196266	0.009086484933196365	-0.008767038776275573	0.015419088678599325	-0.004475983939732829	-0.019733640226192173	0.025731815452069696	0.005202197057156639	-0.014617503569256217	-0.006857845750005756	0.03520492660137268	0.007165850714588461	-0.02294790352049085	-0.00895499209381525	-0.00750859013427713	-0.010690643324320712	-0.0018256494988004982	0.025565583248759415	-0.02495796665971687	0.010596605062042908	-0.007081092423202682	0.03237419934196527	0.015009359624918572	-0.018115176580218925	0.040555037303019466	0.028257940605046952	0.006482624103439395	-0.0017305121385449746	0.004127988227039929	-0.018826986213800925	-0.0013495608109727708	-0.005103178497232502	-0.0003389380224454973	-0.03208922557817533	-0.003541427753201532	0.007645761565700421	-0.0019150756441271644	0.0013205585463427153	-0.034916455186805216
1576.	0.010979743723246574	-0.006397365053463208	-0.022525350221410088	-0.021121949971711174	-0.014653607472032818	0.002227677433993244	0.02263308168033303	0.009804131088092857	-0.010141561088563887	0.007617602566577306	-0.0070330510112455264	0.016028827144306295	-0.005726804748102963	-0.011394504992257836	0.020470152877447183	0.0077089281342269745	-0.02405395449899254	-0.007259061097846593	0.027871505489725196	0.00531206100423249	-0.01901382569938835	-0.01031663178206769	-0.011576066137808707	-0.008396825641801869	-0.00008105716276000531	0.03127649691046702	-0.025358658820987024	0.0156600506240377	-0.005034532370245006	0.0335070676452627	0.005121671948150598	-0.021167468932195527	0.04912613660356442	0.02936400514881121	0.00604662835109055	-0.007567608710403063	0.0062570181421048796	-0.021409037111793143	0.0064849606519768385	-0.0005028312752063296	-0.00007141117531479697	-0.03180477071071645	-0.0024020979569196912	0.011452655353884957	-0.0009914553440146991	0.002976748900998472	-0.03403987075967037
1575.8000000000002	0.006423233931957887	-0.0074599488215403645	-0.021511432914556903	-0.01598526456769503	-0.010679791225510632	0.0024450033888054703	0.0263757874063721	0.010837237537303472	-0.011262846914434655	0.009448769036925035	-0.010015912557725286	0.014477225296634396	-0.006113042708072396	-0.015238064152620487	0.01803559460897556	0.0009129171622812598	-0.024707866159174526	-0.013818502650792522	0.01921944168170908	0.005452272803994843	-0.01642575182569698	-0.006281726529715898	-0.009609640886638647	-0.009306819902622575	-0.004554675848894129	0.024154772140318328	-0.019751351009484813	0.02313633225486606	0.0036593665623326685	0.025912792976834992	0.004784753636131813	-0.036312334553924325	0.050345413741538184	0.033732246371700005	0.008873334074809136	-0.01355275007799886	0.010248207651938016	-0.024918782688043054	0.0067243224179611635	0.009355500279345426	-0.0005576297901975776	-0.0391291868609943	0.006632432444956752	0.015916921118623622	0.003075802442234144	-0.0029418844179974336	-0.03818695031080785
1575.6000000000001	0.007856139179626844	-0.010320849195858265	-0.019388163285451773	-0.014186468222542766	-0.014808034979682099	-0.0073328676079380236	0.026083484610725866	0.015604530084595704	-0.013153552447632787	0.00724670841206243	-0.012512730123593803	0.016635741185548898	-0.0009583922738484576	-0.004438062697329305	0.012188420405788143	0.0048723492839670935	-0.02410099525130056	-0.006829796010691238	0.01808343958962248	0.0091623201358811	-0.006917162358328198	0.0015228427845520186	-0.003004519869616826	-0.0034738527063129837	-0.005436244217239488	0.019238358710700093	-0.02059302611233046	0.030897290258582528	0.0023002083245328487	0.017166846679439	0.009080307595051549	-0.04715004031477141	0.04530722068991932	0.02840191756456737	0.010620587927149304	-0.013214575998044813	0.012168427064855453	-0.02392484427100951	0.00004399317795756431	0.014415941737429598	-0.00405099916956452	-0.03870946797166321	0.0052101590903536	0.011027484733534616	0.005367221573076	-0.010462319269577662	-0.0330382154645795
1575.4	0.007048562281078599	-0.013812287826803703	-0.021399941807148895	-0.01321519240739385	-0.01809946927249673	-0.006087777763948479	0.029263731771991403	0.0201297184259082	-0.018934689734418954	0.005416114618612155	-0.019915616642582915	0.014454596450922157	0.00005208600319221957	0.0005739521715717703	0.0015944086518555303	0.0027773490679268904	-0.02391381359909499	-0.0010220445152716504	0.02162579531563595	0.010890745498886066	-0.007668361696253803	0.0015420197005704141	0.002188758997895297	-0.007784227618925762	-0.0017189892759359332	0.012432441912107427	-0.011659795176310338	0.027973159388375055	0.0010563441271333265	0.012825288835865357	0.010990450555432971	-0.04782358834234948	0.03895747224300651	0.026081343176506167	0.010763018544593208	-0.013002310562855566	0.012850592618574897	-0.019677010226125745	-0.007530936807736088	0.017070978439699194	-0.009487016922967278	-0.028378466904090086	0.006428587218390933	0.011527359063777113	-0.0011867389509669262	-0.014171034319147839	-0.027132532967651102
1575.2	0.008111533627007035	-0.014727248243023473	-0.016180179163549482	-0.01041651159390177	-0.025174997491637194	-0.0008614744454094515	0.02751027522482588	0.022779361948971184	-0.023395443727500877	-0.0027619826417747658	-0.030122686202211747	0.009246266993511025	-0.0007916779719201127	0.001005536281089303	-0.009684336322869582	0.0048394577882516065	-0.023676295841988253	0.008951703354256782	0.013572881408651533	0.012859771828223397	0.006476420069486212	0.0019581696931504898	0.003089949956231594	-0.011885795701671295	0.006014726583050719	0.0015102806755657229	0.0022067473089388747	0.02198963525225578	-0.00408911292226293	0.006606265985987374	0.006028812373281431	-0.04139528960766064	0.03517482824145771	0.033591493471458934	0.011225441039545349	-0.015338574790921683	0.00674884788105177	-0.014514667468642606	-0.02807339558422264	0.022112629732110523	-0.01016189605836011	-0.02507307997278718	0.014873456493478534	0.015242077131546811	-0.0012875674146649732	-0.01785028790513635	-0.029007685317413996
1575.	0.006484239950841978	-0.017957394804966303	-0.008774496822805847	-0.007850110051596118	-0.03063975213082066	0.0017888229777342577	0.024644386867574385	0.01986926848391242	-0.02057607109287827	-0.009535789302641604	-0.037050424680987605	0.008669349145463932	0.005860301645798833	-0.0006404237853843967	-0.009719521906294017	-0.00705883805051488	-0.02014354370336732	0.01147219527438526	0.017222160801318307	0.008739129104308598	0.0013120764565605523	0.0027534765274055757	0.0007098635512702269	-0.013469837569675581	0.006700787160686171	-0.0032852616646215946	-0.0004480888440873041	0.018563108047900328	-0.008862739522911943	-0.000016450379643507447	0.007826616627437612	-0.03833022297621621	0.028089700365409677	0.03430534188289676	0.013649150717564961	-0.018829981352553517	0.0032647189656422747	-0.018224672822955028	-0.03828651274857619	0.021214774268951166	-0.005716333371927836	-0.020591574366713196	0.017865549515639192	0.015100430239531316	0.0020312585519995873	-0.023690743070459135	-0.029373465576789288
1574.8000000000002	0.014119354736867075	-0.017083328600158678	-0.003931630354037932	-0.007954639295018799	-0.029073665844895968	0.00527315271179305	0.01951408987505994	0.012300693059367828	-0.02991471049962087	-0.008862175633270292	-0.0357420260857713	0.002885118440720868	0.006635143050351349	-0.002824391180876625	-0.009871635512100083	-0.009235611564043442	-0.018255145279109264	0.013730381010910479	0.01678403309989807	0.012613744387690957	0.0059937013049340855	0.0022684858297866034	-0.00242997404482502	-0.009499402309303814	-0.0012391108030709694	0.004828896235870695	-0.00581178598052848	0.017757628178334116	-0.006291720927307474	0.0017881769067586754	0.014283757918955375	-0.03158602901612667	0.021477015291584158	0.034981012857743285	0.01451071948554193	-0.01302960501889068	-0.0005183378671904735	-0.016138503707093754	-0.043321473466563586	0.012773658736901677	-0.0036118850479620636	-0.016260901612910366	0.017621650277796764	0.014828223408711916	0.0036555034222336244	-0.02127030335915122	-0.030600203648514696
1574.6000000000001	0.01193669734872109	-0.01285562009859205	0.0010931191787370096	-0.00701990195758932	-0.028512807188596955	0.0030510099566480233	0.010512280261073648	0.002902945685306213	-0.023561734931043972	-0.012733470120421943	-0.029545680824385436	0.007032209917029022	0.011715594244100753	0.0026484163420071078	-0.02044722950151027	-0.005122310079647692	-0.010044868190275667	0.007981670988072266	0.02167889142955387	0.01615858505913713	0.01713660445048757	0.007716866662609488	0.004771591464938775	-0.016111529686133663	-0.013287633037114811	0.013756105255277228	-0.007037142390854711	0.024494114158914625	0.001982338237366385	0.005548866715825275	0.01735352479418298	-0.026030535654272557	0.015794066996154283	0.034949278210214214	0.01371978770415934	-0.009752653919394417	-0.0034117745300739862	-0.012317809268447052	-0.045645141654216195	-0.0013034293681351166	-0.0036273665959890467	-0.008220958510423553	0.01722455036443662	0.01109691356431835	0.0054837817952017994	-0.02152766050516997	-0.036075878829792345
1574.4	0.010589076299817413	-0.007149768670101549	0.002129930334399197	-0.0032389222950086256	-0.022524185039548842	0.003562012721725754	0.006811504224262149	-0.005903176451322304	-0.01880753397290316	-0.010682388853392046	-0.0257885692657559	0.009831976628994708	0.01388490922045661	0.002843494589048938	-0.020128742114755467	-0.005005524763546215	-0.006236084056121	0.007984789602647278	0.02566467405719107	0.015523930321079451	0.018799834969799183	0.005530502334665101	0.004053343705925808	-0.012381864800081393	-0.005123084628562749	0.014990194087938669	-0.0028665425877744083	0.021110444352866197	0.009982467636047517	0.00768904974591588	0.017431278098970323	-0.02495410342760563	0.015061911917510908	0.03458626471168832	0.011682607176507657	-0.009974753731072277	-0.013673866325221317	-0.006273874024193734	-0.04232698715546184	-0.0010012314435660526	-0.005809231070040577	-0.007737718223306074	0.020684357605463166	0.010633385977499056	0.001213953757368691	-0.01987134799237413	-0.039219289588794816
1574.2	0.015828085004263234	-0.004147357032059234	0.004201640624643193	-0.007761181662181724	-0.018159315364854295	0.00028000671703786475	0.009790654155131284	-0.013094041882960629	-0.022543944777238704	-0.012771884050209572	-0.02295913263617687	0.009105156507552201	0.015990954476748906	0.002583738564744842	-0.018960841412356422	-0.006043210159607807	0.010512315420742078	0.007920113189206572	0.028682977902258384	0.017252723974716826	0.01541990831745224	-0.0008724723562199702	0.008823230965833649	-0.00343484372290301	-0.007129648055235545	0.0158368055481217	-0.0037920476969435985	0.01929522742488692	0.00954998705637128	0.010567557435215036	0.01768300455469596	-0.022331044632019018	0.009872448408108542	0.031080730385610735	0.011077814896641192	-0.007084663958250842	-0.025865017014011654	-0.0026419869724724635	-0.047032800765335905	-0.010735142067008816	-0.004849508039442808	-0.007423158989645716	0.025997000042477448	0.002871708544190458	0.0020003999354774645	-0.020341838261557697	-0.04011148602399073
1574.	0.009473227646494421	0.0031471029153967815	0.01021681720905238	-0.01293329437771682	-0.017557199638494825	0.006193102805494122	0.01502230149361141	-0.017432615396018675	-0.025548308771365852	-0.011694093845638806	-0.019041105994058765	0.002914181013763232	0.019300732367023166	-0.008343594414831255	-0.011947159481576866	-0.006064160728145236	0.01206768320297777	0.004881565335297069	0.024877898493997377	0.018379911025509968	0.013838094018349735	-0.0046954190248117535	0.008257529158854273	0.0010614783448146014	-0.011222521472343278	0.029418174094452566	-0.003226866907616678	0.005775306277032518	0.0019666089612686553	0.014216799347145585	0.011023071043199459	-0.008414943476976388	0.004490975240472312	0.034288971826663676	0.011996609584002694	-0.008476160138550737	-0.027453458928786898	-0.004840892821480441	-0.04357134287683521	-0.021998159916323395	-0.0059460704930140934	0.0016964424133538154	0.02995898877821059	-0.0007673942022384245	-0.0004877067908412439	-0.02049392042570999	-0.03880207785633389
1573.8000000000002	0.01504128603966991	0.015755419572657213	0.005579038335620442	-0.022292119095316885	-0.0025368088510804294	0.007797026930677001	0.007389886580392468	-0.02004759123849857	-0.026295720481421116	-0.013221215030206672	-0.013593238459193397	0.00030199633709250816	0.00882539190070038	-0.008012032103634591	-0.005719264276307459	0.002680416192014011	0.011951915042805588	0.002247827968584165	0.018582901080435883	0.009633818227786138	0.013461956273715053	-0.011329733732750032	-0.0009187661321997536	0.0003614404427107319	-0.009030967404411052	0.032126060258621976	0.0015233217583779113	-0.008543925561432911	-0.0031947441085162643	0.015948523996506907	0.0035364155986636714	0.004851577458764648	-0.0013000240631989277	0.040479283075192406	0.013047540412999372	-0.009591220254523369	-0.03334130049243892	-0.0019297561758035203	-0.037555915892625476	-0.028608479384345277	-0.004001210929573321	-4.152227901787745e-6	0.0370405225274795	0.0033773287961486958	0.0014977300015269345	-0.013910587543895582	-0.047332264456066385
1573.6000000000001	0.016927487175038988	0.020471817932414905	0.004885387137417654	-0.0310398000651326	0.0042100359941850025	0.010101583339501334	0.00023360269001941	-0.02012324321523847	-0.023669160372275504	-0.012605664699827317	-0.006109119072291487	0.003894348583855357	0.007278165806960088	-0.006641969526857501	-0.003755648762215592	0.004467430091360505	0.012239254974801364	0.002371419984467021	0.02525727952714716	0.011013497553636805	0.012882322476372044	-0.015771535607776357	0.0007974233058971256	0.0019795305837092022	-0.009400696652680044	0.03484170202291057	-0.0016960937147419443	-0.009045872138206604	-0.0048624343613348385	0.015748091990586226	0.007289391864834236	0.002779087881430694	0.006276023035071303	0.03175483982145479	0.015583715018841985	-0.006444096720674854	-0.04035678436443989	-0.0034742938352983694	-0.03404232173752088	-0.026408446249554754	-0.007163877736353063	-0.0049979140690034765	0.040007011944436774	0.0009165363681487387	0.011155288968147626	-0.008195949626091827	-0.047125080680498276
1573.4	0.017488027729786047	0.019022470962503188	0.003053348047731736	-0.029046737715396138	0.004600278040615474	0.008048022529522844	-0.0015651319936792253	-0.024956842932315003	-0.02500409150518188	-0.010689658116250063	-0.0019300100571955317	0.0030483418147642122	0.0002813439623524063	-0.005619716643723172	-0.0024029831338397123	0.01570055405952102	0.01471472054948114	0.0032715934226264197	0.02449669922785911	-0.00007763770555422175	0.00823540121991875	-0.017881473847967094	0.009375050279200419	0.0003386593251820046	-0.001212806560864603	0.0424594593135544	-0.0011856254665669488	-0.008901317727226733	-0.010435244336198652	0.014947845142083424	0.007227668686623652	0.007278075462800728	0.02113470465727184	0.025368537273181273	0.007639652435260398	-0.011659871108333475	-0.03862349345198128	-0.009818876453504585	-0.02437934132941301	-0.01967167294686736	-0.004669209935927972	-0.005591413566878494	0.03273791901090381	-0.002184833850537228	0.01587456674439552	-0.0033291468383264775	-0.03758402009940837
1573.2	0.009530239553866145	0.017072475968599014	0.0063775751677117	-0.029194883055518147	0.005712572794594244	0.006969333528558234	0.002628702159773561	-0.021669020660098622	-0.015514665209778363	-0.013762949746778367	-0.0035505637772180226	-0.0017325560626583116	-0.0006596933295922257	-0.0016979885996092027	-0.0034786232724663873	0.022059457925783496	0.012655904166422259	-0.0003931984608115426	0.02404583379287419	0.0029773765201016058	0.008135959328673259	-0.017302669094443068	0.0070459439629006575	-0.0016512018194822294	0.0029552622935375326	0.040652927261223645	-0.009977420493947304	-0.0022078729852073966	-0.004484339765139425	0.011425034171085029	0.002042972895651388	0.007111515010798304	0.026540554716956436	0.02526803205030244	-0.006100388182006276	-0.015838550841364915	-0.030248226456679937	-0.007051360439327559	-0.01636732470451596	-0.016460478630667238	-0.0053822493646404415	-0.006550242580814951	0.023858417756545118	-0.0026146691095713754	0.013466172673143617	-0.012581945137458528	-0.031218775357882846
1573.	0.008377656767911634	0.01412595812574068	0.006764641690374567	-0.02848083837116243	0.002449838228775573	0.0018180094834765413	0.00013757088232182086	-0.011430737701358804	-0.018474161938140814	-0.010961763727134661	-0.003956880861615985	-0.010905331108971968	-0.007046914955976265	0.0017961108731866739	0.0005630886293403237	0.016806312310488843	0.015719151838652915	-0.0017867368174825377	0.021236995224957818	0.003298461889465498	0.0007249038907797182	-0.02082267456704917	0.004431848782831687	-0.0011346745166267188	0.00724896223961615	0.0413434489163816	-0.009095195548269241	-0.010572232636692153	-0.008220926123213497	0.010892979796366619	-0.0027812815701894343	0.004136894212395233	0.0341043207507793	0.025450382669724703	-0.014302637965918043	-0.01833292019224253	-0.021379935729803987	-0.012888009464478937	-0.00752396030104227	-0.023983884587564137	-0.006061969542678523	-0.013845139461303689	0.016644633631968258	0.00004348039436782236	0.015272234318566958	-0.01951989300445262	-0.020537391478432424
1572.8000000000002	0.009510125036713401	0.011942050669963436	0.004407861967188282	-0.02499113398699478	-0.0012526371010041402	0.004814801878527505	0.0019054864823471855	-0.0025927738565545704	-0.01576327048575163	-0.015906254287007537	-0.009113921597087826	-0.02077757248051982	-0.007796074049821508	0.0006290188830963894	0.0055921607297116545	0.0076569678695520525	0.01982075907620275	-0.004195205798105842	0.02107336681510936	0.0025947476803945663	0.000014420194914791983	-0.012182777870790081	0.00229424783392676	-0.005837173275309598	0.0052074147857856315	0.046189304299202746	0.0028566213652853143	-0.009286575689340245	-0.01254080349193935	0.007694257368836194	-0.0013710830050413206	0.0010810805642735592	0.02992387078745323	0.02211178131595299	-0.015651069742361065	-0.022680957618248867	-0.00851939664891777	-0.014414317995654903	-0.01117570841668891	-0.014522865202112946	-0.006121912372359302	-0.013173698851251227	0.007401751126435428	-0.003314155399587925	0.018375655125117386	-0.02091274441102753	0.002907565611491393
1572.6000000000001	0.010846323057811736	0.011790863476753436	-0.0010319781587073149	-0.026454380024029608	-0.003469420519189463	0.00992817915519601	0.003594835250251326	-0.00018605498361913843	-0.015714512670771345	-0.018292494059677707	-0.010949894384241664	-0.021370929816136693	-0.008470399688983127	0.003386641712337791	0.000281536409070824	0.008884142155254333	0.01732798883777655	-0.003476550596317363	0.02395464468419734	0.007970193455925364	-0.004361354159782334	-0.005436061657664296	-0.0035228410847026816	-0.009318682822013978	-0.0005275368272807591	0.043876466282453425	0.011835584744338061	-0.0014551525835688845	-0.01579895840295796	0.004926151188768388	-0.003079749885042407	-0.0030693400018448843	0.025915824818200126	0.02464286598118595	-0.02281865152207038	-0.020451626269419886	0.00275677389935192	-0.0143896049657576	-0.011265721603229212	-0.013641278045771366	-0.00906088418271	-0.008453697531999272	0.0032428657419805293	-0.002760956742772348	0.020602315323458596	-0.022103068141507407	0.005975739859757776
1572.4	0.015611452702326792	0.009256504205134224	0.0023361159081598045	-0.024334329998506186	-0.00373009613171364	0.014544885354389298	0.0005439273988246349	-0.0035205687634183116	-0.009733795219788673	-0.012774132254725897	-0.009508328285220267	-0.02167222400877858	-0.010800630350878575	0.0006058365807977246	0.0037945725623635246	0.008692900755924863	0.004240452874642346	-0.009680087944983092	0.019910426945707545	0.011526098447389058	-0.008515231523040337	-0.0019836092012587275	-0.002365162228341467	-0.009085139003436963	-0.0032369641220744297	0.030504023578571918	0.017796890538318698	0.008790932675462826	-0.012845434472437738	0.009382549413013365	-0.0027668505628253965	-0.007122072062640849	0.02544417016856403	0.029682002956871914	-0.02990751453205432	-0.01564929454973741	0.010023813342278216	-0.009834714508072367	-0.012417372617390057	-0.014346861657447967	-0.013292668523788699	-0.009870433021702006	-0.002539406425543286	-0.005777179480233032	0.024149124956589923	-0.03160837181682153	0.002733125390747092
1572.2	0.01828712805822892	0.00975079305197131	0.005500316184775228	-0.02150123120712646	-0.00948286959941846	0.012522466163668804	-0.0025221774177531615	-0.006063040009267158	-0.005439412652167929	-0.013820471949596269	-0.0099420226202015	-0.020900893667080242	-0.013574094300422281	0.00442102136613902	0.011584481432161889	-0.0037061061309936793	-0.002093669615390629	0.00023897666083685996	0.013984977667205441	0.0031959942876195464	-0.004839797541876597	-0.006073214815039407	0.0026961195228076594	-0.012507559855989088	-0.004855171282475104	0.03638198595669447	0.014073829192980255	0.010616082875623137	-0.010799183267951925	0.009451845235895836	-0.002659412099566117	-0.020966654576170893	0.02945635814356382	0.02926892717287971	-0.03353084684874724	-0.009887512984268956	0.020348945835927553	-0.012207639593944254	-0.01781523267829429	-0.010756951950501354	-0.01502691982274138	-0.014022231670300615	-0.0024234592321096494	-0.007175876129964959	0.030179337896099077	-0.032940680311125216	0.006666971302022154
1572.	0.014077739658854475	0.006167357042864407	0.010469711655260255	-0.02109503461659631	-0.013326177066398564	0.018392747814500624	-0.0003244976082612049	-0.009931574470312626	-0.0006982621071448091	-0.01861504167616177	-0.011216850113841324	-0.023705601778349596	-0.008988980593683712	0.001952374009247668	0.007990474632420799	-0.011085613700786354	0.0005214304611241025	-0.002321158603502121	0.008235255975636286	0.007189034525301592	-0.0031521673511649717	-0.0011737551035119727	0.006117278747892179	-0.008105107398145307	-0.009641499287198433	0.03856801765650316	0.01444843368367782	0.004098081655382351	-0.00786760839463933	0.017034238937850634	-0.0060343931802484185	-0.025882877650402536	0.031042283347165696	0.025799386820799682	-0.032353035061905795	-0.005086825277934771	0.026033285737431945	-0.013645253855308808	-0.020470066761422052	-0.008208811517425769	-0.010230151361686311	-0.009187837381512862	-0.008247493845160636	-0.003280007927366993	0.03162074762620827	-0.029112819373983568	0.01086414703236718
1571.8000000000002	0.006238729948878936	-0.006946863270458158	0.015235632486423964	-0.008693247819826225	-0.008429292640246541	0.017252264015881466	-0.0016585209337889625	-0.007352313258535871	0.0017272971407176882	-0.006592390298356499	-0.013710560703731577	-0.03307315587653616	-0.010110018376176115	0.008572022148343213	0.002120292707319347	-0.021723803424260613	0.0035690463055759267	-0.008939066804505062	-0.0075007367707713235	0.00645107106588172	-0.0034829165942053954	0.006472122546378476	0.004943328971199446	0.0010830298301078766	-0.012072996173078322	0.04217004331890676	0.008187518305758649	0.0026723474374423465	-0.008678006776214275	0.02598904640635831	-0.015009226303258507	-0.033326795338123334	0.021230718293868276	0.017726051413989665	-0.03177935250539415	-0.005813518350215106	0.027792503610493506	-0.013414652830170196	-0.012021905533087456	-0.008720768870173543	-0.013341911581803888	-0.004115805303501033	-0.009935955624582354	0.0006273447437998782	0.03272279169971584	-0.030414739701730486	-0.0005768391925747078
1571.6000000000001	0.004245031729645733	-0.00907021224526248	0.014084407836657577	-0.01011196961278082	-0.0061599397017062995	0.018629366868735796	-0.002426939247068267	-0.0055561216164360435	-0.001410915887970205	-0.005060299939173551	-0.012392668981971274	-0.03850427801786751	-0.0065316074915914984	0.008634223204389625	-0.004213605781227591	-0.02547153447088212	0.0035514498519058127	-0.004624206872483067	-0.007753274039382191	0.00983910627171628	-0.007300320698205049	0.008065394590291814	0.0034572015535536188	0.004657156624881259	-0.016125125037335947	0.05783022175674356	0.015860179625335907	0.00041110139380084624	-0.011890175866177164	0.018717673619414225	-0.011682582945702354	-0.037118026572469986	0.011924168025124592	0.012554565628350858	-0.026664685646332984	-0.0073268431303154845	0.02756281345768323	-0.009490465501757073	-0.012129391965335856	-0.008140025749742522	-0.01617663121497625	-0.006387813642563385	-0.011125532795224017	0.0017038129075801585	0.03226849051075462	-0.02480693973807926	-0.003853612042608823
1571.4	0.009139030604085687	-0.003817630052046155	0.012439151458875978	-0.00806381967451358	-0.0029053169871256796	0.013769947166815863	-0.0077836588701426495	-0.008189093551777321	-0.0025498683937814647	-0.0011197859941267363	-0.009645946184164148	-0.032981387268634976	-0.0024375240130031506	0.008616539968056766	-0.005187993745505307	-0.029470320099703972	0.006692356240903279	0.0016911032551116013	-0.0070741948510175635	-0.0004249990815803471	-0.0040705997432807514	0.013763555270767131	0.0091247091404026	-0.0021743931835181314	-0.008858338808948167	0.06012093800859013	0.01850939951617707	-0.0059194756197639	-0.012304998207622929	0.00665694889716787	-0.019660908760669702	-0.037769615502141723	0.004385596897275789	0.014924607344555797	-0.010679656325300086	-0.006812317210297871	0.019969230492901984	-0.007794603039910993	-0.013147275811741277	-0.006276919741019102	-0.020125505118548232	-0.007507914002073052	-0.008105751630627336	-0.0008023467938439652	0.04233448080653104	-0.007134901575862737	-0.0076531023488928054
1571.2	0.005526649124865309	-0.008447709447329364	0.01660914890467724	-0.007068955587273354	-0.00032068094785673223	0.013705613202765567	0.003345982590669323	-0.015628118860733356	0.00009960710848847308	0.005696068428050881	-0.010118485361607884	-0.027282327184140292	0.0016462407194665176	-0.004788602515688665	-0.015534349648196019	-0.03282894621405095	-0.00021122372908704767	0.00665650963452489	-0.005192581755553959	-0.003948951056842952	0.0005425234296100346	0.010119868644184396	0.015346174877176209	0.004259016383444497	-0.0012049369235421763	0.048539683895798796	0.01355467151821646	-0.006884030494172678	-0.025346356731966523	-0.005040465667832566	-0.020460960794100855	-0.01973604760606003	-0.002331706554157237	0.01732775175356787	-0.010769835454767023	-0.005134907347904396	0.009142543546195264	-0.008476127395613563	-0.013972959308454805	-0.007033675561004637	-0.019542679294672034	0.003324500320455588	-0.009063936005481436	-0.00037987793756718934	0.034896347655799916	-0.0074177024905351515	-0.019983551405736967
1571.	0.01002764016615903	-0.012730658579113235	0.03304866617142174	-0.0037661535881644043	0.000026243151748278896	0.016690005248361034	0.004566444861322736	-0.028291701901047968	0.006130578619656262	0.007590098598962541	-0.008055841252987745	-0.027594446769812504	0.007239862033766158	-0.006135487262918971	-0.008149828981227203	-0.027851643332961803	-0.008385363877180469	0.014921754133560313	-0.01119998029448615	-0.016786857895649616	0.0017486855784595837	-0.0011385288995295556	0.027192184390679754	0.002307172972972879	0.006298977581399008	0.0464105627795136	0.007356137606723614	-0.011707537863116383	-0.02490355483961466	-0.0026545989888450425	-0.017780814529708654	-0.005651446288690571	0.002214593277752068	0.01156576099483414	-0.01272039904573889	-0.006177866817465119	0.0020639796700956297	-0.00520067115432519	-0.0014856381549263377	-0.002363496100007124	-0.018850687160791108	0.00770546061841153	-0.007069746576134765	-0.0031024187602927454	0.034845862162069544	-0.01616101783078064	-0.019136370481769072
1570.8000000000002	0.008154773111393699	-0.00873357419610671	0.03335162054130149	-0.0025346665902686006	0.010902834069449351	0.012350443322104367	0.005279686364325067	-0.02580668438304019	0.01103653383944834	0.004346667233382559	-0.006465502491335818	-0.024062730256029563	0.008580538417089665	-0.0027842387801204076	-0.00962151976167223	-0.025522756749488673	-0.002427202255052133	0.016291592104264306	-0.01206215334023265	-0.026436100958106074	0.007145481922849243	-0.00031409698143014433	0.02374927814096068	0.0006976889722919726	0.012484815468042346	0.05563416518356566	-0.002772024844956183	-0.024603570500809257	-0.02639646473102296	0.002760993263628542	-0.02279517576684043	0.007619254137022336	-0.0008545839329150026	0.0017533521520258185	-0.01739393324782791	-0.004755034762587547	-0.0010585207996901631	0.0006588877306927307	0.00023693372058500368	0.003911892833085804	-0.020172998648372534	0.010876339572229181	-0.010892572627423503	-0.006321805173715006	0.0315522971726151	-0.012846128268524465	-0.01127919417049581
1570.6000000000001	0.0001452988464434274	-0.0077812852016313026	0.030655040240510915	-0.002225440666815927	0.008022373913305245	0.006455124397192261	0.01171103324247424	-0.022358391713383757	0.004596620420383718	0.005884667285726174	-0.0034922470098789514	-0.025246140098934017	0.007379222831063482	-0.006915136731489413	-0.016287872962213457	-0.022293485642230052	0.012217051337704623	0.010657998319625364	-0.01668894590893159	-0.026376515278222237	-0.0028855329802412247	0.004984055832502651	0.016610188771777102	0.0007345484374199305	0.010210258478950008	0.05681991459739437	-0.007652481518938053	-0.03135907125189259	-0.030098668944850897	0.006871798066525544	-0.018904287222361548	0.00835155746329914	-0.008828278036353129	-0.000025865010411827505	-0.01380117710811376	-0.011715433072789131	-0.0014926037778820451	-0.00024368575577289636	0.0011415697483687375	0.0014596304771134075	-0.02311029374184512	0.01915603492825123	-0.017965088559074586	-0.008712028873151638	0.02524737687905567	-0.01542920767800549	-0.017430276507187904
1570.4	0.0009888725202950755	-0.009164930159246186	0.02889058029982847	-0.00118621867803476	0.00954366463592516	-0.000054445933554919436	0.00824593938140354	-0.014683900914977874	-0.0005594845072884728	0.008583111527324471	0.00036431265909845793	-0.020020762090834747	0.006894978778914733	-0.01199348548984245	-0.008799259943027075	-0.019318088055941283	0.013676729186559433	0.0085312500083189	-0.016215966756824865	-0.020646156665421616	-0.0019732614180262165	0.009711416074372533	0.011766152618715144	0.00013677731456244994	0.00616198169893148	0.05875483976637053	-0.007375401060016989	-0.023675519714196284	-0.03245583660309254	0.004224413167353448	-0.01967310945310053	0.016251937995792505	-0.011409110392556637	-0.007005442478973254	-0.018668719381766535	-0.016546425862649695	0.001094978704776264	0.00046686153891559694	0.00410054071551276	-0.004074635329329845	-0.027479780184830754	0.02615248761832357	-0.020725285524125156	-0.013936920068793726	0.024029395173783982	-0.025537523355084663	-0.018961271471331316
1570.2	-0.00032690031192694226	-0.0028278474747417412	0.029430086944165632	-0.005919987316896274	0.0027397175381849836	-0.0078028330164458355	0.009822484305153728	-0.01517727071359551	-0.0043877439708253875	0.0035531520778060385	0.004920434498518875	-0.012730247544756232	0.015379045462107686	-0.01685272629130976	-0.0062507052109406205	-0.014535554188108316	0.015472068929908423	0.009632063412148062	-0.01549936419564854	-0.02548486382045012	-0.0032860899322785914	0.013224484903163435	0.0011559890869802154	-0.0010526660333630862	0.006480239185689126	0.04773197859595055	-0.013963703508783029	-0.023394061652199136	-0.013924171747327742	-0.014947341273452344	-0.0065535264225283175	0.022131878629968488	-0.016562396909694785	-0.006852858893571529	-0.027767668717648162	-0.011723347750009844	0.003530487812616499	-0.007737444876310472	0.007636400678499	-0.00797880344102461	-0.025751868327154405	0.0242407415589876	-0.02280555047496137	-0.023013512798946395	0.021540150951172492	-0.03195283948321177	-0.025698632867303173
1570.	-0.007625250079092895	0.001028244960576219	0.035258630462768725	-0.0013890993614849832	0.001642233356435279	-0.0038726474442306903	0.015061251070850943	-0.01713282431563988	-0.013990928666252154	0.0034158712833384356	0.003958268953622473	-0.013680442122459478	0.005521646975387189	-0.0196317916326603	-0.004748484918023377	-0.01264231849146958	0.010197954763340913	0.011671395005611759	-0.01764675202212484	-0.026023836695619626	0.0021347668113116053	0.017803898171315315	0.009998040562397852	-0.010844322777282126	0.0011820084973841005	0.024445884935661452	-0.018519497377785937	-0.021083209643801445	0.002066620584819002	-0.007367009903047356	-0.012750011039756565	0.018573123711278332	-0.015884616991188937	-0.008531657817300168	-0.02438157709845066	-0.011703325247945519	0.011731068730901607	-0.012277042936538422	0.00810005984362013	-0.010129078230461079	-0.021923554706192942	0.026550542767513268	-0.0232704684214028	-0.0243611761736087	0.020631094987208626	-0.03516640841973543	-0.022267438374082044
1569.8000000000002	-0.009033035798327108	0.00028737635376347256	0.03150883634195206	0.0022902944945222287	0.0009705784669002578	0.0026402499233105906	0.012514436314142388	-0.015715078109390886	-0.017064121613447163	-7.405284828265211e-6	0.0042514075153177785	-0.013689848399356356	0.002303812430478825	-0.020693504845681374	-0.004419042885138018	-0.014708258085251202	0.007298530704322019	0.007115400373334387	-0.019306924738576696	-0.022368591817393018	0.0011532725714355615	0.01510301822123218	0.00787733547376112	-0.0009681238377026054	-0.009281547353173677	0.009983492679511641	-0.020720704827320385	-0.01619137692954913	0.00428457305330041	-0.0033853973535103955	-0.006209621368543823	0.01775490269273679	-0.014707440591544657	-0.014425657227639626	-0.03263612310090834	-0.009859840923095211	0.011830486948881912	-0.014997685618093917	-0.00017932542063681177	-0.008954195114755453	-0.019350423421421716	0.029104509135833675	-0.026596965208224063	-0.026310025273040275	0.011423950113604302	-0.0400011363370567	-0.02327960619078914
1569.6000000000001	-0.00938342270811599	-0.0002992805377853015	0.027537710255054363	-0.006341106910605294	-0.004927263705761359	0.013307194750163443	0.012043727376452701	-0.01114040361041243	-0.019938347439835566	-0.006438259480969225	0.007736877360711827	-0.014745423094106789	0.0037073653124331707	-0.018004108415398953	-0.00036699152024560885	-0.014354049340255104	-0.0007831658091223034	0.0024687983156466728	-0.03090105617633963	-0.02120141624890394	0.0008795319279675224	0.01397451199433666	-0.0028856841168112784	-0.0016428779302985694	-0.023176728434482267	-0.00009461042812871857	-0.011846596776665186	-0.020990272540101603	0.010268931373172807	0.004047232176439653	-0.00024558662012033524	0.0195158082712876	-0.015727329757614723	-0.026279771150545993	-0.038328533157039574	-0.007014977895428976	0.013810663479584998	-0.019091902463117177	-0.004313589486537173	-0.01580424967285992	-0.013535290894259292	0.033316464058069525	-0.019584204607035503	-0.030309415548920644	0.0070080594680315645	-0.04133712711860701	-0.02677005947300562
1569.4	-0.013955905740593017	0.005633975332938393	0.02140224946918592	-0.015014592151837486	-0.0030841555100699905	0.005736877118280219	0.009200847382866622	-0.0031764816358905083	-0.017467986729045277	-0.009817672305089035	0.005133447893472566	-0.01915269163072174	0.0052513289926692745	-0.012644022431235968	-0.0047862921074682116	-0.012178007742041986	-0.0029111812559313444	-0.0044336398982783125	-0.03476671222376804	-0.01983903185769708	-0.0009132666889441135	0.018398967688268483	-0.006918866264480229	-0.004107131822936633	-0.037948825846497995	0.0007704132405861601	-0.011346376622993875	-0.01746062351315515	0.02196528659626815	0.01644467049775753	-0.007049690026737122	0.01628520677392942	-0.01889775364223116	-0.026840894420916736	-0.03462442821048801	-0.006430129250911081	0.009911719419327067	-0.022101684860203828	0.00018126895221502333	-0.01908734470006196	-0.01268314619170628	0.024542444340082268	-0.01968792623613282	-0.03280409377555654	0.007850573859573388	-0.04358077098546656	-0.02694149609318847
1569.2	-0.016087346837329316	0.0007133261357310541	0.01518651716122074	-0.015676584230943758	-0.00631954682207133	0.0037300221451747493	0.010324596722919186	0.00084222506033844	-0.025943817485408055	-0.0063111678166893805	0.008510469805135729	-0.01474242049076266	-0.00592371902363103	-0.018097436131330833	-0.010852983546939839	-0.010615772386696355	-0.0005000565203445783	-0.012053119736749109	-0.028350006447306057	-0.0100930089138466	-0.01017086606045895	0.017183570684111082	0.00027975314023722146	-0.005680980225157642	-0.040752396878408446	0.010142987233822644	-0.004427628273169995	-0.018541850824561775	0.015524125905511907	0.021649709972090293	-0.010524206468357392	0.006354510161916133	-0.022656371838282407	-0.02385610596457924	-0.029590944503692016	0.0011301346016951072	0.008050097156765149	-0.022309247371247534	-0.006279783882875495	-0.022598006144911656	-0.005086581545961909	0.021477272324541805	-0.027518156621134986	-0.026016348996858937	0.012666064922906844	-0.036846780163795737	-0.0286291972091173
1569.	-0.014376027865465251	0.000406232294032829	0.010544014218673002	-0.014611618400127573	-0.0032465678858934464	0.0015080378729682943	0.005076619078459173	0.005952003953233152	-0.022164361457059804	-0.011376001058053458	0.004430896430832441	-0.013082900158388939	-0.0004571302538768308	-0.014907561956609647	-0.007217689140086369	-0.00447410241743814	-0.0057921779730102305	-0.011930282326369309	-0.02927098711998199	-0.00809608048853553	-0.0074073361736677066	0.014614724089808101	0.013166303063418294	-0.003499733175493317	-0.026225000952350884	0.008467991418682567	-0.002580657939467729	-0.016658662014497436	0.019650854655862367	0.022229213909292514	-0.00521197306035996	-0.00227608537145041	-0.015169503148479362	-0.03185685412050865	-0.029160798164078044	0.013947432367333028	0.005455327142045486	-0.01618117207452138	0.00783927077365313	-0.02061043418107412	-0.0007421502279418009	0.017220493466892098	-0.023903661448242866	-0.01619547942765807	0.011663208067224413	-0.032015301399155066	-0.02937924648603108
1568.8000000000002	-0.014155818498027424	-0.0006977937407946848	0.011287787745141196	-0.011090164133931185	-0.001604645358670786	0.006287079397364848	0.0008911541554632671	0.005339194285892272	-0.023526522840316148	-0.010508577590358444	0.007388779061464086	-0.008504938809299816	0.003281376995233438	-0.013675584233219082	-0.005836499980113358	0.0046513701239743925	-0.009525254722930232	-0.008361675948446806	-0.021537297443097198	-0.005590026329532876	-0.005987528519259351	0.013645950653939979	0.00797254163679884	-0.0028657773002526664	-0.01787483831481351	0.004903810435072445	0.004356527319314995	-0.01819122443006091	0.022099746938784696	0.03237397288966442	-0.0068781547201773536	-0.01375130461805672	-0.007035800427190063	-0.023975476040485912	-0.031850923494399955	0.012487114241477353	0.003552489145713317	-0.009402374819850528	0.007567309062177336	-0.018166923715878414	0.0002477119809610217	0.0032746171722319857	-0.017940100444378323	-0.01272815888618888	0.008387136857554718	-0.020886866149606498	-0.029913919977501178
1568.6000000000001	-0.008416796596741835	-0.004051027021921574	0.010387065778948868	-0.0005974484913502011	0.00861808721528292	0.010364494067801764	0.003631530703344884	-0.0030928082243201643	-0.030371995867655748	-0.0050534889792142774	0.007753922153034765	-0.005699154609874836	-0.0010525499753450199	-0.018338464261831673	-0.015937270775908414	0.006068451820225265	-0.01238189355622907	-0.011699265591553785	-0.007645560867164937	-0.0025585261839418884	-0.0138126123816984	0.0050077545467618395	0.012518065387721692	-0.009359008641272194	-0.01207003402866714	0.005498272008094048	0.010635678104125799	-0.0125942406546624	0.011735186873525533	0.03438559348363576	-0.011136971851498182	-0.018144602556470435	-0.0005479783059595444	-0.01995184375093291	-0.03391095765283575	0.010964167047867722	-0.00604913208835042	0.00011765334576538377	0.006020110191118781	-0.018820020381170394	-0.001316902358184309	0.0017957420480631684	-0.019498533388868103	-0.007039654807663673	0.009070174834508046	-0.01796396663462427	-0.021959699629667154
1568.4	-0.010017691637905737	-0.007455366069107609	0.0019157439074631711	-0.0050832042846819785	0.007053903836828134	0.007655444024459051	-0.0010522844817572625	-0.010185246875965824	-0.022235222390965197	-0.004984817372529067	0.007153437673768448	-0.005764980942703274	-0.0015714936751316222	-0.008411420266234329	-0.019641649362551517	0.011204774660619565	-0.010311703589661261	-0.016623293866392466	-0.0025672507658413292	-0.00009604372238694405	-0.014974135009548516	-0.00858932387650727	0.005295943863111716	-0.009768769400064693	-0.012680116385366596	0.009992558209666894	0.006796627962005008	-0.005501862497335636	0.001175142980952348	0.031172131051032646	-0.0007316997533848588	-0.027500432410499646	0.012348502735486573	-0.013511066336920183	-0.028562079547122	0.00982791994243672	-0.013165374950971141	0.0012845651890914008	0.0018056192462049445	-0.02036015322717646	0.0007775858225534757	0.00018902835678329637	-0.027913688577626827	-0.008869221591644695	0.006075707457972135	-0.023393966677132862	-0.012199977878658274
1568.2	-0.009543560279723105	-0.015826659053534635	0.003287439114430406	-0.006406201100198678	0.00341152488276892	0.004893859082852015	0.003763915787887938	-0.017803373312003188	-0.02186056384464678	-0.0002554980274927394	0.011601158562906623	-0.00336233087591436	-0.002921017085245301	-0.009071076621516261	-0.015462105984277327	0.015892293193546916	-0.013579825019734015	-0.017130517630783652	0.0003797749444119844	-0.003122043859700683	-0.012957862283978319	-0.01181731799991315	0.004548045782339047	-0.008385821479976685	-0.003684529805564998	0.008195927830626153	0.007715988430099444	-0.007370422339713661	-0.006058257369858955	0.021607535534710582	0.001621233224655716	-0.027025661178620923	0.008668126888234748	-0.005487984171950308	-0.02872981520397507	0.0027781023348175263	-0.014081642093380187	0.005612672258782093	0.005143725980998019	-0.024708317610987518	-0.0014851482297279092	-0.0026923433192196293	-0.030901957665232207	-0.009554688099806582	0.005314419923358793	-0.019047664894369064	-0.01080572504401053
1568.	-0.009815184103413244	-0.01300539294533131	-0.0003081130624893992	0.005751004194108725	0.003975881722960118	0.006887262383464028	0.0011580484902596114	-0.02544490401195188	-0.016430273267650685	-0.0006343436431391422	0.01185167523452877	0.0016085017779003121	0.0012109367902313794	-0.014624608019131423	-0.011915177762759391	0.01786157035657499	-0.007206560234712712	-0.01471429279728637	0.006199591138047092	0.003164421085600467	-0.028121777068669366	-0.01470243379420376	0.009027831688644569	-0.004512230963615322	0.0009762495720548235	0.012268533870312175	0.017295802277002913	-0.00008560045662111102	-0.011248040724988202	0.014022199047292717	0.005212220664245315	-0.021283323488726014	0.012084220821850507	-0.0007336788816594589	-0.024412704996101785	-0.0028486843718880366	-0.014502333193674914	0.009688944652456014	0.002393476349430474	-0.016632114907120712	-0.0059430921779589614	-0.007870253883902103	-0.03481356050276394	-0.008281664514848372	0.007888630653158002	-0.019370161274886114	-0.0034452154725833828
1567.8000000000002	-0.006820305247964707	-0.016747655228118843	-0.0042389738719040525	0.01077114382293022	0.008531512846875937	0.013394461216435576	-0.0040236335114610215	-0.030483815066161914	-0.017134497451330312	-0.0036981495513368984	0.008823507735161667	0.0035661984499902014	0.0006145521911971277	-0.013874768429918556	-0.020074783493089717	0.015068103308987363	0.000770245791164672	-0.009197175920210235	0.008148085129790282	0.00296369690696598	-0.03218555285621418	-0.016041032120623834	0.013398524340816944	-0.005080417169120858	0.011721169990553656	0.009374463194415072	0.02550920990593507	0.0011240226639950435	-0.019706909713126986	0.001698886054048285	0.00768954773252203	-0.021421356483948634	0.017922057706166453	0.005506123127954168	-0.01929673816591221	-0.0048672811762367285	-0.0000984155910246346	0.013653021846431055	0.005903238419569574	-0.0069923047830128555	-0.01552885584338994	-0.0038058751526996353	-0.018608786079520306	0.006751747480803735	0.016013180434584107	-0.01563983503432678	0.0036817993292066714
1567.6000000000001	-0.005712627131673417	-0.012029709563785594	-0.0041732919875414	0.010806263352400572	0.01283222064999875	0.012232774845208905	-0.004890933495661781	-0.024284436690652656	-0.023630183821507892	-0.002374487296164161	0.00491872568711917	0.006426495439865767	0.005632568104229914	-0.010678394482644205	-0.01456686648875685	0.017144722715110285	0.005716522253163872	-0.002506858884922972	0.006969923422283159	0.0004419560358804593	-0.034886251816861565	-0.013011180663024037	0.010459225270133906	-0.0014002264906157428	0.013491942368691395	0.003185420052953944	0.023247083634662418	0.001625622493937275	-0.0215357722780594	-0.005686387163202115	0.005250806304581032	-0.017875977683471	0.027063653469436958	0.010326288173903063	-0.028152026438886427	-0.012390113961300485	0.0021996436809258763	0.012753907464660277	0.0010982536601467805	-0.010744333316918979	-0.022739878223770167	-0.007517676411833595	-0.010712360001090717	0.0031218425572987975	0.011854655237617263	-0.009106127036285952	0.0037676474488045745
1567.4	-0.004285250511528969	-0.013688571577060275	-0.006969814245032605	0.013550935651276907	0.011876803429119594	0.014010454567558802	-0.009427115796159105	-0.03242453146248668	-0.028449528830863192	0.002448951942241094	0.0101991381993324	0.002736649000807499	-0.005967081040409254	-0.011448923815161586	-0.019577747588535692	0.022732736107388865	0.011636610267653873	0.0018758829514752449	0.0074323049815815355	0.004995575939270112	-0.03516114137560619	-0.013048534079814288	-0.006223746383267685	-0.0025972234652799583	0.010124939936572366	0.0020876355342283794	0.024216200987765772	-0.0006725810865387835	-0.01562175524529938	-0.004691297259783691	-0.003144565681655758	-0.013666662716280059	0.039793820074317136	0.029905553562559688	-0.03090340380330427	-0.01674697448710436	0.007044799522966382	0.007943232009479127	-0.01083287286293156	-0.018004442923922465	-0.025049875849869205	-0.0072564201831537625	-0.008619348365554077	-0.004460785526418818	0.012618587220345739	-0.01630131215550246	0.006146264026969887
1567.2	-0.00562554276189095	-0.02006050182649488	-0.006208185341881883	0.013223008992419032	0.006431695014630388	0.010781978326930855	-0.013599104585565083	-0.02705179582392935	-0.023623895262682073	0.004848115709952889	0.008119105629722989	-0.0063176177618541685	-0.012019188666726603	-0.010840512769876173	-0.02296679920808711	0.012390522079328769	0.015043157580210733	-0.002355633016721503	0.011666139991348128	0.0003021186598206406	-0.030093023093416032	-0.007106041651090484	-0.0003439930954762228	-0.0038655701813785598	0.009881083449998912	0.003255852052023572	0.024352837610446897	0.0007210345356966825	-0.015029943684960363	-0.010084023078424176	-0.00411376445511939	-0.006791839717360227	0.03806721891956686	0.03380441989362693	-0.026721846805397877	-0.02358339115346084	0.005031728537734723	0.007711995387048386	-0.012330172515582135	-0.015340363344356126	-0.018729477928839354	-0.011392873901002553	-0.014667717693539629	-0.0063157161081179285	0.012773189565491283	-0.01659963501090915	0.01180495022463611
1567.	-0.00493513460181617	-0.021389794777354715	-0.0160195254303066	0.01097860562889363	0.00010693705507872353	0.00976679007691819	-0.013218257336984443	-0.025272051250345165	-0.018275919246353644	0.002556368884392786	0.0076967546836604105	-0.011862045843441377	-0.01035507420526484	-0.004713849200432537	-0.01923460954377702	0.010738622916495072	0.01416583717082824	0.00040955884471785764	0.012759906472953806	-0.0010183394391466661	-0.029288962309113657	-0.005723424325600841	0.0027437195981020617	-0.004527330135470974	0.008468008821977017	0.0036284436966715194	0.028266397983045425	0.010043470497658961	-0.006694228396871381	-0.015599023886794239	0.004176995719780822	0.012412909202240679	0.026569915189636677	0.03436218971978141	-0.018407483736993163	-0.025108854119731072	0.015630832516415793	0.01153762090206452	-0.010218008189028032	-0.013527343696549399	-0.01073289541353812	-0.009664201781566269	-0.015598686818746717	-0.005609638314730082	0.007037575050659544	-0.014683577381966026	0.015944589763667413
1566.8000000000002	-0.008780305272011837	-0.018431280785823928	-0.02329954157875906	0.006373669210597079	-0.013793120697181723	-0.0005669970947171157	-0.007703872734055146	-0.026805064956365362	-0.00293667582705976	-0.001450566300171861	0.0019063560378499112	-0.018975802077340138	-0.006803398824616911	0.004975117686039006	-0.007405118931209074	0.014674881069851447	0.015861497656371668	0.0021313752504338516	0.010984428134950408	-0.0008458204188693606	-0.0329170114372182	-0.005874492951317626	-0.004375528193041086	0.0009721722262326456	0.010491909398294568	-0.0009599507408876684	0.02464294323503842	0.015542698941853627	-0.003708528255550176	-0.006753736939647482	0.0011345921945421676	0.014812237569853719	0.016156845294694314	0.043651638721718976	-0.02004148872171198	-0.016697774850058265	0.025312512370379524	0.0007897588932769201	-0.005513495948442344	-0.012383824122604768	-0.002795645379442456	-0.008897914522845204	-0.01707500063478634	-0.0036448987045724635	-0.0029574392293144963	-0.007154868255364783	0.01506615952338783
1566.6000000000001	-0.0061820247662457035	-0.012710903086564787	-0.02578108171934933	0.005371166334705119	-0.013272661576314756	0.002630871997517597	-0.005064144193376092	-0.023113228008446386	0.0002746290650430121	-0.002392377635696074	-0.0020136093099957716	-0.02002168103022229	-0.002193845942625279	0.000953350437565502	-0.006766855294483478	0.011294076291620797	0.018703804156533485	0.008641551790134532	0.013331280451996885	-0.0025470598582006095	-0.02778179035487345	-0.0025354229193218078	-0.007260073005263968	0.0019950166576673707	-0.0034563734574340377	-0.002223026771731176	0.03284176249138772	0.021082521080674238	-0.007939236657811316	-0.013352174636183278	-0.0025865654989084418	0.02936223027055017	0.01924258996058373	0.04401531605100958	-0.019542386115482407	-0.015832361580652616	0.022953848314329464	0.0012666617298869478	-0.01033164279918982	-0.006860683752066364	-0.006433657595703249	-0.007411361493434359	-0.021502186730945207	-0.004219699688104261	-0.00429134704074968	-0.006929403416304965	0.0132005385058012
1566.4	-0.004747313350243781	-0.004418360060461426	-0.02469792044804449	0.006600902478377771	-0.02045753140599995	0.002876797328148322	-0.0023442592207116512	-0.013806726129417793	-0.0014943503019278718	-0.00449313669409172	-0.008352350702475404	-0.019949497220767436	-0.0012810575051214184	0.007917533578283398	-0.010574967150464227	0.0015753321943564036	0.019351998484140657	0.009153595002366496	0.010105744775412987	-0.0034481609141711043	-0.027297498010994434	0.004701659827274387	-0.00963765301225404	0.006411127457961797	-0.01675654892467897	-0.0015763536194044962	0.02710250809946742	0.019969375241387095	-0.007469827489928876	-0.008991668101479581	-0.0019522969903192652	0.03978327228511988	0.015872848225118148	0.03682732952712098	-0.012592737329944233	-0.010121490302059175	0.013594858624358526	0.00591639229632223	-0.015812030578989455	-0.007106949200804174	-0.00405215313293723	-0.003083079826683179	-0.01964558574415829	0.011793136614658951	-0.0026555811329263507	-0.009230305244019703	0.013574800775110132
1566.2	-0.010740114385273359	0.0016411491723790856	-0.027211838260343145	0.00319899167301415	-0.019947409676225835	-0.00617329677902272	-0.0007356437169083396	-0.0026107317513267823	-0.013203836156805919	-0.0013140868142098464	-0.006791110039899601	-0.02125147961370505	-0.006644948085661362	0.007969336255343842	-0.004371750827190781	-0.005715852756736203	0.012143539259002786	0.00989975068483179	0.005448670002326543	-0.009809671064661683	-0.014500050674501604	0.0006349073779239703	-0.00652229586346529	0.012259164299374323	-0.017177325692458723	0.000743305242928904	0.023156027284914265	0.016755194382981408	-0.004713490878956032	0.002607363708361626	-0.007853243906071289	0.03283581369854347	0.03398285285766675	0.038551991634211975	-0.020655643355599353	-0.007714493309735977	0.013915213322839513	0.0026766733316392908	-0.021013571586759074	-0.003463208521534616	0.0015250870063498476	-0.00598369515870191	-0.029570770807845613	0.008808783502206412	-0.0035733310807331943	-0.010058409443054517	0.01001494957600603
1566.	-0.012414913327154898	-0.0010372815817768796	-0.027791610664478435	0.010289727648694255	-0.02555279343653612	-0.0049815778705250505	-0.0027286572831283443	-0.0014102351153573575	-0.00907017227437656	-0.006402492386127574	-0.004432257832247055	-0.019759216210329375	-0.00675198635512662	0.008189125812262693	-0.00507579501081648	-0.006124951686019306	0.003072699021726851	0.01093810855925363	0.0024907042123325633	-0.008075957147574343	-0.009010581366730738	-0.0018867644635401143	-0.012434864931403309	0.001434518703095317	-0.021371828857528474	-0.00017606732258214738	0.02021153929625476	0.023659526316117716	-0.012569699924182857	0.011726827649702789	-0.01290582746056011	0.029743927980674403	0.03066696805014692	0.03428028795989323	-0.016239457493875842	-0.0016442069624782098	0.016625471894568658	0.004183891473947057	-0.014569330305478266	-0.0037909146070304774	0.005767662156219512	-0.014962924496640086	-0.03535739569448033	0.004294412166526505	-0.008934295638331992	-0.003503172018988888	0.01166483135197053
1565.8000000000002	-0.015685482641828893	0.0034600110601555696	-0.028739118607377465	0.006539439380939176	-0.02818135683172537	0.006169291378427187	-0.00012316023653071782	0.0034226108656400375	-0.004187867249417464	-0.008373276743608493	-0.0036532946708272653	-0.025046531141704933	-0.00020572688685567634	0.00003270085259988201	-0.0009369980800055841	-0.013171932217746048	0.0023648257669253493	0.004491700978530359	0.006795668612097321	-0.00557035836712715	-0.008486047466398031	0.002957424762068574	-0.007501944517582589	-0.0007769746011406089	-0.027095258648211613	-0.008469926972281303	0.024417936572206995	0.03499497172932546	-0.011685367602291316	0.006103581936748369	-0.004490959944800847	0.030762985189523247	0.023450471504902506	0.026691283910651595	-0.004420350750027648	-0.005682225983346155	0.009952070522081715	0.005881199023563544	-0.012966307899247692	0.0030679264448617675	-0.0015588761993735125	-0.012018100494703813	-0.03727820740238632	0.00551466053098513	-0.016326835239298038	-0.002212986239280301	0.006592702357311399
1565.6000000000001	-0.022425909566354377	0.013293409942760726	-0.025099931064944535	0.003196346705053214	-0.02624859159948618	0.0039857572279377	0.003695271221121854	-0.0023272900117979763	-0.008606141529606872	-0.0071063782131966895	-0.011195674777910114	-0.02444749706790472	0.006328264450192412	-0.003681681824032296	0.007723450309892188	-0.018353264634086864	0.005512740443658592	-0.009505687012514072	-0.0002020889496553456	-0.005775344832213976	-0.013401187374894569	0.000692965795327717	-0.01477343369243251	-0.001308368259052718	-0.016950278086934792	-0.006722180815296528	0.02999145156817954	0.04080339533227944	-0.015503744034383577	-0.0009354401189145846	0.0011694997899902926	0.038998999163504466	0.012121996386609029	0.024442665093625107	0.0011914212472591682	-0.011171252391483248	0.015176267564671508	0.0048562803547229005	-0.012137618472415592	-0.00224499341559005	-0.00003597929535489741	-0.009160978781830713	-0.036083129061701365	0.008661921030173218	-0.016018898833963412	0.00454146828593842	0.010343820851211957
1565.4	-0.02780946203050265	0.006086934231422619	-0.01961409953851263	0.004784066336108089	-0.01957284644664358	0.004110065372207793	0.0038666753175419333	-0.002510309698493193	-0.011724668635139001	-0.007063659354653319	-0.017204503996671155	-0.023643049394831937	0.0072423174230921	-0.002326049870889486	0.0023043276658881173	-0.01579617692487335	-0.002103300036402164	-0.010123353602890022	-0.0052320613977446815	-0.006915295833300126	-0.013288493358198109	0.0008011707352562598	-0.012437346498747615	0.000508177121973922	-0.009083442315717177	-0.01057815389273044	0.030428106296398885	0.04314575762637727	-0.007154721129427322	-0.005838866928342258	0.00036649476961787657	0.030213209138142166	0.009706737694031773	0.022094192824054136	0.0040245978011924765	-0.0029250910158157622	0.024032936707410465	0.001482119390778731	-0.014740314603526296	-0.007135323880766688	-0.00122181470477027	-0.011272187119251138	-0.03189263520959531	0.015083108334231142	-0.010102088874053635	0.00337136947377532	0.011312751938307369
1565.2	-0.028297991837476406	-0.0025875744921866404	-0.006934476310595928	0.00916854944732324	-0.012815200173098847	0.0035361279087050158	0.000789335460375324	-0.0009592806451369444	-0.013730999569828189	-0.0034690337159824797	-0.02029795613954925	-0.020164484915199465	0.013161020289634943	-0.009791190601436852	-0.00688028420290383	-0.023646626627737224	0.0059565586131906465	-0.010076907137673336	-0.012269241606579037	-0.010324302067071198	-0.015871166282108044	0.0012819778067810013	-0.016695321204676622	0.0021346487961698317	-0.011958853331639834	-0.010496717384237323	0.024148500069066898	0.021676582532351725	-0.008547023387256809	-0.012029559022910856	0.00034203625153522114	0.03759901558387533	0.02572176047651075	0.0240783544841068	-0.0008871877561478784	-0.012101136442034659	0.014589356772045047	0.00158659619825503	-0.014965738722150278	0.004078913525122583	-0.0054246229774743615	-0.01231802832187069	-0.028485295988121658	0.016563375485164736	-0.009185936468303917	-0.011363354040613146	0.009385599308791218
1565.	-0.02720690153597074	-0.007457247480617436	-0.0013104078629737244	0.007537355097026593	-0.012919787488030403	0.002392498972154278	-0.0021751537988470605	0.007828743840846367	-0.017557088250415274	0.00045392647753387296	-0.017054480913171258	-0.005850664583111635	0.017309579744162487	-0.01134477243853241	-0.004426381899487857	-0.023158271236027823	0.006395119301169926	-0.010377932084115494	-0.022446406034259257	-0.010162966699593844	-0.013176632704766584	-0.00020172815254826425	-0.009633760948604766	-0.003786980951569937	-0.010698842195912474	-0.009702527401505364	0.02228717876002545	0.015127220829890438	-0.013519852420371327	-0.003103202071942228	-0.002706345978008457	0.031236106750474116	0.022344608079469544	0.018040882701507423	-0.0034169328398422887	-0.018730287814313632	0.011865072278902133	0.008265150549184586	-0.017173917949928553	0.0054945933710307425	-0.009326718639278968	-0.016946496504502615	-0.015046661824092249	0.02056410080803327	-0.0017172788644497406	-0.021141488867888057	0.002451739969825072
1564.8000000000002	-0.024816151504484938	-0.007930156998471372	-0.0031968626044321523	0.007964264076112374	-0.004099190121563153	-0.00008073583243252656	-0.009681194602986888	0.01242166124519178	-0.013078454547137948	0.00007941925098983603	-0.024808421441294626	-0.009601603754427371	0.018460702273669628	-0.011139599440982478	-0.004359868703251847	-0.019823539297474758	0.001985670142103503	-0.020148431237566197	-0.02500654205485898	-0.009710701749007324	-0.012072844946417026	-0.005813631525600377	-0.005619613775335015	-0.006291954124266656	-0.009384006603803764	-0.008526410105409778	0.019548537896811984	0.013710761407099457	-0.005106936395561287	-0.009821492642223595	-0.01030857311834688	0.019492439920994833	0.018498093314638107	0.021477571653499103	0.0010337432479414824	-0.01798709397291475	0.014505207008177158	0.008537098288645597	-0.009919160653347154	0.004179720811760496	-0.004736269700440449	-0.01844632230892317	-0.001040319284787684	0.022542668545176985	-0.001033888454849077	-0.029099173800237414	0.0005906286404736709
1564.6000000000001	-0.022696315791450872	-0.010645620224101702	-0.0020326865767031554	0.00838968677326494	0.0004123382451929343	0.005188503383463889	-0.00811018780051352	0.010022280368537305	-0.004414286194438772	-0.0021592792887320895	-0.020551795299963517	-0.010178561755583522	0.018306642256117337	-0.010254014238692283	-0.004982420794350264	-0.017030558373350314	0.008498227555623577	-0.022565535069139938	-0.020022016815562437	-0.004683727092884131	-0.012216007405154265	-0.006252390958338498	-0.010382515118990143	-0.011961438465819544	0.001391766626838022	-0.0051924447271545745	0.01769044431743781	0.01773136804780249	-0.0018376753986604055	-0.024210525395043238	-0.012407004040919609	0.018347295501128902	0.009191842746290677	0.024115255023390812	0.0037691247612003523	-0.012707373777860074	0.02358173814305061	0.009425245034107925	-0.009121171284358534	0.004546924682337469	0.009135759405650586	-0.023039424241607483	-0.0014583528371023675	0.022037383375059408	0.007167698818626674	-0.019122583633353965	-0.0048993770331553785
1564.4	-0.022055638029636376	-0.010026082721626136	-0.0009522270187233082	0.007745388784603759	0.005229798623577299	0.00277790166892695	-0.010184451837332525	0.00816979481723531	-0.0022630460850837047	-0.006169283344094467	-0.012160700197689453	-0.006859113725464888	0.012324792529497636	-0.014370505442081766	-0.008142581358521098	-0.012838080962067762	0.009860411470598619	-0.022085443335831338	-0.013297822419312572	-0.005607071823831635	-0.01079350915095493	-0.002468472954020975	-0.01093353776501217	-0.001382381049490821	0.0032301229415605025	-0.0003050139214337341	0.017910826400629225	0.01839537647624568	0.009726817006400688	-0.031103106289402514	-0.004361583974582121	0.015170076224833197	0.00598658013776405	0.02407061269835827	0.008637903035898403	-0.014934814135764956	0.019811050272714646	0.013133610808606616	-0.013928717738052812	-0.00028327738548542783	0.0037618691401926493	-0.02258545164631854	0.007341453115348449	0.012945825290490931	-0.0005627723502885667	-0.012837077863478603	-0.009380946625884897
1564.2	-0.019265515143148507	-0.012355759631380707	-0.004719803226037168	0.0006495606226922723	-0.0011153898442780449	-0.0030422083387872615	-0.009508564897915043	0.007169354030560729	-0.011871840061339898	-0.005462345015227843	-0.016731914514434985	-0.007992565864119098	0.002981994347549194	-0.012944852303533306	-0.006124532307672201	-0.01306249525214836	0.013421704739643395	-0.02606008732999093	-0.014208291708979167	-0.007464285103808447	-0.005028016528339814	0.0004758512032775452	-0.008517541646194894	0.007383525358282713	0.005719785916126594	-0.013471992687531919	0.014853636241910344	0.008999137876444756	0.011765217423701015	-0.030948240305803138	0.0016980992222980274	0.010943232215785836	0.01159360302932279	0.02523525327587887	0.010071636716038055	-0.01783703997850918	0.019544841229777836	0.00891090627005671	-0.018232747278227802	-0.0073601037866199565	0.002965844389336662	-0.013755164138521873	0.008442457148147939	0.006056546456477546	0.0005164249377185988	-0.017890272351338436	-0.012612059442224745
1564.	-0.018551476900853136	-0.008316994413848137	-0.00943133253212249	-0.0008777584774725158	-0.0013086448396523885	-0.0032796476995437147	-0.01051694134107122	0.008288514104848425	-0.01007385619613636	-0.004314298288273002	-0.01847029025459208	-0.002426489856285363	0.008721091583996391	-0.0023014872429333324	-0.008708128217955819	-0.006891036009155686	0.00518390814907833	-0.01667440547890303	-0.013115178668340529	-0.006194109223836684	-0.007030973334746412	-0.0029037121178190997	-0.007498289961057385	0.007294993955171225	0.0004977674368746743	-0.03314475254168628	0.011704764162578245	0.005800993205180846	0.019927681734617845	-0.030293845177741682	0.009607981958180795	0.0002884278774792439	0.010853692858613304	0.01781382004749746	0.0037778734679265397	-0.02138070744545368	0.015219319584440729	0.00977629483783321	-0.013278760397188668	0.002915182509507952	-0.0039232117598676204	-0.009366925181459193	0.008816245936252774	0.007388028844980757	0.0011855750856067126	-0.010609004287857996	-0.012815936043842185
1563.8000000000002	-0.01404659534397553	-0.010045766885923511	-0.012831248090379981	-0.0015568734085311202	-0.0028959723394641184	-0.007481423631444224	-0.00735558508114031	0.008557480039394614	-0.004359670237184669	-0.0035609549059457154	-0.020544113275295338	-0.00254993553941741	0.005594489128868784	-0.004367510925310374	-0.011167964886245926	-0.001850372811825373	0.0070786017024867314	-0.019775331439706195	-0.010957774837211168	-0.009192253127666129	-0.0055978319238624286	-0.0018907136110995367	-0.005125521600350575	0.0046205462692148	-0.0020874498435662844	-0.032278933022401354	0.011846984856213645	0.0027317811566889448	0.024174516881510965	-0.024729207855049246	-0.0024998946723091735	0.0010198701502812308	0.012110735172628869	0.021268624923276108	-0.0021267053105593395	-0.02075715947660004	0.00674237694324996	0.015688933843000935	-0.014876163059058131	0.008015125311335903	-0.0035614159473655736	-0.001120552813256141	0.009500775680657483	0.0045966223550016104	0.00408708604310681	-0.014334174709175338	-0.02064850734877107
1563.6000000000001	-0.010595454824126323	0.006180117099098364	-0.033664332762899964	-0.003941377913627954	-0.0002809892335023016	-0.010877937251927065	-0.007657715386949006	0.005130412552489515	-0.012897499115358592	-0.0030859261417576236	-0.015951394982169336	-0.0008284208007344246	-0.0043145243248519875	-0.0024807652670053516	-0.0019724169962134154	0.005395318722695115	-0.00022716348045851358	-0.025013797393684395	-0.004643183312566778	-0.016512873652378014	-0.003968393007432746	0.007057930960464506	-0.003127941884522241	-0.002520996551958498	-0.0017496641495454534	-0.031701251221765654	0.01864143772189364	0.01589247257188281	0.021380429099831816	-0.01927281517514993	-0.0033571686913431904	-0.013361276912132075	0.0035125236296774235	0.023226337587903687	-0.000756498553434122	-0.020897255221844234	0.0032814798519591984	0.020469629663493683	-0.007370483949741597	0.015703943000650162	-0.004467648219010179	0.01035061033246874	0.01501555591884157	-0.0042708532480975085	0.0001713451209939978	-0.003366168371337517	-0.025258122314014454
1563.4	-0.01529750097197152	0.006579452381317392	-0.03604022707822919	-0.006368352740540134	0.0046382191374813135	-0.014065646228157456	-0.008526156918475625	0.0001805109022556588	-0.009383043824034657	-0.004923773515408011	-0.015709659249309626	-0.00837732831425417	-0.012371102980794515	-0.007941689899168134	-0.005444167040016491	0.008502175987786754	-0.00279294091808076	-0.028262534903155622	-0.0035882576919556413	-0.024756511129870543	-0.006446462279530515	0.010420971044464645	-0.012878264232739158	0.007247472256891126	-0.002398213835295544	-0.038823491304719196	0.020999117361874608	0.03563416794298064	0.013698766538495012	-0.016378593318340948	-0.00005104473936749756	-0.015717095752397076	0.0031274248941404264	0.02518950782042655	0.016552385086691077	-0.014855802028860743	0.006889809978501126	0.02298856967457748	0.0070872042990137935	0.020869597553559667	-0.0025240293965621777	0.018817638943397576	0.017649044546220825	-0.006745041270692809	-0.006274142378002096	0.011303690188874331	-0.01948853217942056
1563.2	-0.008526512901951055	0.004174672397997153	-0.029673941307024616	-0.008026314560224616	0.0001715799975079746	-0.008038587664378455	-0.012352115526961065	-0.007986831162994937	-0.006308059886360589	-0.007010882864800838	-0.008412021707880007	-0.0008769526828439424	-0.014883495164561784	-0.009254385084599597	-0.004272148648650519	0.012435327986571704	-0.006969369093112342	-0.02020464617998066	0.0017776621411908758	-0.021084669631649833	0.005261408840018442	0.012522320626264646	-0.0172774559281117	0.007040402535001933	0.0011341326557118188	-0.042849607669939796	0.02010133974925089	0.032407691126401225	0.0071614242375688635	-0.011157737970141352	0.004631921685444541	-0.019009499532168392	0.014752329080644775	0.03125485095160449	0.014996962164906211	-0.013293001393118413	0.00381668052339465	0.014205996602029772	0.006409682250386879	0.0253037744093558	0.003121797638952571	0.021877812432961434	0.011729786408670053	-0.009589707526459868	-0.013290470396502383	0.018379079077335207	-0.016899724546544447
1563.	-0.014358236701008598	-0.0009792731187432244	-0.01622296421676833	-0.009638601404238084	-0.005761191793300588	-0.01231627187735676	-0.011024009056619814	-0.012468023835494578	-0.00041999951655877666	-0.009136330837441161	-0.00535769521575522	0.006377692231671515	-0.009972505172670154	-0.01134777216672268	-0.00208911455109155	0.013049558679489953	-0.010185058056120154	-0.01996336522741025	0.001862313174694929	-0.023390613379325364	0.00808854059252433	0.014809917210801512	-0.014655324918230008	0.008803866864360237	0.0024846272155612417	-0.05390247229659705	0.027346815546813834	0.014792613856511705	0.010293643123006097	-0.0018994740861681325	0.002667069833561764	-0.022716257788159305	0.007134016826682174	0.021319775497937166	0.0073992256298799535	-0.01987938150418263	0.0011708366205847951	0.019643548242866488	0.014154576047107107	0.02742832189434432	-0.007482922797809479	0.019147394295345725	0.004394265820219215	-0.006474332382594117	-0.019250251892926694	0.02709899377793376	-0.0120689393818426
1562.8000000000002	-0.012458901595613777	-0.0047685710599804105	-0.015945047686689293	-0.010549167690417518	-0.007410490566879585	-0.022649952977571042	-0.00914184458324869	-0.016517433081742472	0.00007902281327817715	-0.00867125164059175	-0.006864787093118461	0.005659977693551072	-0.01171772749848715	-0.009540596017089434	0.00371554259555395	0.011541959787378308	-0.015578175565154723	-0.024301326858013606	-0.0007691019762727468	-0.028964402377574923	0.013947483476063867	0.010327381209448747	-0.018003769357723708	0.004956455131695764	0.008341879172455064	-0.053399354333590804	0.02529625001368899	0.015296882584666549	0.019638391586798917	0.008050871536834875	0.001912668429963012	-0.020569133924032548	0.003934980754510544	0.024228216468686642	0.006367848367629964	-0.018570439400173864	-0.007526805258414114	0.02421730444696561	0.023301702641503698	0.02720959075561536	-0.009901681245283801	0.031346580941656474	-0.003148124802318875	0.0034221400366289604	-0.02179745926142067	0.022732415023802847	-0.014076466088713782
1562.6000000000001	-0.015294990540275244	-0.002720856794315297	-0.010615162003076906	-0.006851474991729924	-0.001971306772793147	-0.021059799816826312	-0.003601058935559497	-0.014215732369150713	0.003990174355257241	-0.008080051521719275	-0.008420660067131975	0.005973406875956971	-0.00039866625153279817	-0.009799623013219924	0.00721632166413345	-0.000042857074081350524	-0.017519178383144724	-0.028716683142488094	-0.007248632576287018	-0.027702244562135537	0.010354594471033873	0.0032643407110445576	-0.011573478139920561	0.001031219347804617	-0.0017953884634236542	-0.03941413862693887	0.028926183573967923	0.02115367255851104	0.022401607335038272	0.009230385744720264	-0.0016303822241268522	-0.019792688837159858	-0.0007672036721487311	0.03558920371848536	-0.0031467186399447037	-0.016298418939018688	-0.005511548927632428	0.020408596116746645	0.02297905971687149	0.025080174476503025	-0.009035043713726702	0.03091286391474862	-0.010939248971184626	0.009647464442550545	-0.022182244988175833	0.015558083664647665	-0.01674230673538442
1562.4	-0.01686923884790511	-0.007459425192800259	-0.008590784905431867	-0.0006965854546002067	-0.0016193738912246333	-0.02185365955937955	-0.0013851781118067402	-0.01730023150982452	-0.000060163535522653233	-0.004238963666260772	-0.005065369458597552	0.00904929366889424	-0.00043539711640198806	-0.011898555004999263	0.008315839081878999	-0.0012466300232704878	-0.022837246638814854	-0.02920565487453094	-0.007965584347522323	-0.025209515521053754	0.0045306598122117	-0.0017960795330796203	-0.009024747172726196	-0.00950857792939877	-0.00870157881737365	-0.024520617576208305	0.024737820554143464	0.025219781455467813	0.013256472023834592	0.005294823243712877	-0.005957743776738707	-0.015086184300431654	0.002214698223565999	0.03727898334182141	-0.0016622325300538077	-0.008949033758930951	-0.009070970077019638	0.016242103768688215	0.011262367528942862	0.015903172119994712	-0.0024309755449471687	0.019968275506703777	-0.013508231478224234	0.019953350908891613	-0.013935557597553142	0.014155382208266882	-0.017275145812203917
1562.2	-0.017385285166766785	-0.007511093181478945	0.0015506750998316489	-0.0010523210397951005	-0.0011693015329584137	-0.015130079333320503	0.0004819963118314391	-0.01703824664188856	-0.004129210110702855	0.0021018890753624424	-0.00330068428406899	0.009541521579887696	-0.0005901048270356513	-0.00804120763596033	0.010102075142504295	-0.0024267504073331287	-0.017542211327654638	-0.024629884272580112	-0.015129030102725444	-0.018031993239986336	0.009551268432262986	-0.0005168337288039314	-0.007350460144410178	-0.01041749171615795	-0.013743847933954199	-0.017313450412678934	0.014149030488893969	0.032184995263956996	-0.003406520937603816	-0.0018817214689178046	0.0018408035842098225	-0.010621066304148023	-0.002531908050625325	0.030427079579049728	-0.0037135620120924136	-0.010775502615782095	-0.005749586757816121	0.012785133581152698	0.010645791925249917	0.023040377617599993	-0.00038577880767296955	0.010116115535886153	-0.01256221244991973	0.0254174799481318	-0.01555132577222971	0.012861728403923795	-0.014287637808892202
1562.	-0.01826650139589105	-0.010485780513830789	0.014355897139306796	-0.005120474525620891	0.005018848324142031	-0.012067683768521017	0.0007805939458169452	-0.011021760345621577	-0.002518161466021575	-0.0019293259210378837	0.0007869333016436046	0.00961122955629812	0.0038258993542267207	0.005816134591589677	0.008254448687784846	-0.004726985827304074	-0.012293802181337108	-0.020765111978795273	-0.022308827150663353	-0.0074619928436781	0.01042616134187514	-0.01078999474577491	-0.007064052485601848	-0.0038036383792970194	-0.018355584633183653	-0.02919218129832197	0.006114128885180373	0.027201887420560317	-0.015463016179368773	0.0002901960654098377	-0.0011912793555390185	-0.0005641200534860608	-0.004179245429514238	0.030515558563279335	0.002231808813721217	-0.008548831829512075	-0.0033903527969741556	0.01852774738123009	0.013326760243801247	0.02028210007370683	-0.005570149303908577	0.003395937767558648	-0.01367741996782156	0.026598719675194067	-0.015597049544882403	0.005488983386844696	-0.009948837611251845
1561.8000000000002	-0.01872232860727887	-0.007040203036928754	0.018937476101136434	-0.0010327728517359538	0.007309568011272413	-0.007373063197906566	0.0024094075963369496	-0.009642427955543393	0.0032691232678609635	-0.004658467708331471	0.005124669908058416	0.02022946942807156	0.007103135686585233	0.00589709292569461	0.01193205581180194	-0.010615309452450018	-0.007396892535390784	-0.013820148257359255	-0.02438157235081373	0.003014603954512904	0.006044743191302085	-0.015292173366147566	0.0033400136013720435	0.0034710263739554897	-0.018131482558985817	-0.023610905074071042	0.007668375155323993	0.026864987099386284	-0.011093282773421373	-0.007453475239027453	0.01286907353112913	0.00852000464552727	-0.01224535200215713	0.03035785125184504	-0.00228393460820944	-0.013089386420166401	0.0004302800047723386	0.01590885667310859	0.004969695781449354	0.013415965268534714	-0.0021099280697852497	0.005094721710756794	-0.01981859210825244	0.025943220902646322	-0.011583403059883753	0.006894229657377689	-0.008555126083536877
1561.6000000000001	-0.015209320960289756	-0.0024988193285176053	0.02116680471238946	-0.003413806929189386	0.016824343490185967	-0.011596512893163564	0.0003463022457371785	-0.005321775049042052	0.000035077100937235725	-0.007996996275881822	0.0068218937689678155	0.01892155998974265	0.007439821638557028	0.004383657099679434	0.012219180285197905	-0.020367102996139752	0.0033239189041857275	-0.012187847561440696	-0.019216797213137703	0.010124527390797528	0.0015195709942942967	-0.011182118118834856	0.007216045906844404	-0.00809853666911409	-0.004327652231317881	-0.021707271202480276	0.0057238777088934	0.01444384865469437	-0.006036355790685431	-0.005518719169486667	0.01076922747508396	0.019629372984461674	-0.0207024484152212	0.030447806950370113	-0.0062597798553610945	-0.011335287882681799	0.0002197968085827346	0.01784528447922157	0.004674279390955436	0.0030412516284605423	0.001104506146794059	0.004886023072286253	-0.020898807471785765	0.027098698025979005	-0.009406549362208631	0.004964615164201621	-0.0130655529995169
1561.4	-0.015769148742076418	-0.00048429638049357485	0.014890547299328491	-0.0001184271105052569	0.022848254325142356	-0.01288250072960939	-0.0069178528677912125	-0.003949804417374624	-0.004888222923318726	-0.01244684950712167	0.010584002956670904	0.01773209725811465	0.005341000976422192	0.00782606713612492	0.007763343252934975	-0.028369232089065673	0.015596637137617294	-0.008844996481116574	-0.024710832123806658	0.009229157611401317	-0.004495786575286338	-0.010800776916923655	0.008373207755530462	-0.015164015505706778	0.00020414262883242912	-0.02038723275885936	-0.006348595124995398	0.04103366087546659	-0.008624865823596088	0.00994880982453044	0.013053375097950341	0.021493228415937746	-0.02467656670809782	0.021711221359941853	-0.0028994903275662213	-0.014433240343953786	-0.0018702994906720676	0.020251677900790098	0.006640300994239363	-0.021680736620144272	0.001245686426526078	0.005456780111371856	-0.005817603861132191	0.03985768968736365	-0.006673577424473894	-0.0029919499708313535	-0.027149702709535154
1561.2	-0.01922756843813222	-0.004593017854724401	0.009199306409850946	0.004673752492352313	0.021135134616884856	-0.007683070655856265	-0.00666593871957722	-0.002739059945622332	-0.004280993490517235	-0.009067263771163358	0.005060124791413208	0.01194156642748236	-0.0011475232990804888	0.008875151996092989	-0.002312736422841658	-0.026823074973731195	0.02081168259244156	-0.005518080859843626	-0.020059549966368412	0.014318781124972589	-0.012866013157289458	-0.008840967171680926	0.009314764110234545	-0.020262323804870804	-0.009940442484243469	-0.01690263251718097	-0.014685064440047812	0.03947470972693162	-0.012563264884781584	0.00876484334921935	0.014463536314386788	0.015522963087376948	-0.018045554034750826	0.019649494926087127	-0.0036105733319546575	-0.014492726899579415	-0.006000041570552894	0.020983790720325343	0.0034087748116509485	-0.02057841200048907	-0.0010255965917453187	-0.0015094168770717056	-0.0038107389047830954	0.038814626719888536	-0.00015608241881334082	-0.015532022610748219	-0.02521605217447731
1561.	-0.014644785265712177	-0.0060478310452118135	0.010052830030799811	0.0029908994400995688	0.018713106507940513	-0.00634639308499034	-0.00834537193507389	-0.0013470722434577517	0.001211775831723682	-0.0060924853053471026	0.010060166098979447	0.010666098394894843	-0.00433624661478709	0.007811824324265441	-0.002604163215578205	-0.02703298576019262	0.021618381765431887	-0.0014812937893245509	-0.018622185936317707	0.015159989278807816	-0.018631033095159663	-0.013432851618786247	0.013032970403351916	-0.019663183448800567	0.0015300332690383256	-0.014269215836761408	-0.01915570233721742	0.029339518462007268	-0.023547733177429975	0.005227079883465592	0.0034338657476840704	0.027054666132315733	-0.0067245379978776425	0.012734626324981069	0.003937745830371345	-0.006446863639420028	-0.0008906513771613412	0.018338830171180306	0.0061375782316158345	-0.018536091559050318	0.0065739275883691375	-0.0010416549733531094	-0.0011287195707576584	0.03495977563055124	0.008664873278956852	-0.011693763787608896	-0.0229676056960558
1560.8000000000002	-0.01416597002754953	-0.010784089071834424	0.007705157201413188	-0.00685753530625679	0.0142010556549329	-0.010126949471368147	-0.010573962358099157	-0.003403759579159025	0.0039083719373707	-0.001415199093315919	0.011700098823785915	0.0034181297319395045	-0.006021120364636033	0.009659040701124031	-0.004328027717534548	-0.02248784660941039	0.02333145084331615	-0.00044924470777298265	-0.009897849911228624	0.007034308007520629	-0.02493703411417279	-0.014650711027988227	0.0020915196485898633	-0.012493168912039773	0.0012712919951463472	-0.01797847440971535	-0.01749018805095418	0.02468600397460708	-0.011953583157692071	0.0041960482628140795	-0.0008055433514908277	0.02103717566641304	-0.013492996810277469	0.0029509305671312222	0.0039000064305600274	-0.001984916552264571	0.0020289004813191626	0.020270253399179598	0.006798322432688352	-0.016114377354267077	0.009885416626301378	-0.006281957899769313	0.0014867474731507326	0.038738211729975665	0.009190352705062837	-0.010712897366709362	-0.011860888854624
1560.6000000000001	-0.006745968740071384	-0.016630901194188467	-0.0076671261710121045	-0.007899104985124802	0.00466489272301491	-0.022400221414404613	-0.01540730672653542	0.0004803817579588772	0.003068321008123327	-0.0028764656200856034	0.0019358972936146244	0.002037062646479083	-0.011388408672170194	0.010406242150930693	0.001538562746944198	-0.020807689747918245	0.022031891488526092	0.002964599065359568	-0.0017968506720580169	0.0006871112123003483	-0.039737227864380206	-0.012999747595538062	-0.005035399677951101	-0.007064576012379094	0.003398392930135142	-0.012690796371153964	-0.016754247121211242	0.02493567923394521	-0.0006413823043932905	0.0055619942916762645	-0.00557597472083751	0.02139979844305592	-0.013393871266559644	0.0071561948792071145	0.0024742615881123142	-0.0031950396728879366	0.0020791528017111154	0.017470782542224478	0.010295976457372258	-0.011799972599179915	0.01405207108573093	0.002975869129710332	0.005412986720380823	0.036282556122550436	0.007831565187698078	-0.01748900867904453	-0.014534139165891555
1560.4	-0.008113712763265316	-0.015774409406321247	-0.010590622313537053	-0.011826831423253605	-0.0027082599387832046	-0.02093757417500052	-0.015521510422950286	-0.0038832112340933134	0.004289138551292796	-0.006104084485473219	-0.0035933026441612973	0.0013507291945434486	-0.0061575029827955355	0.0036121972496313804	0.002007432502541954	-0.01820683599727942	0.01914135317602202	0.007129825290978421	0.002677164913580568	-0.0011214251958249384	-0.03881956980170313	-0.010356445943271642	-0.0013555233730215672	-0.014982971150221236	0.008867094794526235	-0.008988515484841258	-0.011639699472706065	0.02782666159214315	0.003045895727590866	0.010043364972826686	0.001774426766911255	0.014963311259057031	-0.01916494607657749	0.006568143930078694	0.014803728676864691	-0.006105761730419889	0.005061040622699014	0.013388628838818226	0.007703366685866666	-0.015168475210923038	0.014706271018369443	0.01079224916221753	0.005767115074613574	0.03139254986978854	0.009706874754055683	-0.024967137973583128	-0.02005591423084664
1560.2	-0.010104875238496708	-0.01737348691897856	-0.004554123978959915	-0.009971912851995356	-0.0049540749321315	-0.013612757933078236	-0.014844849314746838	-0.005756243305081345	0.009703997706375376	-0.0042612985060470334	-0.002642836754635666	-0.005196154081621522	-0.0002948319076583093	0.0049192991201879276	0.003481933686460158	-0.0032976861937011465	0.01998941718557727	0.007192813867126609	0.007153923073122118	-0.004602545037019406	-0.033514848665951426	-0.0110760018772526	-0.001668787729394003	-0.01785606958279025	0.006242449615683152	-0.014266360184827406	-0.01689482851027749	0.019664443191983124	0.021361360507190473	0.011287686777628694	0.00010990365947249878	-0.005716414819973738	-0.018693545592034004	0.0019698876878965522	0.020674101266698084	-0.003297866838832839	0.01321914805939895	-0.003272731521670264	0.010584403459241259	-0.022443771113538808	0.014606617068126139	0.00028635986675277066	0.011252166115865703	0.03276788023053885	0.006282801332288797	-0.021254601398231238	-0.02003822752543784
1560.	-0.010390241944656839	-0.01874618198229014	0.001975960943843741	-0.014625840190702392	-0.012879659820198643	-0.011478988748343208	-0.01455001480734649	-0.004274981009518376	0.005034770214030092	0.00039621755738820046	-0.008289770711915345	-0.00445394914919746	0.007231366397954538	0.011464551838347428	0.0038365586510202884	0.002600969587949218	0.014201489020710764	0.011354428659331605	0.00724485355097387	-0.008972503475313068	-0.029791764206368615	-0.010199431849437965	0.0000756790873927256	-0.012327650886596623	-0.003472506346665713	-0.018765806538683746	-0.021731927955135743	0.016325597331420943	0.015709502346485778	0.014134456536602369	-0.004488108013389205	-0.01972667825672619	0.00273734932142499	-0.006990721314832362	0.018547055485558035	0.002652489618763824	0.012927755039641853	-0.0033445227926613575	0.013396008431640703	-0.02099534082458528	0.014665513449273708	-0.0039523072256640295	-0.001679268879716532	0.031257451344549894	0.00891804287555553	-0.023921067303274837	-0.014452613245327506
1559.8000000000002	-0.010500743096464048	-0.017858127353167687	-0.0037595255256407103	-0.015563353505413295	-0.024380178830893447	-0.008056946873837288	-0.008401916194882508	0.0056283796949971685	0.0029667956671087154	0.006551145197455155	-0.010013508090933316	-0.0046499496116915884	0.002231432947286522	0.011488282412735024	0.0012777647372562062	0.010932889366737896	0.008895292233266964	0.009747992240889403	0.007684936757267757	-0.007237909742379608	-0.026603750599107433	-0.01270612296752988	0.006937881734668552	-0.0072287996340525676	-0.006504340756495484	-0.011021841909030597	-0.015569261145279421	0.0017873027570115196	0.010103473523813246	0.009999238210569594	0.00120857162934836	-0.012202977670920802	0.003360139358474756	0.001864783365478681	0.018657276726821572	0.0017616615009643753	0.014138380652471293	-0.002869903540458205	0.005244484889756818	-0.009138064413370266	0.008959373716343628	-0.005993230675946521	-0.0029295961921209693	0.02006381157223082	0.012068180275871183	-0.026752910059825954	-0.0129118197547189
1559.6000000000001	-0.013883214857004268	-0.009593680569954494	-0.005651708653890844	-0.015951278947253573	-0.026222321274447978	-0.007061104249175453	-0.007162330639218396	0.008233492087985999	-0.005487136839467825	0.012053555608701413	-0.012130884947947247	-0.004715229851485003	0.01197740867201815	0.007178099150989485	0.0054876794018004675	0.015257947745378935	0.0012776223249960598	0.005756493944891962	-0.001024477090379962	-0.002954891739798461	-0.02996923663047625	-0.004944049646885938	0.00015209770413578485	0.006285310914640932	0.0023552154252998734	-0.007262524694823802	0.0016277832041885947	-0.003413030334663578	-0.0038565633963030628	0.005590520937917308	0.00018487430297003132	-0.0036598324178507167	0.0016723150912722647	0.005658885076942426	0.029827819496152194	0.001744533971283293	0.02014788915846677	-0.014899822257442208	0.009580397239305545	0.004560402279329634	0.009126692263730299	0.0011264601842479807	-0.008542292075894865	-0.003953906688387251	0.008720541981399236	-0.02138441465125641	-0.006481768134833454
1559.4	-0.013730262805230327	-0.0022590555075528078	-0.010409213642181893	-0.01465861622014354	-0.030904888962458188	-0.0039561807801155304	-0.004381233421315597	0.010649468094896572	-0.005862069136495091	0.011292073199963715	-0.00863538109673492	-0.005764242919443115	0.012760237477258544	0.009578137157230385	0.0019404682878479177	0.019560318086742363	0.0017948601690852078	0.002142945539840198	0.003354948504193118	-0.00834319662873346	-0.027018954348932922	-0.007905437114615086	-0.0010552558705116165	0.005519863176081329	0.006151729042788531	-0.011171325666116557	0.0018617975550840784	-0.005432650373186545	0.0010195073446148315	-0.00822414659449398	0.009159267660607436	0.0037094677129862626	-0.0013611110527114584	0.005096679710358279	0.029015155523773633	0.005773535261065243	0.01979849908966612	-0.012475864516249175	0.017184498674453312	-0.0015629193980461475	0.0158416787603177	-0.0018414031704090353	0.00137392600090894	-0.007145961586753766	0.005117050025069509	-0.006226893081443862	-0.0008033480861244468
1559.2	-0.012382345144469028	0.006448124094819315	-0.010678110417704775	-0.004097738511618512	-0.029399798537793686	-0.0017293317115450629	-0.007923479246546366	0.017903033087390566	-0.0058471833204281455	0.0036366182071470164	-0.01284362688968301	0.0054631696423338635	0.01931016927920115	0.005897684981355061	-0.0033264504030712494	0.02331226199418228	0.005553511790287471	-0.006702567375437294	0.0030361356666827864	-0.00888170533747312	-0.023843433995629687	-0.0024306706627503023	-0.003926511165093555	0.00620262017176346	0.0031015321986779397	-0.018650514583862687	0.0014058289338367905	-0.011362404410643187	-0.016455368882693118	0.0005419701547387725	0.008077992052383662	-0.0006236146930459832	-0.01047586560092422	0.01969916564867987	0.030119223637857653	0.0014111481570684118	0.013964272341994577	-0.01906195333965682	0.021162950033547276	0.006361103369167068	0.013574284302079218	0.0015542003185197823	-0.0024817992422851683	-0.0011939044563562687	-0.0031917620995208095	0.004806492657481931	0.0025732291409373844
1559.	-0.013460378401763144	0.013249543425821471	-0.000804134224373017	0.0005915919735929207	-0.022621178216864424	-0.00012305902263669727	-0.004966184080707196	0.008224742176801062	-0.00034992637059596014	-0.0024349311755850842	-0.0065511230978985546	0.008146916099975948	0.018950749172696582	0.0019181298300235705	-0.00487818011524372	0.020523921304833825	-0.0001780280013007799	-0.005822344039391461	-0.00801732552650656	-0.010928078607974838	-0.013334944081358923	-0.0004793670988949714	-0.006392246637808186	0.00719660548460406	0.01508573818074841	-0.014281288407121697	0.0049754079874338285	-0.01348085162883019	-0.014609354521128479	-0.016172572074697293	0.017176334875659578	-0.006239323325759397	-0.0105258999777464	0.024683069782293083	0.03209839622492577	-0.00335505881673454	0.010630781335513097	-0.004963647500684464	0.022867173666160378	-0.0012574746203992554	0.01239873762564684	0.001898491744113989	-0.0018023096000677947	-0.009657041915203104	-0.0060291566372807645	0.0073892699275882245	0.00387306380957521
1558.8000000000002	-0.013737878173233005	0.017735281932208056	-0.0012107991781090213	0.0035544096444708596	-0.021688869021275974	0.0010372847077905023	-0.002532340991319171	0.007758882853786401	0.00864135270742263	-0.005154275830581045	-0.003154228139567044	0.010568484113429977	0.02150601143848013	-0.006352553245677506	-0.0027257125988074094	0.022541042261401217	-0.005010929526566246	-0.011165335903754963	-0.007166751719348716	-0.014104515538481542	-0.004734052545794774	-0.0031076674568625675	0.001277164348512889	0.009674127042017876	0.01277090158462027	-0.01695549189412041	0.0033986727610296314	-0.020356258671259567	-0.01396191186055161	-0.014540429785116155	0.0072024458121060005	0.008979542120097219	0.0011817299700022594	0.02430296035848428	0.03265121051418793	0.005448120224174031	0.013069957556736596	0.0003080373110650781	0.035513472591776785	-0.0032590984634081966	0.012987591730638402	0.00565412552396648	-0.0031132648859039584	-0.010505687244906532	-0.00885056093206231	0.007828880809077907	0.0022301950171881788
1558.6000000000001	-0.019812556042017957	0.017570988583412415	-0.002564675866075949	0.006838710658971925	-0.02148861358438042	-0.006778028506654854	-0.005217255267062732	0.013583295009181536	0.013871332484594148	-0.000391293893773691	-0.002406329160823692	0.009421292017549253	0.01482183077479888	-0.0066238314386764165	-0.0012977355782982955	0.010495151287668963	-0.005321025309525069	-0.018694406636823875	-0.007279166878400924	-0.016190945718882865	0.007407105974148969	0.0014284619897439537	-0.004073704287692243	0.010913798919106654	0.01516042103738192	-0.015446340811031451	0.016829715137501894	-0.017085617049412593	-0.01590952542565433	-0.008633844522934166	0.011446147084847985	0.01703480324860873	0.0007617523149715671	0.02260377451377231	0.03849034564632354	0.0018801117541898179	0.0008868983758002469	0.007650713912849067	0.029832969785429306	0.0011361543618926186	0.016851936955897543	0.008398098531870004	-0.00862984746988244	-0.010265582095727562	-0.0005229042017799063	0.015078437951279099	-0.0012223705114650207
1558.4	-0.020044048677438732	0.013701105165404369	-0.004312033615220931	0.008106053570522366	-0.01653783037278495	-0.007974343464981224	-0.0034999875111274225	0.00670202146946504	0.013667700137757345	-8.161325648044888e-6	-0.003381786723797402	0.011263788129729158	0.013308928119216488	-0.007556741822292883	-0.0016310164298663564	0.004719129093786573	-0.005601607536600602	-0.02203248830801935	-0.0018145485958405972	-0.016451846588272562	0.004390419937262844	-0.0040629559061878965	-0.009580924655900097	0.012768184889993926	0.014170568920457854	-0.005688753411068761	0.018967217612789366	-0.015982133186278006	-0.027279502974507895	-0.01205195423990582	0.012705907491716887	0.022593040820045453	-0.004081909140110814	0.03150141664456314	0.03714598359808283	-0.009008063022344663	-0.007740757121034745	0.009733933563636974	0.024749887437194796	0.007701387468481489	0.01420363919130732	0.011813327660028412	-0.00914168176845148	-0.011640070239043832	0.008430391587248906	0.009425715685625722	-0.006229649113916023
1558.2	-0.010988230031909697	0.011767953893516092	-0.004005073133531044	0.018438276534081185	-0.009209001976730798	-0.008335457260688706	-0.005933548014520979	-0.0008023822423675435	0.015803567609258263	0.007348591918628647	-0.0010884326414804715	0.006246613667187822	0.010174245905942321	-0.0070103000036175036	-0.0018325327823373546	0.003642246017103042	-0.0056089549698164955	-0.025241139680708412	-0.014680202889102191	-0.01865989885226335	-0.0029755409320345867	-0.007582185963890169	-0.012273218029027543	0.00949518005176324	0.0158310467875081	-0.01164915521794817	0.01836598403387479	-0.02014012468613535	-0.01747919570991061	-0.011681372783119759	0.003507605582489724	0.026475002735414425	-0.012680571292513555	0.01848103639602247	0.02527429866993564	-0.007869314632978951	-0.013817130706309633	0.011921879564123638	0.030427054076900755	0.013566264400450032	0.01479230509128923	0.006511428543181767	-0.005572381016372841	-0.005786564313889458	0.011626464638383939	0.009552099891112716	0.0010703151696229325
1558.	-0.007844379272796912	0.00986324942723994	-0.0017619534672315123	0.014584781758376648	-0.003705231631686425	-0.009669011196469169	-0.010050700384254922	0.004126729556408121	0.021389363286911385	0.00951375580186735	0.0031920214348273327	0.005073575114535327	0.004239309106483238	-0.004915773421333131	0.002529066684507164	0.007059472965368324	-0.009591883904095901	-0.018036561181877964	-0.016673971958584853	-0.010495496509193392	0.001739899331866292	-0.008560997804261311	-0.00881419750441815	0.010059907178118539	0.017199977033348312	-0.016951902274022903	0.025345188105876954	-0.01398738456560342	-0.0066490519013437475	-0.01589366803316988	0.004014328573402091	0.03167226620024835	-0.004540417681029371	0.0008787335636499693	0.02226418281922078	0.0016821379014168233	-0.009459893883640269	0.016415150001557285	0.025087717557380745	0.02343144808948796	0.013867124244270133	0.0005515961893086593	0.0040812886174798665	0.009207914119716075	0.005587839780598018	0.014096545288559496	-0.0006726662988899396
1557.8000000000002	-0.005774341837912412	-0.00009346249181829412	-0.00030856749093241634	0.007837884242111603	0.0027074560544679345	-0.01714150240015427	-0.01776341662659574	0.004747194733781332	0.031364895733724224	0.01564876208591155	0.012679556830383644	0.011051693274274374	0.004662079684311968	-0.0027618377087436797	0.004753482602452705	0.00812066046223121	-0.006855270935267833	-0.013567155500882515	-0.014494374703719183	-0.011245011585111937	0.007229988406524925	-0.0011700230801393182	-0.004865713003574966	0.007867063432142118	0.013230253688859352	-0.01950295719391646	0.030462803073261765	-0.02032191833051718	-0.018412840527121693	-0.008825889491933794	0.001453157070708366	0.020083886220063994	0.0015466662909378382	-0.008760950442563422	0.016114653027128546	0.0007650291677548805	-0.005463986242752769	0.017492601765120366	0.01634208016337161	0.025564827196106546	0.00962389126455349	0.006215684262829265	-0.004015381135361792	0.011358043483945484	0.002495494706489033	0.012185379079111214	-0.0030080035764854553
1557.6000000000001	-0.004413341777405442	-0.007990552968860828	0.0035265515054903732	0.0001599132447897764	0.008347736875482317	-0.019972301812071328	-0.017686176207157102	0.00253365447602076	0.030982352486265942	0.0158468810965262	0.02011270073543894	0.010661382595965604	-0.008357156437191994	-0.0004107528101115886	0.012290291098316846	0.0036783559952154863	-0.01352125087332045	0.004900677723832458	-0.01259477900369636	-0.007595477099900576	0.012682834523104465	0.0007390823297559517	-0.005083015111389698	-0.0017092402952595472	0.01738548222241164	-0.02296034355554932	0.03338793035403786	-0.01256945072187387	-0.0041584109747063456	-0.010802881761489854	-0.001049286908190142	0.018911927462730616	-0.004699354149098266	-0.007490191650010271	0.010746720776337199	0.0019256983464708023	-0.011488388128872854	0.019401770478577062	0.01754988101663846	0.01854719762889285	0.006257965532960565	0.013953518796636161	-0.0024822036208388036	0.001789738031925986	0.002267159001233686	0.0026044728267721477	-0.0026599996506892817
1557.4	0.0005553625290360523	-0.018017583684675462	-0.0005991851103592036	-0.00284673072184998	0.010428483460854936	-0.01384041691632716	-0.013889386760764077	0.0072599863884148285	0.024322048072629575	0.017298971496303075	0.021697498302166066	0.005600113045040984	-0.01104006393215801	0.0052600913917054985	0.010442995479198755	0.006111422287389155	-0.01763418391424017	0.011200631642188437	-0.006088886591029652	-0.0063273423576819384	0.021087223049633504	-0.0051038328803169304	-0.0012076294085470508	0.0035928607384488327	0.003380461495401991	-0.025719327592971537	0.025894176667596285	-0.016573467946404147	-0.0021678354326279516	0.010592982526151309	-0.002878050812631122	0.025941890346587584	-0.0062837455382351625	-0.018170846779476574	0.01250555332157023	-0.0007620534987622471	-0.012262079569090463	0.014972774517076055	0.021885715630524865	0.02168010039258832	-0.00001104777507310679	0.0055170558433533514	-0.006433235497690627	0.004475780004888328	0.018626494700246177	0.012207247243213743	-0.014764917149210521
1557.2	0.004394633447291973	-0.01620012599264573	-0.006123846441716921	-0.0011132876879115547	0.0149917750320314	-0.010745003450844308	-0.0075136502117354766	0.011960918187614323	0.02119617677630649	0.013807997984953814	0.0179969605201267	0.006523971932380117	-0.01364573541320206	0.01116716447798377	0.01219525038167669	0.009312859251545635	-0.008764969985020184	0.009976002436488976	-0.008489423529598488	0.0006748219707624794	0.015975297901961803	-0.0036137279948666775	-0.002780625150495212	-0.0008405184367530387	0.003880629969655527	-0.033747768646850605	0.02585569104622216	-0.01388432487582168	-0.005577850834859812	0.014354820749256533	-0.006155791246035283	0.02143740889915551	-0.015513118493148072	-0.012570745567830376	0.013739758809108988	-0.0020823903857261922	-0.014245349786732208	0.018808269758987518	0.021948853676330055	0.018061277106907078	0.004024683040888529	0.006072109561683192	-0.006148473497301895	0.011227814945596727	0.01673755920216049	0.011678790925782287	-0.013826663609770832
1557.	0.012412861721603564	-0.012922669623134595	-0.00020674181387495967	-0.0002680066265373364	0.013442380293433176	-0.008544181609380615	-0.010694618454015627	0.014394672097596161	0.015248103256599121	0.01310672599032921	0.016223300878693517	0.006408839835766308	-0.013931557175865842	0.009324348555081838	0.011550862421651492	0.006155104976619208	-0.008258231155748145	0.015917903256239548	-0.0072744024120601864	0.00478082731956049	0.012874053842504786	0.0036402465220125814	-0.007877215746579286	0.006970750178356722	0.009590315379515414	-0.029710440509985506	0.016725354767499923	-0.01474355935734563	-0.004971445127952604	-0.0037198841605348473	-0.006693504561395929	0.014694033602916844	-0.016442706988391172	-0.009757170186815585	0.0012754091672089977	-0.0022230823356298736	-0.010082959708774115	0.019442757905305887	0.016857330305235566	0.020402303707632404	0.0009001494411902481	-0.00009123937139491096	0.004390233460771096	0.001966598230864348	0.015043207724203375	0.015925347086850117	-0.0005716602786257954
1556.8000000000002	0.019742579138627647	-0.017543213039416305	-0.006842492903477402	-0.008089811368409748	-0.0027877956069294126	-0.012725150087020656	-0.01142172656583883	0.011965856322465225	0.013481639461160296	0.00884858883419392	0.013427075287410408	0.008879701469481631	-0.014005002868254771	0.0021714802966226266	0.003792801145672237	0.00963839411053491	-0.008549661641588756	0.022569605479963648	-0.004225838209220561	0.002281385634055969	0.015231249688103651	0.010111050960310015	-0.007786465672255701	0.010258811495165953	0.017970004982899412	-0.030838505691318192	0.015563158715897953	-0.010100827539358558	0.0029460818968167542	0.005280116699753595	-0.0032817725867107187	0.014137798065821713	-0.019611151023343563	-0.006599859970626042	0.0021682580180631497	0.013644146447885915	-0.011517611148384028	0.028987278771270025	0.010681359736740415	0.01959999307860519	0.001976899347773401	-0.006147374027979295	0.005750484040309993	-0.009967316082279729	0.0014149532530340295	0.025478855833304805	0.004041105384673254
1556.6000000000001	0.02260758408938569	-0.015600284477022499	-0.005905571775948219	-0.008447946345304139	-0.010474829111567946	-0.01723183896736853	-0.0023217779002637747	0.01482689708130677	0.014722243980784158	0.016094472786167813	0.013545967305174085	0.006887189916042933	-0.017329155668947233	0.0020039087184390934	-0.002358170005639003	0.01446738428378535	-0.006809080007034626	0.025685999785214755	-0.004628076763398119	0.007044248491361713	0.011217924196743051	0.013247676747657767	-0.009751163170687296	0.007803388699711299	0.018440795654245914	-0.024687404554836145	0.003291939639470461	-0.006701722322814824	0.002102425343471029	0.006172018714016949	-0.0006347509296933222	0.007701041247646822	-0.01919841302978108	-0.00993555863175458	0.004946114085829433	0.0239297951836584	-0.004755688502202735	0.033181159216071295	0.002930858315618137	0.02449198010906222	-0.0028013312483766858	-0.005591067865152892	0.004862586558478203	-0.013646440045590543	-0.006507328722747689	0.025617721443335236	0.012149697153946523
1556.4	0.012654010919320191	-0.017189738341685017	0.0033854528549953746	-0.011608915245223618	-0.010547869603165526	-0.018186758949944627	0.0032792983260186014	0.016541702768370904	0.01356185932156639	0.007918466319167167	0.006854114139639694	-0.00003383094098253233	-0.016564527078363023	0.0037010219442513287	-0.005907908370866946	0.013051817308463373	-0.006920647278295807	0.025200872495709976	0.001575776167441545	-0.0022284943404120476	0.008713020595515765	0.011565227937331375	-0.014372109368773242	0.007238339404321704	0.031518741266257755	-0.020004698379569873	-0.02020043461736205	-0.00025675625544641307	0.0016863817983413187	-0.00031842863060317617	-0.004838574606408318	-0.012415011392827208	-0.024628108262995857	-0.0070378679827743755	0.009939914317312736	0.015544849072489033	-0.004670874609064597	0.03250166186389377	0.016778868627601265	0.016067839586806933	0.00102067271033379	-0.010767271678579214	-0.009563714723987007	-0.014317914004356124	-0.012970714881595726	0.027336568960304897	0.03153344990806247
1556.2	0.014719250726953296	-0.005229123948559749	0.0070537300226219506	-0.0006561170406435483	-0.012908815758961226	-0.011622972918370436	0.0106715167136439	0.016238659907684444	0.010008855511721532	0.008867077878503191	-0.005428694049490549	0.0030686637594502246	-0.013288068818910459	-0.005470416461017114	-0.007358406926422273	0.014548275621948725	-0.006743744112525817	0.01854009824021755	0.012101227103147452	-0.011975173027988017	0.00835637342535382	0.003917149065493773	-0.008848008985103021	0.011649635233035163	0.02846489784540678	-0.016183510491729763	-0.020641782488133	0.002819391624228335	-0.0048871871668335716	-0.006171864019737983	-0.010018255984196447	-0.022303175829533242	-0.029534136225847146	-0.0000293312866045167	0.014802475563375272	0.011335935044188403	-0.007451432025931116	0.031249237401973336	0.017366115004820663	0.014205762288470068	0.0031621623890301072	-0.010021782395525475	-0.014155211177121327	-0.012695698398634365	-0.010012735265245817	0.02640614889684479	0.027575696037424144
1556.	0.006579297856276956	-0.003956565240601715	0.010419929493425288	0.004904632909612136	-0.017287645707699566	-0.009775220123002692	0.007220625039764468	0.014226830977427307	0.006239304655117139	0.014893844481956605	-0.006415042806221217	0.0001093781682305884	-0.013751954169288465	-0.00939313400093392	-0.020465227105940606	0.0158579924397482	-0.0012792566031329913	0.011372971218171725	0.015202262187710657	-0.009929827504236426	0.0009727990853686402	0.014257989170487621	-0.009808920653521461	0.016832291441859618	0.025630078314478468	-0.009631154822110218	-0.031191043988429246	0.0032130667381424977	-0.00551064846621163	-0.006909068512857139	-0.008419094332495691	-0.019473594257860473	-0.03128270435723117	0.0008041791075433901	0.013882424974729086	0.007864255614276056	-0.00990865909627284	0.030233604740688824	0.019221687825767855	0.015464774883002482	0.005035479742307227	-0.01739575936572135	-0.010684272500843773	-0.011222556349503076	-0.01037354025773971	0.028730554357236603	0.03145205692258004
1555.8000000000002	-0.0013517889497375352	-0.001855735329987353	0.012525010658831335	0.008494294163012865	-0.012464974203130483	-0.002860331159782134	0.007412464750250944	0.01144357125818254	0.00973404692365567	0.02099321070127151	-0.009355399178908477	-0.007031295164561714	-0.007185371705528046	-0.009874127283995499	-0.025137706263211167	0.013050895228006452	-0.0025961738261614476	0.0026162474234832284	0.008677173842686027	-0.0072790735763901375	-0.005202474468651967	0.0199804541236715	-0.006072761258853295	0.01819159082562113	0.03872990479149656	-0.007534372965152428	-0.031911827115773256	0.013101681295140567	-0.017685644811794386	-0.0036821921107223336	-0.006168625075594544	-0.02996865310038621	-0.028224465488255954	0.0046901731136053835	0.009869467658163917	0.006947522761466539	-0.007171591054317506	0.030592145234102933	0.014909946678586777	0.022638768950906222	0.005105933235481616	-0.018965595695648235	-0.005826472931500961	0.004487119728680334	-0.0025869039593906956	0.01637975473881418	0.028811581342847257
1555.6000000000001	-0.004048435837812574	-0.005340982564071527	0.013134799445319903	0.004208277990933385	-0.01748795632456558	-0.0024791441688176365	0.007000829566826067	0.011859537528960233	0.014180515566048314	0.02148295516527983	0.0012035640026754287	-0.009288267149291525	-0.009078094521896746	-0.010219176191435133	-0.022499748616329984	0.00556647293570298	0.0011739741245275286	0.006087640669584321	0.01062418359114492	-0.0015158368603699459	-0.010131396228670531	0.02189166064870004	-0.005231137044393429	0.01832020936444592	0.039561899727497456	0.002590534616705348	-0.03241303875218563	0.014372795579065746	-0.022618798071817797	-0.014575282630452444	-0.009494844159530029	-0.03816934279786593	-0.018875150564976694	0.00812293698100137	0.014434628399840374	0.009964404095661699	-0.000682988275776838	0.02074558704043126	0.017086491591026296	0.009847095868030965	0.0032845832572706603	-0.019575614243176546	-0.006290362252471734	-0.0018257619813445026	-0.00831587509949556	0.01236682743515403	0.040484739961293634
1555.4	-0.01986815254341415	-0.00970024639136353	0.011338955556630585	0.003992700180767699	-0.020443307657526187	-0.007662116590802872	0.015378823632963546	0.016065127946360593	0.008860049527260012	0.015377436561687446	0.007581269389708639	-0.009929372232106388	-0.007013495921663701	-0.00824934323489541	-0.029766363345676172	0.005622255829858125	0.0005122878079138031	0.002305061910914365	0.015519185231602565	-0.004679758548930743	-0.016130479028804236	0.01299381488365365	-0.007230869377523246	0.01619342393038653	0.040133835171231605	-0.0018668800229858788	-0.03298177993321807	0.023410078519996873	-0.025654200311659194	-0.014777327405523188	-0.009603802217768864	-0.023150144622418278	-0.01773186582809094	0.013685387009424864	0.0098009747423452	0.0026841974766267946	0.009655677422991569	0.014155950446748765	0.01771073294975858	0.004428560163914208	0.0023432547042728075	-0.025529430227425758	-0.007187612465523046	0.006257298713811807	-0.007806546797806963	0.007103680156956551	0.045388386489387235
1555.2	-0.0222390762151385	-0.002576744070882543	0.010645294676415944	0.010343653460294125	-0.007587268302769823	-0.0021616848390475702	0.020950385787247436	0.025954811639159386	0.006455264399964768	0.012126393206715777	0.00969879888865052	-0.014742502241367497	0.0004614712307296352	0.0027226860022792933	-0.0260947570918094	-0.002408783219702225	-0.0015902991070743096	-0.006912107238364868	0.004690626099185133	-0.0028548744088562	-0.02141917756653498	0.008744720935928856	-0.0053822029618783825	0.01704302700030207	0.044423218266815605	-0.007549726295107739	-0.04363155448199143	0.022303136259100107	-0.03378464433454035	-0.009466280381117206	-0.012067526937116114	-0.026906653987151818	-0.02309547763306755	0.011318394735081174	0.014793737373382243	-0.0022350460128776613	0.007821315029436872	0.006011230604343277	0.023879750551512296	0.0001575748567103457	0.0011602656984968044	-0.026929169530813486	-0.012289837565712893	0.014608392218323907	-0.007934236845337969	-0.002461884937235114	0.048421699818722325
1555.	-0.03223767240459006	-0.003731455303981683	0.010139175135107627	0.0034630438173040646	0.0022167841671295162	0.0038332564385823056	0.019308221197048652	0.027810472725676855	0.009384607258784965	0.003146244051699801	0.007964441258319015	-0.019206910054796605	0.01006218659806975	0.006909504050321487	-0.01888360418099471	0.0027148784725368053	-0.001869137101271368	0.0009380264897220611	0.009157087721635622	-0.0006490032337909636	-0.018012482996319086	0.00524038049610273	-0.0060466733543971425	0.024143621028085305	0.0326866793335578	-0.006775722927566551	-0.0441630861316086	0.02385121020323856	-0.03178940605365084	-0.006036336687781363	-0.010980716958767291	-0.020280308523764227	-0.022541330246375665	0.008727598093865306	0.007792839558719053	-0.0017362856808049078	0.0034966311929573307	0.003615449511076562	0.03363365426491245	-0.006738604062953217	0.0012668083873465085	-0.024023870284199184	-0.006086869056068658	0.01678780366298397	0.004734697767124266	-0.00436452868724655	0.037845309178093735
1554.8000000000002	-0.03478256144478799	0.00568504869669052	0.0047044170466826515	-0.0010924843337378049	-0.0019945905337227453	0.007897883453633351	0.01421593276982815	0.02606740693788759	0.009443001934575727	0.003641839112093807	0.00674314474667796	-0.008440206423817768	0.01176808748948522	0.00923951154713915	-0.014257460280861403	0.005462097042794289	-0.0005341316252012182	-0.011474543894661066	0.013904812520636758	0.004148226545103557	-0.017373654013581038	0.006165733641226522	-0.0064173944592554565	0.01723386099152656	0.027546775950187872	-0.013300339073917061	-0.04022832338469265	0.018387105539128073	-0.02793953024937567	-0.0035389037635508995	-0.010054848580744744	-0.019643636452153286	-0.020845553850794504	0.008696725939714652	0.011665439902396046	-0.004677560342469017	0.00525690276303052	0.009051590546527502	0.03519698243235456	-0.005084370632532886	0.0006574441139414425	-0.014219481421328499	-0.004302386096187576	0.021463714058374866	0.008434197753875886	-0.0075062220001657545	0.02309582796813307
1554.6000000000001	-0.03355240614408308	-0.0003222021044770337	-0.0018971512543860115	-0.003789492495222782	-0.008313003616802143	0.004773110006267244	0.014358411370388428	0.026339865523266	-0.005422070066107137	-0.0028134295717475613	0.004248949597592434	-0.010267707779844404	0.006952069399883946	0.023076003799685763	-0.011089187378792229	-0.00338478494014953	-0.0018522414970740795	-0.016169092225440395	0.007924491573145578	0.011164752378676835	-0.030264898336191733	0.004279069441820744	-0.004627064126659004	0.018074915957947114	0.017535856868803337	-0.005649209410998979	-0.023914324090535174	0.013925725115345934	-0.021442635717108825	0.0014200368337564213	0.003934016635715494	0.0008734163620341928	-0.015302917738479737	0.018291018495427972	0.017706286753033984	-0.0006706971505823129	-0.002616189701260685	-0.0007681897280484981	0.03318391043472862	-0.010730448342252842	-0.004305704458603631	-0.01083771723974162	-0.00006751048699996013	0.02337387509510705	0.01439901980090895	0.0047387264873915156	0.014216827072314909
1554.4	-0.034566122402769274	-0.0007824911071647886	-0.005875534845975044	-0.00565760803379712	-0.004335534239674907	0.00745340591223142	0.01790412210296406	0.03211376502997446	-0.004548263551906453	-0.013630428472310064	0.0008724495196493092	-0.013170967420556108	0.004889368867325034	0.02696317673114903	-0.008017533340678467	-0.003963708587871924	0.00021742021322817827	-0.013256112408802073	0.009253089403386105	0.012057128404094532	-0.021539027221545128	0.004108660068404229	-0.004796240060657394	0.018648278371356793	0.019426622153770272	-0.010364831918236585	-0.01789907352167577	0.014007013581094825	-0.01724137203191188	-0.0010976023261447159	0.0026861366193779634	0.001158222193498524	-0.014290470806259845	0.017457846107256182	0.02226549187076136	-0.00033442553790086107	0.0009059155324427425	-0.010816606838097294	0.03365654257006468	-0.0077714080506455655	-0.001494225644396664	-0.009811225086940295	-0.0016189415966995602	0.022325977955501668	0.01939782827389835	-0.0006025980619348226	0.0063222126284045044
1554.2	-0.026408744068407243	0.0011109127074007473	-0.0029779915154341486	-0.00797471007550101	-0.005186769561036207	0.004885224420510031	0.014729092077537724	0.03504382254229964	-0.003257975693161734	-0.016085842099766545	0.00018154712372009914	-0.013214471878663803	0.006345658397290152	0.02272742366633685	-0.01356180432541316	-0.004351850071464326	0.0037076964728791507	-0.011919563503149537	0.010381807523788023	0.009969926723269405	-0.029762961561040188	0.01106166844896192	-0.01078626031139816	0.01620059360472954	0.0095543718681512	-0.008691672047736278	-0.019502138706080075	-0.0013318566103022724	-0.0051298416072269905	-0.0019068246217468592	0.003134621479760707	-0.0030580466808338615	-0.012912298806357796	0.014320272020165527	0.023189710607040268	-0.0028297785042511706	0.0021149442805995615	-0.012147783370756397	0.025588665417037082	-0.002306762427010097	0.0036551159899180126	-0.018239068070364517	0.0008296862304089733	0.02061050752524353	0.012857797118747181	-0.0008248136381577468	0.014347032414338086
1554.	-0.01861654526400635	0.004003988817578122	-0.0036274593086076156	-0.0018987236915328884	0.00014226114470739767	0.00937761023065651	0.011816097975108113	0.03805632223096642	-0.00414423379943089	-0.009275048147197951	-0.00825475434725199	-0.014221713906113164	0.0012204133364308774	0.017412473076553272	-0.010553901643244414	0.0019620928433223966	-0.0009978901339269281	-0.007063532906187288	0.008113152355127344	0.007120038825399663	-0.014684831242361604	0.008000440867170536	-0.016098718223677005	0.024213726159550458	0.011174087784929352	-0.01022716588030866	-0.020587609208211604	0.005322318535013816	-0.0033400314592241095	0.004491641581198439	0.001383455976626625	0.01545875248155282	-0.01360270764760529	0.015610843604526794	0.015404269059237962	0.0009024527081146507	-0.0019519137281305938	-0.008733545934591833	0.02578740617945077	0.008998969590224087	0.011092887612947121	-0.024116890929162964	0.003425699572213974	0.028479964146007834	0.016006530513352223	0.003027471523046518	0.012412782004856251
1553.8000000000002	-0.009892737878805664	0.004672124110339561	-0.0067149927729675835	-0.0017468792817957515	0.003352563738622406	0.008484679284502463	0.004039114193078934	0.03497804477513919	-0.00032142451093666505	-0.0053940077750062885	-0.006502790474021995	-0.010482803070129897	-0.006926058598809405	0.017009271092483423	-0.008467271425569096	0.0007204323260706115	-0.004450103153032244	-0.00942896204111197	0.005387418530293028	0.009037202608357659	-0.012385708631117515	0.011638965972931957	-0.0073796748473683805	0.028135218163139054	0.004287459852536769	0.0021417410843703527	-0.015265904261874816	0.009562171875503199	-0.005308584505299356	0.016971396971184265	0.0033089496029510544	0.016651750047010198	-0.0158923844208596	0.019084425063170474	0.0172699436117949	0.012931693599711103	-0.004167738064715692	-0.00631196089305122	0.030947262748773286	0.014025466384856824	0.009818510929986665	-0.022975867600223267	0.002927814119188341	0.020341940410337718	0.014170264578231291	0.0028373374069644132	-0.00601470168498119
1553.6000000000001	-0.004955864132254937	0.0072799412688883324	0.00036205092247676765	-0.0005298040335627498	0.0057738862749104475	0.0008614460686224689	0.0006234662582152291	0.033477709854935776	-0.0015681877824271085	-0.0014581774165199491	-0.007625614076247627	-0.012770436645174691	-0.013082876885392421	0.013970081102772577	-0.004206175078922706	0.0041307721799629426	0.00248421838675043	-0.0030002381803980013	0.008283303708443716	0.015153554764431105	-0.01452595220619152	0.0021985915018836125	-0.011737920363448744	0.024541670488461242	-0.0020572436192000366	0.005283748478474028	-0.0068740651489132215	0.01081784874358767	0.001540912711601593	0.014655942619027893	0.006770621847925456	0.019703896396897017	-0.0089244555972424	0.018125102898080177	0.014835801998060219	0.014743865555626411	0.004770824041343097	-0.006394525173614594	0.02994544679644591	0.014825432565096164	0.007805574262709743	-0.01698020677656831	0.003399537591209135	0.017618623411846033	0.010922914783755061	0.00822002549707127	-0.012712460228725853
1553.4	-0.0026458692923739978	0.012042457381986924	-0.00598207320670304	0.005108343379519685	0.0034267458427923543	0.002909405674052273	-0.0012016410270705405	0.029640395045832886	-0.008120928936696095	-0.003659457037526336	-0.008250198912912093	-0.007685126548155438	-0.017889870276643793	0.011539416665832953	-0.006800753229671957	0.0035437233803364367	0.0028799003937827186	-0.006725594318810937	0.00422411447886731	0.01112278811988636	-0.019758915864750006	0.010599202709315607	-0.013753094322600827	0.02344216458414558	-0.008825260579566367	0.0038418430949656627	0.0038000125437356647	0.0001825405034770977	0.0002546196902461578	0.007627663847976478	0.0008090589774128811	0.0023215909151452514	-0.005498936653703603	0.017934337238712964	0.021439957906352416	0.008221514380193605	-0.0003903711438994779	-0.0038141776301645718	0.02443888154774668	0.012420146788557568	0.020561842302534175	-0.013809613747606137	0.005332608390383689	0.02078483448871247	-0.003549303430597504	0.014236339478807461	-0.018484314087784916
1553.2	-0.0009331114634398621	0.014458229721826506	-0.009459040706921324	0.00579617073172463	-0.0007177866653570187	0.005018821531554002	-0.0009788953450982937	0.03151389840604146	-0.008212275699844247	-0.003499119920240206	-0.00847083504321224	-0.005079850382965858	-0.024998986148906426	0.0037081304694934532	-0.006878800770274196	0.00007652977816616589	0.005335651300494794	-0.008468370279839814	0.0029416222918630143	0.011741517226557795	-0.025697696181772037	0.013411876435420567	-0.011734826805106926	0.01838323341271366	-0.003636455194734609	0.006906985021438296	0.005615453121042167	-0.013176865905396424	0.005927993255627044	0.0073683433852683045	0.004661165685028243	0.0006176864028976114	-0.004262554519312672	0.019455629406684216	0.020731455658815238	0.009531727924186214	0.0024803832699609066	-0.002048524905755778	0.025131375510448847	0.008148944587323962	0.023342403317315425	-0.01639725222594097	0.012003451669036406	0.015411151899224516	-0.005619801578069715	0.013474940448094578	-0.015223119181942302
1553.	0.008251545957477239	0.01967502166953176	-0.009828212748817984	0.011856769312945757	0.0029363961635007203	0.0021517307949760777	-0.0015966393874603767	0.027685750164056368	-0.0038697883405931707	-0.00582580878304681	0.002288840121025873	-0.0047822588137428216	-0.029945360123467917	-0.0038253695217494122	-0.00837113758044668	-0.005053617625719387	0.013091207673937781	0.008117981958409343	-0.009982360637317996	0.014942049374192764	-0.024885592476861538	0.01199654638224357	-0.015095376004941848	0.022484028272926546	0.0020282975083789033	-0.0003521678408881005	0.004765851574184024	-0.01315225495602368	0.0032354540110945194	0.0061099259195141024	-0.007152481562539057	-0.017956901212472464	-0.0038213486922368807	0.019264773787371216	0.008896789055211195	0.014402315791773842	0.008934049950641093	-0.00378012808916489	0.013803726099531158	0.0047803917627546174	0.02999670358297218	-0.027568000366112115	0.012246568720947561	0.014715997668290563	-0.007146655657459598	0.007113266044434312	-0.017471017887734017
1552.8000000000002	0.011149841424635022	0.017582184402419227	-0.005755061547141728	0.012339420013081021	0.0033834029550093665	0.004420860367038362	-0.007307652145468459	0.02577250833317445	0.0033311134610112306	-0.007091492584374662	0.008388514337942549	-0.00009447696767821834	-0.02862973977972913	-0.00995151293871048	-0.011362682682016935	-0.00011696951926834929	0.011416769276182988	0.008092870379407308	-0.020350817774381552	0.0203210863412013	-0.0236032525881873	0.01801854245574206	-0.012429085127476824	0.020561711679968474	0.011904589499071165	0.0009400453774109852	0.007938799882323358	-0.017615338005416484	-0.011122185003679301	0.01267031989516891	-0.00006974104298319953	-0.021732673513921635	-0.0016242189167386821	0.019805585871716935	0.0031145640836325312	0.019477915482317445	0.017042293405218633	-0.0005734523157468181	0.013896021054088227	0.00469173660585563	0.03060807338081047	-0.030189271887231008	0.0172438848556195	0.007432422643903874	-0.010468520600031821	0.008891625270281315	-0.016430115534456485
1552.6000000000001	0.013141720536898879	0.028719709385285463	-0.007261213617394988	0.02158321106383508	-0.002273745096269475	-0.0000642727517644565	-0.006213446196918197	0.02339991216314439	0.003522294785972296	-0.006161876407011287	0.006422297951788548	-0.0019779065932883956	-0.02590592963022181	-0.003678386169106393	-0.005687135576974694	0.0027770415163591686	0.01705517726927526	0.009443786928437397	-0.024466310878099185	0.019032650788141012	-0.015476490712893998	0.014459465166743886	-0.014758717141173045	0.01778094205033328	0.005506486714432262	0.006508881279840005	0.014704270408442525	-0.02116360072438872	-0.024001473960714108	0.008913332719468401	-0.0056427245989755575	-0.019447373411216294	-0.010389812056972852	0.019499662395311475	0.0018195676123922329	0.021822672034296265	0.02109928551771906	0.006068294709634739	0.0191284798954791	-0.0002074473374982228	0.029414678399036907	-0.032568764073633495	0.015331833806252547	0.001431488823746103	-0.009344390870101332	0.006386690198883592	-0.018808941881405885
1552.4	0.007395954774860164	0.0338342867011755	-0.009091689261812247	0.01587013013098482	-0.007291604412218561	-0.007848224990208088	0.00020880515477113886	0.028058849940683982	0.0032933205332914273	-0.004800621608993137	0.006895415776937434	0.0006721208251488592	-0.02137555173705446	-0.002036856346691246	-0.003349262184630748	0.00621167482211936	0.021914072451338706	0.006627662551075248	-0.02061205848244938	0.010233287256488222	-0.014965059388046405	0.013480717599461617	-0.01507977961610447	0.013718589709518853	-0.005584077797442267	0.011496792353121179	0.010330500065468678	-0.023917612906640757	-0.0309041398829649	0.013295165982617731	-0.005420132942566386	-0.020413130562376147	-0.005869662334369769	0.01521001802762016	0.010324769805772717	0.03264633593477627	0.02355720585389027	0.0069159497116530405	0.014711033899005495	-0.008543893966469738	0.02727256284346291	-0.027187129312883654	0.011375064710536583	-0.01054385171775054	-0.011064757049863145	0.01476815264522493	-0.0165657023433056
1552.2	0.005881496575515618	0.034853239886106446	-0.009578488133188382	0.014152711541853958	-0.0083879464825127	-0.010593087737810298	0.009382116378924811	0.025979883487069404	0.0035983675822956708	-0.007388704026902636	0.007700594666495592	0.0030350141158213984	-0.013499663130737125	-0.005138134449199771	-0.002047805060850431	0.010291875493083935	0.027289447685591228	0.006515727511669756	-0.013505959451869325	0.008573267597598836	-0.022551183990208324	0.007993763220090395	-0.020122979608684574	0.012309888760339604	-0.00966242560920776	-0.0009799188879585448	0.009128553216981536	-0.030989904359767846	-0.030538007788149385	0.009088632704236686	-0.005611688920222452	-0.02545569104695206	0.003988999559432301	0.010064378223568256	0.009350448939189002	0.03417570362846471	0.024032983931755594	0.0048752392981138305	0.010262026370934972	-0.004158094371187404	0.023174789731648226	-0.022147076545702814	0.004233438511195648	-0.012457506089567676	-0.01775752034821045	0.014228646288032826	-0.013231843333503182
1552.	0.0023640949039994545	0.034344679556073884	-0.010812019431297957	0.018019150007787442	-0.011145237202542041	-0.008931889202106424	0.00423288128151541	0.032108932433688744	0.0011509756687429797	0.0006170498858154323	0.014125718569797656	-0.0008706600796936498	-0.009144057931107317	-0.005698712309963543	-0.0005073242349095141	0.011093677169933194	0.023253712495129152	0.005417978852559491	-0.009976402791296801	0.007906558842110913	-0.018437606740211342	0.007513877458561306	-0.0191627871645027	0.006745485894024837	-0.007820587234716713	0.0010996564369648134	0.005950410521518173	-0.04175387982814694	-0.03710792422511006	-0.002961155787331544	-0.00009080230277053807	-0.03597429848467589	0.01914190880428508	-0.00801730452994639	0.009470900717228288	0.024056997201222268	0.023729959434774094	0.006170023022075221	0.007668136782683694	-0.006289763519222845	0.02906344217820098	-0.020897653324698978	-0.0029789823802622	-0.010850723620633823	-0.005271512578784882	0.014987369631815907	0.006595991129905392
1551.8000000000002	0.00137627078579718	0.02805175500122741	-0.010093221864860861	0.025837917067398943	-0.018742433621993956	-0.016911715676085105	0.005981705691713062	0.029657445009266255	0.0052075718177648795	0.014792176019518075	0.013234744795271326	0.003469989675783419	-0.011642297528611397	-0.004914703540379349	0.0012722533981840895	0.00798343143709495	0.01785652557771278	0.008100870291466951	-0.008602072043077762	0.008447558123589423	-0.0019066908714944276	0.00892108497485489	-0.012923602179918411	0.0019282269038085143	-0.009998878653930125	0.008956627497141118	0.0048670875011557705	-0.04357952408424645	-0.025453667965123192	-0.011445076440307499	0.004197032909173923	-0.042375527310784346	0.0318651370923372	-0.018400520176757463	0.01542548629735679	0.017260561520305605	0.03425328967224545	-0.003949087758443201	0.0068193167642854385	-0.002652541331652792	0.02720354039455244	-0.020247964383193158	-0.00497795335238107	-0.015146341772825403	0.006726876433046162	0.01239491992426174	0.01664449277677136
1551.6000000000001	-0.0027575662262463827	0.025458123882169535	-0.014492883876607222	0.02928226634282532	-0.01923940377187807	-0.020884601117333562	0.011307919716119707	0.027894622553213896	0.0064791335650057095	0.019784351869844733	0.02372654040545498	0.001206656414517902	-0.013838576097371479	-0.006212418452022353	0.0011133596422390833	0.014216632698131965	0.014995340120316347	0.0023549152155699646	-0.005748437768268134	0.013751895097436734	0.005446648640357657	0.008985257764122458	-0.007913981464204689	0.0006636205375754399	-0.018156760907133307	0.006934721330190271	0.009925801801103872	-0.039844988572190626	-0.031432177454824614	-0.014492456091240348	-0.0005573752221776451	-0.04462930072537905	0.036242216501376046	-0.029231074956699386	0.01745658724919627	0.014420277161739659	0.03599996612699039	-0.007158341052595882	0.0044738416188174965	0.0038560389500422953	0.026441172323902657	-0.017108887476244186	-0.008459441408400988	-0.014010618915585879	0.012713131792315544	0.017623650261115092	0.0215390655470488
1551.4	-0.0010229304201153173	0.02484745544636779	-0.017344138940800488	0.030118674481661153	-0.019924946297662994	-0.017581467004522056	0.009816163655936431	0.023347020689993774	0.0008266292592847832	0.02448125210437611	0.02282596910032186	0.006432606963204032	-0.005705956424533319	-0.009625158527422626	0.00857640812998972	0.01445285139191855	0.011142673606671242	-0.002908139543914553	0.00026373980849038616	0.0140572401998681	0.010849195410759734	0.005391228328320375	-0.004739596784362402	-0.005444128540071928	-0.03441750256634062	0.011489539878603574	0.0054404430664584	-0.028346401268969274	-0.029655626266308823	-0.0011248063386082214	0.0064965359467786974	-0.03297572992568102	0.0319399211614356	-0.02501257560229886	0.02062957718887142	0.009203305695753231	0.0354207945974413	-0.007460337264427513	0.014657693631184122	0.018177443789669647	0.03448757113605292	-0.014638915212150605	-0.008680155266858197	-0.014132206820293716	0.022786357093776098	0.011596722379016827	0.013528872052793626
1551.2	0.009690071887118594	0.02310497814553169	-0.01194730990158948	0.028668090675789678	-0.0235316335445932	-0.010022967300803971	0.009155808068228393	0.0278339545911797	-0.0015528488358571824	0.02763436943233842	0.010038623341390003	0.004234348838116971	0.0004604013844833554	-0.003370698450931329	0.014177350269772033	0.014408488178983943	0.008972953715547878	-0.002243723402462778	0.009414286546492978	0.0038431976249531843	0.013727312764269653	0.002275536422373301	-0.005779692677657788	-0.0028944747095830748	-0.04541931665052413	0.008051100224623882	-0.0026490634368413024	-0.024179207229393197	-0.020513713215649237	-0.007547538992854905	0.003622219876490921	-0.028255674353690217	0.032843775301272776	-0.02889203191936587	0.01525533731182499	0.0071745464077179934	0.03332888550172345	-0.009401488504796506	0.009604871994649912	0.014526787584686866	0.03732388854605886	-0.006403111260790699	-0.016357317794135344	-0.008250758873113828	0.019896520732541088	0.010595832015212544	0.01088044038135977
1551.	0.005973330393674817	0.013811046523534449	-0.010317723806562625	0.027311564793896542	-0.015849709295159897	-0.010536325567562933	0.010524173157154355	0.028231771070870146	-0.006117088549066528	0.025747941008100194	0.00827383649900469	0.007483942386241064	-0.00464028652310664	-0.013617209647466356	0.010301680137441286	0.014654920424543666	0.014205259014694023	-0.005555259333985034	0.016858984973760042	0.013987671886977308	0.006253010626876798	-0.001091485207567843	-0.0015428256691351555	-0.001675509997113396	-0.052009945596163475	0.012607612306112768	-0.003968421015006694	-0.01841915272793678	-0.020414370475777106	-0.010559804135661545	0.002051019248184544	-0.022935803735928306	0.029781425622041162	-0.023145561769858766	0.01887643464342761	0.0031504990126052746	0.030616537369238205	-0.010412684947199888	0.00599442379359769	0.013617610318774731	0.03494792732827061	-0.003176272474736946	-0.015838898677940385	-0.004972294990955473	0.014989893327307813	0.0054884501451702645	0.014131552753952744
1550.8000000000002	0.008941649950821794	0.013620384294030091	-0.006693625938529337	0.029634478590050514	-0.012694969282310191	0.0010088752560798145	0.009985387558854775	0.03012810296705025	-0.006078024262740989	0.024639557151017136	0.007943807327863003	0.00653991243561218	-0.005164860352835927	-0.018935790537089252	0.014912963404592935	0.013085706574765004	0.01542623408965357	-0.007839092800545478	0.017567746918250384	0.022970304529161656	0.004074855580654874	-0.0013277123624054299	0.0035234000856256904	-0.001166346212459433	-0.04468483866040818	-0.008787889897336688	-0.010623059006916758	-0.026458888868890692	-0.0025073760081737724	-0.01991670863262845	0.011799122643054702	-0.02485957546421069	0.04472413071354654	-0.023756067637805862	0.025141308210092993	-0.0051724216504122475	0.026143964300971132	-0.00758828726324743	0.013730201646796013	0.0145623153703403	0.037211624264375076	-0.004409208845900498	-0.0030343175355177225	0.005563909818993785	0.005285990931016144	-0.0030974247411891323	0.025127751962403168
1550.6000000000001	0.006932569191582063	0.01351452339742126	-0.010085404277977428	0.03205892387390355	-0.0159949636357435	0.0005654137469851907	0.0023838536403143814	0.022253691901045713	-0.006722832221493537	0.02161722145953217	-0.0002860871463881052	-0.002296488888606194	-0.004544261151511242	-0.025557587233822014	0.017189641802553873	0.012283047790362583	0.018170215729649632	-0.007958546923783236	0.017332996182514042	0.023610039065157084	0.00371652224639672	0.005917357678562577	0.016017509983949622	-0.00873304631094046	-0.038501054561211896	-0.009562148496379515	-0.01786549526042433	-0.03003711057587691	-0.001620438613172686	-0.02271820592318466	0.01918770594853689	-0.014234385328216161	0.043198911188920656	-0.022440763196428414	0.02794999486823457	-0.012385855015847543	0.018338734198072585	-0.004104099230941724	0.014352990681082043	0.0056156095294686145	0.039296577482268995	-0.003905756534078373	-0.004159147686196986	0.011829363595680051	0.01202029120164149	-0.006455204476667689	0.02126757519922782
1550.4	0.006288817395057551	0.014140182583244822	-0.013814270738254327	0.025904432169025066	-0.012763066623793779	0.0030523893296481057	0.005368600105525157	0.016161163651486957	-0.0021679327893715764	0.01777173873073377	0.0038841470932236217	-0.0009578555768603061	-0.00655799076125698	-0.030937172226075078	0.013279840110699735	0.01430520706639374	0.014506152599060908	-0.009813403868613428	0.021938347358740253	0.019874474656304483	0.003407689735869756	0.006149767974495926	0.023432037017603657	-0.003942098972041828	-0.03237323088522979	-0.008883824688273147	-0.01743456923508175	-0.03073108415981008	-0.005690999395345005	-0.010758616935087513	0.017384038283615788	-0.015262974875716706	0.037499822547773225	-0.018146497837947126	0.02318695144362648	-0.008185457789524706	0.010320007642068182	-0.0016193543921194592	0.02380461756261439	0.006711489173276673	0.037397432051763664	0.0010078573462749822	0.004617857782553657	0.01775133801057763	0.005889794087041981	-0.005251029538998041	0.018874836281347486
1550.2	0.003835997506117032	0.02238349622715143	-0.01770549292623423	0.018551163692440267	0.0024500933815098367	0.012706426666230702	-0.006548275969032709	0.009634001256786049	-0.0009406025123704311	0.009392084561852362	0.005631698686900707	0.005100598753636275	0.0005032270890706782	-0.029420681305916727	0.012310735335656686	0.021558363715235243	0.009011607172756628	-0.016134184630105932	0.025613323890526625	0.022924616859929053	0.003063970600855432	0.009068318349251724	0.0255997612991005	0.005666886185555868	-0.030176177164683616	-0.017211531923085204	-0.024858969304335732	-0.023451314577087604	-0.009856092482983754	-0.01575716658470415	0.007008388143310143	-0.007428177302833678	0.032462760889834144	-0.0025152664771177662	0.011511897029071284	-0.004596701572060589	0.005472371984549694	0.005934079095967854	0.03715156697577756	0.010692406693659949	0.03668661909735357	-0.000015610426796534598	0.007096961081775641	0.027830211996466774	-0.011447753302399234	-0.010076353762253343	0.005198957826748249
1550.	0.005926745842233755	0.030493138957482693	-0.022626009403897224	0.01600290705465252	0.005558145959899792	0.020315096122299717	-0.01848838320647239	0.01140623334842121	0.000756824815259877	0.008349258587836698	0.003994963990759519	0.008983943404811725	0.0009974995744279774	-0.030147702076981968	0.01066581878579509	0.02477510707293624	0.007566018772747761	-0.01778881939564271	0.022679678046022892	0.016558059689052808	0.001184079457845377	0.005787902703310841	0.02250080183336611	0.009504657925674526	-0.017248661946800588	-0.01974471399038112	-0.0313487365245835	-0.021584836646639634	-0.008028951400438852	-0.01481916523627381	0.007548264402960182	-0.006454954663036984	0.026505143168266767	0.011896520180677583	0.0038679777000666486	0.004804658325597247	-0.006401291748802679	-0.003286206966710064	0.03532092277251192	0.0019094470316740643	0.03150727914223075	-0.0021479017267629743	0.0043441131819178195	0.026038625436163105	-0.020157304432770466	-0.008736729242134627	-0.0006428297444090068
1549.8000000000002	0.013105770684361284	0.02620156248171924	-0.018845872518013156	0.014675565290291829	0.004806744148467172	0.026263843329167764	-0.016274573719049275	0.01776442578055402	0.0003860146359695218	0.00008244119125870273	0.0011827445859053036	0.008409003223909016	0.00005967326442744898	-0.026855314033855635	0.00810474334244076	0.022072191652509225	0.013109406823214998	-0.013747212714772259	0.02525694516535144	0.007616611963276668	-0.0066393148043420855	0.005942449924696673	0.014540717859454103	0.014951451881407247	-0.011457831768431674	-0.02899077191587286	-0.029570903435655008	-0.024063385123084598	-0.008604685118354022	-0.015502185246363258	0.0050686834397123525	-0.009177594725939719	0.02999010437266791	0.017005708871515497	0.0053909173017547656	0.004275939652931042	-0.015065327249390248	-0.005950726980801564	0.03357974247498192	0.0027233494500545907	0.023116901626967366	0.00430292295415767	0.00828296948613264	0.0203826570249817	-0.027820418013389955	-0.0038478690335424126	0.003028147748952652
1549.6000000000001	0.0011261629168600861	0.03226052625979845	-0.025186369147303045	0.011103325917954833	0.017368732012675924	0.027086591088724465	-0.015400239638688955	0.021355769598400194	0.001091603841103774	-0.007802808465746837	0.005508630579897714	0.008298244711091921	-0.010211994232410083	-0.03245994927026426	0.004300023512560706	0.0220116490575898	0.023022056092429424	-0.010576840433164496	0.02826405363273547	0.012375597738868245	0.0005033396926363411	-0.0007294922886631117	0.0159159289649941	0.009834635367933397	-0.004517973588416962	-0.026509347138447388	-0.024125496382272328	-0.037849931279365534	-0.00868197439464052	-0.020699904141097392	-0.0020571218804873513	-0.012862632323095865	0.02556002402971665	0.01944808060865936	0.004758761639814785	0.002483963690486854	-0.02425466837704124	-0.0005066202742113302	0.03878171739458473	0.0010028356991420454	0.017819223276362015	0.007269513939230299	0.015135589659046114	0.015032548946584661	-0.03089231586322118	-0.00391913171753869	0.0018189599054802743
1549.4	0.003010868915922142	0.028679454555721542	-0.023732513443713125	0.00497528138855174	0.01714671521725424	0.0327233997233495	-0.019986222595976322	0.020285162823681098	0.0019589200783909754	-0.011965160502397374	0.00846190944517836	0.010523039440530096	-0.008483902225469424	-0.03250213365894311	-0.0017591785685508931	0.02297198220259133	0.020831036217192428	-0.008822040443742222	0.030762764985330277	0.008861514623943233	0.002302219067616905	0.0008875062372249038	0.012703475876108343	0.01493135047148935	-0.007397587041997326	-0.03242421838150787	-0.027908772086893914	-0.03998062928485184	-0.0037711536736712717	-0.021908983862756654	-0.0025346143861091244	-0.008933118075519737	0.02135437581058342	0.011528316225260784	0.004720151854797816	0.001441262681027197	-0.02629571445946569	0.0008156353804823856	0.03894491260277694	-0.0009560334374713413	0.015491341299655648	0.0015060522610178737	0.010773565712114266	0.013325481875397739	-0.02623235444500583	0.0003148124274904267	0.005115812400387202
1549.2	0.003111889940893693	0.029770348222619973	-0.02990113639451617	0.001974915515794395	0.017932006520804452	0.03259299853303945	-0.027248313040770522	0.011530064060719703	0.004689789105775925	-0.0076482291566182595	0.01844090207834576	0.01409975043498717	-0.00511974140529782	-0.026596478480538706	-0.006247783094510566	0.020316011049405936	0.008855679753621509	-0.006605094646200549	0.02668143294106645	0.0006393923434928454	0.0069564414857264025	-0.004005488757723588	0.011988564473023117	0.0199964892039091	-0.008609286954202669	-0.04028592062941961	-0.027226945724134442	-0.025042395917567836	-0.00167836568147319	-0.016206285765989207	-0.01322718981047578	-0.012480263634109364	0.01282492704551709	0.009550252304177796	0.00850718168735957	-0.00011714306506326009	-0.02340661608150745	-0.0008368416225047341	0.03008607585903487	0.000706145520817256	0.0048306000644126835	-0.0038791941226299265	0.010155466309447421	0.009158754541146194	-0.032058451739293115	0.004728389486075552	0.0019443334709882893
1549.	-0.0044702627622007435	0.028984403187735673	-0.026088364101075918	0.00032223102188309465	0.016461566754525637	0.026675480947569438	-0.024816780948855248	0.01447321146471067	0.007456996335364553	-0.009179677044040416	0.02496230896524532	0.015255781394155218	-0.005249660809589998	-0.024734275635561	-0.010486407078830475	0.018817418657645562	-0.002329350923841675	-0.0032167458023649605	0.024732710871665058	0.003448476814429634	0.005740254352907346	-0.002437900246060146	0.01095768506558331	0.02655324983978967	-0.02797350412916519	-0.03212344983743975	-0.021651695179768508	-0.024791411028996332	-0.00885193368552004	-0.01315925177635328	-0.02184630474549734	-0.016241032318425067	0.00295320926116889	0.0034513225388567606	0.0017791710522684322	0.0006266964355058016	-0.03128013521500105	-0.011622729421287325	0.02711111351252511	-0.0029866665940079004	-0.0028415360848106984	-0.0061444463370058724	0.02235973302399481	0.0010744532198068606	-0.03523625036671885	0.010058415184369871	0.000617900392630651
1548.8000000000002	-0.005601657814916566	0.02769654354359103	-0.0263845562325505	-0.002570061839219573	0.015269420735208098	0.026292478681133335	-0.02336516883934235	0.016608971443325796	0.005067739882217965	-0.014433793943789349	0.0268390481704754	0.013941901847457323	-0.0068906719532375585	-0.02260649075837981	-0.009595280290322814	0.018028692281610012	0.0005550048020107988	0.0032377604732421617	0.01574566269128921	0.006931933748117037	0.01118536547653697	-0.00482987912257989	0.007424191901082332	0.024644849743132472	-0.03297933349080725	-0.025585109247656328	-0.01833114946546593	-0.024985085520373172	-0.005746024841971582	-0.012677640141250696	-0.024827896879048156	-0.019647515360140828	-0.005296138061190591	0.00005440835289681588	0.012175716618316693	-0.011625685024848832	-0.03214552103227013	-0.015762618321902466	0.02042747746858156	-0.005105991885967535	-0.004866617302106706	-0.002229393518413657	0.021493066457484698	-0.0027639682295502533	-0.03873662002248104	0.01731846290695495	-0.008302066795418039
1548.6000000000001	-0.011734070114277016	0.019913062014793058	-0.02300833164336227	0.005353849997866581	0.010939676698377412	0.02829535151179713	-0.015610926655616966	0.019550831484350058	0.007805674815743521	-0.013139416877305445	0.019018894711847378	-0.000039821796051338316	-0.01453468587405619	-0.02080046413556386	-0.010489564070509775	0.013918328444720763	0.01160986795701531	0.01077637835537436	0.01417092998004481	-0.0032149969760247804	0.0056453681271197	-0.00798000214778605	0.007276299781662222	0.011606639293909251	-0.0331143196070548	-0.01769471746931493	-0.018763562083897296	-0.029344127930055634	0.0026127828871394796	-0.004274072909071379	-0.016118230707824036	-0.02282032279040446	-0.013838273319071713	-0.003295247144480006	0.012700416481204919	-0.016031008609803842	-0.03743094422033143	-0.02091012120047946	0.009833400698921899	-0.00657846938416507	-0.008372268587476502	0.000041078438906789435	0.018478500444824582	-0.004565248226456517	-0.03524925292368142	0.02052923248403323	-0.0070143406047651615
1548.4	-0.010537678605834773	0.016280951551514832	-0.012844863068714324	0.003628250940711228	0.00426596211520417	0.021348607294832084	-0.007774100951000689	0.019991443968189325	0.0072350981876840885	-0.016495681368190337	0.009937769129304731	-0.001704035714830804	-0.012725791037709523	-0.022241594914470045	-0.011203471515736568	0.015935621596400374	0.015228456192232094	0.011457652132889079	0.008906520698627896	-0.0032485141528199855	0.003958009523037027	-0.017891200167700745	0.008711218442461267	0.008246791566644233	-0.03954751641341802	-0.008937013015993532	-0.024256623780062103	-0.03719990110772563	-0.000788172998821712	-0.0047476234743174615	-0.024448617188423224	-0.019148082753491474	-0.01846397110555233	-0.011124389115482249	0.015984446066301325	-0.02437434198329331	-0.03757716794189346	-0.011662867427686682	0.007128881578094722	0.0007360289398906935	-0.006630856724854449	-0.0013444960354146134	0.017942527988979773	-0.004006892327873161	-0.026032735947509728	0.011513762281651943	0.009631529607148583
1548.2	-0.007667826619326041	0.010793572973795438	-0.01027351998963961	0.005180135072113783	0.0008638877112931801	0.02034562086880685	-0.0035805287461167365	0.01987115725620213	0.007843152048848974	-0.015389487141845239	0.006063564789429224	-0.0025954888012844823	-0.01114757549760274	-0.015155886943480941	-0.012622943966035617	0.014058839070388305	0.014398304708384184	0.01658522883842239	0.005088307384360988	0.0019852557838439125	0.007274541622171515	-0.018667441927353853	0.008963022089790218	0.00637532300466505	-0.053273434599877593	-0.018690749546945773	-0.042094836200054116	-0.05377427832546765	-0.007428840501985641	-0.010850023496377032	-0.02290809188511769	-0.01871234737441362	-0.018229077125885805	-0.011408180719998084	0.008077119725826231	-0.019747027737811826	-0.025150239866271237	-0.005539583903267745	0.008571073431829352	0.0033977802654195305	0.003022108575171377	-0.0018131034870520666	0.020917012851501663	-0.00901431414517713	-0.01961348594763072	0.0096333984279899	0.0063348318036128655
1548.	-0.011003838728513139	0.007685146156188737	-0.016274488748422748	0.004760156407780074	-0.006912609003314929	0.0020324809478731165	-0.0016948837294821673	0.021164495140482777	0.0044833440315822605	-0.010750664872867681	0.006014951752572553	-0.01407064587394523	-0.014533552787375136	-0.008548709100025968	-0.023227312002565184	0.0011625786111490303	0.0006001629074816111	0.019286583705231914	-0.00405066594525745	-0.0031245099720683296	0.006005427489483904	-0.007443629274557242	0.004521190483746614	0.009175961216626064	-0.05913132351795756	-0.01984405177411031	-0.05131996121633131	-0.05939063647145405	-0.016337013871988482	-0.01962214950725091	-0.016250663417836896	-0.01394379382495498	-0.02009118087725104	-0.012521219216276096	0.010367994471962861	-0.01850033397781505	-0.01965410636528603	-0.009248185435442384	0.008914914640356967	-0.0006245698249389512	0.0024038955521246694	-0.0028026193207379836	0.018780536712347355	-0.00957009412105471	-0.016603114841426295	0.0046753271793443804	0.0064240886439176
1547.8000000000002	-0.014058984154475904	0.010825953562562737	-0.014850561841775339	0.006515356991929117	-0.01243345396014656	-0.004818939807502329	-0.0002783572881788547	0.019068262994246854	0.0061949989646981115	-0.009603558064687134	0.005497715523955159	-0.014196194481417356	-0.011830025964029342	-0.0043828507673171375	-0.022612667599672134	-0.003222080386655417	0.005100928796319371	0.020067129011942134	-0.009841346435284557	-0.006254590901795555	0.008352555066181119	-0.005209521341550529	0.009761608452090214	-0.0009924868699755492	-0.04583214832659576	-0.01958267983063145	-0.06903153719903518	-0.06367833283001202	-0.027419886283105502	-0.013780094973863982	-0.00951707544781331	-0.017359900982952325	-0.019899482084076672	-0.01578697790682009	0.006827709824476005	-0.02094585348117123	-0.01532833424367874	-0.007238714602005836	0.008228433161172055	-0.002567866690189068	0.0017690265782617513	0.0012234315799614852	0.014887495829688893	-0.015604407803838437	-0.016522689273242793	0.00438870837962867	-0.005177101590979814
1547.6000000000001	-0.011383923793752788	0.008948689663524634	-0.010059535856636756	0.004097054260392901	-0.020812357192384705	-0.014069265327936873	0.0038728077784109262	0.02282268167036961	0.0072785203982708374	-0.012581838742907256	-0.002616367236439637	-0.015251122339156091	-0.005269318758045012	0.004965399045550036	-0.020281290990545417	-0.004911819490281529	0.008074793212690053	0.0244752533506794	-0.0113753032300548	-0.008761485865026805	0.009486248130674862	-0.010541355330605406	0.012593237187941664	-0.011469890384948748	-0.04383705939574123	-0.016977177905496472	-0.08237091025983549	-0.069739546325186	-0.03145841716591688	-0.011727410353311837	-0.007330171751759215	-0.01690642143290863	-0.021551164733331556	-0.019588147035355722	0.002071534424764246	-0.01818870210300296	-0.01380488811106981	-0.005445890059141998	0.011301282774086686	-0.0021899401558852795	0.005157457552900009	0.0044217893770523336	0.009070674593234334	-0.021689041989050473	-0.00865222978485832	-0.001127792658210079	-0.01173994635792592
1547.4	-0.0018424684525338323	0.002912830632658414	-0.002469206118790383	-0.0025545997073993577	-0.015341675937495552	-0.022608396858682895	0.004322840311700154	0.02837714633815815	0.008844821312562963	-0.007207128042298102	-0.006804791601806358	-0.02413712768721709	-0.01760296280134949	0.006311008647341007	-0.018016012617608674	-0.0026463024892087192	0.011851360371495565	0.020057678829341754	-0.018469983638089583	-0.008992471420969718	0.0032678410881309093	-0.016052869774294803	-0.005917991189010512	-0.019713629129757167	-0.02921044031066508	-0.01635136057101728	-0.09102022180563092	-0.07186751324021873	-0.04359595858672745	-0.011216128148381197	-0.007541500733883072	-0.024087360658484873	-0.020724176101977906	-0.018272674726731913	0.009774735382398746	-0.017436838790829197	-0.008400105249854914	-0.00573797857285172	0.013689485179718469	0.005991155651664912	0.01652953297472789	0.015771935987916666	-0.004431779068727482	-0.018424421564751204	-0.005354110918258247	-0.0030353344843137855	-0.016526150860963023
1547.2	0.00825178747039592	-0.004646256805914795	0.012514587231399393	-0.005712070661601492	-0.012326889484889867	-0.022546205284338514	0.0047525356842703596	0.02553004824233974	0.010610680107926675	-0.0061659647882019615	-0.0043407848328268625	-0.022855591191276323	-0.015426934386212576	0.01429989315179063	-0.026091280442286834	-0.008240034585453008	0.012217203080010522	0.015461702966814428	-0.017388752063874705	-0.003832241387384998	0.004940143576096244	-0.013879648645705265	-0.004131741604083523	-0.016980840002099682	-0.033753243574105606	-0.020318611446239393	-0.09314430130272287	-0.07074926969375933	-0.04341100692904495	-0.010804142818480352	-0.008603653727395461	-0.025456674256076443	-0.013995928211424152	-0.01048510908109394	0.014316762843277313	-0.011175409521936618	-0.00795902181782725	-0.00616242353804243	0.018835291415878846	0.015266337993450006	0.018885598182547394	0.010956657145130357	-0.009362760704705623	-0.018418181283008674	-0.0030870653682741724	0.004165762181274679	-0.01951093970459787
1547.	0.016689219399849776	-0.007656438295686743	0.012359489476380403	-0.007887079222779191	-0.01026882426909937	-0.030368849083057745	0.006477563395994472	0.029933846002811727	0.004758854512595972	-0.0066948808835513764	-0.006146756678248503	-0.02214588795277507	-0.013737567145157139	0.016067458352824204	-0.028947892491454602	-0.012910781143247875	0.011868403467908304	0.016560850790338855	-0.017806337556497485	0.003763349816985731	0.005129017594537251	-0.012207629093801943	-0.013495046736133748	-0.014893758331668864	-0.043344125761451836	-0.0284070264056092	-0.09731729784968607	-0.07346591567551665	-0.04003793178194	-0.02082894809769177	-0.006336062693566695	-0.03552218835743549	-0.005416121815024532	-0.007197504049730754	0.011770623815726083	-0.007604708970974204	-0.00224130479700729	-0.005982284474238981	0.019746694204211122	0.02248585298346182	0.019234116033472796	0.011540475824852141	-0.010011396847947204	-0.017295252698218015	-0.0038733888244267965	-0.005732969692938277	-0.014725146674474214
1546.8000000000002	0.022156266966799516	-0.010769451206108673	0.010821585355109256	-0.011531897558401486	-0.013242390275188412	-0.03363997825934768	0.0031348234674872365	0.03227048033096305	0.0017662557428008581	-0.013858794859954556	-0.0032459581487692926	-0.02019008196790262	-0.005918972327559766	0.025791366647234852	-0.033272764377684505	-0.01252514788808396	0.0043027764761940715	0.011291827372154206	-0.02364949034425297	0.007712409188164798	0.007521578775465989	-0.0025372296281602124	-0.014369443191162195	-0.011956929584113577	-0.041003226264185406	-0.04369560854076853	-0.10383035880118749	-0.06172992471043857	-0.04961765499936125	-0.021143327302179476	-0.003995933587848924	-0.032719362351480465	-0.013531072930776048	-0.010195966844994511	0.011144609400213725	-0.01430247575759088	0.001023499793445568	-0.009529215342157721	0.01718398056412765	0.011568421194779622	0.020425912594150747	0.010298824729631449	-0.011410524947315606	-0.008367607757980235	-0.005296663274168186	-0.004634449591345272	-0.016664270604525615
1546.6000000000001	0.019160710904187566	-0.010762269870525622	0.0019411371995932795	-0.012977738292345189	-0.013972347106168586	-0.0341049556687935	0.006904081855418328	0.028923768027614125	-0.003995893758915455	-0.005169418034199489	0.004244519107611016	-0.026272396409008542	-0.009189512728092049	0.025247395322320943	-0.029762096894724303	-0.018884574392552804	0.003485047065932433	0.007668755575932488	-0.021792874147247825	0.005998080448199876	0.004508834458960674	-0.0064688824595492776	-0.014553269366766085	-0.01018901205827671	-0.04156726989811433	-0.04118549311236629	-0.10254886408092462	-0.05350861122631177	-0.05163522723965842	-0.015371155489156763	-0.008464176551517271	-0.03297055260248644	-0.024155079745086964	-0.007447527768044391	0.007266785934588617	-0.01906890557895773	0.0009134796681449098	-0.016080779561868857	0.016430249696167278	0.005765451383384856	0.020355385447091874	0.007272015453679944	-0.014591269320325527	-0.004401494550600449	0.00147493742491146	-0.010788193775577996	-0.015498706961968194
1546.4	0.020431991303794538	-0.015197691176258916	0.001642702361056863	-0.01425126199983518	-0.012726619224955575	-0.03494024480050242	0.00800623045944022	0.027881036983012347	-0.0042043748549598714	-0.009541310456559031	0.009997337264569545	-0.024603415210771595	-0.004924052066174249	0.01888003881499495	-0.022271014977052684	-0.010354489529422695	0.0033600585983418864	0.011713719949605905	-0.021098219342254095	0.011883959450967952	0.004454304321967285	-0.010693685259937705	-0.015047629468315676	-0.01046342060814422	-0.035975495992890155	-0.04430325997500267	-0.10575265807420439	-0.04727558467572696	-0.051025651241106466	-0.0050919391213667	-0.014366384337480331	-0.03226456831889401	-0.026689487072819058	0.0004877354127430085	0.005974011879010502	-0.026924434785471463	-0.0002955981942259579	-0.015900966497529766	0.014577239507531072	0.011581856327250157	0.015984595072956492	0.007443074529145692	-0.018362015994504793	-0.0026128612868839027	-0.0010895145034044034	-0.003490215021373384	-0.018286240869283647
1546.2	0.014671200566261504	-0.01658935470656414	-0.012190340357445933	-0.02367156653105731	-0.01237894043380736	-0.030650746734285556	0.008337556493145012	0.017762910217839226	0.0024200302677013703	-0.013712358516581473	0.012731934488606404	-0.01875865562808971	-0.00022382606055392062	0.013605432091543392	-0.010904217986068386	0.008136733994702052	-0.0052674832728249205	0.0018848176832781532	-0.02253770228941583	0.019095222672262144	0.0035637415839508105	-0.010148563594992568	-0.01590753482994988	-0.0031089797686449476	-0.044893909828609024	-0.05886294182591742	-0.10052158808921655	-0.038095310168943346	-0.047160735754097204	-0.008521165628499066	-0.022363046412496777	-0.032283756418121735	-0.02558314129198564	-0.0010548826710135484	-0.0030775613906046367	-0.022465590081090163	0.0003666603868122832	-0.016586430804941724	0.01908534033266777	0.01366217735780627	0.016595814216027	0.008046696051688602	-0.023397769018117246	0.004866688312261933	0.0005747289908099941	0.0016773514125687566	-0.014601341886985919
1546.	0.015851713186715268	-0.012911393248432962	-0.025603244016090782	-0.021364429385151026	-0.01102319826868524	-0.023141930670550804	0.003688848337464316	0.011597260723968756	0.0027653322238198677	-0.011857770472663013	0.016073430123500786	-0.017457330922878118	0.0013665347334967557	0.001319450451322053	-0.0057790862101834975	0.003860116452446812	-0.016956883533888103	0.0009749892971209129	-0.024827956431996187	0.02410977109660627	0.0037337351853700125	-0.014256065707891447	-0.01980155326205748	0.00762914919115242	-0.06019155483867696	-0.0667349594216145	-0.08739114137778477	-0.043362488849274856	-0.04491299565543183	-0.02169874264116157	-0.030924104003894223	-0.026139290900275385	-0.03135647447138404	-0.007451789479786317	-0.00889912204760403	-0.017146760911896892	-0.005703466630814872	-0.02121899717473165	0.02658896188397988	0.015083824650788055	0.018433219090903737	0.010784840826691275	-0.029714561126991584	0.008743076577574926	0.0038373145588751186	-0.0018782762454752117	-0.012664328483672256
1545.8000000000002	0.009885758015099213	-0.013441976689982984	-0.030019337651026348	-0.020273882157819337	-0.010905445494978344	-0.016184291361170795	0.0007453491801424439	0.008845942984657	-0.001239342044799349	-0.01500465897122253	0.009698583566220087	-0.01279371651928636	0.002621981757612561	-0.005353478971106521	-0.004651369113744651	0.0021338445631134445	-0.013617837883271137	0.0002816921211582847	-0.02950692861347325	0.024357790350125884	0.000038345219032898684	-0.015546564257446372	-0.012582722710572819	0.012816485934547053	-0.06941098067832015	-0.07416197082225219	-0.08529295332481164	-0.03886104196112712	-0.03340283634321706	-0.026034768957031607	-0.02723636520012442	-0.019939627570701834	-0.02978025817500182	-0.0087133915161674	-0.02305382501965236	-0.01989216554932456	-0.00596299795645812	-0.010032817497213362	0.023861312488233494	0.019524643689621767	0.012726778275103358	0.010134659551348192	-0.023319846807731102	0.011149550578787177	-0.0013642145085371116	-0.0066337156363025585	-0.013444204067540889
1545.6000000000001	0.007186222327873214	-0.016612081785374606	-0.038655451069785934	-0.021486523920553186	-0.0218369920454099	-0.013859319539881804	-0.013215559270239506	0.009574059810358441	-0.011952792410940365	-0.02231781812919454	0.0008468840192121178	-0.015065256297493205	0.001606051049438824	-0.017297048881403692	0.004858424670766352	-0.0018163819308771954	-0.013598867043094216	0.00030260245036159184	-0.033240264448989885	0.012374579829362456	-0.009245904396854267	-0.018374237204901767	-0.01680594859346598	0.00463922759757183	-0.07184082229870026	-0.07189831186906422	-0.08713714499726503	-0.042704836660153817	-0.03399512347733263	-0.04078677282507003	-0.026169468134282284	-0.012919423228038192	-0.025960363149278028	-0.022906977995161327	-0.033035831425491484	-0.027560387005508516	-0.009550015499961172	0.0018983161068291674	0.018501813032689433	0.014197585341083554	0.012743352799226873	0.01569933550516783	-0.01990912431902781	0.01384001386639606	-0.005060987243816652	-0.01283894409751886	-0.010816375563354672
1545.4	-0.0015915915942473513	-0.013902326136176833	-0.045780849096353965	-0.02560536874406087	-0.024761285303739927	-0.010774922916273133	-0.020345678604522525	0.003380864925948043	-0.012774423876921587	-0.023081517266211615	-0.007063387805508351	-0.013287289636748334	-0.004128324778618913	-0.02523958733421476	0.004881132609131701	0.0036482580454501186	-0.01305806244602056	-0.009023832192751312	-0.03564391665027275	-0.0008921376187241468	-0.01379804490191108	-0.01742217935765209	-0.010442613784276831	0.00153298483457642	-0.06930204965113004	-0.07114358074721003	-0.0900346613817333	-0.0443467546188274	-0.046108005315305255	-0.0506742372029483	-0.026895108932014897	-0.003126143308621875	-0.026933187717487775	-0.0306380332859383	-0.03836174727438325	-0.029102842445633197	-0.011973568323936777	0.007320861879476019	0.01636806890278585	0.013980753639217976	0.01536279597031169	0.01588707100587201	-0.014472969075335533	0.018131754555647892	-0.00002478841250789357	-0.012902329845641217	-0.008096269777870549
1545.2	-0.008660829105945386	-0.01513157409585031	-0.0439480308995079	-0.027411734983898473	-0.026426006924785635	-0.01314906135191105	-0.030042769000070583	-0.004001661302572421	-0.016072377041768938	-0.02610733294885709	-0.009941780595527694	-0.017817200599644565	-0.01117223346041869	-0.03377456399818962	0.002799290147665586	0.0006743219692485013	-0.015358535146966154	-0.004166095204758409	-0.030428692487502393	-0.0004194556568706115	-0.01772288751847798	-0.021979407918198524	-0.017028643109205325	-0.0018206534835188358	-0.06489995130455085	-0.057232998716769	-0.09718721856510848	-0.05983548622734604	-0.04110115221828081	-0.05537683966305589	-0.0314156712666118	-0.014778664128844871	-0.030472690451374785	-0.022833989085371896	-0.035350199614767916	-0.017351543786547716	-0.013891253298189452	0.011236770265567577	0.018252665205602488	0.014607587511583284	0.01972629737241405	0.014755399038825842	-0.005219441017642874	0.006397202385079706	-0.0026137645133110276	-0.02242278912458933	-0.005595292951929436
1545.	-0.014316152618271311	-0.010342271211364351	-0.03734316291616883	-0.025683701304884055	-0.023411975159954673	-0.01008398444510758	-0.05045877785612077	-0.0025604252261363265	-0.03333821407413718	-0.03814685309151475	-0.015999987820912977	-0.017995291633670453	-0.013537626351256226	-0.04243029056592253	0.008875347538578203	-0.0026738559511974174	-0.019599126431266607	-0.005784635634202788	-0.02796356554227077	0.00012822722224686538	-0.028011848878595817	-0.019091931866875265	-0.024436332650973034	-0.0017254601823098196	-0.06309774045855235	-0.06588094882987541	-0.10177307451038209	-0.06836539372346676	-0.04106396961123707	-0.058388075846000954	-0.027525106245992415	-0.019079259562908766	-0.028335800002616138	-0.02524202251188409	-0.030227445429775998	-0.008527574665257559	-0.01672801800181765	0.011300801634829964	0.021209121521072433	0.014158181405230657	0.020567169862927764	0.012158311574288132	0.0012297998491923741	0.006351853201554166	-0.005625265635609369	-0.027576034246955768	-0.006083024428984317
1544.8000000000002	-0.015280340283290604	-0.012186040482131469	-0.034023990473324835	-0.025760423559584206	-0.02112104960010688	-0.01438056406095052	-0.05992240685742459	-0.008963405412080907	-0.030992979029139313	-0.04252110938833755	-0.019657875916191486	-0.021529784443866204	-0.02217944855862532	-0.04426912051314755	0.004665474617325713	-0.008137609408150876	-0.024326490704425816	-0.009049620893012611	-0.030881038288932437	-0.007765418113025794	-0.0336395010395504	-0.018932940153641418	-0.023041452795041936	-0.002544547966028487	-0.056827419190512735	-0.06514443644640076	-0.10418322816869835	-0.06387095594010708	-0.047411547743773985	-0.06322247826040044	-0.02411108266786182	-0.017850173389041584	-0.02370523387962443	-0.028065376947550753	-0.02444693045211672	-0.003973740561819038	-0.01890481060641603	0.013858064852053511	0.024610594841124444	0.01130962522692373	0.020254993366162564	0.016035350349910257	0.0034067073460528675	0.006297326526709899	-0.009117397308500558	-0.02806239462447051	-0.00833075294134909
1544.6000000000001	-0.015049592777876597	-0.018036111901957485	-0.030233685966122713	-0.026282896637790328	-0.028333931027247024	-0.016074600979500458	-0.06492364752990887	-0.009651974478000633	-0.045523354353511514	-0.042072834312157616	-0.025569254348669846	-0.02208121657245801	-0.027090374129156436	-0.04964894780931624	-0.006423525381233488	-0.019429499327138385	-0.021844356187407345	-0.018281571575750125	-0.029235004937220577	-0.017313851423556938	-0.04079079542042846	-0.02333696503170597	-0.01982841323509968	-0.014749795442840103	-0.05804568690924784	-0.05977697185349289	-0.09900251076747237	-0.06353859065585815	-0.04121553286139206	-0.07005633624390742	-0.024840890883169552	-0.02912736970876014	-0.021705614553879503	-0.04173079280400332	-0.02859942437641107	0.012898555735519797	-0.022984909930937422	0.018597571536324485	0.02689319204863802	0.014283186554699701	0.026733204500578468	0.019555391343285516	0.008550313231528587	-0.002156864071559673	-0.007061675251474438	-0.03257008682157448	-0.014578082048613463
1544.4	-0.02805557105554911	-0.020966035621030343	-0.03619871626313206	-0.027735378185006286	-0.032879463209295356	-0.02214630623272521	-0.06850358640369503	-0.011128382643197479	-0.04907509874203672	-0.03953351893495885	-0.03201377418196023	-0.024948792710581397	-0.034014311437009614	-0.05105302009550775	-0.02009460095309283	-0.01919065752617874	-0.020093021830740906	-0.01849794105188563	-0.02933392436945524	-0.0202350987928549	-0.049175078179006855	-0.02643738354483066	-0.02400298400685621	-0.02552778914160584	-0.062368772948164446	-0.06487565618304177	-0.10104983181906085	-0.057851327772405384	-0.04182517825486734	-0.07413647381579443	-0.021793628209688505	-0.03755409891747497	-0.023370197676348223	-0.04493870051804747	-0.02849414613683541	0.014115644726678273	-0.019173576483227466	0.02168497756959061	0.024200558601867782	0.00784757291588533	0.029942466989921947	0.021798604771532195	0.014552204554472379	-0.005049483400528744	-0.007113769396965492	-0.0287637087104974	-0.02027065362267731
1544.2	-0.04125781237283404	-0.02319572989503989	-0.044964391710389455	-0.0293635889624834	-0.029119762180020752	-0.028984043918228054	-0.07748932823911031	-0.003198154558498695	-0.05834910934960208	-0.03854737624237683	-0.04067130952621409	-0.033104161205688355	-0.0437600560247916	-0.044635254485181755	-0.03011173147961262	-0.01817354800727065	-0.02677509976864437	-0.027383275514132412	-0.03112259639342092	-0.022962182837369203	-0.05810998719381901	-0.023863122224074877	-0.028199290640914587	-0.038519728344397645	-0.06342365609277262	-0.06498293328116592	-0.10575718902620619	-0.06480593019118687	-0.041632015568021846	-0.08090115196653323	-0.012142020031819677	-0.046070144023852115	-0.01935634528415673	-0.042509526833904805	-0.019632715013863843	0.008192924490386326	-0.012829446327769814	0.022542396060362235	0.015493684295846594	0.005332877243876284	0.030072757341964573	0.020742970826070316	0.021287877210403525	-0.005673115261783757	-0.009751878962144855	-0.0303037589176906	-0.020265613844377358
1544.	-0.053621849405818815	-0.023182143548704782	-0.056194445115356484	-0.03874433040242702	-0.0401578531341351	-0.030152241165775584	-0.06993324079557003	-0.015114945947455903	-0.052383335765482424	-0.03794264745954992	-0.042182075250824604	-0.043937900154147745	-0.05006844519788047	-0.04299126578331616	-0.04252358005542965	-0.022617763297591745	-0.03250383717319698	-0.030206920306362035	-0.030822711550621794	-0.02930269546193669	-0.07063121803944772	-0.028483765372918676	-0.029866283700073524	-0.041978395477129636	-0.06416168972447629	-0.07955494255909332	-0.10536843228075364	-0.07250137740207745	-0.04735113030557922	-0.0785119336010423	-0.014600063077905111	-0.047631202148724884	-0.027149658122567116	-0.030926862774376875	-0.011399990474759394	0.015186240861366393	-0.010829546108839714	0.017835272020623908	0.018849928981297323	-0.005605079345046029	0.03395647359025689	0.021137401088138923	0.02209450688151501	0.0019713532607708584	-0.0025376292574799293	-0.030262112457102305	-0.027604100036803685
1543.8000000000002	-0.06202924035004449	-0.022478635779673285	-0.07016375753759901	-0.04203776378650316	-0.05209932851988507	-0.03653446875603523	-0.06503369620327341	-0.02141263422835576	-0.04844860938086267	-0.03494123694557219	-0.040754158813070776	-0.05004675313336221	-0.05087505733483548	-0.04421002921812803	-0.049762044928427715	-0.025412471589826863	-0.039666903115679976	-0.03996038511840017	-0.03461797161268467	-0.024682976620121703	-0.06669706024246694	-0.03850053578646328	-0.03797426134297028	-0.04566857404987855	-0.08052121295916585	-0.10174725161645513	-0.1042509297463299	-0.08207248158826856	-0.055743354273568385	-0.06688440984509637	-0.02127324738964368	-0.046223952916287996	-0.03009625239408015	-0.030192601802108678	-0.007983211944299044	0.020211953688749527	-0.011015232345677903	0.010647846448280002	0.025468294524540934	-0.005766464266142278	0.030937537785779755	0.01927294641030612	0.024295907669828764	-0.004194247557765834	0.008722010728200348	-0.03439595414643604	-0.03943579052659471
1543.6000000000001	-0.06332376951496503	-0.02152960329889142	-0.08213237750820794	-0.044508801667809725	-0.05811045176227043	-0.0440410863435242	-0.07351721115786389	-0.029711511309514455	-0.05737001147948651	-0.034907894741086076	-0.05329133738400591	-0.05918365937991756	-0.05906329472471435	-0.05010666391312445	-0.05241030983968111	-0.03654914893291788	-0.04584707189148661	-0.04717267339395677	-0.03884024190098148	-0.025242325208429724	-0.0800259401878835	-0.04976406143573141	-0.050411741711269664	-0.044480739353328504	-0.09418106134092682	-0.11107449356164874	-0.10443150518968669	-0.09502631023710398	-0.05732348346707499	-0.06803484838554774	-0.028372789814272232	-0.047970279143540726	-0.0297733053340469	-0.03696671713284646	-0.011904565099197292	0.02285652577721486	-0.008821395807685175	0.0029620254049743115	0.0295797970408639	-0.002287539255723925	0.029223564549303326	0.02311753997375196	0.021018575679282496	-0.006035435403487206	0.00813706469664199	-0.02945545239588262	-0.045284748153351
1543.4	-0.0631355116339831	-0.033936266617829725	-0.08588451160134442	-0.05270703031765795	-0.0663779866683209	-0.052718921311018074	-0.06566732809801686	-0.03486022708747638	-0.057361867156947	-0.035308072296860074	-0.061080453459549905	-0.06489830399597804	-0.0622620228398701	-0.05417864745727527	-0.06083434724043449	-0.04573016986590824	-0.05206773472850605	-0.04667428556301127	-0.04421143956772086	-0.03570064006868704	-0.08439936984233522	-0.060548007572413506	-0.05600918113273467	-0.05432235403944488	-0.10403203424173273	-0.10741707320125689	-0.09358966003689759	-0.09436997242233854	-0.0637094310021517	-0.07956885883083735	-0.034224455631215206	-0.050838783655548114	-0.03197152338590605	-0.04417812110029352	-0.024785235059931493	0.019520769461279255	0.0024839840600269164	-0.0003413987318364989	0.030348393945826224	0.003939197560764644	0.024428544541792246	0.01718047731769178	0.01736622776860037	-0.0033531217415951244	-0.002073694890184447	-0.012657013986025922	-0.058551496960389866
1543.2	-0.07447526039217058	-0.04911598674404091	-0.09718742300466769	-0.06243028796250404	-0.08403880882187842	-0.0685859347683102	-0.05920071144302019	-0.04137811278930418	-0.05905314772673165	-0.04383413810406803	-0.06157552862128544	-0.06996501283988077	-0.05702542470774566	-0.06369805513031815	-0.07128958673904638	-0.05342071804665243	-0.05982658730034337	-0.049520481625125234	-0.04150365733040645	-0.03815349887254496	-0.08782248832985742	-0.07270328602601722	-0.060181498648346536	-0.06438164332929394	-0.11782055896179194	-0.11385873097031304	-0.08654683172615457	-0.09347666865906903	-0.06985011710939625	-0.078748944644877	-0.03939722432587319	-0.05315288899329525	-0.025755433675104283	-0.046307040208417145	-0.03006570919513133	0.015294397430887873	0.0014671661574762636	-0.00006147769190221154	0.023954217168058598	0.005439625609090051	0.024191482203109082	0.013703674231543079	0.015497418941788877	-0.0001126720659200427	-0.007913113577140514	-0.006368201428267571	-0.06229142175901191
1543.	-0.08723703836193283	-0.05578824779268544	-0.11005530125749381	-0.0755999046901471	-0.09811127426115648	-0.0764880674525305	-0.06304676387624543	-0.05066039048777351	-0.06581256408933142	-0.052892548368703655	-0.07369129058410961	-0.0833414294091155	-0.06644760701050413	-0.07646189363450501	-0.08636424376938244	-0.06705210089470094	-0.07349806591068542	-0.054993233386471684	-0.04954320085821282	-0.0476981661085936	-0.08833194966998478	-0.08733728863414487	-0.06454010701800467	-0.06942808183565864	-0.1307550811979536	-0.11821243888240004	-0.09404883901054346	-0.10167717558515058	-0.07381696767022018	-0.08307219838254977	-0.04637272456628881	-0.04900976765269953	-0.021014128803967996	-0.03558331829751692	-0.029235779083019803	0.008353584209711959	-0.007363249367896235	-0.0009789709076145731	0.01960552638023658	0.002925496954582075	0.019496892547085455	0.020629775093020573	0.013173026764974335	-0.002115729076253641	-0.011322626479827723	-0.010271411537085067	-0.061266209162639924
1542.8000000000002	-0.08504895005147514	-0.06603170531344932	-0.1107701066083549	-0.0821749325809437	-0.10343658329179167	-0.0781135131898771	-0.06682141285004155	-0.05823322898274857	-0.06977214183020827	-0.06066861199227066	-0.08138484721954722	-0.08700885078342206	-0.06755547397592974	-0.08783357409809245	-0.09514419665385354	-0.07047224854405004	-0.08674142780902461	-0.06516802744207928	-0.062162757006150954	-0.0635333296581132	-0.09271639630164065	-0.0972363840817561	-0.07292231454269403	-0.07353867108091236	-0.12915452950030346	-0.11612587766098759	-0.10046811216756718	-0.11478991071868824	-0.08067617412327836	-0.076592572960536	-0.0515012339277932	-0.05235593701970377	-0.01786612907310846	-0.03294121904564255	-0.023276696788563325	-0.0022022369149420087	-0.013232433961610049	0.0009387183647167198	0.01881656630196656	0.004775618646854295	0.01772203221464205	0.024111204233123695	0.015672825104626305	0.0025515675697482675	-0.017803442322461636	-0.0177706292636824	-0.05269587632960376
1542.6000000000001	-0.0863878001700899	-0.07102375532654923	-0.11054938471728988	-0.08437400368236388	-0.11475968510641371	-0.08256222972479209	-0.06875532556223841	-0.07429827681502782	-0.07793576344154542	-0.07078985252254366	-0.086584465297591	-0.09510817876175143	-0.07084982115448356	-0.09755538111169695	-0.10515535940452725	-0.07873098089950827	-0.08963044229667408	-0.06878046574414981	-0.07484172717191695	-0.07471132358208679	-0.09620624112368474	-0.10149880785550558	-0.07828862137494058	-0.07183112034623895	-0.13941406342786786	-0.11412120397486678	-0.10608142552468856	-0.11799358535597788	-0.09107892336131494	-0.07575971670655633	-0.06039524757332763	-0.05593656736593874	-0.013445613720559397	-0.0327839076045136	-0.0231274533216101	-0.006862718889300043	-0.012490843329523672	0.0010848801584737858	0.01638345134040711	0.007829913354282682	0.01568254577441012	0.022898264429128005	0.015333832601449304	0.0035851631014064997	-0.024610876881946016	-0.01934550484133217	-0.04997931764489364
1542.4	-0.09334234818063704	-0.08678678040683549	-0.11441685538356232	-0.0981677949655914	-0.12795642290029519	-0.10519844977350559	-0.08518556241577048	-0.09081008064274287	-0.09848762354849912	-0.08768149280514487	-0.08111946936784174	-0.09923756101583243	-0.0781992731004157	-0.11293749908770326	-0.1163835001573766	-0.0963652555686428	-0.09795122728604656	-0.07940767699194563	-0.08739291897725643	-0.08806363881303055	-0.10945781358623145	-0.11794905624980621	-0.09390805535570393	-0.06608995620989312	-0.1543306934043853	-0.11627535790114667	-0.11542272187427821	-0.12065071025426813	-0.10061124055360662	-0.07680780653744812	-0.06646545284438013	-0.060848520680324605	-0.011650729772211117	-0.039797700615733685	-0.030498678901252074	-0.012182465189333401	-0.01017394137222845	0.00025495259096996054	0.015024960995464636	0.010822826772219633	0.015611363656153102	0.01651507704679039	0.012554517409603777	-0.003529285522534436	-0.02990023819827577	-0.025588219916598324	-0.0492876524101238
1542.2	-0.10377395466479115	-0.09261188724411662	-0.11293360281106701	-0.09927331155121602	-0.1327845468599543	-0.11252422337886066	-0.09773854139651894	-0.09582693045738903	-0.10954918136150464	-0.09839949502296891	-0.08686376693818706	-0.09854397904524453	-0.08704303291448934	-0.11092666298069752	-0.11890752886270202	-0.09957665504785294	-0.11163720369818189	-0.08422400238745659	-0.09725866931179508	-0.08751887774726966	-0.11989117952847801	-0.12038038649627884	-0.09248387749562079	-0.06726669132000648	-0.15498212042411738	-0.12058263987788266	-0.12538275291459916	-0.12574740878253718	-0.1024449782207766	-0.08258001321855625	-0.07000364983258575	-0.06692172902828863	-0.018100422362397166	-0.04090768779947089	-0.030927870479074027	-0.014219407709408178	-0.009326597302355619	-0.005509928164026504	0.016738399023879816	0.010466562375930119	0.017135894960397784	0.014540832948712485	0.0094912999477291	-0.005816159023949889	-0.03318000511669664	-0.02545159596210357	-0.053759713443068936
1542.	-0.11024596964141663	-0.10428231962744611	-0.11541113315302488	-0.11109828775263168	-0.13867918005635363	-0.11833493144099656	-0.10407528037013428	-0.1078244392240984	-0.11848920017920302	-0.10699902467644348	-0.08879463180412807	-0.1135620431265593	-0.09295910240927867	-0.11741017774707159	-0.12483112571232763	-0.0999745481753764	-0.11625339551044205	-0.0891746450977362	-0.10563250961163594	-0.09780915863881981	-0.12778520391062753	-0.12704314961665442	-0.10105450290180558	-0.08211473868606126	-0.1508683382352147	-0.1277586370923253	-0.14042505405063055	-0.11803314000136647	-0.10914873808042758	-0.08680721999301463	-0.06929855233884989	-0.0736744229448878	-0.017761279741740778	-0.03956674056578286	-0.030449067949564933	-0.023213925646830832	-0.0017184994079935912	0.004886318117123865	0.011811244013584661	0.004691782282235821	0.022285098994653856	0.015658242907278127	0.0014747546552944313	0.0034999486672028356	-0.027728347258686704	-0.03205133603188887	-0.061643329879148966
1541.8000000000002	-0.12689708319234733	-0.12493780113507624	-0.13330426879622337	-0.1334410267258929	-0.15719788007779387	-0.14629531431105028	-0.12325247230450762	-0.13118258706079539	-0.1413727126986402	-0.1297124128712113	-0.09762893095439228	-0.13541368709578275	-0.10888254506407842	-0.13026618519394773	-0.14587057428943453	-0.10844578475789815	-0.1301105551245718	-0.10799008185658379	-0.12424261907535765	-0.11318217159506318	-0.1434890597236375	-0.14243507937384212	-0.11670096975078911	-0.10799109289029764	-0.16135932505105563	-0.13572740761478558	-0.15406468929566636	-0.11581254600496563	-0.12167239473400697	-0.08463343404742141	-0.0730872181321119	-0.08130756929302643	-0.021046408566194157	-0.039770443486347166	-0.026300164733887417	-0.028348489493902052	-0.0028568151089073675	0.01840149616382476	0.00920797759961631	0.008855015524509765	0.027792196111870778	0.017252460276762055	-0.003814014920325347	0.0073721600428874505	-0.028063601280370287	-0.04348330941719833	-0.05744540346095143
1541.6000000000001	-0.13297794332769367	-0.12887501558245273	-0.14418757297947019	-0.14391196956817587	-0.16466064038144976	-0.15450163113845428	-0.13205268804404724	-0.13090352718053666	-0.14982508661760813	-0.13736330250874643	-0.10429097696632948	-0.1440924595641342	-0.1270621564628736	-0.13731280791144396	-0.151831939676432	-0.11487474146373551	-0.13533530534291452	-0.1174823958889527	-0.1376873891208542	-0.12819954847982454	-0.14446432665169467	-0.144745154664097	-0.12712777495134284	-0.11214349048343936	-0.18012604086972772	-0.15948918882153282	-0.16488849629057076	-0.13716505776351368	-0.13426423569767107	-0.09760136126246023	-0.07842264775440705	-0.08204182116629666	-0.038053265454688075	-0.048104905108661514	-0.026235568592745978	-0.03208303610286385	-0.008462521903726329	0.02377617800861454	0.005879356225648959	0.016247431981806726	0.027524468616382476	0.01530585651983776	-0.0028298289358958473	0.007981977100161958	-0.03292281913426794	-0.05745671762221378	-0.05596635768063774
1541.4	-0.13956116280205125	-0.1312389426614017	-0.14869664089795892	-0.16603022838644113	-0.1719319350287619	-0.16058173769545647	-0.15297759147910547	-0.1452700912239052	-0.15641403040625995	-0.14535084542037885	-0.13208753019989736	-0.15352918461135193	-0.1430376302295314	-0.15640888269589173	-0.1611342287400877	-0.12276712928515855	-0.14468172131783558	-0.13064887121590782	-0.1520061404723805	-0.14642498668625903	-0.1563284945709618	-0.1537361643590218	-0.14492384672100678	-0.12934243406175744	-0.19314388057399187	-0.17782778914905373	-0.16609535875268194	-0.151596811854422	-0.14366502342631085	-0.10913344554324772	-0.08288177446065466	-0.08900886617398536	-0.044325618404851795	-0.057242366537083395	-0.023063217983055245	-0.03798516964591197	-0.010066822863093745	0.018855326569428246	0.00963170616575072	0.017479256420240195	0.029891449743803658	0.00308677737342359	-0.0019389103836011566	0.0062465371999521095	-0.03856617630620085	-0.07036656913476264	-0.06105402272831598
1541.2	-0.15217662550565733	-0.14854744444275375	-0.1640041222616494	-0.17633010341577118	-0.18421599929291596	-0.1831067616374985	-0.17823347908768794	-0.16456933368135973	-0.16955987341702555	-0.16882322834131153	-0.14872809773676424	-0.17266709016747775	-0.17446772090360557	-0.16821603595749474	-0.16902331828091294	-0.14328578256592153	-0.1598971026045909	-0.14694538791714254	-0.17276064843182676	-0.15892844034766707	-0.17518169233409364	-0.16196043548012107	-0.16724206699656988	-0.14310306936903128	-0.20498201898390728	-0.20818071504487706	-0.17328944202756905	-0.16048320145788925	-0.16266729270293126	-0.12104149135376675	-0.08264213454382306	-0.08663724912268421	-0.044544073126967794	-0.06736377536897951	-0.027051314957174118	-0.0325216730584112	-0.014852753851765358	0.009154516545071127	0.010412285542009563	0.017821725696277102	0.035534402679295474	-0.010913835882156398	-0.013363849078096797	0.004713775744863883	-0.04643983758846161	-0.08177151008026984	-0.07903062346717626
1541.	-0.17583412308863974	-0.1658434261468713	-0.18395013837637506	-0.19979941942857812	-0.2051684231424778	-0.20688516069316093	-0.2007427151818703	-0.1761219169495216	-0.18363578128749064	-0.17988617494934914	-0.1586297348695288	-0.19181443596216652	-0.19474217315220996	-0.18257408162703995	-0.17876480213928794	-0.16743846104657553	-0.17448592364108353	-0.16341724784234904	-0.17686356879173357	-0.17423068282241275	-0.1902519986080443	-0.1815460202420942	-0.1836525707889334	-0.15223747347865446	-0.21611369517708762	-0.23016233363327546	-0.1826873555055175	-0.17047135217535525	-0.17813191188922708	-0.1364489692573291	-0.07926619536431963	-0.08974055244424922	-0.0493538006915442	-0.06711802641619939	-0.029311595183155875	-0.02795472222591334	-0.013101229248241296	0.004107264121067641	0.0060739471923421775	0.017137160083027698	0.04066249138484099	-0.01867330069476801	-0.01600161880777164	0.0033005337556574615	-0.048447822254797004	-0.09263958052315259	-0.09150128800463339
1540.8000000000002	-0.18108754183223968	-0.1807578649728331	-0.19855803657048104	-0.21104904970685626	-0.21666267387379726	-0.21214001822478812	-0.2169955142631412	-0.18544434829149817	-0.19292630991584525	-0.18877576945980235	-0.17411740898771283	-0.20621651476523112	-0.20542415606502648	-0.19496620497750092	-0.18454352687574738	-0.1735683617925242	-0.18911117294097174	-0.17821819026933414	-0.1868432201592111	-0.19001315143614375	-0.19531380821428415	-0.187445190132334	-0.195541618790407	-0.16863547244502902	-0.23060351784948677	-0.245345300910765	-0.19105047587890195	-0.18933070953692172	-0.1918145873964611	-0.1523644937537041	-0.09184076770959368	-0.10238503827932982	-0.06776097233931574	-0.07533881737052961	-0.03469898781800604	-0.03245727159888385	-0.017163175446533695	0.003340830725653488	0.009430891805857504	0.01897617060795084	0.042956708488765906	-0.016443139939447245	-0.01568409593448796	-0.003047263506482576	-0.04838294139686328	-0.10484437670037686	-0.09643147720297292
1540.6000000000001	-0.20106780948615827	-0.20796453552835178	-0.22987537537652103	-0.2427902273957813	-0.22913527922713098	-0.24028681162876223	-0.23628993193840422	-0.20468728125662916	-0.206029153874858	-0.21513147452718354	-0.20741179625881206	-0.23839947775513412	-0.22657855976263505	-0.22178105744351417	-0.21286641780045054	-0.19006328915778112	-0.20842147170690103	-0.20120741897579797	-0.19945150764973174	-0.22519350230678825	-0.20421684827748218	-0.2190535116714938	-0.22402395915992113	-0.2035711800036335	-0.24671305082396175	-0.2600098653438493	-0.202598870358158	-0.20446978546844846	-0.2057418714819383	-0.16429401474226418	-0.10994511143752288	-0.11102160993990955	-0.07957803171527082	-0.08485562765513494	-0.04252700836121374	-0.03361172164982083	-0.023931402010519645	0.005358453040613443	0.0076630766192942144	0.02239160039297539	0.0454418196229483	-0.01125013759133129	-0.01796354881852326	-0.010259283623880566	-0.05170380298690335	-0.10945521508255122	-0.09476868689751834
1540.4	-0.20947930768806597	-0.2193426668224284	-0.24403607713466755	-0.2498686838219229	-0.24236981191205234	-0.25065945413178775	-0.24178994757375366	-0.2116657892715863	-0.2154814115518298	-0.2220696843608562	-0.21470863561060238	-0.24423317111280574	-0.2382775284409476	-0.23367942842465583	-0.22411143202030853	-0.20019087855273032	-0.21642511008288084	-0.21342339726583812	-0.20834637560541944	-0.2339327046106871	-0.21659897229501926	-0.2303563863302586	-0.2278486401216734	-0.21307310674648108	-0.27576388968817866	-0.2746230719485493	-0.2136954915550378	-0.23288496183694699	-0.2232480072885733	-0.18042707794732396	-0.1211461957930734	-0.11864912495549126	-0.10121691916547347	-0.09285320615916699	-0.04581327503143531	-0.03919553681992908	-0.03676433249226169	-0.002758792960405819	0.004256215208031047	0.022389118741237647	0.048210100029366654	-0.014495440738455701	-0.016463175015008574	-0.015443666591873642	-0.0715677731218827	-0.1192199855060062	-0.09514011724682384
1540.2	-0.21949772759728123	-0.2279232426462702	-0.26028539444218823	-0.25833445049232606	-0.2540832318275905	-0.2574484675833951	-0.2507178387144995	-0.21957815858345264	-0.23187498355202532	-0.23726335733049184	-0.2300565870395379	-0.2533019859926798	-0.2567180443500475	-0.2514206998373992	-0.2396418018133211	-0.218352164837803	-0.23076788161200282	-0.22605322964242128	-0.22390180273431365	-0.25480476781590977	-0.2337983123241935	-0.24750016880295903	-0.24425245323767247	-0.23009809897227398	-0.2953860250489296	-0.29373714739364987	-0.22929215424973956	-0.25087681710826415	-0.22868603445024013	-0.1906599194445126	-0.12861513128575233	-0.12768325517366233	-0.11070988663813218	-0.09568149062629466	-0.054434311861210255	-0.04040630164433096	-0.03788563843519377	-0.017833536635420894	0.0016046191285829907	0.01979757849872205	0.04559913536768467	-0.015071823938172814	-0.014809549201793417	-0.02131726396885532	-0.07847429486167758	-0.12337239185183144	-0.11059895549897276
1540.	-0.2396165382277631	-0.2470289164196574	-0.2841037818461499	-0.26759811598756267	-0.26363590230866585	-0.26667397748671884	-0.2750785421137562	-0.24111355538978538	-0.2513017468290983	-0.2524810950369514	-0.23981636187328048	-0.2716614621192749	-0.26906988820942745	-0.2709696633752335	-0.24887968098169355	-0.24486036854411414	-0.2523993607829445	-0.2501737920833933	-0.242936847288007	-0.2629896685198223	-0.25495919223676866	-0.2691409113494447	-0.2607466528598154	-0.2352372975483505	-0.30143862095622503	-0.3024749595060707	-0.23565298256357414	-0.25731838805412666	-0.229679489649164	-0.19809997035349786	-0.13077573397218498	-0.13744960189291602	-0.11457837426261762	-0.09886872046310481	-0.060813505710817534	-0.042922504196356036	-0.03851190299825913	-0.029147264770202387	-0.002792906955414269	0.016622674002871818	0.03915883295052779	-0.015802210729614904	-0.017758954637399394	-0.024458175391239456	-0.07614483880789624	-0.12574226345236741	-0.12582266140667028
1539.8000000000002	-0.25884165315819246	-0.2692778731885832	-0.31281563281805846	-0.2776770826348944	-0.27668622306392987	-0.29181742885851475	-0.2898704821146128	-0.25295163413470395	-0.27474275324533565	-0.27005824019679503	-0.24175330477630289	-0.2932098766782127	-0.2827669911471849	-0.28536926866631745	-0.27085478881009206	-0.2611015859177447	-0.2673965261463694	-0.2709346270395296	-0.25548632010045863	-0.27125096283877265	-0.28090289177029987	-0.30056487584565594	-0.2761950914073857	-0.2509619137167815	-0.31711359945449086	-0.3137336315505263	-0.2482369301671236	-0.2668957165116004	-0.2422230727733692	-0.20211281164274292	-0.1520592363298063	-0.15314667021484607	-0.12357060731699304	-0.09900477024680841	-0.06316658661803276	-0.04479626245214923	-0.031877382674642143	-0.02965247241252679	-0.0019799701825758886	0.013592193683699993	0.04011330165083485	-0.01146577273887238	-0.02085403621529972	-0.02544639678432394	-0.07679157766073359	-0.12717431355997214	-0.1370044611477541
1539.6000000000001	-0.2658911712505142	-0.2747515221028988	-0.3229417888135126	-0.2828802813894569	-0.2831112949727485	-0.29910243878349707	-0.2965318257328713	-0.25830052100462736	-0.2794855133936501	-0.27528893354477285	-0.2519557506947855	-0.29885842268730856	-0.292961959137402	-0.29252871976714884	-0.28304760242618016	-0.26994369544305186	-0.27319169326438586	-0.2839057892061953	-0.2639016681049279	-0.2748653348158475	-0.3007756296471148	-0.30907805368554403	-0.27964843335670136	-0.2554749051997668	-0.3388181860387468	-0.326923413030355	-0.2763641395608435	-0.2776022950099739	-0.24364527442819484	-0.2231453325265453	-0.164901398699544	-0.1643956215510619	-0.1473837304982213	-0.1061165603669869	-0.07170850932610699	-0.04951322523057682	-0.02621379645086362	-0.02650669050144684	-0.002485850788707456	0.013799084214916374	0.03664792007246848	0.00039745826964626447	-0.011687798398090655	-0.02169274193390445	-0.07326050674339744	-0.12626707122962952	-0.14416685701226684
1539.4	-0.27308142788794953	-0.28498782062012734	-0.3240423423231013	-0.2892762671604654	-0.28927705345854726	-0.3030588019560887	-0.304546372907175	-0.26535933108365	-0.293016798877028	-0.2837840410255781	-0.2605041989030751	-0.3048803162766652	-0.30167174602652064	-0.3044696139966556	-0.29068023177862484	-0.2766608125219459	-0.2849919434641328	-0.289680025545342	-0.27156058027335844	-0.2784407988276432	-0.3150855747086578	-0.3136446968679501	-0.2904635904360434	-0.27363458031419996	-0.3523234947923916	-0.33733593746026336	-0.2972204246657132	-0.29007037750401043	-0.24535763201863026	-0.23535417023352997	-0.17786734334966353	-0.16771901938081218	-0.1596255613877962	-0.11324349450386902	-0.07817358821063557	-0.054158782904867676	-0.027690336018700124	-0.024542509787994535	0.008858644101029167	0.014562019717772703	0.030003682206042895	0.004790724096202349	-0.009171868354920763	-0.02014558396520968	-0.07278747293053899	-0.12770533922414168	-0.1445328571425171
1539.2	-0.28801065571840173	-0.29997719145114854	-0.33066814944348927	-0.31131011500203826	-0.2967026973473377	-0.3132010681472282	-0.3104721234514308	-0.2916579247495115	-0.31653210289199124	-0.29625749966301435	-0.27603858707168794	-0.3281829703397084	-0.3172713663141546	-0.3230437667687037	-0.30533205904562577	-0.30181412178410116	-0.30136815913951415	-0.2949137615192619	-0.2925077164634308	-0.2801883080205543	-0.3354781158674147	-0.32430169944744613	-0.30317303237786525	-0.30265723087532587	-0.35886754830387807	-0.346494079574929	-0.31205276720167757	-0.30165792411168313	-0.25450569264728545	-0.24604238517925223	-0.18818715859908736	-0.17130750366637026	-0.1597659609315631	-0.11481699673184359	-0.0863505108541915	-0.05837731464495205	-0.035487528369727114	-0.027717863925831226	0.015396797058517151	0.010294265777032997	0.029829756192084608	0.002584795747999358	-0.006701731551495591	-0.02184082428757555	-0.07625038874156194	-0.12930931097292306	-0.14920654122268007
1539.	-0.2890049343772511	-0.3109497756015756	-0.34412305148187405	-0.31009363044987875	-0.31113375604979326	-0.3142795471384258	-0.3167971551887152	-0.3063930479397838	-0.33566663886422954	-0.30193451474371574	-0.28247483666704853	-0.3338067729831804	-0.3252935998700571	-0.33217054963804843	-0.30724801806842	-0.30529639834143973	-0.3117969784688897	-0.3001660937613249	-0.3064644359207831	-0.2844891095285266	-0.3482507816184087	-0.3262066522898831	-0.3129920032555631	-0.3118498149881744	-0.3781358258941181	-0.35842915620664284	-0.3220355887189231	-0.3150689516650739	-0.2744142386402834	-0.25945659482018	-0.19124817035770245	-0.1795438437802128	-0.16130400336435063	-0.11492402656048188	-0.08369407638009578	-0.06062393943665552	-0.03325659103157245	-0.03328038669109586	0.011960110513573142	0.007462238482337214	0.029328334250471013	0.006070788271527102	-0.007214592936542846	-0.017177129577650434	-0.09211931492689489	-0.13568206897897925	-0.1666557992163774
1538.8000000000002	-0.3031965507812442	-0.30880890587045023	-0.3440132854394655	-0.32050498577075437	-0.3184696180919518	-0.3159800759158085	-0.3334748371984536	-0.31631735773217323	-0.34175714069500973	-0.3129799188973636	-0.3023517580094212	-0.33450082538551446	-0.34140752100833655	-0.3351851852555522	-0.3092488186830499	-0.3144105693746959	-0.32593509628505096	-0.2999755693779015	-0.3235886634504989	-0.2828480588475535	-0.34597987868569724	-0.3252307130991374	-0.3268596775825694	-0.317653869564809	-0.39087143135771923	-0.36833516952810735	-0.33113896365566015	-0.3256811803621538	-0.2858768816487066	-0.27017543240215164	-0.2015916508269106	-0.19063532342762673	-0.16232209183234134	-0.11250870076077006	-0.08282165717600212	-0.057781529452172374	-0.030807997459227122	-0.03662248069835121	0.01206702417168196	0.009996430609001225	0.027946003286060405	0.008365567584928395	-0.0041898244835643335	-0.01982753554739154	-0.09726001571401831	-0.14158772413384327	-0.18568030570294
1538.6000000000001	-0.311292870031523	-0.30974921312598436	-0.34375512455339746	-0.3251087026546329	-0.3200954101005699	-0.3213481910913717	-0.3408278758665395	-0.3190414311925044	-0.34757764266688546	-0.31698534561141056	-0.3059274781848179	-0.33532504478337544	-0.33883472148275157	-0.3399352010086165	-0.31209997845279197	-0.3205448722920682	-0.32807937664139286	-0.3022059243488972	-0.32494988763215404	-0.28395303564931845	-0.3470731840688201	-0.326631745103172	-0.32817682630933964	-0.3143078638367891	-0.4019271995769885	-0.374396071150091	-0.3469019550768294	-0.33979059733395583	-0.3043304920766495	-0.2827624989001454	-0.2114689285166599	-0.20128239855640076	-0.1679874879124142	-0.12441497403813134	-0.08021223554529046	-0.05348799518360137	-0.029584500981778367	-0.02986814555988433	0.012628185743744887	0.009578325011125169	0.02820830473035327	0.003918062424281875	-0.005679291760700245	-0.02410283709942059	-0.0959327524141781	-0.15421864166238236	-0.19958100844267476
1538.4	-0.3233723303454809	-0.3110427014035401	-0.33993282896406274	-0.33522184541810895	-0.32990640974499236	-0.3383347052732313	-0.3454722397929737	-0.33027470704568085	-0.3438331599996104	-0.3186953134443663	-0.32654769467735395	-0.33739494733822084	-0.3405109198911754	-0.3431154259127197	-0.3239375580931728	-0.321129592265934	-0.32813616894580355	-0.3054432898107521	-0.3320712578630915	-0.2856578920699849	-0.35091953897076555	-0.34314190345676815	-0.3338555032438527	-0.32657265377963096	-0.4161164187835079	-0.39186192340635817	-0.3668053789955355	-0.3483232027026554	-0.3157354414686641	-0.2906603792539018	-0.21678596603987801	-0.21065487288678195	-0.1748472727725899	-0.12788077085476451	-0.08296797980140683	-0.05602178942114313	-0.029181991827499865	-0.026067535443623998	0.013028268320478006	0.005267941757511479	0.030355588757112396	0.0032203841771665676	-0.0007927156352165285	-0.027335730800394666	-0.09428884842452755	-0.1584966536973033	-0.20968624818491785
1538.2	-0.33077794354213813	-0.31599946645967564	-0.3383780226314104	-0.34142097241029895	-0.32786604439356626	-0.3398819679116696	-0.3482370918643353	-0.33402093807692335	-0.346221343767415	-0.32184574599925575	-0.3346434096441346	-0.3366625936176854	-0.3356057444094303	-0.34899626213560214	-0.32482707806042566	-0.3264320947282158	-0.3248717854449173	-0.30127258200405715	-0.3343000457863998	-0.28731520372813624	-0.3500203506877109	-0.3464362127317377	-0.3311099431593342	-0.33602921002226116	-0.4177288958522282	-0.4028896141483364	-0.3809012291282478	-0.35382232425822757	-0.31860370556293593	-0.2978924798772259	-0.21879452760102505	-0.21226118015953796	-0.1749112920061525	-0.1308246744068008	-0.08946575912535776	-0.05455118613285959	-0.03391197560650302	-0.025103515631470646	0.011197631774230747	0.006340043943495051	0.02762389414308349	0.002136505090662471	0.004051892106067444	-0.028270113476475366	-0.09755189394852297	-0.1547481850107097	-0.21831694327360196
1538.	-0.3302582374944471	-0.3167287716259173	-0.33431486996103904	-0.3406687110882371	-0.33909099963979367	-0.33465601734765577	-0.3546178182356822	-0.33831423591621745	-0.3463872725913699	-0.3192122715661067	-0.3408236665220515	-0.33464150041531665	-0.33666835691054975	-0.3464375529375181	-0.3222349256245611	-0.3298137175288598	-0.3277598058991668	-0.30165446242870736	-0.3420624513287025	-0.28906452036440033	-0.3367194025412823	-0.3382973571210527	-0.33359904393590784	-0.33847019911796467	-0.4152613964271517	-0.4045445499906693	-0.3879694094577224	-0.3601240499785841	-0.32950043654489053	-0.2954561817491992	-0.225994047546683	-0.21369097690454159	-0.17296188360523346	-0.1346975357444601	-0.08903774241379359	-0.05578988156104129	-0.03807513566842066	-0.023314510225360234	0.007739895546403635	0.005491280149193262	0.02243987381608739	0.00033171180852031347	0.005390158903831511	-0.033534613985098445	-0.09873271975191718	-0.15752413632742518	-0.22413347929058614
1537.8000000000002	-0.33828410491497135	-0.3105999096185069	-0.3365436974866796	-0.34190032949002697	-0.3330884879671968	-0.33366073643489236	-0.3557355565330605	-0.3391274780334887	-0.3320376519929806	-0.3219951473822734	-0.3465408467504198	-0.33230216336570734	-0.3306481379248557	-0.34019292949654767	-0.3231241414393113	-0.3245162736098309	-0.3205831724535114	-0.3047856198465017	-0.33872638173881114	-0.2913328733408278	-0.330045848195861	-0.33610530458515114	-0.3368461895843059	-0.3366168816975458	-0.41538674271930315	-0.4036668903551629	-0.3870756374967311	-0.36137737835501665	-0.3491424919671894	-0.28366530791891764	-0.2347429930511669	-0.22580264248647544	-0.1672257468496613	-0.14141648402470183	-0.09515889624093411	-0.06329919307380585	-0.04856921089871015	-0.022319509834432885	0.0016270131164920492	0.01099597462048593	0.025508082148882595	0.0017611705648038793	-0.002629258386258543	-0.029829582947552655	-0.09714596822538492	-0.16932030428832487	-0.2402815807686342
1537.6000000000001	-0.3426276149598579	-0.3137810393619439	-0.334129573432367	-0.3285361394955834	-0.3342956070855158	-0.336367480795375	-0.3579820708076279	-0.32879113105014823	-0.31931518821261007	-0.3273591268660354	-0.3461802954311349	-0.32770284734036775	-0.33093580257990834	-0.33555078194847376	-0.32072274357439434	-0.3127225190628165	-0.31885199633208305	-0.31120741459710394	-0.3405487942777889	-0.2914061809172235	-0.32738870983225016	-0.33904818090956446	-0.338201917737004	-0.3265605333091548	-0.4196096061190875	-0.4062243269096292	-0.38195857494746766	-0.3569974712743045	-0.3572805039272519	-0.27953941150157646	-0.2381460312644268	-0.240011508131235	-0.16756783265741024	-0.15025262260208852	-0.09169977321520144	-0.06475976498893772	-0.054353180109493186	-0.023861541337616605	-0.0012171675479832863	0.022672581110398368	0.021901606238845867	0.011821690325589456	-0.00813665424764022	-0.024702378148682355	-0.09789196590783898	-0.17506059778943814	-0.25512862045421075
1537.4	-0.3443949627523316	-0.312163653254331	-0.32532769552233426	-0.3221075257322114	-0.32422289566210105	-0.3295216721132199	-0.3565628361284687	-0.31689952169743235	-0.31230683154975736	-0.32913783458375834	-0.33845799590534137	-0.32345205203336225	-0.32832088335266546	-0.33751893329364036	-0.32006256263740296	-0.3141394804110395	-0.31609588329886623	-0.3102117308718539	-0.3341284589131488	-0.28754784547134404	-0.3234761560510621	-0.3346282434741716	-0.33606512882691597	-0.3228325413395033	-0.41856876247699115	-0.40983317228822275	-0.37590379382092254	-0.35498443916875544	-0.35421598713156355	-0.27863046986471335	-0.24417429509743846	-0.24631515695118167	-0.172899092805896	-0.1521034187214045	-0.0942072601068162	-0.06595637208023808	-0.05649707058054141	-0.027113466709968902	-0.002941013966250418	0.022066254751378696	0.017349723397597584	0.010021276945870525	-0.00735727920062574	-0.025752920134113785	-0.09462494485294859	-0.17950052874982186	-0.26113157396418235
1537.2	-0.3387182955390769	-0.306860748697855	-0.31669802136192493	-0.31278121548508425	-0.3160356627487223	-0.32372715370824406	-0.3504006697974302	-0.3099357506858157	-0.2990806887020497	-0.3257191497099556	-0.3294045163523379	-0.3188769833726907	-0.31946381138488367	-0.33326651267605617	-0.31789203227737184	-0.3043480885574177	-0.30743696532988407	-0.3104979781955528	-0.32615540599437437	-0.2875031375000293	-0.32370888007444204	-0.3385086800960563	-0.3306290261572687	-0.31791033053554524	-0.40802204197076736	-0.4126201880009548	-0.37354225135138014	-0.3379980123726983	-0.3408440912896874	-0.27209151258478254	-0.23933191767612286	-0.2456205569597005	-0.16732286645050456	-0.15441034252291905	-0.10345466877730357	-0.06844242741061825	-0.05935211321356395	-0.015521866135667885	-0.004759631573306136	0.017536668935315924	0.019197918298799292	-0.0005445522644115033	-0.004467667716696241	-0.027424517396972246	-0.08961977403032673	-0.17706150180938152	-0.26132193940790766
1537.	-0.32775303772931136	-0.30413819133832526	-0.3055403562775024	-0.29261354228584957	-0.3136272720425253	-0.31680776779692155	-0.3339227794435304	-0.2898225106293236	-0.2839415836844934	-0.31382341339774283	-0.31286623395156365	-0.3072296399893148	-0.31255859747738496	-0.31663384072519707	-0.3072105824290278	-0.2847318982482314	-0.29091372107170366	-0.2965186198839157	-0.31987179424223466	-0.28226274451632943	-0.31853842968726265	-0.3243787629505306	-0.3203603721416727	-0.31133390557482227	-0.3979586458690022	-0.4117289432336535	-0.3688465247575803	-0.322154677372631	-0.33006736636353257	-0.26764638600754315	-0.22897681671182032	-0.2461096458359184	-0.15667390035834403	-0.15451515237459645	-0.11230068586805246	-0.07026249824327153	-0.0642392675105682	-0.01075986696583701	-0.007292956125105617	0.01769086667499171	0.021135726367134084	-0.0029399158232031944	-0.005078463204247222	-0.021920960858041943	-0.09149274336435725	-0.16942948883907868	-0.25588537736856953
1536.8000000000002	-0.3214757285478007	-0.2991869131818398	-0.2866899750144783	-0.2734595438205196	-0.29440959573771047	-0.3022340470098292	-0.3223280136452065	-0.269214650042662	-0.2675062190165222	-0.29845141002591363	-0.2986989639810488	-0.28749352375205167	-0.2973553808459837	-0.29474658705334683	-0.28760408286668776	-0.2619827597481498	-0.2737506962777328	-0.2877488062500778	-0.308145237393779	-0.2786087317742121	-0.31263677616334457	-0.30360155400144123	-0.3091775902951699	-0.30053823892875775	-0.3849171019421385	-0.39909992323534227	-0.35828212105825985	-0.31719319483239805	-0.3248166532710632	-0.26377495132763407	-0.2315586901073897	-0.2413450124379902	-0.15120142849215495	-0.14877879357582363	-0.11436979753433191	-0.06757804177566958	-0.0704162270833397	-0.011974012747730014	-0.00761455265491576	0.02266736775369242	0.020844831965869802	0.0024213905691809405	-0.00345181875359647	-0.014632100763472582	-0.09394955640760846	-0.16096009435357675	-0.24933191273798797
1536.6000000000001	-0.3125088847936438	-0.2865499455310045	-0.26845120526482485	-0.2573331451610368	-0.2763520344628271	-0.288345720486591	-0.30261367823586527	-0.2529049930275274	-0.25708199472205623	-0.281444272689752	-0.2852136034534921	-0.27702469069142005	-0.28486950999186855	-0.2730989805223757	-0.27915042977754206	-0.2460969093864212	-0.2717945292470819	-0.2840901092369117	-0.3038575858392464	-0.27189637599011734	-0.2968070596269212	-0.2847600122883398	-0.30076869622382146	-0.29371983135549795	-0.3653169561672738	-0.3676611152329188	-0.34338154617506256	-0.3089686149561577	-0.32699795326524134	-0.2562485588374029	-0.23770227224096438	-0.2275628659592703	-0.14537294159448774	-0.1413371635250864	-0.11207617764369505	-0.06713144112819146	-0.06444545373590907	-0.006701974589902077	-0.0019259337655485379	0.03201440426196079	0.02452120336894129	0.009287948723971736	-0.0045928598489664565	-0.013918676527171176	-0.09274213246303661	-0.1636810265075812	-0.24946996263375884
1536.4	-0.3010259703554712	-0.2755430345912147	-0.25086993353746895	-0.24635673458756419	-0.2593224325054167	-0.2720735312503172	-0.2868789015294667	-0.23484011358476162	-0.25083519779888513	-0.27539323061401594	-0.2718562136102501	-0.26860478396113513	-0.26846225877866303	-0.26131183473060193	-0.2641261316624415	-0.23823726453434899	-0.26380402132823644	-0.2736932508441318	-0.29111578432674734	-0.2579346997773583	-0.28787935138259113	-0.2776580349158283	-0.28635385660735907	-0.28099327716234684	-0.3477852058079949	-0.34096055109320766	-0.330737766875204	-0.29396576499557414	-0.31417757363432747	-0.2555898550514356	-0.2244185627138259	-0.21181892785644935	-0.1356207431252833	-0.1387147408254897	-0.10639743540725831	-0.06406389302916937	-0.058301892376666734	-0.0001575650109432325	0.003330693517081256	0.03662990316885174	0.02784983780253152	0.010420608618979385	-0.009482891462202577	-0.016495179910588867	-0.0936336500501242	-0.16538429467688298	-0.25074630416366944
1536.2	-0.27414585146656967	-0.24409253992869892	-0.21924521038491968	-0.2198576247435854	-0.22551069558672493	-0.24595786982936957	-0.25040238944601606	-0.20617465639835578	-0.2315512921336715	-0.2440981384482987	-0.237814659555174	-0.24102600382468448	-0.24255354996173992	-0.23284655155256115	-0.23889729176679358	-0.22018877708720297	-0.24011034922974878	-0.2337661759053238	-0.2633172788913474	-0.23485357474740096	-0.26370739056962367	-0.25649341843441403	-0.24939644370060313	-0.2501082995368151	-0.3373905478663425	-0.3293920360729634	-0.3205885148161759	-0.27891464683271483	-0.294208135848419	-0.25143438704076926	-0.21503056807143756	-0.20144739028241274	-0.13523460089056485	-0.13238233437092625	-0.0950336701505648	-0.0591913214786838	-0.05102208711147629	0.0036439862895138817	0.000779325467581918	0.03710508821642534	0.02834181916164061	0.006333616812492765	-0.011806468886472854	-0.022403786418986226	-0.09573865412531846	-0.15634636497537324	-0.24551965589019073
1536.	-0.2648726407007835	-0.22364058657135338	-0.20493351856395564	-0.20830674268557486	-0.20472032704789395	-0.2301936214153459	-0.2373660303818333	-0.19060749772014057	-0.2144029805286823	-0.22802488060404535	-0.22207866812440535	-0.22099274821716083	-0.2287118415032451	-0.22142381244417167	-0.2265012088516429	-0.20663632423781	-0.22214452023474088	-0.21600567505153004	-0.24627854882989106	-0.22925699425276994	-0.24936849689311785	-0.24050911312194445	-0.24142834236437613	-0.24293991388009406	-0.3131216393447343	-0.3164650300180751	-0.2994937185985768	-0.26212167905990125	-0.2713865932399671	-0.2423304271950474	-0.2083113577542326	-0.19101461283082688	-0.12393645203598552	-0.11090622274966816	-0.09139829247299595	-0.05218632377557099	-0.03546202439938067	0.005545583482096099	-0.00900816398994504	0.030429916349305225	0.02954615224571341	0.0013554244371184936	-0.006731693370773632	-0.030072231290090203	-0.0896299561388351	-0.13901034762424577	-0.22693577673115964
1535.8000000000002	-0.24622632933590047	-0.18993919988533714	-0.16674680743731402	-0.17681592095572632	-0.17670894457377684	-0.19926934670664162	-0.20261972888373178	-0.15426813367624925	-0.18605029820979985	-0.19287027098703913	-0.19827897203791384	-0.19214435453967765	-0.19535101119595458	-0.19429007675233376	-0.2088783185904139	-0.17716384086119358	-0.1891796837700458	-0.18603475908689387	-0.22137191000975268	-0.20576444716747705	-0.22236591057518376	-0.21484005486578106	-0.21450510948213755	-0.21713245225881975	-0.28205276229077053	-0.2916524998381644	-0.28051586672396617	-0.247839424167111	-0.2468302769577055	-0.2300838018684867	-0.192366543726528	-0.17236719249151417	-0.10770232956884858	-0.0950344003881363	-0.09257461149920469	-0.04310543225874327	-0.022401187457091264	0.005612321556189844	-0.013827034061586623	0.033252712820501185	0.03399234943885891	0.0020346289525566097	-0.006358376713818461	-0.03271698041630676	-0.08596891924108152	-0.1204207623725339	-0.2122239918404538
1535.6000000000001	-0.22987579526636784	-0.15684937246258268	-0.13067682090843588	-0.15209139245024164	-0.14947331845221132	-0.1842140476577438	-0.16978211729224685	-0.12351681739736736	-0.16361553161442263	-0.16565482329463607	-0.1766625114950356	-0.16397480987758678	-0.1666783199226987	-0.15980511308671835	-0.18384318755478551	-0.16314983046875925	-0.1607708453117377	-0.15928505742060756	-0.19721796615816026	-0.18033801966778343	-0.19301208992508692	-0.1816983517506073	-0.18672251286186756	-0.19452889695239894	-0.26034406646372626	-0.26081537114231373	-0.25977455577027786	-0.2454028053020921	-0.2285374494721371	-0.2165373698281525	-0.16726972461376724	-0.15317499070444932	-0.09199405205459832	-0.08415885101794453	-0.08754432241068405	-0.035260908986659664	-0.014996536072801025	-0.00034904882543296826	-0.010174178735272075	0.039381139139720696	0.03584490812063575	0.004506084386212442	-0.009822971523616197	-0.033418471755932995	-0.08649329958391293	-0.10808809888715823	-0.20173498450329705
1535.4	-0.2124988966206531	-0.14361871866163317	-0.11386720788395822	-0.13719777454317836	-0.1338372658161082	-0.16507242533947739	-0.1544816501940637	-0.11014603397474763	-0.1484959312581167	-0.14974843492029347	-0.16701933818223416	-0.14977180151716682	-0.15620655991786314	-0.14580247981889458	-0.17394712515640412	-0.14803415462868166	-0.14774099024730766	-0.14665394653171618	-0.17653469491785972	-0.16926823267089108	-0.1788818006383834	-0.16743299404739176	-0.17368200844612022	-0.1802992313298419	-0.2382799372438555	-0.2259223573332693	-0.22713304659331462	-0.23922203913945975	-0.20692092077327404	-0.2021918550515781	-0.14514470009503427	-0.13710363918997442	-0.07775447558400715	-0.07385985912381651	-0.07245223692426524	-0.02394436099118954	-0.006029744983711364	-0.0031786918302588664	-0.0012132830265372337	0.044888587836857445	0.030612593350085017	0.009222706221883852	-0.014252644280773462	-0.02967150277743715	-0.08075509062068549	-0.0988425261985641	-0.18988016020324414
1535.2	-0.19239875374128942	-0.12704867104989784	-0.10042961776448456	-0.11266057916242318	-0.11986214083777508	-0.1432970973586922	-0.13682439628843104	-0.0999001981418979	-0.13029302898226514	-0.1300625579161086	-0.14868901974196094	-0.13288640446976202	-0.14016457782707156	-0.1331212188127105	-0.15345865206864454	-0.1318031047720983	-0.1316642722423364	-0.12588055392412528	-0.15747888112076003	-0.15227985852982806	-0.15224324026647182	-0.15097529157442668	-0.16090700134983102	-0.16640660299181848	-0.21706135930077047	-0.2036106437751443	-0.20056176106717546	-0.2293524467747963	-0.18353547538637277	-0.18367526895379938	-0.12440376137662511	-0.13012118719821952	-0.06427494236797887	-0.06789640113382886	-0.06281899577886056	-0.01806802825488206	-0.00384440997142635	0.0007185794298327966	0.004578253514177651	0.04917729005932031	0.030805896394985467	0.009345037238953009	-0.015674826750573228	-0.027576614601427546	-0.0719086643039629	-0.08922666501440367	-0.1769607462457271
1535.	-0.15228581466205873	-0.08260592191280515	-0.05854070535520124	-0.06472674758031992	-0.08570086731361143	-0.09882969833949791	-0.09649336128924553	-0.06189943013943001	-0.08394201560628728	-0.09455436507709591	-0.10675348046171804	-0.10111099904881889	-0.09960505352447732	-0.1090543798662689	-0.10911342440893365	-0.09341986890100708	-0.08548725861551501	-0.0827474451306831	-0.11683546201603628	-0.11264686601136004	-0.10710629783359797	-0.11193911417933783	-0.11617471795018083	-0.12012465105907266	-0.18569034817593089	-0.1841766366611352	-0.17302343338357087	-0.19951090606632144	-0.1478395052712351	-0.16077059531522087	-0.09725121450322156	-0.1252020167765158	-0.05553355264909577	-0.06579316374172497	-0.05274165068085518	-0.017327416378137957	-0.009374131483885988	0.003669635185440833	0.0034218658982529543	0.04420151774863039	0.033075616504205305	0.010140901764302306	-0.01313072839095148	-0.021938398235817672	-0.06833770206075661	-0.07511279416774691	-0.15097350548950078
1534.8000000000002	-0.13319179934285894	-0.05672690127757235	-0.034454263847064785	-0.0363812749475191	-0.0586908502661601	-0.08126383936630228	-0.07243480311393466	-0.03793854131246489	-0.05091335419890893	-0.06529075472950384	-0.0789129019630834	-0.0760857538370691	-0.07685872355673302	-0.08659265617473454	-0.08818857921127958	-0.05789619118012136	-0.05731966090668911	-0.058584013078268916	-0.09085977960336052	-0.09509200873358309	-0.08947894187331175	-0.0726951694508726	-0.08996331474739636	-0.09342960803818844	-0.16094941200404775	-0.16428404684004821	-0.1439884250795629	-0.16950090372479612	-0.1212840178524134	-0.1402576422909845	-0.07881651291911201	-0.12015765664796392	-0.052171992232753796	-0.06196761905677966	-0.042369121048506285	-0.020159432325806748	-0.011692907986480493	0.00615354198327958	0.003037127701814133	0.03588974704295172	0.030315400482041437	0.009730877573959292	-0.009500077961746322	-0.015455579516674435	-0.06470559043545498	-0.06129993638429628	-0.12897915439394173
1534.6000000000001	-0.1161339976521742	-0.04388162543349914	-0.01602791967844313	-0.01270613354953325	-0.04105248642378365	-0.060036640599387764	-0.05125617072986043	-0.012289041939262169	-0.028072402558230135	-0.04323048534490981	-0.06138110208718149	-0.06241689619904264	-0.05656107426705169	-0.06906274177129967	-0.06967213029488087	-0.03752085430396316	-0.031897897431931235	-0.040801767787466865	-0.07608556287000788	-0.07332346042517451	-0.07410880742582215	-0.05348684725752384	-0.07781853725526185	-0.07257018326989592	-0.1302957661173645	-0.1290269599978306	-0.10468303844992102	-0.1359166749480117	-0.09102526840240537	-0.1083968553965686	-0.05817673411324518	-0.10032505794138215	-0.04438091518135389	-0.04781879216001252	-0.03151913320366573	-0.021455770994769217	-0.005301714797947889	0.005082225074322515	0.005281082894767286	0.031587424079194966	0.028322104484017188	0.009911271440749278	-0.006981287893205126	-0.013329756616438053	-0.049517233736739164	-0.0441162088803637	-0.10564524046719671
1534.4	-0.07255177945466913	-0.029866665857418245	0.01241390447945304	0.02323472591700416	-0.0038226204420718246	-0.02004589961056883	-0.0102869292925704	0.03194036302428698	0.014891522831144694	-0.004328809312331849	-0.019635740167565925	-0.01478345289992208	-0.012052933236480974	-0.032325659338105245	-0.018080796687337752	0.00873134107658401	0.003389340640299785	-0.008142081057333961	-0.04883462253920822	-0.032953753690532724	-0.022620006768828305	-0.016388032005575023	-0.04499866346422132	-0.03715791194997727	-0.09158536398144956	-0.07650905086583931	-0.06246740598640533	-0.09612744476310238	-0.056586787601846794	-0.06928852271589142	-0.029452022145734245	-0.07960644666141829	-0.0332604759183189	-0.02806578466086317	-0.024435758822600195	-0.013614466331532222	-0.001248976615605188	0.00470114387194578	0.013031119057719887	0.03410570139525903	0.02561226014380832	0.013468052327369414	-0.006117192832976225	-0.0023064819821586187	-0.03358627963483005	-0.026365370540185114	-0.08625384414816485
1534.2	-0.05162385810763652	-0.01396077083323767	0.022329363476413077	0.04030893673634255	0.015840560549876113	-0.0011234077482203326	0.005074468459749007	0.043117631657188	0.03294520107790675	0.010966912808978683	0.006907287605913137	0.0040723835908444295	0.0029098425467610927	-0.01776735690893967	0.002993024595029655	0.026877568836621655	0.015706392762041985	0.0073209635865157255	-0.02842806338361779	-0.01198758398170342	-0.004585120181320699	0.0006348069357043687	-0.028466104389349108	-0.021637515797136245	-0.05945318915697323	-0.04003052919559431	-0.03430710223598255	-0.05693345491304336	-0.03172867024211532	-0.036370866683608984	-0.005025502907033635	-0.060203624806545605	-0.020009827025807173	-0.013057140394912377	-0.012457371310558615	-0.007625696087313816	-0.0015310348387622985	0.008009322744511816	0.017637771493484493	0.03136380131112807	0.02474724269032516	0.008693560009617364	-0.010628814320604273	0.010116179963411735	-0.020165543783540282	-0.017992466786952103	-0.06535630541026816
1534.	-0.021753257389662967	0.013129569656782004	0.04395559483197454	0.06823898360611261	0.04663784395352309	0.021609436684203478	0.029552725236413068	0.0628895026654454	0.06314940099060656	0.034940467524067875	0.039754087752397374	0.031912375966100505	0.024683925340568725	0.010680481629169528	0.02947400042997625	0.0491361691225244	0.03273291295026909	0.02897772765205092	-0.0005296037229700254	0.018894717237560796	0.021729845819774603	0.02289978876052252	0.000989030484454849	0.01381642179062994	-0.020877935568436156	-0.013763324896005626	-0.013838836368070588	-0.012499821145873094	-0.007360762371135056	-0.007154509226769359	0.004910422405618033	-0.042595813066869125	-0.012115863574917998	-0.0006380374460551138	0.006428986450074553	-0.0001657403064911301	0.004659197026366319	0.01058715558791131	0.012312389910686934	0.022479794550076867	0.021040199999631123	0.002503437562912346	-0.01198588622132018	0.020171280528949696	-0.00342912333897724	-0.015019449067396523	-0.04100222607803532
1533.8000000000002	0.0047528327726248315	0.040452151230081466	0.07191733804102624	0.1013272245546412	0.07664911678263318	0.0586378565635843	0.0646537941566072	0.08973213243566339	0.10573021877132893	0.07188809966291995	0.07852816275761557	0.07032844750723012	0.06647088974976054	0.035546426781408506	0.0664188213686014	0.08391398396917202	0.06542923807142474	0.06270237118429461	0.035552315626153505	0.05267325460935881	0.05310429228005675	0.049423805152508	0.032189772117575496	0.05759583490504261	0.02211512545595969	0.0244197835448787	0.022020131193443097	0.030157781258171774	0.0251034634639053	0.030115879959049786	0.016541171945962885	-0.01714860800208956	0.0036872473949570075	0.013481868241647684	0.023919452306305745	0.006698917082773663	0.009873971347404984	0.010484931439761331	0.012807345975966337	0.017385840993530795	0.01645965160598866	0.0014941380015469211	-0.002292863825517681	0.026943608298779655	0.01437590177928368	-0.001378498784669513	-0.01664223224629391
1533.6000000000001	0.033773233354771726	0.07739061955060736	0.10026431868626522	0.11811304213737682	0.1134624494632596	0.0880160828389333	0.10000192409851286	0.12417114842478638	0.13945540505510576	0.09936347974161087	0.1180799047320928	0.09931789440593589	0.10253645323551841	0.06340615731642843	0.09178112753796297	0.11833253989457074	0.08479412554941958	0.08840271339716968	0.056361252654095646	0.0822879334701685	0.08595136909857568	0.08742885479561471	0.07141753310232014	0.08052228019959427	0.04653673218101048	0.05613554584047265	0.054378104320723396	0.062217539714885535	0.04691841704121271	0.05804316185957686	0.03147267868487618	0.010699590468599132	0.021145502589544347	0.02934973138863501	0.031859030215846615	0.006123641128372788	0.012988813702479625	0.01581306934633013	0.011980398721744483	0.011414671862868674	0.011079436856708737	0.0041059767315090355	0.005298248352612496	0.02674225280327604	0.02864912668805482	0.01514397689174293	0.006314121616014925
1533.4	0.05126325797744493	0.09608948488169984	0.11128472773366183	0.1351471668230879	0.13174209627739805	0.10357797395965929	0.11481535825851037	0.14535169593871258	0.15333963127561315	0.1216423589354096	0.1334422324265457	0.11921311304538025	0.11851772969613639	0.08532702492817741	0.1007811152823618	0.1276620236448794	0.09685006819921718	0.09627539681104927	0.07803993520490109	0.09897198176684464	0.09977075768289517	0.09971592850984085	0.08596898226020398	0.09372245449576226	0.07236265643340109	0.09101304232492825	0.08244984612483341	0.09309312636028737	0.06288944338688443	0.07907848901821402	0.05216280956058616	0.038369047382429834	0.03395660399754229	0.04379269844124743	0.04315291535394132	0.01236951423062472	0.024789409149014188	0.018625549607449773	0.010146436778665216	0.006654173185453988	0.001474023587483672	0.0019613301205181717	0.00639713682460205	0.03511044284275997	0.038920155183456276	0.03228686652887665	0.02621147221334192
1533.2	0.08350007817932463	0.12323148024829586	0.13435282212315067	0.15553138915316497	0.14966437432892296	0.13794488537999364	0.13559138183861322	0.1766034165099576	0.17069941409078615	0.15389804447501332	0.1613184641401881	0.14858786564874588	0.14549624820606297	0.11652542462661986	0.13189751957564994	0.1513550512763328	0.13041504020872463	0.12769237900590677	0.10260452583734563	0.12409344878712486	0.12620991904073958	0.12269508474250684	0.11038704784990681	0.11088817167239713	0.10626163769193449	0.12920874656609294	0.11389826598064803	0.12038120199711956	0.08687734405107414	0.10259395639828274	0.08098752981082334	0.06429778271573353	0.05183046967287199	0.0612565218167545	0.051949175969000644	0.023882777355247548	0.03317662464807048	0.023452231239149048	0.011887764257582261	0.01043724702423731	0.0003838491340845435	-0.0005526843689905526	0.006549170372856935	0.04964267033431776	0.05374300248901811	0.056618831145584074	0.045809962590710775
1533.	0.10406680006646318	0.14948837559376302	0.15534126963119843	0.17937116089891858	0.15913664106500178	0.15256200213140678	0.1578030583011421	0.19542330155135204	0.18378715544409066	0.17714856816990365	0.18487829398327635	0.17830750355072755	0.1711861973727175	0.1347068071417343	0.14983418207311552	0.17178503392184916	0.15335133865404316	0.15146232804081713	0.12276177077046704	0.1461309692726395	0.15352563270030647	0.14631262787561058	0.13580868730942358	0.1285126029339087	0.13250513575336312	0.15478870846343837	0.13540038044457753	0.13491489914012847	0.10420360967843632	0.11630756402280387	0.10196306548889665	0.08310739787505037	0.06600077265423471	0.07302609599501099	0.055764269183783084	0.03018226988207088	0.035784847476461615	0.029591791682054513	0.017306483175385665	0.016841920942736923	0.002982866872265453	0.004778752041205889	0.00799271761114619	0.05913735800491855	0.06518357812245366	0.07981733479691948	0.060395274687865784
1532.8000000000002	0.13275608214257661	0.1780091697957275	0.17882499328682977	0.19992496546813227	0.17170696685795264	0.1743218168603224	0.17253740948658994	0.21282984936329116	0.19677234413298647	0.19493757455055807	0.20229319253785585	0.19727277400265206	0.18654772426480506	0.1546493445866253	0.16925080621025135	0.18883433965086957	0.175089023566486	0.1687624641273127	0.14518241171715177	0.1647717479285404	0.1738685677902046	0.17780727383659004	0.16079001535745915	0.1390752745248098	0.17486089731619578	0.19379474942192965	0.16964422828716974	0.16318840516279268	0.13535769324500083	0.13849829534474953	0.1330013867376782	0.10559082337917489	0.09892708544329885	0.07698862999779152	0.06752472001917498	0.029466128274670184	0.04366036578562625	0.031168269253326386	0.03227479908513989	0.011194939234534313	0.0010730123940989385	0.005116981848737922	0.009971113849729546	0.06304457018575167	0.07858673414174248	0.09383241373876226	0.0843329617919861
1532.6000000000001	0.150874262196798	0.209034740377885	0.20049972840660363	0.21552989585912413	0.1848570929794795	0.19223243744008345	0.19528404788621379	0.23211857238136244	0.21632299040544464	0.2148862164156607	0.21195046578406235	0.21624108697120167	0.20566408811974568	0.17511027598693973	0.19328610149379766	0.2045101675970552	0.2001434325843712	0.18695525358147783	0.16961100943031956	0.19537823142081207	0.19262749799427475	0.20730185433580028	0.18910084242784678	0.15897950742691086	0.2094546780386269	0.22568088051400048	0.2018434926014627	0.18981795419378814	0.16841037018607657	0.15884308625910934	0.1600455076836745	0.12594138657044596	0.1277141094220658	0.08546533493714438	0.07938962066935865	0.02682370674823423	0.050406337504716854	0.03354542672838015	0.04014057459714783	0.008092999171382387	0.002124493416284933	0.0047631096964334775	0.012423309375450555	0.06362579808088059	0.09284589087655193	0.10283718773257353	0.11025253909284907
1532.4	0.16078024759922813	0.22263324569137216	0.20974566055579572	0.22064016814872325	0.188294529517282	0.2094581094187813	0.20787475659111018	0.24626585108823815	0.22504289545690645	0.22926332199725055	0.22041426923690238	0.2332113505746942	0.21813628670290294	0.1860047765712836	0.2020847842567795	0.21824572123667216	0.21473746645896588	0.19708748170880414	0.1828460360635393	0.20007498979104937	0.20299958798918505	0.22290693959031035	0.19694111609602102	0.16284713078676807	0.22852264055622445	0.23901677547762173	0.22195438966027609	0.19977070066026728	0.182638032265358	0.17299200794811667	0.1682488772959971	0.1397306871265056	0.13721087464903764	0.09107403657093152	0.08079061970241339	0.03305812716931621	0.05053828959075585	0.037266184933439896	0.03670426479208113	0.013801197687332198	0.0027666813906333868	0.012595159541501508	0.010404328473019878	0.060555683917435196	0.09708969095449346	0.11628046231789814	0.12875785528003253
1532.2	0.182600334485706	0.23675505064659436	0.22059840263961283	0.22981016248893935	0.21099928810165414	0.2349757715444423	0.22145299412930605	0.2704541390491071	0.22315166815072776	0.24801181577684334	0.22975742675769037	0.24291668585600817	0.23793054726188126	0.20311268900553792	0.21642569180355864	0.24110087508216874	0.22568057732641778	0.20598588202134985	0.20532243905929642	0.2180763728014417	0.21863396772313426	0.24748668539260932	0.21674517153299802	0.1799587860666702	0.2552465946409901	0.27134768356503874	0.2518246337173689	0.2198160882825031	0.19788810744986798	0.2029318991829667	0.1913958735075937	0.15703625704168506	0.14875866950988734	0.08928632097651182	0.08175092849472092	0.04159535632578729	0.048660222791136486	0.03784721484572957	0.0368557995342551	0.011137761469533866	0.002606736775246714	0.01652230276296996	0.005819418995895683	0.057358276378217665	0.09920745132144998	0.14311102366239023	0.14786532254109644
1532.	0.19891387263100174	0.24588955421392744	0.22291208388027725	0.23883712438050617	0.22476685481424918	0.24395286065186583	0.22975495307771646	0.2785991854376493	0.22667452770293658	0.25900707754953517	0.23708170014937358	0.24134696013680926	0.24205652083122278	0.21323558546704358	0.22374122644362826	0.24698814013834447	0.2325510232617995	0.21575473202804427	0.20665210557716038	0.2275664704265883	0.2321251725423859	0.2530489546648117	0.22990794952761834	0.19378627653102729	0.28642083793535517	0.303339555639652	0.27332667880021244	0.24635679171960964	0.21445510228609976	0.22633305216368274	0.2148053557602229	0.1777657349314315	0.15826706767446705	0.08941199036787345	0.08988037208941058	0.046509787852131695	0.04912930892104101	0.03548463881135334	0.04059659952586769	0.006142677523894507	0.009592137064186221	0.012411290229182937	0.000683240266357591	0.06180314785808909	0.09597450342410155	0.16320977281803173	0.16650159607543202
1531.8000000000002	0.22341041669172557	0.26269527777888385	0.23384406432310315	0.248136021322598	0.2432124432481844	0.25871014685282123	0.23269962815390233	0.29143967955299277	0.22541287349037906	0.26921895330959505	0.24531199662745273	0.2513220238559322	0.2463100490301419	0.23201343794248389	0.23208192379740814	0.26556690411890904	0.2531964695885741	0.23417329289422936	0.23351975764515961	0.24440765007096568	0.23966367260889987	0.2629843592285418	0.23958113320687163	0.2260565642916877	0.30919864466683156	0.32170452089893703	0.2881947539556136	0.2662869471573321	0.23553190237831756	0.24476990763660497	0.2183727792054643	0.18893873613044213	0.16610562099436274	0.09475964241214774	0.09607579240850181	0.045463852710066095	0.04976918638123572	0.03406457407193837	0.03843072934043163	0.008750646514732369	0.017019871894110822	0.010115693702673251	-0.002978116753183566	0.05858739585557024	0.09861140577258094	0.17019833754660632	0.18279297333283354
1531.6000000000001	0.23525716874259048	0.2707138483000496	0.23748529897634216	0.2595954671555596	0.2566169121819457	0.2622793053939192	0.24443004757030537	0.29589507796047115	0.2410860696307724	0.2765187237950763	0.26712729231742277	0.26532579183107746	0.2496455158968363	0.2423239145296799	0.245456363664821	0.2777787753768333	0.26087486207397115	0.24920006506775222	0.24409924799800295	0.26615617767235583	0.2662598595924883	0.27073429154280615	0.2521983567570491	0.25084098857695175	0.3245408051284548	0.3362805143480158	0.31034820545773584	0.28231615894672696	0.2569367358644618	0.2660918704069605	0.22606488590880391	0.19483514749973987	0.17732045416396763	0.1013866835843858	0.09860984860462743	0.04461763056687201	0.04766453719910707	0.03496425011422021	0.03880209977895306	0.01211187403801074	0.018628961032409116	0.01548512792679627	-0.0032659411698171474	0.04970105523513823	0.10770037856809846	0.17513578516396358	0.19524408463311718
1531.4	0.24855610092226418	0.2725414478228456	0.24700667874734886	0.2608165394308035	0.26967775802829264	0.27364375301931876	0.24508387769980786	0.296515680899786	0.2441779825048983	0.28157608039378296	0.27331627496630845	0.26517090143308236	0.24925924985591086	0.25224502525927417	0.25305962372605983	0.2826129565139037	0.26209826405231856	0.2500439033982501	0.25364183662245704	0.27226212120067445	0.2675468595842627	0.27110957552441417	0.2618643223254168	0.2647767885960758	0.33598892892575455	0.3511502731237334	0.3258003717379463	0.29570126435612587	0.2693057117966023	0.2855324505965403	0.23861297661704373	0.200255865719553	0.1870038216228607	0.1111939709041314	0.1045449543875579	0.047133149258659614	0.04574622582303159	0.036939432434263564	0.028949456468220582	0.010553560646353308	0.01785883081536479	0.022307242952404938	-0.0013708937482059648	0.04525390442839354	0.11150229435978264	0.17499490504393875	0.20466395110920807
1531.2	0.2530986158671011	0.277368167456374	0.2524387822683804	0.26185614366192467	0.27726728501266534	0.27680458699544025	0.2535583611456857	0.2993035834313509	0.24658736504230314	0.28683394817413793	0.2746744296160917	0.25832370391602055	0.24813330527148078	0.25440751203009365	0.25919795060846024	0.28367136357405137	0.2693488741306532	0.2545389827521174	0.2548106632075131	0.2755210870562479	0.2687347461080402	0.2697156755988501	0.26939191316589584	0.28177022296254306	0.34310183210620826	0.3614561863316861	0.32700612675634294	0.3058954638679563	0.2759472831047136	0.30083086143800164	0.24416100645696076	0.2059456067230462	0.18657112453525704	0.12177645774546371	0.11330249990445822	0.0465397742262552	0.043320058470897524	0.03511675733841487	0.00987409823991596	0.008105724613882277	0.01675301823520152	0.023786765032784107	-0.0010523375621357125	0.0434936766159658	0.11439694170222865	0.17885834242190377	0.21495072575370427
1531.	0.26709957620318137	0.28148937292231363	0.2544764609368599	0.2660841195547173	0.28913619283337666	0.28212848315194605	0.2494598323263552	0.30669212002806506	0.24922537925620838	0.29095382216786075	0.2773304718848654	0.25355317880746614	0.25060517217569467	0.265174009955472	0.25502965291779994	0.27763488869822944	0.26816769426186443	0.26305704610604175	0.25290805474772704	0.27912747736310795	0.26657349426972365	0.2655719673113709	0.27586402777725966	0.2911082678998872	0.3497704791644953	0.3680431636069136	0.32875947788494947	0.314151685900432	0.28311337942879433	0.30957349956090446	0.24504335362238297	0.21535243068367088	0.18362786350361887	0.12436821238726578	0.11784811772814402	0.05190354886124663	0.03780616992720898	0.03509393887998314	-0.0025813741289456515	0.005255924234875387	0.014364575474024057	0.02549222769447821	-0.001638768181881773	0.04902442655112461	0.11341063021782588	0.190289215701889	0.23635737001920457
1530.8000000000002	0.27372505379553164	0.27919467734074854	0.24977154057897402	0.2687587028346201	0.28966270248493486	0.28420604201333866	0.24400079151225065	0.31371270031038423	0.2524012631069647	0.2837628520554784	0.28133284329748365	0.251277223212188	0.251632200510048	0.26510747009493385	0.25527289687073623	0.27734285688267934	0.2665403656270987	0.2637001861821243	0.25373640775941964	0.28083157990221297	0.26789585541221067	0.2621603537447369	0.2755126686590495	0.2929515243361608	0.35176831969909755	0.3797000500872798	0.33579600349129796	0.3162314732317155	0.2926987873324394	0.3106239630424438	0.24973130357470294	0.22180914839768007	0.18137578532396836	0.1285159591965514	0.12181564154579151	0.05173002212196859	0.04016827327409027	0.037026441709897676	-0.0026708692198634835	0.004612466157015168	0.008528655552110315	0.020916904167048545	0.004776293719311911	0.05341261612077313	0.11799462181575655	0.20061081330217914	0.24778416891973482
1530.6000000000001	0.2756506700337101	0.28939296427654854	0.2496005479110471	0.2671775754540487	0.2867175305454991	0.2725705948954824	0.246665284026212	0.30676029401748056	0.26247549511416496	0.2913115861553483	0.2827241410053695	0.2464010942395345	0.2421708778327032	0.2639404478366406	0.2515652178596945	0.2649826766983347	0.27548466200055916	0.26533040475097863	0.2526774005922501	0.2853937135605211	0.26096182321423517	0.26453231769379504	0.27448035385446884	0.29631418983597774	0.35185476403950455	0.38097278481364005	0.33576766433580113	0.31625485671135584	0.29670639374896	0.3013948057700887	0.2531522666486634	0.22721862395226688	0.18069934510516855	0.1404133614460165	0.13193288524245902	0.0463085127112846	0.04662192461384794	0.03375572566801816	0.0030269121547131296	0.013896318303066153	0.0014492401982598262	0.012648118119993794	0.008702792327964207	0.04815307634143067	0.12510249845306678	0.20513341273829402	0.24663353842541855
1530.4	0.2737485328623948	0.2919986585120571	0.2555477050266287	0.26497530179386247	0.2821300361170309	0.2703950354330119	0.24628933917864412	0.30198201734528957	0.26740620123666514	0.2724757397292913	0.2823433980945966	0.24535430351579302	0.24252548310938424	0.25788844620653945	0.24358227500064222	0.26188910378719615	0.2715752668708799	0.266471440420379	0.25228485970673353	0.2836374600440945	0.2481673431501527	0.26446916608629395	0.27007968794304954	0.2938177949367955	0.349406094499874	0.3731108064378735	0.33486804523399116	0.3172328950658346	0.29976648486328367	0.28966673687651434	0.2547256866496388	0.22833619414816114	0.1784174920939315	0.14705423865064465	0.131856865185538	0.05075905156998102	0.04570201779798304	0.035159357966726056	0.0025145070718167848	0.02293704047102986	-0.004544493740113443	0.012106522018274687	0.00962964120458085	0.043978310478120536	0.12699679300139635	0.19803480665069811	0.2530561866004544
1530.2	0.27463906317126097	0.29113642911321275	0.2517473230746432	0.26361572226945096	0.2748018850336939	0.2675827838632207	0.24962618124524388	0.2958558148698265	0.2753943182055814	0.270984547311769	0.2812936380650032	0.24046737477134494	0.23715491127255495	0.2510901557094687	0.24692986210727266	0.2528228235790176	0.2652697813033762	0.26296283551819294	0.2513828388398641	0.2759688198142823	0.24587445996525198	0.25887782339957494	0.26872284574097005	0.2880627940342203	0.34926507695318953	0.3654914734267032	0.3387160422294378	0.31453751441718925	0.2990785156120759	0.2814665738513019	0.257461329788558	0.22623606889322184	0.1741807209180064	0.14103085047041442	0.12635029641520354	0.05779058372431246	0.04257838009915322	0.041223367108811124	0.0043258749173278686	0.021774542756930054	-0.009023386049420766	0.014902542417620271	0.015084025376701551	0.04475016788410653	0.12601502365568742	0.19873077772386186	0.256734453909727
1530.	0.26891392578628953	0.2819032894270958	0.24782988377997342	0.2565272638352229	0.2687087794049741	0.2571774328748838	0.2414825352019027	0.28661623657291496	0.26801104468862735	0.2572795770411931	0.2674430580374615	0.2298643302565091	0.23849922883786498	0.2490320706078103	0.2383774666455079	0.23999958049036735	0.2565270964730672	0.24827700478183537	0.2407765919566196	0.26385645934276775	0.23214330381677414	0.25040994188271115	0.2617745330812173	0.27765821228433424	0.3501014460367414	0.35505335632343926	0.3391205680019792	0.3116768558736849	0.2929864117205653	0.2762647505385199	0.25238008387293087	0.22401077229534305	0.1716925059594986	0.13577118988020093	0.12759132510660773	0.06245824073017587	0.04606656254195233	0.037068391231006824	0.0045485531366192804	0.019066643013516148	-0.01212038214868558	0.019376598454059268	0.015423454322015676	0.053124641292590716	0.11518588057815468	0.20753295532184454	0.2546945783014171
1529.8000000000002	0.26977174068001775	0.28410670227210433	0.24012772875953792	0.2560279903749736	0.26058612645551327	0.2562720076871858	0.24533898429552764	0.282293098443852	0.26487709028822354	0.2497058973944039	0.26066966375061723	0.22148920438427894	0.2372622243292925	0.24488661416713275	0.23681860387325743	0.23281660352229427	0.24698361923658135	0.23890053651645096	0.23835003669552343	0.25813173185227645	0.22931187079558946	0.24455202573849985	0.25810702560218746	0.26938175167747036	0.3456050754994751	0.34538243326704526	0.3371394188639301	0.3099676689974625	0.28791501199111796	0.2659177392581778	0.24277491427279124	0.22176809471695638	0.16605020605001725	0.13795901590958595	0.1296094941357873	0.06997382843927967	0.0522521073238985	0.02987840325401988	0.00324397143548934	0.0158638034414644	-0.013425463431421772	0.018790765418441827	0.01223154216784685	0.059396679312455306	0.10265018394361745	0.20625973160195024	0.25002830041655033
1529.6000000000001	0.2630921069461231	0.2812788425983902	0.23113773713686986	0.2559231658084496	0.25275999341653704	0.24600932995789354	0.2390746969156803	0.2723138433642464	0.2613672702213363	0.23872935852016647	0.25584114942874076	0.21883623357927043	0.23102765905397846	0.2304722393527055	0.2265681604323151	0.22994294367295945	0.23723190926814766	0.23657330099803878	0.23538237323847486	0.2567120030648943	0.23013878513710156	0.23639784741273456	0.24812958748565137	0.26041115405112863	0.3399713448593474	0.33654083350727704	0.3392386471664332	0.3076937117891357	0.28369138228746826	0.2528237764643901	0.23654713679727196	0.2161774787395627	0.1536310414599197	0.13885912817145837	0.1307921995252343	0.07792247776820481	0.05447617226088855	0.027579069051129716	0.01284792099078855	0.009915184113386825	-0.01279753253099232	0.013712578916248268	0.014496886901163445	0.05949570363673853	0.09639596429906587	0.20310172870930912	0.24505965162962184
1529.4	0.24051178055190792	0.27053596245594286	0.2089448202132643	0.24686910704154771	0.22699659689990115	0.2282844960365651	0.2272684959791784	0.25063099133167177	0.24532087036197966	0.21778417307952172	0.24852453983408565	0.20928128512438907	0.22293887721209021	0.21358177432139522	0.20865090465816613	0.22866939602138864	0.21501611253617597	0.22793563726033492	0.23016190585376012	0.251782803209554	0.2290596213284355	0.21908662704313162	0.2337890655382392	0.23918309019902126	0.3253676919563577	0.323833385198587	0.3347069733268833	0.29719277245783354	0.2779486251199828	0.24011866853862499	0.22951796360238866	0.20003293612988013	0.14433306842090352	0.13548893653618768	0.12532601279328515	0.07971883419556429	0.054796875820890885	0.029005000267598634	0.025624735121003904	0.010551912137154337	-0.012341227482557749	0.011814131353246016	0.01551964291503852	0.061141096823250994	0.09074239831650534	0.20133592643481363	0.232616265044367
1529.2	0.22702162390626185	0.26510301904312705	0.20662284278990123	0.2376084944739424	0.2174199270070339	0.21479777697994587	0.21960001099328083	0.2302952400448262	0.2319087396265308	0.20402885107452173	0.2329416024793518	0.20455396522128436	0.21546523539076118	0.19947788373841785	0.20546071948557101	0.22300314257697745	0.2143024221710595	0.22047769956096533	0.21986261231858617	0.24898781089730732	0.22005699439924778	0.2082240994914061	0.22701641542575182	0.2380867362156123	0.30054368224492706	0.30006484790869026	0.3189406349768592	0.29224639151748344	0.2719415345582864	0.22889828284586794	0.22236709136765417	0.18566075034517554	0.1365253165416374	0.13634367875765876	0.11702771557290545	0.07813918009918752	0.05132207794115066	0.032177578270196835	0.030347840967040803	0.010048381846172164	-0.010146210135687896	0.013302834856881123	0.009438637192157004	0.06482082493520512	0.08607634870589818	0.19436907252497915	0.2129956212373256
1529.	0.21297240996149822	0.2495332114382279	0.20386802479476046	0.2299113381761361	0.20216296588498756	0.20550958065653224	0.20591725269343525	0.21959654248154536	0.2281840407520492	0.19210392063879303	0.21593330153316853	0.1937190629620273	0.2072132375390134	0.19027415669809808	0.20127752764230722	0.21687301520339758	0.20826233937347727	0.21196331768855295	0.20705168257151813	0.23707964398711467	0.2111622744372456	0.19543047702806468	0.22698587669622172	0.236789861440601	0.28825446250392867	0.2836603060585217	0.3011221268019184	0.2963053314664543	0.2695589963180915	0.2264521205611578	0.21787130953143988	0.17963188719606302	0.1252274716368842	0.13732307392286536	0.108425890285854	0.07444554626567394	0.04580482792058608	0.03188087644558702	0.03138644389683112	0.004869695208537231	-0.0075481254166809425	0.016238391127813886	0.0052249388532192706	0.07312359363642974	0.08398909510583268	0.18749018697545083	0.2035324906048841
1528.8000000000002	0.19950531832511353	0.23601351821349556	0.19214147251414299	0.21636972753091385	0.18189722564592795	0.2048001630008454	0.18473559659535194	0.2103155509890312	0.2190195380716438	0.17993683354039303	0.20517222749089412	0.185840738490496	0.1961583828930952	0.1752695062018735	0.1934806571144058	0.21398041088343867	0.2039689468506258	0.20087115206202996	0.19533101817118287	0.22600621655510614	0.2062732107385072	0.1783490029536214	0.21400758696617134	0.21827590569415664	0.2876366086579107	0.27753359004529227	0.2877991439187535	0.2900369198927909	0.2642208200135845	0.22495159079296273	0.21083914086304603	0.17232476794425045	0.12593373670676686	0.13222813361316132	0.1032695159661711	0.07325643189746785	0.04729911671098711	0.03000828377519958	0.03212963122701939	0.0030825708332118855	-0.0007053019125723383	0.014416654811969338	0.0017299282602071735	0.07231432065662073	0.08178224114083699	0.1910014144330936	0.19459644672459325
1528.6000000000001	0.17577801000630688	0.20730628349138222	0.18136811251827395	0.20429216663433067	0.15884400688034836	0.191556779262097	0.16851830080663843	0.1933165680599048	0.20761492592332004	0.17400362653639503	0.18813791413983602	0.18018630686731463	0.18656573459365075	0.1625222010412685	0.17978597334891547	0.19730604422961495	0.19842728912255858	0.1862970409255914	0.18344317782921155	0.2190493226790375	0.19715950714183955	0.17381732545709402	0.2028339642530746	0.19704571339827248	0.28047836556189554	0.26503042597136045	0.27733054000624335	0.28501752582285195	0.2598274505098634	0.22384652636961763	0.2035844185467651	0.16475046718061623	0.1309781703812394	0.13095967380072526	0.10291484682923994	0.07256519099478748	0.04863792445979864	0.030938562418877918	0.030471321006565116	0.0006796884221253608	0.006121216395723566	0.010268084104231592	-0.004499455223276835	0.06500492592623108	0.08144492439505852	0.19107373779038736	0.18629567068959604
1528.4	0.17377264321222888	0.1940136166046514	0.18008050683362628	0.19349271586667363	0.1558627608963536	0.1835904321495503	0.16413782998308624	0.18467694843330212	0.1953967267003876	0.16310410286798113	0.17704839075947626	0.16739500750579409	0.17782363463660728	0.1516199593865585	0.17483008768706892	0.1899077890318625	0.1953934457506561	0.17999890687166864	0.17317533899363352	0.2133181713953621	0.1851115462247169	0.16423276045328966	0.192987788391068	0.19071032119103107	0.2678067284944916	0.24839189689109034	0.2624940765742052	0.27810084524814493	0.25899785834677425	0.21599362462232163	0.19990174240797062	0.15899712833552526	0.12631146413261354	0.12688808403823654	0.0997081017620723	0.06581094468640566	0.0420743115444723	0.03639085267263857	0.028364640407070523	0.0019163688706800653	0.006129076968964971	0.007659841049502852	-0.005295440356442871	0.05731791430312371	0.08714367289076397	0.18674563986569304	0.18702359361492
1528.2	0.16422204887029176	0.1760828095082512	0.16963792952986856	0.17640471464127522	0.1433301053753856	0.16880614400947638	0.1507933732298669	0.17302816113313133	0.18217113112893227	0.15213780103925903	0.157862419600339	0.15229159616340565	0.16746914952332187	0.13485709572399188	0.15377333938589174	0.17146275957185242	0.18329444775579604	0.17307485733397399	0.15692326027460565	0.1976727194692724	0.17026503583514177	0.16040212291694278	0.1776450994464942	0.17976906406902482	0.2563892293232751	0.23131157201500366	0.2525792702099339	0.26538983312798636	0.252375359534268	0.20333867372467476	0.19531948396951207	0.14685667461313406	0.11717187474399618	0.11588299375032048	0.09525293551440042	0.058246682013620384	0.0360504816862426	0.037884655859747575	0.026451099649575135	0.009136854135340636	0.0064655064586817855	0.002128371508553666	-0.0030384942115798392	0.051114711664944704	0.09366513238156676	0.18203806885302	0.18506432848165189
1528.	0.156252488477105	0.1698921382003005	0.1621174428163538	0.16033712164482988	0.13013736127498077	0.1621391100416766	0.1442643332533122	0.16717549254169997	0.1737309559457145	0.14735775703825127	0.15098817812002593	0.13912316893868384	0.15766682387768993	0.12442487548001628	0.14649406287420755	0.1625076948236478	0.17614795540580616	0.16525876973139003	0.15235141035204913	0.17545229383732258	0.15642668321979647	0.15327701613810324	0.16891963684909678	0.16947684804291455	0.2521977707233583	0.2209871157200786	0.24543857939048908	0.25666671547231995	0.24145121365578548	0.19627911794267622	0.18641196008497862	0.1366063004706496	0.1126470814567209	0.10362346614127693	0.08786556029288298	0.05309594372236425	0.030670695683513643	0.034477100856035094	0.024996613800433064	0.012805794820522763	0.008067346624948414	-0.0000960612150820798	-0.0009235878791348295	0.04785612788001194	0.09206419913331984	0.17241386136666176	0.17749615277744962
1527.8000000000002	0.1507915751453423	0.15584916705028737	0.15612900821220052	0.13724756121804405	0.12568366461541627	0.15577344012101962	0.13541305478578383	0.15707056856181828	0.1618510442490807	0.13798533429630533	0.1455411392982898	0.1325583332662624	0.14856867296221582	0.11493463058989731	0.13391484659771946	0.1531942594631784	0.16878910205968978	0.14848004095670245	0.14117382026100356	0.1590948179705392	0.14510753202193802	0.15146914794970037	0.1588804810236547	0.16196932925623855	0.24646056968293134	0.20876867852435851	0.22763971059513113	0.24470724202184568	0.22672089418425354	0.18518633012418884	0.17951506404132467	0.1341123812422003	0.10306413698011485	0.0953302631779566	0.07474762000163906	0.04912550501953355	0.03063504001746886	0.02789023733590821	0.026550452142094973	0.01137808604026423	0.010609293087153547	0.003321287443317814	-0.0008973496142316261	0.03983579248550498	0.08652515190842001	0.15936115854136657	0.16958799603243518
1527.6000000000001	0.15058276780427204	0.14274603141659464	0.14498782958513198	0.12240889244962903	0.11418751467278052	0.15171888432814198	0.1256002474556801	0.1508172422769291	0.15768472330426309	0.13826706207063014	0.13416075534564104	0.11535194164284997	0.13556823243521507	0.11249968119638874	0.11367412969335156	0.14070107191999573	0.16309395490542505	0.13608614004317152	0.11904991165028919	0.14409295256269022	0.14036456952651039	0.14844114220805787	0.14676371620209142	0.13933089949017194	0.24207524218754706	0.19872942912637653	0.21188150993821508	0.2315831121415575	0.21133387798355877	0.1752769463847735	0.17016618767691677	0.12984469935999735	0.0914826736610114	0.0912210954816925	0.06469274184933593	0.04611865616314857	0.03263777495282599	0.02107645389276329	0.027208076707657926	0.009898653152540852	0.013105978451207149	0.0037580239536683163	-0.0013207209888066245	0.03537118181660854	0.08365733779568277	0.1444682068859981	0.16847665596348663
1527.4	0.14281104712221276	0.13454219873381407	0.13679500711728892	0.11967995762891745	0.10239620195337751	0.14742969654074015	0.12139644883078395	0.14761600235115033	0.14818289932932785	0.1280925787045447	0.1320563894165377	0.11356013772322979	0.1353027570790334	0.10269436382354008	0.10796055066098528	0.13350668806450192	0.15479877645288623	0.1270667842797706	0.11412240402255071	0.13374635603092627	0.1338635833720178	0.1431572863392253	0.13418277801214573	0.12221960958982973	0.2434157604983107	0.19404293309027226	0.20550465106058008	0.22322961824582152	0.2029416361773045	0.16769923213182497	0.1556267604352192	0.11795485411250081	0.09159727409289348	0.08303775867080258	0.060129897562538275	0.04185843942630567	0.03156205210173531	0.019616531060566735	0.02676291667731541	0.010155386066514959	0.01913096927732106	0.004986608934632582	0.0018941553878742813	0.03500746063022128	0.08264092032727442	0.13631323169056703	0.17281918012742978
1527.2	0.1362420454683837	0.1321862317627841	0.11964318433420618	0.10364932368694992	0.10002615649675335	0.12381587235871924	0.11311373658104151	0.14359413491092868	0.12972011907303033	0.1254130773605755	0.13492696796452447	0.10113158100503421	0.12773814163732689	0.09252571872805909	0.09699947003236227	0.11812260904026867	0.13646354241378184	0.11205525486896316	0.10479325146855621	0.12041367897600101	0.129999964755175	0.13295814364950911	0.11718417769677837	0.10720073346366557	0.2265876090034346	0.18193611006421462	0.20169196072557985	0.2097008472231461	0.18833100898543917	0.1611066664957351	0.14396339773985903	0.10112978865143842	0.0866694897534354	0.07426145656480845	0.05421810926718863	0.03278362316411179	0.025981927342971743	0.021260806299252113	0.02830017569431591	0.013599614313720584	0.02748078364653057	0.008483708553508813	0.005664104323813061	0.030293290622680755	0.07443587932159854	0.12163565573659559	0.17497813519142835
1527.	0.13435802031946004	0.12629207266148812	0.1166014506707448	0.08680674250572849	0.09424567643835374	0.10590806372828261	0.10426374145162698	0.14090526054317176	0.12028240020361669	0.11329113020507006	0.12780620448970562	0.08733215479519829	0.11357759171292862	0.08960533498014815	0.0935220475780308	0.11008170200190093	0.13130776319821647	0.09915696241234614	0.10291311469674093	0.10986163185370786	0.122474351229719	0.11453478507287321	0.108060602968901	0.09640231587755616	0.19808000374204446	0.1674704657969372	0.19759693617604732	0.1948367605169141	0.1701057007234887	0.15164698080479935	0.13714440861238034	0.0853075171373749	0.07099020920970023	0.06880415359138556	0.05347144712702592	0.02364485945186925	0.020058152802702435	0.021553199883464703	0.0264386262849622	0.01565913137557648	0.03260801871501568	0.009468084013700528	0.008138182237725956	0.027785358148034144	0.06077471389535334	0.10280802350634273	0.1686288612238499
1526.8000000000002	0.1258548279523582	0.11915294725473545	0.11346115160920399	0.07964368452812866	0.08845824736993367	0.0935702528073477	0.09646255866061641	0.13086129020364826	0.11663990047101722	0.11157512484779813	0.1187160139094265	0.08655234124677008	0.1073171551072456	0.08395240631103475	0.08861501207321792	0.10493717348432444	0.12190602591979735	0.0901840400739526	0.09442104850660028	0.10475765866873321	0.1134244426212867	0.10167982224446713	0.1004447444103629	0.08547952340017373	0.18582561421626376	0.1630578529851163	0.18020843843907716	0.18203136678743742	0.1560513873640291	0.14383451716629758	0.12770314771942035	0.07531871674931631	0.060446915164392066	0.05824736508911575	0.056701854471937894	0.020536142495120834	0.01902111844497761	0.01683717982169245	0.02283777588607342	0.016722573187806806	0.03450502099960452	0.006601606614608314	0.008149435098314388	0.0325609608570397	0.04936178913212761	0.09419728605480697	0.15694522238282801
1526.6000000000001	0.11097552367872358	0.11184122153063789	0.10144580020580694	0.07485770734656566	0.07773723265218489	0.08708035701227972	0.08735318220873099	0.12093619001064125	0.10776757480326252	0.10166709430499307	0.11585997646423768	0.08049698786585562	0.09701492385183748	0.07671090935271907	0.07700285594065628	0.10326370259527973	0.11182760155791704	0.07665060283743175	0.0811742951670773	0.09809079718599553	0.10555413088810384	0.0916362398032133	0.08535755337742708	0.06873248037344121	0.1737823338296729	0.15656574092358894	0.15614512439514405	0.16529517280219116	0.1392395605207239	0.14001572247010416	0.11510591481397289	0.07503587618023692	0.052786618987725804	0.04571389121118774	0.05218069933225178	0.018391203946128712	0.014636526875359315	0.01601275016504163	0.030257780061691778	0.016456442863822873	0.0352595525477465	0.00041976272779161686	0.007706317646200721	0.03200280960165499	0.04052678084158162	0.07883723050304621	0.141217343091533
1526.4	0.10179881037440795	0.08844839182220604	0.0911710138646378	0.06731835854902404	0.06216305745680635	0.08312807071005072	0.07313563631280559	0.11606334501600556	0.10128991785710888	0.09200860486879625	0.10451688939920313	0.0826687925935767	0.0849558431003364	0.07321484124934619	0.06778536099803481	0.09128321935469115	0.09924586570465158	0.07192631897333272	0.07428380912202363	0.09745084482143936	0.09730587285855892	0.08649981098162622	0.061871114243798736	0.060741788254930096	0.1593544546257892	0.14432853232170892	0.13789611938987986	0.15387757666652238	0.12331688820403269	0.13431230475949985	0.10347645080725171	0.0737640403816708	0.04720805794098407	0.0406224773828288	0.04685349718259113	0.01816374194514378	0.01229447321807785	0.014288076351885762	0.03511635784184089	0.017841461741147598	0.030893979377830855	-0.0041298826507098355	0.0012742929738904511	0.028225451400898577	0.03804404562550224	0.06514623590272896	0.13260906093079083
1526.2	0.09645154021605784	0.07969479657339465	0.08780575614638542	0.07092656012843691	0.05897025630572524	0.07711095487467085	0.06596733917973542	0.11099787915420697	0.095167274267672	0.08482257782427285	0.10232659584536685	0.07717212808220902	0.08153802049338156	0.06782938530702756	0.06570013963298513	0.08539255368741779	0.0991478839407238	0.06969892920847169	0.0729463651610678	0.09300749049350197	0.0940850656718419	0.0797833164915202	0.056590686115202765	0.05576008372543133	0.14808654077079672	0.12992969530458404	0.12809198223946827	0.1431377863245738	0.11249905205207958	0.12184857271965294	0.09473165106270338	0.06495748333696273	0.04353990794607841	0.038862796417432496	0.04832379935053014	0.01714457125848534	0.010100416514824939	0.009075410542582771	0.03293772516391725	0.020054703024446802	0.02734102261822068	-0.009030035519763302	-0.003024409328353692	0.03374703658523286	0.03951759639723553	0.06030888654560701	0.12777588548870192
1526.	0.09159396117315179	0.07819498977124954	0.08352136484672845	0.075300101997103	0.059413574299700365	0.05880723053884534	0.05795081443710158	0.11040628344265745	0.0896506556257859	0.07355693841715813	0.09634173637586965	0.07053351249593301	0.07071056322402858	0.05274249126996276	0.06231565801323238	0.07880037510939507	0.09351913890810952	0.05934478681440242	0.05959455857767446	0.07809470774655021	0.07513366622763938	0.0689981349685622	0.049823190953255436	0.05507307157478425	0.13964782109693658	0.11740076135518766	0.12025305391146072	0.13661456587276505	0.09878382025299438	0.11245881590018322	0.0895627983719384	0.05703327802216483	0.0419498575094236	0.03125921877749069	0.055614834452036375	0.013687987783290747	0.0071466846976117	0.005984450106443653	0.02872548965400582	0.023388834305080618	0.02593514532939384	-0.012453693230881361	0.00010554244062175128	0.029552337978886862	0.03749154739874529	0.057203839436541115	0.11937957358866245
1525.8000000000002	0.08497769963310524	0.0786564145243516	0.07887259027882765	0.06764282798931504	0.06437806902435636	0.05377468436381402	0.05165929922907477	0.10606707310041089	0.08713568287322208	0.07713867202803075	0.09437184722331463	0.06106567259426128	0.06961793075791729	0.05015725058581623	0.06105575527609716	0.08277630261088395	0.08242255977370969	0.0631760076237987	0.05857519267535387	0.07810968150860069	0.07377507163003594	0.072281182660195	0.048950822220632025	0.055104902348868764	0.12251820170059308	0.10718333930740431	0.11358421545068827	0.12778148280012905	0.08256684011611219	0.10647828953670387	0.08642857192999367	0.04614846063013208	0.040051684542472266	0.02287558679599042	0.05706595625471042	0.012307131418274147	0.0024537190416884236	0.005709882076424421	0.023248617377159508	0.028720954378041025	0.024019535160990403	-0.011611759312781432	-0.001818886385788209	0.021071059449071453	0.028853000323416696	0.0551802864827988	0.10842053157137502
1525.6000000000001	0.0759564568259968	0.07023355387466027	0.08394150376045394	0.06500045129408027	0.05950008311247109	0.046737714430359886	0.04880591060581907	0.09259130667733635	0.08475040237461848	0.07400743965447397	0.081118284129498	0.05533842504028213	0.05785366588057147	0.051683436159299344	0.05293923406845245	0.08055457825406499	0.07248912453023036	0.06604162766459212	0.057396530626362664	0.08300473022372692	0.06388243054746191	0.06594845198967056	0.04371137721364888	0.055360741302427074	0.11111003666607731	0.09908057032640981	0.0999814585571051	0.1157970685461903	0.07644052712086875	0.0964963607976262	0.08467941474574756	0.04453622287028095	0.037967081184038236	0.015828933566776837	0.04970898011356355	0.01712031075876915	-0.0010246215753019865	0.006385984882950346	0.02156591918578438	0.030838405628358354	0.022282493789427746	-0.008789400221418303	-0.004553309968767925	0.021508286648529946	0.029266312916608465	0.05241267443395019	0.09671292514254802
1525.4	0.0705755331992712	0.06561706445582433	0.07860221963539125	0.05960121393762288	0.06549441615737568	0.054968870039812136	0.04524131091636842	0.08634361441562058	0.08092333963987736	0.0697126766709732	0.07829577654028601	0.054673065614179756	0.05070391502563503	0.05854606848017808	0.0427298482876364	0.08117255485858145	0.06847572612265458	0.06043242082813596	0.042487608105305434	0.07846581419413805	0.06043370898485882	0.06465391736884651	0.040917159893058275	0.05280905843046901	0.10815559563934198	0.08598128622338368	0.08240227378381215	0.10196396165326926	0.06812594532538441	0.08565045224602959	0.07372279493904979	0.04341866262890712	0.04105188307869339	0.011171730972145843	0.04276303804888779	0.009743928294502352	-0.0015156953856966253	0.0017457417161947102	0.024514604037083717	0.02812844082273815	0.01579599873062426	-0.006290068947676508	-0.004970427850416474	0.0190028938934375	0.03829111715590524	0.05254404825702903	0.08856544296190128
1525.2	0.06756917549447417	0.0693080611877104	0.07023004072661049	0.05850885510460384	0.06475989818676947	0.05415309820582165	0.0435789960562361	0.08334804394461418	0.06924100257736368	0.060819086042666164	0.0786460723404899	0.05291949458783244	0.04502021464144332	0.05360079342220355	0.03752998486346792	0.08079306956286741	0.06168600572953689	0.05852388966448913	0.03726824333016789	0.08006160509721223	0.054056365218070265	0.06409237456993967	0.039289819944179086	0.05171453988202176	0.09483686700968906	0.07356592617349396	0.07004757702128314	0.09684880300176439	0.05820037387344168	0.06860075118036417	0.059103201996420295	0.03674569248956821	0.04095748498772659	0.009538215798791544	0.03490668600059081	0.0025636883737370384	-0.004509631939934174	-0.0032958943443671513	0.02668854327378875	0.026395146955220584	0.00808878814057029	-0.007292763968512137	-0.006958279906766966	0.014907577571477567	0.04595892511826678	0.05043404591610654	0.08371809434332576
1525.	0.05630365969933119	0.07501364741195504	0.06442699113950838	0.04516395425903658	0.06642875224993525	0.05498715434496571	0.04277536638624095	0.07372850520584104	0.05805968126589955	0.04504401504440847	0.07228140327122055	0.05577836938282385	0.04090733315211334	0.04190135519808011	0.033122097465454345	0.06400430468920601	0.06132109192052847	0.06415132464099145	0.029139919275912626	0.06549109990750372	0.046804755145701135	0.064619008628562	0.048883797207722596	0.05784386625371266	0.08149276410839093	0.06202954080273149	0.06312497953531092	0.10097427924510943	0.05775138083051132	0.04888003763034458	0.05261839866564216	0.030925655065603772	0.03883616141837198	0.011016113446018282	0.029112235005794858	0.004335785478691282	-0.00604000057590617	-0.005950298947043935	0.026422724272914082	0.023346898084005537	0.0072488967027388345	-0.004670525116890488	-0.008798509252956868	0.013066835981190447	0.051848485454407754	0.04679220732924561	0.0793252031678219
1524.8000000000002	0.05287759937149302	0.07788249744136375	0.06616828104974874	0.049825618607476536	0.06541236949944121	0.047810161870933884	0.04507871324590118	0.06960712198347326	0.059640815184691845	0.04137697243323968	0.07185583373774315	0.054498052343963446	0.043437420462951674	0.04141637852247712	0.026045429398861057	0.06011356043090182	0.06106565049940564	0.06380895323203126	0.02682720487556414	0.05911846610476104	0.048790167935597435	0.06362948748895397	0.04476909147969436	0.05720165124561103	0.07353938061267318	0.05624796389520374	0.05688435221354694	0.09464363509201501	0.061577094682562	0.035973678724567935	0.05216189800516697	0.023575998686460903	0.0370489425653504	0.01183285312728249	0.024501041433174643	0.0046530999470180785	-0.004013765699251786	-0.004815349245279253	0.02634467726917758	0.02131381856450926	0.0058620567308465465	0.0008977272966239732	-0.008005513250465595	0.012100972396389076	0.0518989276440135	0.05118403004748205	0.08120309529174645
1524.6000000000001	0.046117188017551214	0.08287057242584348	0.06866108500119769	0.04375824985869524	0.06876463318503707	0.044075230098358884	0.04638083272992948	0.06791291378199774	0.05690050929792762	0.03817450611030992	0.07570436620308918	0.04695430686168254	0.036207394649760145	0.045486587534276056	0.024697032245526204	0.05770469222791514	0.06156669654562567	0.05860647544735306	0.019830358515259723	0.05710796437800943	0.04644642482506854	0.056296294988208886	0.05086074076049196	0.055320031826476004	0.06725370898822453	0.054254434772866435	0.04531357946905736	0.08908947975778497	0.06569524293764152	0.033123391869695755	0.048196908248789	0.020946851596238065	0.03303923865665539	0.008378907635484252	0.021808498217987873	0.004095538374238336	0.002137272239107603	0.0026114198870707487	0.02330388172865528	0.02277123088845755	0.011866279438816534	0.0015093978005060865	0.0007948355474396735	0.007248670799484131	0.04785860285422371	0.050909103061398495	0.0783412206012198
1524.4	0.03564150674736217	0.08521827111893272	0.0653889934470889	0.035039075971857826	0.062696031592448	0.04364570999124251	0.05267657798462226	0.05524182615372013	0.057568232046476396	0.02981471967156191	0.06541004235564583	0.051324987716970576	0.033430533056687	0.05042165321872752	0.028726390393879017	0.046839888621260053	0.05408018467888149	0.053239787365495526	0.017124076209475945	0.059532295615224114	0.03536344622087213	0.04445569123712948	0.055275751232625826	0.057988612412758656	0.06381811587314662	0.05080247369055015	0.031673318322021186	0.08596610372340083	0.06857525942920528	0.03553606495827985	0.04260550439758186	0.024064959827177494	0.027162673203081227	-0.0032225446919209384	0.016781539877673456	0.00571700025670733	0.0072614811153250735	0.01182785971100998	0.018799828306324227	0.02460743274272971	0.02023145205705942	0.002573690806076991	0.009151123021572958	0.002437923761295801	0.04241150003639863	0.04737436716676517	0.06795641135782733
1524.2	0.034209576299353506	0.08487001424811268	0.06643085583639842	0.0291663304859382	0.05597045573029256	0.04758645519719138	0.05579552854230321	0.06120606612015247	0.05049977336412339	0.02278911266042833	0.06873302276200584	0.05841420696291411	0.03280999838120578	0.0545952961806402	0.03652785451314887	0.040874126924339754	0.05353944709616636	0.05678774857854938	0.019145573145535437	0.06705161893920096	0.036974899655525376	0.04007590632317446	0.0549418208913998	0.04937313747666547	0.05500040197398543	0.04259706080233744	0.025536398863290434	0.08015927622942817	0.06794660675383747	0.03259209394240967	0.03748270341024624	0.02168803647524934	0.01755644862884637	-0.008928275911666691	0.018155713809124178	-0.0012039151026695279	0.007527822297790646	0.015130350339461522	0.015738443419921862	0.021245875024284516	0.02382797026146236	0.000042531847094940433	0.012184108798215331	0.002984489596665217	0.04231831853606864	0.04439731150808585	0.05818737944726209
1524.	0.02644199357697946	0.08457297907092796	0.06413163504032102	0.03142488929237189	0.05618332310224435	0.05253186379794723	0.05822861196661502	0.06328637980972306	0.04361565771587972	0.025654400396380787	0.07288802346447835	0.061306627458858155	0.03466162390794803	0.06225277679042179	0.0459969254733352	0.03902576295318272	0.06368699402200942	0.061040098016048594	0.018582283413186188	0.056226688243597604	0.03909231949060422	0.037277316916794395	0.05243605128670217	0.0529333065998382	0.05129158834768507	0.03222953287464612	0.029524064237962167	0.07905316401370219	0.06740375972636076	0.03330812800760457	0.03546173147948767	0.01987206298297759	0.008109362739152363	-0.006242536164231541	0.02854362939998768	-0.010111546433525602	0.009683024473619633	0.013011698714465612	0.01387861782153655	0.01971873916956732	0.022869459159526744	-0.0036507764444621274	0.019361760585400536	0.0035370264282615356	0.044198907226454816	0.0439932130243485	0.054794780777040544
1523.8000000000002	0.02438435891246939	0.08756373071886571	0.06568686073308404	0.037565376521276235	0.05047669317309112	0.057314360823318145	0.05159879683307973	0.06653124523674084	0.045845659723876116	0.0269784242092474	0.06932277446485473	0.06399062123365473	0.031455072483399495	0.055350034718430426	0.060566057372297706	0.03599277695987578	0.05764410236933091	0.07386457072285185	0.025466718259645013	0.05364879123255316	0.040572822158896765	0.042763451635423784	0.05612404786882319	0.05218066473548515	0.04642838132807816	0.029172585763189592	0.030508375052881884	0.07323174629407943	0.06788923856101826	0.03558234674227655	0.038915074151135744	0.012500867537806838	0.003305769592235593	-0.0077323252048206595	0.031407461231643556	-0.011680057482487703	0.007118911081156694	0.011841848232542593	0.015288546669846411	0.021812255158699324	0.018196210237662557	-0.007607033609051846	0.02198875057227504	0.002306316167156493	0.03936531111794735	0.04128183208396023	0.05305636008244288
1523.6000000000001	0.029071070932521596	0.0816173367490286	0.07085228277114763	0.04525630611035066	0.05013257793965827	0.05231857018817568	0.061328017702417165	0.06964914793482382	0.05260144588455383	0.0319823340187946	0.06245499552524287	0.06641098496932477	0.04067932358997253	0.05350532723859855	0.06807288557642632	0.03295590657718767	0.06309801217283642	0.07138613562152109	0.025256876454124135	0.0511116521756139	0.050039698598123614	0.047161346025559936	0.06308952683691076	0.04564059022227497	0.040635462455003664	0.0265870234987182	0.02911719537929413	0.0560012639095596	0.06817774114195543	0.042066634629166454	0.047052447534290144	0.0011719222997177217	-0.008472728134235517	-0.011033385210912532	0.03416859546968642	-0.014977067881578232	0.011817972736497522	0.008402892568242223	0.015577189631970533	0.02446259886728108	0.020388875870448145	-0.007201799527045058	0.019830787105670263	0.003224948774432222	0.03554306278606813	0.04370548193022099	0.04442370509982734
1523.4	0.031275479766304896	0.07825583865937075	0.06941494183076603	0.046556479583460805	0.04608568657687688	0.05321137823866026	0.06120804715411506	0.07546522529127521	0.055174312064402695	0.03541788481418783	0.06238212473362635	0.06742172687582926	0.039430952604805364	0.05850275323544698	0.06964701659362606	0.04321157097353032	0.0637935180307045	0.07515972198589806	0.02805858210662065	0.058713851092488126	0.05301534304402125	0.04850412080902502	0.0649802194886849	0.046649789650996115	0.04158389837271435	0.02076017762824967	0.028649237489192656	0.043369994193387114	0.0562722486285873	0.04342508685462579	0.055947451998664154	0.00012036127377836632	-0.01609646055346021	-0.011737641045998483	0.03822175313528921	-0.015189248331394884	0.024064725641544195	0.00028014797036341317	0.007984102399725392	0.023179268939182335	0.025672486765676943	-0.006487493951554635	0.01996071436789921	0.009944405600912443	0.03270115612347136	0.053228209370738015	0.03759244083401185
1523.2	0.031076118867628275	0.07663115622941982	0.06611158427794867	0.04547946113693778	0.04392079834105496	0.056010628273515814	0.05912057001626121	0.08414603538949358	0.0675361794872385	0.04977574113808931	0.06887835297792858	0.05367253127871418	0.03456381647658045	0.06382331684250325	0.07708335180138003	0.055687730722309106	0.06658936861029305	0.08001758187803351	0.04240460638063479	0.0660046969358657	0.055229047561581465	0.047844637023555486	0.061461403894130365	0.04976841832830074	0.03927282680463409	0.016908951090649244	0.024577614748797223	0.040111084904484014	0.039071615376399194	0.04379785500960405	0.05047431168131401	0.002032513506465533	-0.015406769704358518	-0.012236832340618013	0.03940365924131686	-0.011620429797604817	0.022577521916127496	-0.004699781275525194	0.0006420682851333534	0.022352875121789243	0.027464012753114313	-0.013480939843738063	0.017328595439230484	0.011708738104519955	0.027999882194654848	0.05094725773723346	0.02394626121255102
1523.	0.03413039523423685	0.07210068305347532	0.06409815324336884	0.04873438757748899	0.044685644086276545	0.05692284839531837	0.06582438265208719	0.09038316797650751	0.07132067035797007	0.058487333463725255	0.06396249170068904	0.0590550795200986	0.03879840450276025	0.06780751807763852	0.07812059226990001	0.05787122054387589	0.0708963310273797	0.08047230494921337	0.05056910983482732	0.0734274515220821	0.05340299817244875	0.05274792492383067	0.06175272410262902	0.050512623079562946	0.0355583901318359	0.021446493006926276	0.02045188700556474	0.04039400918924269	0.026533414790026272	0.04336401818052833	0.04194261616928011	0.005085509925340493	-0.01723189108202445	-0.011901592179617662	0.03675068681380955	-0.010430303944257998	0.02030658875976594	-0.00858511634616738	-0.0016727954349126147	0.02295786588653699	0.028863757087824102	-0.017679976792683648	0.005968462430082044	0.015327893353157925	0.02934136198488319	0.04815894954496366	0.013823182940246445
1522.8000000000002	0.040715870500271485	0.06862957356367345	0.0663854845368463	0.052394596815329965	0.05424388189570001	0.05849140540420665	0.0669190850271855	0.0984063149021165	0.07319107040109252	0.06573072297443515	0.0654544517448395	0.06302631841023923	0.04734389493984058	0.07325801827378592	0.07682535623173	0.06740651259314495	0.07402954298862126	0.08981848030699736	0.053111501030424536	0.07567564242445306	0.060438504655306036	0.055634231122987696	0.06582718466306671	0.05125166951295899	0.025896121592317366	0.020461435810538844	0.022751253044072797	0.0371487063114377	0.023574972611164806	0.041792733268605366	0.041366756665443906	0.0031738494063274243	-0.016879178223347058	-0.010033050444059501	0.03865676365078379	-0.012220528438040218	0.02110099591704806	-0.012018612504594574	-0.0035527251694588307	0.018599910182064826	0.02842708977103817	-0.017405310234821524	-0.00004701239233310619	0.016679128954244157	0.028272546220200652	0.04783970222973644	0.016258255193422975
1522.6000000000001	0.04098554023731753	0.07475874474410216	0.06918535899714126	0.057116102592071186	0.05988275318564128	0.07330197165106579	0.06589004667678891	0.09919441620002808	0.0752645533806783	0.07550714239420048	0.06924287360303615	0.057782951532114	0.04855493895719844	0.06885906445669211	0.0790758595092416	0.07181531615899467	0.07289991134455295	0.09743864587329903	0.055618538281179984	0.08470519606466474	0.07080947861389897	0.058329474445547216	0.06579790537135621	0.06097879947987057	0.018306016251821468	0.02229479754327956	0.026319867849648404	0.02736286785394468	0.018086750971992784	0.03909659641999702	0.04123700316376276	0.007138674547536745	-0.008499396259893585	-0.0037840615138218987	0.039955074418956286	-0.01033610198360016	0.01903996343521101	-0.01636143474100098	-0.0055277530686305846	0.012363221422471208	0.025876837655675663	-0.015085719776283972	-0.008124202424161332	0.019150467946561087	0.02186773581543806	0.04760747397092959	0.02224655286349822
1522.4	0.05703179754134285	0.08221070518348417	0.0750664001535928	0.058299973034955675	0.06536430667995284	0.07419521933752109	0.06790696283268671	0.10093446492022788	0.08409580557038178	0.08004780019821126	0.06690649103788068	0.05808685721621299	0.04913142172544184	0.06587700501084635	0.06989634053263256	0.07787754458031196	0.07326475426905478	0.09894114756757227	0.05591997536751962	0.09057828380229649	0.07441273229704215	0.0669535259259541	0.06678065256861292	0.06499413035606759	0.02022418068988213	0.025029822159424397	0.022225802252171432	0.022564977280081278	0.021160260940514566	0.036498308941081574	0.03979682750232302	0.016226583965540154	-0.0034240139903646345	0.0014629586709495048	0.03567995187435338	-0.0027691619777781874	0.014769164628529041	-0.015391754259316045	-0.00514675757016371	0.009299251024748285	0.02474055136199838	-0.017213903112092397	-0.013783667848857026	0.023677098271928657	0.01725661144233142	0.04645916203136801	0.025101352949820976
1522.2	0.062058599851136785	0.08374453051075006	0.07872940586647559	0.060943540369618396	0.06529166703327614	0.07357650395133854	0.07005836721248453	0.10052152919607497	0.07909480806054366	0.08403717754477642	0.0698488901422517	0.056818404425387645	0.05938763563677337	0.06861711734829862	0.06687821272689219	0.0778960942242952	0.08038526880205876	0.09867729820612091	0.05386761477614129	0.09259891475975107	0.06976545376250341	0.06867122164409963	0.07656624134518855	0.06220460608046941	0.024041066949787717	0.025014702745892407	0.01639439983404	0.024023658699561506	0.019873142515448926	0.03678631773996233	0.041760573285690425	0.016804099227631653	-0.006418527201382482	0.00503747202001734	0.032882494679032405	-0.0023290747859174834	0.011500865692095876	-0.014077088623128538	-0.010494536903573428	0.006083633985567868	0.026905929699805143	-0.020556844788992223	-0.01953897680270993	0.027310057971290325	0.020394931335397982	0.041546245678745604	0.022948826562052965
1522.	0.06453390601967211	0.08436543628200999	0.07943378205509458	0.05477947130947573	0.06375490041694777	0.07471741420933636	0.07620103368508344	0.10270096679437492	0.07790718545185876	0.08814992678199808	0.07287286170056509	0.05914998365357758	0.06365095273662844	0.070988400206478	0.06663432316101234	0.08383437689696706	0.08107908037108909	0.10007013775067564	0.05608288732539293	0.09686285179285152	0.07508652120554979	0.07290373147112815	0.0750791098593273	0.06886619913121994	0.02623346594234375	0.029249257481538473	0.009189354005873717	0.02656124253573111	0.021062703689165463	0.041144365829948765	0.0416280487967687	0.017357194068318156	-0.006063074178100546	0.006987385541325748	0.03179618260734003	-0.003288557827531072	0.004744161399099343	-0.0060562834085209375	-0.019741544599458784	0.0038292512131766323	0.02648780766688292	-0.0181910221263514	-0.022704896686886522	0.02539256225863563	0.0252794066991653	0.040491165657562986	0.022813008093361196
1521.8000000000002	0.06502792150814002	0.08358460557687647	0.0790782617491788	0.06004268548776659	0.06629453465887142	0.07913679146036265	0.08367551877086755	0.1056946625581082	0.0910285020181724	0.09138954684832186	0.08727315027394707	0.0685747503671967	0.07266235069772874	0.07870234698178434	0.06554087870195745	0.09205953508035991	0.08312804370940718	0.0988422807407307	0.06681006944027743	0.09561243428489434	0.07324220604141203	0.07112373458350806	0.06834431416653408	0.07651851718240187	0.03428413904131191	0.0388096133107131	0.015405822598335887	0.023831812961980718	0.029528164253255062	0.04580037164124431	0.041360476348916216	0.02098234115790578	0.001522539042621963	0.004285600856999146	0.027565193231080164	-0.0010363021353168456	-0.0062012051045659804	0.004218071030461539	-0.01912728244764963	0.0037553559020407326	0.023811544633955274	-0.015510268905166416	-0.01953366884186149	0.02369133723062277	0.03213387531050205	0.03498269877360261	0.020461378830019347
[truncated: 859 more rows]
