# Supplementary material for: UV-vis-NIR magnetic linear dichroism: a powerful complement to MCD for f-block electronic structure
Source: Chem Sci. 2025 Nov 27;17(4):2199–209. doi: 10.1039/d5sc05890b (PMC12679488; doi:10.1039/d5sc05890b)
Supplement: SC-017-D5SC05890B-s001 [file SC-017-D5SC05890B-s001.zip › room temperature/absorption.csv]

1850.	-1.0328925202156318
1849.	-0.8351583557951417
1848.	-0.46780239218329156
1847.	-0.14845855795149068
1846.	-0.30512971698113917
1845.	-0.7186025943396136
1844.	-1.0701650943396233
1843.	-1.0085705862533696
1842.	-0.9978310309973117
1841.	-0.9671917115902818
1840.	-0.6639572102425852
1839.	-0.8623231132075329
1838.	-0.3414546832884093
1837.	-0.10170990566037387
1836.	-0.41568396226414583
1835.	-0.1298222708894862
1834.	0.06443733153638244
1833.	-0.05654059973047093
1832.	-0.30165515498651774
1831.	-0.236901954177889
1830.	-0.2239513140161773
1829.	-0.5973087938005315
1828.	-0.551507749326136
1827.	-0.14277291105121545
1826.	0.1724646226415241
1825.	0.11687163072775694
1824.	-0.09886708221024502
1823.	-0.01926802560646197
1822.	-0.2804919137466307
1821.	-0.5154986522910946
1820.	-0.6949123989218264
1819.	-0.8822228773584874
1818.	-0.7283945417789852
1817.	-0.18036135444743562
1816.	0.030955188679241172
1815.	-0.23247978436656383
1814.	0.03790431266846645
1813.	0.20563089622641909
1812.	0.32155491913747225
1811.	0.6797506738544434
1810.	0.6532176549865274
1809.	0.4984417115902865
1808.	0.6036261792452817
1807.	0.609311826145557
1806.	0.19773416442049005
1805.	0.004422169811325177
1804.	0.2504843328841108
1803.	0.5474014487870746
1802.	0.6251052897574151
1801.	0.585305761455541
1800.	0.6668000336927317
1799.	0.8661135444744005
1798.	0.3101836253369218
1797.	-0.15698702830187722
1796.	0.10107816711591637
1795.	0.6298433288409689
1794.	0.8042031671159007
1793.	0.5540347035040536
1792.	0.27133170485175157
1791.	0.2785966981132056
1790.	0.4090507075471668
1789.	0.5805677223719696
1788.	0.6769078504043146
1787.	0.38725572776280476
1786.	-0.08054666442048682
1785.	-0.6614302560647027
1784.	-0.6336337601078191
1783.	-0.24890498652291448
1782.	0.024953672506737197
1781.	0.19931351078166884
1780.	0.11592402291105317
1779.	0.07517688679245788
1778.	0.08970687331536592
1777.	-0.057804076819403444
1776.	-0.12413662398921096
1775.	0.2356384770889565
1774.	0.38188595013477583
1773.	0.4295822102425964
1772.	0.4883338948787036
1771.	0.32155491913747225
1770.	0.3427181603773593
1769.	0.08402122641509069
1768.	0.24227173180591796
1767.	0.3180803571428509
1766.	0.3711463948787179
1765.	0.3768320417789756
1764.	0.44790262803233705
1763.	0.7028091307277555
1762.	0.643741576819402
1761.	0.42073787061994605
1760.	0.20531502695419035
1759.	0.10676381401615653
1758.	0.19331199460916487
1757.	0.28270299865230203
1756.	0.11529228436657815
1755.	0.12034619272237834
1754.	-0.0300075808625374
1753.	0.20657850404312286
1752.	0.5151827830188659
1751.	0.44442806603773316
1750.	0.3951524595687338
1749.	0.47159282345014175
1748.	0.2969171159029638
1747.	0.16425202156333124
1746.	0.29249494609165616
1745.	0.2321639150943351
1744.	-0.0208473719676583
1743.	-0.32313426549865104
1742.	-0.3171327493261471
1741.	-0.1923643867924611
1740.	-0.028428234501358604
1739.	0.13203335579514877
1738.	0.15667115902964845
1737.	-0.00568564690026646
1736.	-0.07833557951482423
1735.	-0.2861775606469059
1734.	-0.1415094339622654
1733.	0.2817553908355807
1732.	0.6822776280323523
1731.	0.6822776280323435
1730.	0.4273711253369338
1729.	0.33482142857143027
1728.	0.41473635444744206
1727.	0.4043126684636129
1726.	0.45232479784367097
1725.	0.5284492924528327
1724.	0.7246041105121351
1723.	0.9160208894878661
1722.	0.9021226415094331
1721.	0.9071765498652246
1720.	0.9580315026954203
1719.	1.1292326482479855
1718.	1.2375758086253383
1717.	1.2502105795148302
1716.	1.3004337938005421
1715.	1.1592402291105142
1714.	1.0208894878706238
1713.	0.9741408355795071
1712.	0.8806435309973085
1711.	1.1380769878706183
1710.	1.3001179245283045
1709.	1.3923517520215618
1708.	1.4798475404312652
1707.	1.5749241913746599
1706.	1.402143699460916
1705.	1.3073829177897585
1704.	1.2909577156334255
1703.	1.1927223719676554
1702.	1.1008044137466269
1701.	1.0186784029649614
1700.	0.9081241576819371
1699.	0.8853815700808625
1698.	0.8187331536388087
1697.	0.8730626684636082
1696.	1.0900648584905603
1695.	1.2303108153638755
1694.	1.2401027628032386
1693.	0.8875926549865251
1692.	0.6288957210242653
1691.	0.6506907008086186
1690.	0.7009139150943392
1689.	0.5429792789757495
1688.	0.46243261455525386
1687.	0.35693227762802987
1686.	0.2637508423180513
1685.	0.3689353099730466
1684.	0.6949123989218264
1683.	0.5717233827493192
1682.	0.3193438342318097
1681.	0.5464538409703446
1680.	0.6712222035040393
1679.	0.360090970350405
1678.	0.3831494272237171
1677.	0.8711674528301919
1676.	0.9630854110512117
1675.	0.9229700134770914
1674.	0.8721150606468957
1673.	0.8357900943396168
1672.	0.9712980121293783
1671.	1.1406039420485186
1670.	1.1958810646900306
1669.	1.1889319407008052
1668.	1.0050960242587659
1667.	0.7530323450134762
1666.	0.6273163746630689
1665.	0.7650353773584929
1664.	0.7760908018867884
1663.	0.6683793800539105
1662.	0.586253369272236
1661.	0.7236565026954138
1660.	0.6841728436657686
1659.	0.5458221024258783
1658.	0.5868851078167111
1657.	0.519604952830191
1656.	0.012318901617254227
1655.	-0.15888224393531106
1654.	0.14972203504043197
1653.	0.1326650943396238
1652.	0.10139403638813635
1651.	0.26059214959568494
1650.	0.3651448787061964
1649.	0.5641425202156365
1648.	0.6314226752021566
1647.	0.40557614555255417
1646.	0.14308878032345296
1645.	0.1620409366576774
1644.	0.22584652964960236
1643.	0.6146816037735859
1642.	0.6399511455525606
1641.	0.47443564690027057
1640.	0.38788746630727977
1639.	0.16393615229110248
1638.	0.33450555929919273
1637.	0.552771226415086
1636.	0.5638266509433902
1635.	0.34650859164420944
1634.	0.26311910377358505
1633.	0.3515625000000009
1632.	0.40020636792452524
1631.	0.33229447439353016
1630.	0.3768320417789756
1629.	0.28712516846361846
1628.	0.23658608490566904
1627.	0.37777964959568816
1626.	0.5410840633423156
1625.	0.629211590296494
1624.	0.6197355121293862
1623.	0.34398163746630933
1622.	0.20657850404313163
1621.	0.24258760107816424
1620.	0.34050707547169673
1619.	0.2542747641509434
1618.	0.23784956199460155
1617.	0.3003916778975764
1616.	0.2905997304582136
1615.	0.3294516509434013
1614.	0.4766467318059244
1613.	0.6671159029649604
1612.	0.48485933288409094
1611.	0.40557614555256294
1610.	0.353457715633426
1609.	0.09539252021563238
1608.	0.18099309299191063
1607.	0.25648584905660604
1606.	0.2694364892183265
1605.	0.32218665768194726
1604.	0.353457715633426
1603.	0.4997051886792453
1602.	0.5679329514824779
1601.	0.39357311320754623
1600.	3.0957590501866394
1600.	0.42831873315363755
1599.8	3.0867876261810174
1599.5999999999997	3.1212137755660816
1599.4000000000003	2.989614166774742
1599.2	2.9371105215469964
1599.	2.950709838474823
1598.8	2.9867882552068816
1598.5999999999997	2.9414405005750806
1598.4000000000003	2.9494762051788697
1598.2	3.035101178141106
1598.	3.0019042181453957
1597.8	3.1640496831352705
1597.5999999999997	3.3006191052493716
1597.4000000000003	3.3855741960643746
1597.2	3.4390343409633446
1597.	3.4820009022469414
1596.8	3.379212253578946
1596.5999999999997	3.3453058615163256
1596.4000000000003	3.2866873289169716
1596.2	3.2521144031731892
1596.	3.3129893737999043
1595.8	3.3380952421997865
1595.5999999999997	3.305189747686166
1595.4000000000003	3.3613788867845398
1595.2	3.552602668639412
1595.	3.624621296353847
1594.8	3.7307966347266364
1594.5999999999997	3.7376529526786264
1594.4000000000003	3.5690360182752983
1594.2	3.5309432450483067
1594.	3.532426667543246
1593.8	3.5252376980047386
1593.5999999999997	3.44260953595878
1593.4000000000003	3.4119722924739966
1593.2	3.29948577678374
1593.	3.2486056377469703
1592.8	3.2514334644116767
1592.5999999999997	3.443291131941698
1592.4000000000003	3.512089968210068
1592.2	3.5196801501650974
1592.	3.492096888866702
1591.8	3.4533883543746047
1591.5999999999997	3.4398570702754223
1591.4000000000003	3.5643674331383166
1591.2	3.5978980234664193
1591.	3.5219717321458504
1590.8	3.444215486234389
1590.5999999999997	3.371085347018878
1590.4000000000003	3.3257173286397985
1590.2	3.3485887693437117
1590.	3.393866489085434
1589.8	3.326217086728853
1589.5999999999997	3.318883045122059
1589.4000000000003	3.2682228095763626
1589.2	3.27290612783462
1589.	3.327877415939693
1588.8	3.4022840695318477
1588.5999999999997	3.367342776011449
1588.4000000000003	3.395181710415576
1588.2	3.371766208295767
1588.	3.3923252912099184
1587.8	3.4656591893338278
1587.5999999999997	3.5860588273047456
1587.4000000000003	3.586224360280171
1587.2	3.612227989159494
1587.	3.682556189395699
1586.8	3.7942127452929997
1586.5999999999997	3.8281209937580023
1586.4000000000003	3.8239268259167316
1586.2	3.802953859875563
1586.	3.7865882934050727
1585.8	3.7570621011426866
1585.5999999999997	3.7925676379929216
1585.4000000000003	3.613320845327757
1585.2	3.615767712783297
1585.	3.6473089287816216
1584.8	3.6295537624823258
1584.5999999999997	3.6141963737289564
1584.4000000000003	3.5803099169456885
1584.2	3.6686689965916925
1584.	3.694779523280938
1583.8	3.7066489736287345
1583.5999999999997	3.8197795966116237
1583.4000000000003	3.8220766339989787
1583.2	3.8815681697902304
1583.	3.9838803804384946
1582.8	3.9401609643781224
1582.5999999999997	3.986314106693651
1582.4000000000003	4.0753555415955764
1582.2	4.094284368888442
1582.	4.221732489962973
1581.8	4.186076870998662
1581.5999999999997	4.2309216188392025
1581.4000000000003	4.202489735197722
1581.2	4.194642957554259
1581.	4.214294768654927
1580.8	4.174582659346436
1580.5999999999997	4.118308454316909
1580.4000000000003	4.128282531587794
1580.2	4.1033203830392475
1580.	4.077177978308268
1579.8	4.106101105683323
1579.5999999999997	4.127754206601658
1579.4000000000003	4.1320138380722025
1579.2	4.198540236212161
1579.	4.231732382097719
1578.8	4.239086434111334
1578.5999999999997	4.253074205521917
1578.4000000000003	4.244466821249442
1578.2	4.32562693163354
1578.	4.306081291405638
1577.8	4.22040502849855
1577.5999999999997	4.194802118793276
1577.4000000000003	4.148099964215443
1577.2	4.159337323107108
1577.	4.125249524289629
1576.8	4.118773359944302
1576.5999999999997	4.061864980258474
1576.4000000000003	3.976776365901931
1576.2	3.9788303386847783
1576.	3.920818159681943
1575.8	3.842405813842531
1575.5999999999997	3.822176689132371
1575.4000000000003	3.772432645864211
1575.2	3.6999074724104077
1575.	3.7788535810514876
1574.8	3.8202954768879334
1574.5999999999997	3.7980737496964525
1574.4000000000003	3.8704373184419296
1574.2	3.9701116799046
1574.	3.8992146130684917
1573.8	4.112480837063887
1573.5999999999997	4.1790963777523045
1573.4000000000003	4.0632857847943145
1573.2	4.131257794443607
1573.	4.126157291309305
1572.8	4.015959202123453
1572.5999999999997	4.019456012323894
1572.4000000000003	3.9179419586109834
1572.2	3.9552792175882296
1572.	3.917689067250882
1571.8	3.8336273397552496
1571.5999999999997	3.823779767876301
1571.4000000000003	3.747520419621858
1571.2	3.89835628818511
1571.	3.8595418787481983
1570.8	3.9271067239594677
1570.5999999999997	3.8739473511841225
1570.4000000000003	3.8771579836300125
1570.2	3.848114837366955
1570.	3.778357059968936
1569.8	3.729564385888354
1569.5999999999997	3.6207714974495038
1569.4000000000003	3.626173483837758
1569.2	3.661334394759072
1569.	3.6021634565338374
1568.8	3.6284192826386885
1568.5999999999997	3.5802682898443865
1568.4000000000003	3.646671575510012
1568.2	3.6574348691815635
1568.	3.607905513690516
1567.8	3.6255564068915183
1567.5999999999997	3.590952494869303
1567.4000000000003	3.568267088223514
1567.2	3.5523544274633228
1567.	3.556227195622219
1566.8	3.532826659215429
1566.5999999999997	3.503318453099186
1566.4000000000003	3.5109813594994947
1566.2	3.471089863263068
1566.	3.489737433971929
1565.8	3.4217936789091343
1565.5999999999997	3.396979118522446
1565.4000000000003	3.365921751078589
1565.2	3.3982258635246385
1565.	3.344601482319257
1564.8	3.3367135371121286
1564.5999999999997	3.2855323759713673
1564.4000000000003	3.2463114331120213
1564.2	3.2325154421666893
1564.	3.2784723196696004
1563.8	3.299068758567354
1563.5999999999997	3.290264556957545
1563.4000000000003	3.3624929124856164
1563.2	3.508558568329038
1563.	3.595758664720783
1562.8	3.66223923780205
1562.5999999999997	3.6460102543883797
1562.4000000000003	3.677273595855643
1562.2	3.6507960758483406
1562.	3.541730403381258
1561.8	3.675947396096609
1561.5999999999997	3.552254299337473
1561.4000000000003	3.413515203520032
1561.2	3.2952809275264268
1561.	3.3711860139916885
1560.8	3.3776431165303467
1560.5999999999997	3.396487868081443
1560.4000000000003	3.4533118525077446
1560.2	3.4099764784580198
1560.	3.3998429454104144
1559.8	3.3293622002949883
1559.5999999999997	3.3729587896886217
1559.4000000000003	3.3077534751037536
1559.2	3.3197116757366425
1559.	3.343932668148373
1558.8	3.263473492776992
1558.5999999999997	3.2277979750383836
1558.4000000000003	3.24374075162707
1558.2	3.2717130616574774
1558.	3.278730169936211
1557.8	3.351520810559967
1557.5999999999997	3.445814615371578
1557.4000000000003	3.46008271914978
1557.2	3.481457242731187
1557.	3.5446773174495125
1556.8	3.368893285236104
1556.5999999999997	3.373921957043375
1556.4000000000003	3.4445055933731057
1556.2	3.4416021299287367
1556.	3.3962987521595047
1555.8	3.318602801723524
1555.5999999999997	3.352923110904719
1555.4000000000003	3.3537627980737144
1555.2	3.399070956322322
1555.	3.4349765583593865
1554.8	3.3184630673235063
1554.5999999999997	3.35023659872089
1554.4000000000003	3.316138918487885
1554.2	3.3545594289667733
1554.	3.309347557444798
1553.8	3.274228877718431
1553.5999999999997	3.1929575750329997
1553.4000000000003	3.2136275050814707
1553.2	3.250285559191158
1553.	3.2933991039790578
1552.8	3.350358738093381
1552.5999999999997	3.4259926006485384
1552.4000000000003	3.4704904065783575
1552.2	3.4800587283781046
1552.	3.5245111866217567
1551.8	3.7073886698619543
1551.5999999999997	3.648689346493221
1551.4000000000003	3.7379692997946727
1551.2	3.7424793805213707
1551.	3.7017473858170584
1550.8	3.7695557113922296
1550.5999999999997	3.7657670574124396
1550.4000000000003	3.776703255348708
1550.2	3.831199206790587
1550.	3.8693342968760644
1549.8	3.79467211073957
1549.5999999999997	3.8631926069335574
1549.4000000000003	3.863615427311239
1549.2	3.876229843038072
1549.	3.8882155563335368
1548.8	3.858342400482758
1548.5999999999997	3.966955731354725
1548.4000000000003	3.959469973558847
1548.2	3.982133131730045
1548.	3.9457182493333827
1547.8	3.9625444792118056
1547.5999999999997	4.010308887837007
1547.4000000000003	4.157295194055852
1547.2	4.25179505833616
1547.	4.28233021940315
1546.8	4.155967061433561
1546.5999999999997	4.304660251386309
1546.4000000000003	4.466579835409078
1546.2	4.571819331370093
1546.	4.527174074754679
1545.8	4.548313826171673
1545.5999999999997	4.7012525955037106
1545.4000000000003	4.776234620697813
1545.2	4.953592810678067
1545.	5.104208000715836
1544.8	5.15105696181892
1544.5999999999997	5.192956112621936
1544.4000000000003	5.238530709241202
1544.2	5.494632406465112
1544.	5.573934345610211
1543.8	5.642577520878739
1543.5999999999997	5.7520309792875715
1543.4000000000003	5.803655747598971
1543.2	5.866786815604092
1543.	5.99877824400177
1542.8	6.149019305091814
1542.5999999999997	6.228931711678906
1542.4000000000003	6.269580686637059
1542.2	6.286397414136838
1542.	6.4011281335957175
1541.8	6.502916428932955
1541.5999999999997	6.597794440234478
1541.4000000000003	6.736023548685628
1541.2	6.853028258358345
1541.	6.935487301729644
1540.8	7.07280604715959
1540.5999999999997	7.279598802991176
1540.4000000000003	7.411642307364862
1540.2	7.526564057547938
1540.	7.674906897095649
1539.8	7.896449938431293
1539.5999999999997	8.04555995926251
1539.4000000000003	8.21865601381264
1539.2	8.404357263514775
1539.	8.551363720913692
1538.8	8.672631653716326
1538.5999999999997	8.775404627730984
1538.4000000000003	8.907503081130324
1538.2	8.958231707058333
1538.	8.988964565659076
1537.8	9.06094713114512
1537.5999999999997	9.268972289617388
1537.4000000000003	9.340840585792055
1537.2	9.372317169857814
1537.	9.536758885565762
1536.8	9.666410981955515
1536.5999999999997	9.87047326721701
1536.4000000000003	10.006782009924247
1536.2	10.157939693139186
1536.	10.231434210312454
1535.8	10.477258561759534
1535.5999999999997	10.683515213408993
1535.4000000000003	10.830077315408905
1535.2	10.90905478841557
1535.	11.093732699616123
1534.8	11.18576335500749
1534.5999999999997	11.284689504886563
1534.4000000000003	11.423179667087837
1534.2	11.497046341307202
1534.	11.629304188557395
1533.8	11.68559222858573
1533.5999999999997	11.766147546518162
1533.4000000000003	11.758537449554506
1533.2	11.859256688703683
1533.	11.875755438362132
1532.8	11.995116885732898
1532.5999999999997	12.122043339331734
1532.4000000000003	12.206351876504236
1532.2	12.383107992342051
1532.	12.438542076787032
1531.8	12.50263678865773
1531.5999999999997	12.59355789530896
1531.4000000000003	12.681130432232244
1531.2	12.803919944744278
1531.	12.843635647976988
1530.8	12.855002932049752
1530.5999999999997	12.850137160662445
1530.4000000000003	12.836767240434918
1530.2	12.893404757967353
1530.	12.782585726253506
1529.8	12.786510056523683
1529.5999999999997	12.777180480466086
1529.4000000000003	12.649106756841775
1529.2	12.616731778007662
1529.	12.592235692717278
1528.8	12.556323554943475
1528.5999999999997	12.461442523306536
1528.4000000000003	12.464427916428882
1528.2	12.418605597681822
1528.	12.29210027835408
1527.8	12.138110558864454
1527.5999999999997	12.00038187738566
1527.4000000000003	11.910265985866479
1527.2	11.839615160621413
1527.	11.79958174388002
1526.8	11.591043086182017
1526.5999999999997	11.465223394323605
1526.4000000000003	11.31269663086214
1526.2	11.258770625578574
1526.	11.092747828307626
1525.8	10.958171664096845
1525.5999999999997	10.821971931367838
1525.4000000000003	10.669663248687923
1525.2	10.545247750725032
1525.	10.315184677003204
1524.8	10.189450168575258
1524.5999999999997	10.107548615349682
1524.4000000000003	9.82605249659623
1524.2	9.792937537027779
1524.	9.603473357380095
1523.8	9.480062096268924
1523.5999999999997	9.372465531433544
1523.4000000000003	9.325147967071155
1523.2	9.269789893066367
1523.	9.195047630723021
1522.8	9.048735927402229
1522.5999999999997	8.858588824876923
1522.4000000000003	8.770448480814895
1522.2	8.6783474161508
1522.	8.566278462364895
1521.8	8.517648977169106
1521.5999999999997	8.368911395791196
1521.4000000000003	8.130866803915248
1521.2	8.096342677010751
1521.	8.064764311057603
1520.8	8.013527199473373
1520.5999999999997	7.943932615376442
1520.4000000000003	7.772217926416905
1520.2	7.698689737686971
1520.	7.486307924093055
1519.8	7.534362806136837
1519.5999999999997	7.494477607354203
1519.4000000000003	7.451880006163691
1519.2	7.294325014579457
1519.	7.278162879611568
1518.8	7.2400562372600445
1518.5999999999997	7.163157875150197
1518.4000000000003	7.153127370249083
1518.2	7.1339925299511595
1518.	7.028956570453142
1517.8	7.021120559042449
1517.5999999999997	6.9416195857635055
1517.4000000000003	6.8151520202804114
1517.2	6.741841743158191
1517.	6.702950164209501
1516.8	6.6160413328432695
1516.5999999999997	6.54032918264374
1516.4000000000003	6.497071895058225
1516.2	6.422394453556485
1516.	6.286081018167305
1515.8	6.239349833204513
1515.5999999999997	6.195021563256389
1515.4000000000003	6.132541255359683
1515.2	6.022010681643564
1515.	5.894826360807153
1514.8	5.8495180999478436
1514.5999999999997	5.686467689082543
1514.4000000000003	5.7028420531758375
1514.2	5.707475349741003
1514.	5.692333382735909
1513.8	5.661639940198075
1513.5999999999997	5.641128733789082
1513.4000000000003	5.741920219395264
1513.2	5.662611719168911
1513.	5.646224135917195
1512.8	5.593350564408085
1512.5999999999997	5.5585934505836665
1512.4000000000003	5.461087625392172
1512.2	5.457952539011337
1512.	5.469681908145006
1511.8	5.392782769999142
1511.5999999999997	5.289366554064395
1511.4000000000003	5.323969887278636
1511.2	5.315158601728099
1511.	5.297032642445945
1510.8	5.24698540910081
1510.5999999999997	5.271543210813613
1510.4000000000003	5.181420637564037
1510.2	5.174077998095039
1510.	5.217947999636644
1509.8	5.178941266577438
1509.5999999999997	5.2281136151384535
1509.4000000000003	5.2626960265633125
1509.2	5.28600647058135
1509.	5.293173196375406
1508.8	5.318151789300462
1508.5999999999997	5.331098060888934
1508.4000000000003	5.331297581914402
1508.2	5.399963622993767
1508.	5.402669719295788
1507.8	5.300821221538944
1507.5999999999997	5.271209148470103
1507.4000000000003	5.249809487916282
1507.2	5.1645186081863645
1507.	5.095934157029038
1506.8	5.052726147169081
1506.5999999999997	5.000396426683354
1506.4000000000003	4.901593181979287
1506.2	4.915732276793178
1506.	4.837569108124183
1505.8	4.762923025774821
1505.5999999999997	4.75790311266988
1505.4000000000003	4.853456549273632
1505.2	4.928045502113556
1505.	4.919472611406939
1504.8	4.95351410022912
1504.5999999999997	4.940590348807988
1504.4000000000003	4.980650194768514
1504.2	5.090355990511191
1504.	5.142532674357373
1503.8	5.120883888976623
1503.5999999999997	5.075092802958438
1503.4000000000003	5.082622375810526
1503.2	5.059070896738118
1503.	5.062013958186258
1502.8	5.018225702613779
1502.5999999999997	4.996805160064437
1502.4000000000003	4.975240285834104
1502.2	4.928502754012765
1502.	4.878975405431389
1501.8	4.936545014499479
1501.5999999999997	4.999390465936945
1501.4000000000003	5.014893168501604
1501.2	5.006588842581462
1501.	5.010479355838384
1500.8	5.039815703113958
1500.5999999999997	5.111486346743544
1500.4000000000003	5.142092396492368
1500.2	5.206445961528619
1500.	5.169333142041307
1499.8	5.124556233259363
1499.5999999999997	5.199802090817785
1499.4000000000003	5.167029508116471
1499.2	5.1483425651443175
1499.	5.0907451192459385
1498.8	5.036254364098936
1498.5999999999997	4.99645990815265
1498.4000000000003	4.998292806302252
1498.2	5.028565331805857
1498.	4.987065037180147
1497.8	5.018660115915454
1497.5999999999997	5.039225180686656
1497.4000000000003	5.090570608895268
1497.2	5.100306830957449
1497.	5.105255315942321
1496.8	5.124024736631081
1496.5999999999997	5.146051928117785
1496.4000000000003	5.147595685399458
1496.2	5.100385296612785
1496.	5.17231603032922
1495.8	5.151163576164846
1495.5999999999997	5.111376544956978
1495.4000000000003	5.126665819830163
1495.2	5.119519041678419
1495.	5.0669792358323225
1494.8	5.064145175765779
1494.5999999999997	5.106493808552743
1494.4000000000003	5.126912793379519
1494.2	5.1171324231361535
1494.	5.132477207520481
1493.8	5.195168710989662
1493.5999999999997	5.198473217148076
1493.4000000000003	5.262929588646463
1493.2	5.264473366776809
1493.	5.263994185469528
1492.8	5.269979959579525
1492.5999999999997	5.259653826700013
1492.4000000000003	5.291886287480853
1492.2	5.2929816251078
1492.	5.35581175433028
1491.8	5.350658814120891
1491.5999999999997	5.3928480350022765
1491.4000000000003	5.375667603151605
1491.2	5.377404162341781
1491.	5.377843343134929
1490.8	5.390284433971059
1490.5999999999997	5.370102982452068
1490.4000000000003	5.373685163617306
1490.2	5.333150356179345
1490.	5.354923294280401
1489.8	5.327576143242156
1489.5999999999997	5.327424351398627
1489.4000000000003	5.335158518228677
1489.2	5.381344022385439
1489.	5.329361153626279
1488.8	5.346083327600141
1488.5999999999997	5.304755563673106
1488.4000000000003	5.281127703962945
1488.2	5.280557599154246
1488.	5.354766483563868
1487.8	5.362506806888661
1487.5999999999997	5.380347859027684
1487.4000000000003	5.3767998142984474
1487.2	5.345759115681446
1487.	5.355110419458588
1486.8	5.370517461739462
1486.5999999999997	5.425400206842399
1486.4000000000003	5.396585665312339
1486.2	5.348783881089922
1486.	5.329851471431661
1485.8	5.348672446091359
1485.5999999999997	5.378955091113347
1485.4000000000003	5.43786592145999
1485.2	5.426957135935065
1485.	5.478593527075472
1484.8	5.434850385106036
1484.5999999999997	5.400355025974399
1484.4000000000003	5.384062702493011
1484.2	5.383462951016662
1484.	5.35000966887712
1483.8	5.279578272247868
1483.5999999999997	5.268024558106539
1483.4000000000003	5.2629786368342595
1483.2	5.220557006266119
1483.	5.258267472218648
1482.8	5.3280882275666395
1482.5999999999997	5.347384096533861
1482.4000000000003	5.387586374401827
1482.2	5.420979183391002
1482.	5.433943293984827
1481.8	5.435369896557149
1481.5999999999997	5.413341512230717
1481.4000000000003	5.364124577861839
1481.2	5.324282819067067
1481.	5.309291639968692
1480.8	5.231779563020239
1480.5999999999997	5.2100762369060405
1480.4000000000003	5.193825043454056
1480.2	5.174123376030515
1480.	5.220786604561869
1479.8	5.1747636742180765
1479.5999999999997	5.148710709321183
1479.4000000000003	5.103353760703761
1479.2	5.047664632016386
1479.	5.0157440127274056
1478.8	4.925671629106059
1478.5999999999997	4.866528892451605
1478.4000000000003	4.847238410504051
1478.2	4.759711500402768
1478.	4.7489421439599235
1477.8	4.790227356156142
1477.5999999999997	4.798190585324769
1477.4000000000003	4.792504481489845
1477.2	4.806192743852611
1477.	4.84312749539263
1476.8	4.834274853520968
1476.5999999999997	4.8663396192978965
1476.4000000000003	4.871617009926846
1476.2	4.861942064189562
1476.	4.792111682143899
1475.8	4.760947909133959
1475.5999999999997	4.6728227026548765
1475.4000000000003	4.6359816957754925
1475.2	4.588334350799646
1475.	4.561820019776265
1474.8	4.506961612582016
1474.5999999999997	4.491801562949426
1474.4000000000003	4.453179506743615
1474.2	4.463399208824542
1474.	4.454709063030449
1473.8	4.449577597627563
1473.5999999999997	4.4505443834057
1473.4000000000003	4.4310557763331415
1473.2	4.423590383414286
1473.	4.439929805235408
1472.8	4.392093262483947
1472.5999999999997	4.358939896922006
1472.4000000000003	4.373546257992673
1472.2	4.301821916403788
1472.	4.27742393137259
1471.8	4.2836689879290875
1471.5999999999997	4.28670755267366
1471.4000000000003	4.251417806328005
1471.2	4.224760151282494
1471.	4.202901990175931
1470.8	4.169342115507102
1470.5999999999997	4.152338727772166
1470.4000000000003	4.1751103871558435
1470.2	4.16476167644228
1470.	4.179950718134994
1469.8	4.124265830860219
1469.5999999999997	4.096968014320618
1469.4000000000003	4.084930931269471
1469.2	4.120142589880395
1469.	4.113113128476627
1468.8	4.095575963590465
1468.5999999999997	4.019559523304396
1468.4000000000003	3.990676089815103
1468.2	3.95751901598108
1468.	3.9718819284678517
1467.8	3.9493115130676197
1467.5999999999997	3.883443006833009
1467.4000000000003	3.8691406069665417
1467.2	3.82393891429004
1467.	3.8102468928563438
1466.8	3.809842959053452
1466.5999999999997	3.8173753931187666
1466.4000000000003	3.8159724410880873
1466.2	3.8504400523282105
1466.	3.8752197652891276
1465.8	3.854491789547907
1465.5999999999997	3.794743119169803
1465.4000000000003	3.8257408654034264
1465.2	3.8194696866224893
1465.	3.782833730315874
1464.8	3.758943129623155
1464.5999999999997	3.734406777919982
1464.4000000000003	3.63560725103627
1464.2	3.6527761136911217
1464.	3.6612371262590577
1463.8	3.647621248301377
1463.5999999999997	3.6222348814918663
1463.4000000000003	3.5369145255672674
1463.2	3.5195877468789676
1463.	3.477662495979242
1462.8	3.4607199759938583
1462.5999999999997	3.4621277981021867
1462.4000000000003	3.447094823501879
1462.2	3.469589804818749
1462.	3.48649349303145
1461.8	3.493093952638526
1461.5999999999997	3.4785646889310406
1461.4000000000003	3.4492459970466105
1461.2	3.47364047026161
1461.	3.486886518334227
1460.8	3.4651579182417085
1460.5999999999997	3.4707300275356925
1460.4000000000003	3.3638304484148174
1460.2	3.3062956248610464
1460.	3.297293934169057
1459.8	3.3735783227032914
1459.5999999999997	3.4169709167162328
1459.4000000000003	3.4531651906276495
1459.2	3.410458652724806
1459.	3.441883950289685
1458.8	3.488187708781783
1458.5999999999997	3.5228244403844435
1458.4000000000003	3.5614355089728877
1458.2	3.5437319191173646
1458.	3.519862320653979
1457.8	3.4923577015983485
1457.5999999999997	3.4671419277848643
1457.4000000000003	3.443322141664413
1457.2	3.3896199152346624
1457.	3.397422534493092
1456.8	3.3995696716225408
1456.5999999999997	3.419962546899969
1456.4000000000003	3.4481854275444945
1456.2	3.445100468012825
1456.	3.452771266532518
1455.8	3.438012481167668
1455.5999999999997	3.4549178033771866
1455.4000000000003	3.4863451121000626
1455.2	3.4479578242607016
1455.	3.5100015965192517
1454.8	3.5815203074171937
1454.5999999999997	3.5923526335470912
1454.4000000000003	3.6128502427634515
1454.2	3.6217415233897223
1454.	3.694193139185375
1453.8	3.7219035167184895
1453.5999999999997	3.7280697382087746
1453.4000000000003	3.719476257214204
1453.2	3.7065774738517683
1453.	3.649199398155348
1452.8	3.6566851447860746
1452.5999999999997	3.635971863110125
1452.4000000000003	3.650057395867482
1452.2	3.6414152120921446
1452.	3.599909158530544
1451.8	3.5902804899077965
1451.5999999999997	3.6147743689593947
1451.4000000000003	3.5748985705735907
1451.2	3.6047591323473567
1451.	3.6434768842029523
1450.8	3.636598127097053
1450.5999999999997	3.671980253396132
1450.4000000000003	3.7011969920428847
1450.2	3.7168008462736855
1450.	3.746976074412945
1449.8	3.744307903779735
1449.5999999999997	3.7522538145553064
1449.4000000000003	3.7839715766062585
1449.2	3.7965570564451996
1449.	3.838050718065945
1448.8	3.8126042269145
1448.5999999999997	3.8159275248922833
1448.4000000000003	3.8343558071518657
1448.2	3.846960612557574
1448.	3.8855550909664394
1447.8	3.87752084614246
1447.5999999999997	3.856188634244894
1447.4000000000003	3.815038770727486
1447.2	3.810103954937337
1447.	3.8260311776515277
1446.8	3.793513005732116
1446.5999999999997	3.771059835069129
1446.4000000000003	3.769687372517595
1446.2	3.7570973401424554
1446.	3.7666488571126933
1445.8	3.7776329883265403
1445.5999999999997	3.739562055859379
1445.4000000000003	3.750193702124697
1445.2	3.816465043096852
1445.	3.85470623117071
1444.8	3.874204927326882
1444.5999999999997	3.850205930245418
1444.4000000000003	3.885605800580274
1444.2	3.890720062305194
1444.	3.933789428604344
1443.8	3.946390362741309
1443.5999999999997	3.9017798800696153
1443.4000000000003	3.8912914058865065
1443.2	3.790965261399671
1443.	3.7468498151744583
1442.8	3.6804112764598758
1442.5999999999997	3.620168053855737
1442.4000000000003	3.5919788594758217
1442.2	3.549055176588011
1442.	3.558280501695263
1441.8	3.5400365891177654
1441.5999999999997	3.501654483167145
1441.4000000000003	3.511411991489086
1441.2	3.474077023898404
1441.	3.4761081092701804
1440.8	3.471945884361205
1440.5999999999997	3.4883688086071345
1440.4000000000003	3.438483236157534
1440.2	3.4468301639176557
1440.	3.485345084113919
1439.8	3.476097669538081
1439.5999999999997	3.500567314076903
1439.4000000000003	3.4754990073397303
1439.2	3.5012657812943027
1439.	3.497086394019304
1438.8	3.492069834373945
1438.5999999999997	3.4962147935121806
1438.4000000000003	3.4514810593788283
1438.2	3.41085408860601
1438.	3.394361141921538
1437.8	3.379475282690473
1437.5999999999997	3.3444218688343494
1437.4000000000003	3.280013583404777
1437.2	3.2705651047709727
1437.	3.2057463067678253
1436.8	3.2158098694417907
1436.5999999999997	3.2284814073840598
1436.4000000000003	3.2561936065490578
1436.2	3.2320278149513686
1436.	3.2019793875601468
1435.8	3.2237322631761187
1435.5999999999997	3.165555048037844
1435.4000000000003	3.187432193258953
1435.2	3.143621084380778
1435.	3.108225862100087
1434.8	3.062566272776097
1434.5999999999997	3.032105556609626
1434.4000000000003	3.009073169337874
1434.2	2.9177247379268314
1434.	2.8865608175934656
1433.8	2.911504125548723
1433.5999999999997	2.9799078963575862
1433.4000000000003	2.948843150432056
1433.2	2.961673914686555
1433.	2.98250687442031
1432.8	3.018639340330008
1432.5999999999997	3.0261774435285385
1432.4000000000003	3.0783171189779814
1432.2	3.0735793750961666
1432.	3.0637438899460476
1431.8	3.049985092359889
1431.5999999999997	3.0128964986754556
1431.4000000000003	2.971619741483084
1431.2	2.941526589345851
1431.	2.935887537766444
1430.8	2.906299440917344
1430.5999999999997	2.8303977241594502
1430.4000000000003	2.839739097466063
1430.2	2.8541816449388255
1430.	2.863999892625456
1429.8	2.866493811044718
1429.5999999999997	2.9276836944346267
1429.4000000000003	2.918485604136045
1429.2	2.9948042263627785
1429.	3.0157689317539886
1428.8	3.0314949720927102
1428.5999999999997	3.0702995006126343
1428.4000000000003	3.0734471987930116
1428.2	3.0484424167091464
1428.	3.0716260991114437
1427.8	3.1072077089692827
1427.5999999999997	3.0616358281842913
1427.4000000000003	3.052463227648146
1427.2	3.053659282524987
1427.	3.047855406951684
1426.8	2.960196516064577
1426.5999999999997	2.9581064935212575
1426.4000000000003	2.9443254731230066
1426.2	2.943201502171767
1426.	2.923466723893198
1425.8	2.8866634061786667
1425.5999999999997	2.849305543400746
1425.4000000000003	2.8075160756458466
1425.2	2.832924408359471
1425.	2.882507919457961
1424.8	2.8603445345592107
1424.5999999999997	2.8408907167788433
1424.4000000000003	2.7993795581282015
1424.2	2.802889360858198
1424.	2.7850325339111044
1423.8	2.7992820860904186
1423.5999999999997	2.7933433314426157
1423.4000000000003	2.734400386857119
1423.2	2.698217288816343
1423.	2.6975518897042026
1422.8	2.6911491115830124
1422.5999999999997	2.71304802270225
1422.4000000000003	2.713122400382824
1422.2	2.7499009047193645
1422.	2.7865547996556623
1421.8	2.81440249677791
1421.5999999999997	2.8147132105752277
1421.4000000000003	2.896366079381946
1421.2	2.946903206657348
1421.	3.0176568168782065
1420.8	3.0739988037244723
1420.5999999999997	3.072649092401007
1420.4000000000003	3.1406714791773607
1420.2	3.1643443394085446
1420.	3.192657177834438
1419.8	3.184066395337407
1419.5999999999997	3.210249706323463
1419.4000000000003	3.1714805096283047
1419.2	3.1540757675039286
1419.	3.139823779850317
1418.8	3.129824711712281
1418.5999999999997	3.1388785562637675
1418.4000000000003	3.1430722641263977
1418.2	3.181979259993104
1418.	3.149708171320487
1417.8	3.1392118230581354
1417.5999999999997	3.216426061827458
1417.4000000000003	3.190130583396582
1417.2	3.232364769250581
1417.	3.1950754503564274
1416.8	3.248262802639047
1416.5999999999997	3.292541382315976
1416.4000000000003	3.3759647765824217
1416.2	3.492638155194146
1416.	3.5475599039862664
1415.8	3.628661442188768
1415.5999999999997	3.681605761503336
1415.4000000000003	3.730401972898653
1415.2	3.7771768204160776
1415.	3.786930167904847
1414.8	3.785555852640615
1414.5999999999997	3.8091989033616867
1414.4000000000003	3.7660308654308343
1414.2	3.7748220180958785
1414.	3.784544075849368
1413.8	3.805536420799495
1413.5999999999997	3.8241644641674655
1413.4000000000003	3.858374719621095
1413.2	3.832581133619695
1413.	3.799129224965193
1412.8	3.8956725960450327
1412.5999999999997	3.887308703859418
1412.4000000000003	3.8872478675917406
1412.2	3.8811520731942655
1412.	3.8886471030212686
1411.8	3.8466417082720725
1411.5999999999997	3.8554565740593283
1411.4000000000003	3.854081258865331
1411.2	3.82102935053918
1411.	3.789466968008204
1410.8	3.823844493196635
1410.5999999999997	3.821491896576991
1410.4000000000003	3.8122036475039796
1410.2	3.8027961491582825
1410.	3.7871664191768466
1409.8	3.8290681672964957
1409.5999999999997	3.8449475914004294
1409.4000000000003	3.916922859528529
1409.2	3.8989715565850127
1409.	3.8783506109968586
1408.8	3.810779234773283
1408.5999999999997	3.780919776725933
1408.4000000000003	3.7738430610448894
1408.2	3.720190448177416
1408.	3.699296242943318
1407.8	3.6436041999351962
1407.5999999999997	3.597843023712626
1407.4000000000003	3.6197492970640717
1407.2	3.6218782676200427
1407.	3.609459171507092
1406.8	3.5831364023915033
1406.5999999999997	3.581934033235781
1406.4000000000003	3.6118927171284256
1406.2	3.556209043172015
1406.	3.5308424268554046
1405.8	3.477831286769697
1405.5999999999997	3.460839012506163
1405.4000000000003	3.4991701479850303
1405.2	3.4651959451395373
1405.	3.427919740966497
1404.8	3.388437173465308
1404.5999999999997	3.321425440677015
1404.4000000000003	3.383453668425235
1404.2	3.4326073244126265
1404.	3.4547204819856687
1403.8	3.4112388042729647
1403.5999999999997	3.3647207777995263
1403.4000000000003	3.3202414743265134
1403.2	3.279292959224835
1403.	3.2705126258926724
1402.8	3.163713561850831
1402.5999999999997	3.1044479068347783
1402.4000000000003	2.9970482429595093
1402.2	2.9512522361659435
1402.	2.962426746735516
1401.8	2.945367266019044
1401.5999999999997	2.980662643600783
1401.4000000000003	2.963668526227142
1401.2	2.9667147423005287
1401.	2.9383270584989054
1400.8	2.9173757049134568
1400.5999999999997	2.951070298167881
1400.4000000000003	2.943153127897039
1400.2	2.9430380478041047
1400.	2.9160868837377176
1399.8	2.9214943581611807
1399.5999999999997	2.928184199545924
1399.4000000000003	2.962550844684875
1399.2	2.9747846245226994
1399.	2.9679909949537207
1398.8	2.946284311697693
1398.5999999999997	3.00003368624796
1398.4000000000003	3.062704427126659
1398.2	3.0833786359279096
1398.	3.0670333645843146
1397.8	2.9898491532091653
1397.5999999999997	3.034614149002918
1397.4000000000003	3.0832585841436835
1397.2	3.140488483790836
1397.	3.131007847243311
1396.8	3.1323836446664974
1396.5999999999997	3.0763125654076227
1396.4000000000003	3.128369648729941
1396.2	3.1750890418802307
1396.	3.159687352790903
1395.8	3.053794474485974
1395.5999999999997	2.941486837678409
1395.4000000000003	2.9114175809727256
1395.2	2.826364024417994
1395.	2.8113798291455363
1394.8	2.7940400454316516
1394.5999999999997	2.8157588533730844
1394.4000000000003	2.8510411926799137
1394.2	2.8328268336889546
1394.	2.891130788391585
1393.8	2.925297954308188
1393.5999999999997	2.9422703018583487
1393.4000000000003	2.908583253925687
1393.2	2.896936658740464
1393.	2.904771121697857
1392.8	2.88316276689289
1392.5999999999997	2.8691216808221887
1392.4000000000003	2.892195459563378
1392.2	2.8996622827252767
1392.	2.8721382440862944
1391.8	2.8904265302630736
1391.5999999999997	2.8427740096145917
1391.4000000000003	2.8327463320873147
1391.2	2.8302621742768475
1391.	2.8620775099917757
1390.8	2.8086655577792423
1390.5999999999997	2.7717033835859013
1390.4000000000003	2.786115732014786
1390.2	2.7909212200017524
1390.	2.811394917615104
1389.8	2.811034520304801
1389.5999999999997	2.829851153135351
1389.4000000000003	2.7891868358190126
1389.2	2.8355416627684202
1389.	2.8742172647164455
1388.8	2.9074494743977426
1388.5999999999997	2.8757538645942544
1388.4000000000003	2.8661489767688257
1388.2	2.8818243164025694
1388.	2.902206712322711
1387.8	2.906580228518091
1387.5999999999997	2.897521622424582
1387.4000000000003	2.892411509658223
1387.2	2.8577468255765432
1387.	2.853127191479481
1386.8	2.7858860813008395
1386.5999999999997	2.780168452503656
1386.4000000000003	2.75761560231281
1386.2	2.6371103812696925
1386.	2.5983115970438395
1385.8	2.5503684866678085
1385.5999999999997	2.4892446064006792
1385.4000000000003	2.4896187221905617
1385.2	2.5317482155293725
1385.	2.525519437853713
1384.8	2.4281050145765914
1384.5999999999997	2.533704300959446
1384.4000000000003	2.640328953974634
1384.2	2.650297160918769
1384.	2.6670806008481276
1383.8	2.7295090265683815
1383.5999999999997	2.7208469609450177
1383.4000000000003	2.762986263955576
1383.2	2.785855594228997
1383.	2.763137456378602
1382.8	2.681416255514576
1382.5999999999997	2.6865537244883115
1382.4000000000003	2.7625302168596657
1382.2	2.818914321438922
1382.	2.84026959212316
1381.8	2.807089834834664
1381.5999999999997	2.837936641398874
1381.4000000000003	2.878796721555238
1381.2	2.9870346467961575
1381.	3.026030303179165
1380.8	2.9661424326485073
1380.5999999999997	2.984713543405769
1380.4000000000003	2.9927682241639038
1380.2	2.99373770598226
1380.	3.0203032731303967
1379.8	2.996027079247819
1379.5999999999997	2.9093974574376844
1379.4000000000003	2.8289516707146793
1379.2	2.776317973031711
1379.	2.730181469308246
1378.8	2.6952983476244947
1378.5999999999997	2.6972922647697595
1378.4000000000003	2.6402943254494633
1378.2	2.6260688917836346
1378.	2.6476807185632016
1377.8	2.6702354698111863
1377.5999999999997	2.679366332795878
1377.4000000000003	2.6882487334041105
1377.2	2.7218783146248624
1377.	2.7571227915431082
1376.8	2.8154875331568534
1376.5999999999997	2.830434795274494
1376.4000000000003	2.9241193825632
1376.2	2.8994673635842143
1376.	2.9406311059337242
1375.8	2.927824991167151
1375.5999999999997	2.9235610543473087
1375.4000000000003	2.914011778291261
1375.2	2.943777254969513
1375.	2.9804669328651094
1374.8	2.868126890107116
1374.5999999999997	2.8376717639771187
1374.4000000000003	2.7901426474589495
1374.2	2.714131547432224
1374.	2.7744401842843596
1373.8	2.816704445669657
1373.5999999999997	2.846302180424117
1373.4000000000003	2.8222841829632763
1373.2	2.768021761184416
1373.	2.8805878879254614
1372.8	2.87910165036029
1372.5999999999997	2.807735362757541
1372.4000000000003	2.820078948575135
1372.2	2.818628456280728
1372.	2.749225484915535
1371.8	2.685995470004391
1371.5999999999997	2.757885809658992
1371.4000000000003	2.7149357745639184
1371.2	2.5371982868578384
1371.	2.6159326466249717
1370.8	2.619174330809329
1370.5999999999997	2.6221697113519387
1370.4000000000003	2.576788485506371
1370.2	2.614673558742312
1370.	2.602766298563559
1369.8	2.5579919840041305
1369.5999999999997	2.624545824741345
1369.4000000000003	2.6451038271963587
1369.2	2.6226514911985346
1369.	2.5701245974472586
1368.8	2.573072519590963
1368.5999999999997	2.606763221964513
1368.4000000000003	2.5729811225930406
1368.2	2.626735535956184
1368.	2.640147147646534
1367.8	2.632289808028288
1367.5999999999997	2.6238255646561117
1367.4000000000003	2.617046353663898
1367.2	2.6837470401357284
1367.	2.664865874023356
1366.8	2.680563968549417
1366.5999999999997	2.648664140838719
1366.4000000000003	2.6332800702538783
1366.2	2.62054112957301
1366.	2.5643096142087685
1365.8	2.6159456256883016
1365.5999999999997	2.5938119533407513
1365.4000000000003	2.560503456516762
1365.2	2.584211108560247
1365.	2.6232043421544193
1364.8	2.671792350765899
1364.6	2.6763256142737153
1364.4	2.6891744339132644
1364.2	2.708156372471938
1364.	2.7452285397439455
1363.8	2.734503344589319
1363.6	2.7025150472832493
1363.4	2.672273480733619
1363.2	2.682161210253136
1363.	2.663009137301154
1362.8	2.7117456247563885
1362.6	2.697180454471635
1362.4	2.7207142052912165
1362.2	2.7128593193080093
1362.	2.743822628700512
1361.8	2.6690274264931046
1361.6	2.65240737939815
1361.4	2.646345769278321
1361.2	2.605488335898314
1361.	2.610993734935752
1360.8	2.6337966702500553
1360.6	2.6450224020331214
1360.4	2.6029742241755085
1360.2	2.5918101263067856
1360.	2.6270472247861165
1359.8	2.6387785565627833
1359.6	2.5827894487104257
1359.4	2.5242659179021443
1359.2	2.525741008581637
1359.	2.463480503799599
1358.8	2.4310348411552627
1358.6	2.4730420229574164
1358.4	2.4553157574059052
1358.2	2.4516944006604815
1358.	2.4822396010559764
1357.8	2.4803723400963538
1357.6	2.5028649633825495
1357.4	2.502697725486165
1357.2	2.5185716315673194
1357.	2.501151265135028
1356.8	2.5137640820318397
1356.6	2.5186382224004817
1356.4	2.5387275950488006
1356.2	2.5813324180343655
1356.	2.5883384551686306
1355.8	2.577115423111279
1355.6	2.5729114598822536
1355.4	2.655042093179964
1355.2	2.6692690365658143
1355.	2.6698073653368115
1354.8	2.6720234249435517
1354.6	2.662710016495487
1354.4	2.6918712584505946
1354.2	2.6847868198667943
1354.	2.6536756563534025
1353.8	2.6574388736609955
1353.6	2.6595837698829907
1353.4	2.6642654479730115
1353.2	2.7323776476727155
1353.	2.7387908020038005
1352.8	2.6987775723113643
1352.6	2.66802928235248
1352.4	2.7018293306771586
1352.2	2.7224811254782457
1352.	2.703075514228457
1351.8	2.668694424880455
1351.6	2.5927612938750078
1351.4	2.5784846781767907
1351.2	2.5969734418331374
1351.	2.602181225450503
1350.8	2.6064616192229946
1350.6	2.5560645087971103
1350.4	2.50423192851464
1350.2	2.5052370543831595
1350.	3.3504253706199387
1350.	2.4945934150485525
1349.8	3.3242082210242456
1349.6	3.2979910714285525
1349.4	3.271773921832889
1349.2	3.245556772237196
1349.	3.2193396226415025
1348.8	3.203040768194061
1348.6	3.1867419137466193
1348.4	3.1704430592991955
1348.2	3.154144204851754
1348.	3.1378453504043122
1347.8	3.1061320754716935
1347.6	3.074418800539075
1347.4	3.042705525606493
1347.2	3.0109922506738744
1347.	2.979278975741256
1346.8	2.9900817048517694
1346.6	3.000884433962282
1346.4	3.011687163072783
1346.2	3.0224898921832963
1346.	3.033292621293809
1345.8	3.0139614218328865
1345.6	2.994630222371964
1345.4	2.9752990229110634
1345.2	2.9559678234501408
1345.	2.936636623989218
1344.8	2.9571681266846386
1344.6	2.9776996293800586
1344.4	2.998231132075455
1344.2	3.0187626347708756
1344.	3.0392941374662956
1343.8	3.0415052223719607
1343.6	3.0437163072776254
1343.4	3.045927392183288
1343.2	3.0481384770889526
1343.	3.0503495619946173
1342.8	3.0277964959568733
1342.6	3.005243429919129
1342.4	2.9826903638814106
1342.2	2.960137297843666
1342.	2.9375842318059218
1341.8	2.9106721698113076
1341.6	2.8837601078166935
1341.4	2.8568480458221104
1341.2	2.8299359838274962
1341.	2.8030239218328816
1340.8	2.8026448787061966
1340.6	2.8022658355795116
1340.4	2.801886792452827
1340.2	2.801507749326142
1340.	2.8011287061994565
1339.8	2.793863712938001
1339.6	2.786598719676545
1339.4	2.779333726415098
1339.2	2.772068733153642
1339.	2.7648037398921868
1338.8	2.7727004716981174
1338.6	2.7805972035040485
1338.4	2.78849393530997
1338.2	2.7963906671159013
1338.	2.804287398921832
1337.8	2.8385908018867965
1337.6	2.8728942048517614
1337.4	2.9071976078166872
1337.2	2.9415010107816526
1337.	2.975804413746617
1336.8	2.9470603099730304
1336.6	2.9183162061994437
1336.4	2.889572102425889
1336.2	2.860827998652302
1336.	2.8320838948787155
1335.8	2.8039715296495964
1335.6	2.775859164420478
1335.4	2.747746799191391
1335.2	2.719634433962273
1335.	2.691522068733154
1334.8	2.6978394541778985
1334.6	2.704156839622643
1334.4	2.7104742250673803
1334.2	2.716791610512125
1334.	2.72310899595687
1333.8	2.7591180929919195
1333.6	2.795127190026969
1333.4	2.8311362870619776
1333.2	2.8671453840970273
1333.	2.9031544811320766
1332.8	2.8608911725067316
1332.6	2.818627863881387
1332.4	2.7763645552560896
1332.2	2.734101246630745
1332.	2.6918379380054
1331.8	2.671180087601081
1331.6	2.6505222371967627
1331.4	2.6298643867924674
1331.2	2.6092065363881485
1331.	2.58854868598383
1330.8	2.592718160377359
1330.6	2.596887634770888
1330.4	2.6010571091644126
1330.2	2.6052265835579416
1330.	2.6093960579514706
1329.8	2.602131064690015
1329.6	2.594866071428559
1329.4	2.5876010781671117
1329.2	2.5803360849056562
1329.	2.5730710916442003
1328.8	2.6062373652291138
1328.6	2.6394036388140267
1328.4	2.672569912398902
1328.2	2.705736185983815
1328.	2.738902459568728
1327.8	2.761013308625338
1327.6	2.783124157681948
1327.4	2.805235006738532
1327.2	2.8273458557951425
1327.	2.8494567048517525
1326.8	2.854573787061996
1326.6	2.8596908692722396
1326.4	2.864807951482477
1326.2	2.869925033692721
1326.	2.8750421159029647
1325.8	2.8857816711590316
1325.6	2.8965212264150995
1325.4	2.907260781671154
1325.2	2.918000336927222
1325.	2.9287398921832892
1324.8	2.9344255390835587
1324.6	2.940111185983828
1324.4	2.945796832884091
1324.2	2.95148247978436
1324.	2.95716812668463
1323.8	2.903723045822087
1323.6	2.850277964959544
1323.4	2.796832884097061
1323.2	2.7433878032345183
1323.	2.689942722371975
1322.8	2.6390877695417747
1322.6	2.5882328167115745
1322.4	2.5373778638814324
1322.2	2.4865229110512317
1322.	2.4356679582210314
1321.8	2.4619482816711704
1321.6	2.4882286051213094
1321.4	2.5145089285714186
1321.2	2.540789252021558
1321.	2.5670695754716966
1320.8	2.567259097035041
1320.6	2.567448618598385
1320.4	2.5676381401617294
1320.2	2.5678276617250733
1320.	2.568017183288418
1319.8	2.5281544811320718
1319.6	2.4882917789757255
1319.4	2.448429076819424
1319.2	2.408566374663078
1319.	2.3687036725067316
1318.8	2.3814647911051194
1318.6	2.3942259097035072
1318.4	2.4069870283018804
1318.2	2.4197481469002686
1318.	2.4325092654986564
1317.8	2.4595476752021654
1317.6	2.486586084905675
1317.4	2.5136244946091533
1317.2	2.5406629043126627
1317.	2.5677013140161717
1316.8	2.5930972035040485
1316.6	2.618493092991926
1316.4	2.6438889824797744
1316.2	2.669284871967652
1316.	2.694680761455529
1315.8	2.693227762803236
1315.6	2.691774764150943
1315.4	2.690321765498652
1315.2	2.688868766846359
1315.	2.6874157681940662
1314.8	2.6811615566037674
1314.6	2.6749073450134686
1314.4	2.6686531334231764
1314.2	2.6623989218328776
1314.	2.656144710242579
1313.8	2.6371293800538957
1313.6	2.6181140498652122
1313.4	2.5990987196765505
1313.2	2.580083389487867
1313.	2.561068059299184
1312.8	2.5786303908355763
1312.6	2.596192722371968
1312.4	2.6137550539083407
1312.2	2.6313173854447323
1312.	2.6488797169811247
1311.8	2.6435099393530908
1311.6	2.6381401617250573
1311.4	2.6327703840970296
1311.2	2.627400606468996
1311.	2.622030828840962
1310.8	2.6200092654986435
1310.6	2.617987702156325
1310.4	2.615966138814008
1310.2	2.6139445754716895
1310.	2.611923012129371
1309.8	2.6406671159029647
1309.6	2.6694112196765585
1309.4	2.6981553234501194
1309.2	2.7268994272237137
1309.	2.7556435309973075
1308.8	2.743261455525606
1308.6	2.7308793800539055
1308.4	2.7184973045822183
1308.2	2.7061152291105177
1308.	2.6937331536388163
1307.8	2.70630475067386
1307.6	2.7188763477089037
1307.4	2.731447944743933
1307.2	2.7440195417789766
1307.	2.75659113881402
1306.8	2.7510318396226436
1306.6	2.7454725404312676
1306.4	2.7399132412398974
1306.2	2.7343539420485214
1306.	2.728794642857145
1305.8	2.7099688342318027
1305.6	2.6911430256064603
1305.4	2.672317216981139
1305.2	2.6534914083557966
1305.	2.634665599730454
1304.8	2.639529986522908
1304.6	2.644394373315361
1304.4	2.6492587601078093
1304.2	2.654123146900263
1304.	2.6589875336927165
1303.8	2.663725572776277
1303.6	2.6684636118598366
1303.4	2.673201650943392
1303.2	2.677939690026952
1303.	2.6826777291105124
1302.8	2.674717823450134
1302.6	2.666757917789756
1302.4	2.658798012129386
1302.2	2.6508381064690076
1302.	2.6428782008086293
1301.8	2.65399679919138
1301.6	2.6651153975741306
1301.4	2.676233995956869
1301.2	2.6873525943396195
1301.	2.69847119272237
1300.8	2.710916442048519
1300.6	2.7233616913746674
1300.4	2.735806940700802
1300.2	2.7482521900269505
1300.	2.7606974393530987
1299.8	2.6881738544474216
1299.6	2.6156502695417436
1299.4	2.543126684636149
1299.2	2.470603099730471
1299.	2.398079514824794
1298.8	2.395994777628029
1298.6	2.393910040431265
1298.4	2.3918253032345023
1298.2	2.389740566037738
1298.	2.3876558288409733
1297.8	2.4175370619946173
1297.6	2.4474182951482613
1297.4	2.4772995283018715
1297.2	2.5071807614555155
1297.	2.537061994609159
1296.8	2.5469802897574105
1296.6	2.5568985849056616
1296.4	2.5668168800539024
1296.2	2.5767351752021534
1296.	2.586653470350405
1295.8	2.578693564690025
1295.6	2.5707336590296443
1295.4	2.5627737533692736
1295.2	2.554813847708893
1295.	2.5468539420485135
1294.8	2.5646689690026956
1294.6	2.5824839959568777
1294.4	2.60029902291104
1294.2	2.618114049865222
1294.	2.635929076819404
1293.8	2.618114049865224
1293.6	2.600299022911043
1293.4	2.582483995956883
1293.2	2.5646689690027027
1293.	2.546853942048522
1292.8	2.5283440026954174
1292.6	2.5098340633423124
1292.4	2.4913241239892283
1292.2	2.4728141846361233
1292.	2.4543042452830184
1291.8	2.489302560646908
1291.6	2.524300876010797
1291.4	2.559299191374647
1291.2	2.5942975067385357
1291.	2.629295822102425
1290.8	2.642878200808627
1290.6	2.6564605795148295
1290.4	2.670042958221016
1290.2	2.6836253369272183
1290.	2.69720771563342
1289.8	2.6947439353099707
1289.6	2.6922801549865207
1289.4	2.6898163746630743
1289.2	2.6873525943396244
1289.	2.684888814016175
1288.8	2.6943648921832937
1288.6	2.7038409703504125
1288.4	2.71331704851752
1288.2	2.722793126684639
1288.	2.732269204851758
1287.8	2.7160966981132093
1287.6	2.6999241913746608
1287.4	2.6837516846361305
1287.2	2.6675791778975824
1287.	2.6514066711590334
1286.8	2.6306856469002673
1286.6	2.6099646226415008
1286.4	2.5892435983827586
1286.2	2.568522574123992
1286.	2.547801549865226
1285.8	2.5507707210242576
1285.6	2.553739892183289
1285.4	2.5567090633423173
1285.2	2.5596782345013485
1285.	2.56264740566038
1284.8	2.607690363881414
1284.6	2.6527333221024483
1284.4	2.697776280323431
1284.2	2.7428192385444645
1284.	2.7878621967654986
1283.8	2.769857648247974
1283.6	2.751853099730449
1283.4	2.7338485512129447
1283.2	2.7158440026954196
1283.	2.6978394541778954
1282.8	2.660566880053899
1282.6	2.6232943059299028
1282.4	2.5860217318059484
1282.2	2.548749157681952
1282.	2.5114765835579558
1281.8	2.498778638814017
1281.6	2.4860806940700786
1281.4	2.473382749326154
1281.2	2.4606848045822156
1281.	2.447986859838277
1280.8	2.4414167789757424
1280.6	2.4348466981132075
1280.4	2.4282766172506802
1280.2	2.4217065363881454
1280.	2.415136455525611
1279.8	2.4266340970350466
1279.6	2.4381317385444823
1279.4	2.449629380053905
1279.2	2.4611270215633407
1279.	2.472624663072777
1278.8	2.491513645552565
1278.6	2.5104026280323533
1278.4	2.5292916105121197
1278.2	2.5481805929919084
1278.	2.5670695754716966
1277.8	2.6151448787062077
1277.6	2.663220181940719
1277.4	2.711295485175176
1277.2	2.759370788409687
1277.	2.807446091644198
1276.8	2.801570923180586
1276.6	2.795695754716974
1276.4	2.7898205862533687
1276.2	2.7839454177897567
1276.	2.7780702493261447
1275.8	2.800117924528307
1275.6	2.8221655997304693
1275.4	2.8442132749326063
1275.2	2.866260950134769
1275.	2.8883086253369314
1274.8	2.8857816711590325
1274.6	2.883254716981133
1274.4	2.8807277628032377
1274.2	2.8782008086253383
1274.	2.8756738544474394
1273.8	2.831894373315354
1273.6	2.788114892183269
1273.4	2.744335411051233
1273.2	2.700555929919148
1273.	2.6567764487870624
1272.8	2.653807277628031
1272.6	2.6508381064689996
1272.4	2.647868935309971
1272.2	2.64489976415094
1272.	2.6419305929919084
1271.8	2.6555761455525593
1271.6	2.6692216981132106
1271.4	2.682867250673847
1271.2	2.6965128032344983
1271.	2.7101583557951496
1270.8	2.723803908355799
1270.6	2.737449460916449
1270.4	2.751095013477083
1270.2	2.7647405660377324
1270.	2.778386118598382
1269.8	2.7802181603773586
1269.6	2.7820502021563347
1269.4	2.7838822439353086
1269.2	2.7857142857142847
1269.	2.7875463274932613
1268.8	2.7727004716981107
1268.6	2.7578546159029598
1268.4	2.743008760107826
1268.2	2.728162904312675
1268.	2.7133170485175246
1267.8	2.704030491913749
1267.6	2.694743935309972
1267.4	2.6854573787062064
1267.2	2.67617082210243
1267.	2.666884265498654
1266.8	2.680466644204856
1266.6	2.694049022911058
1266.4	2.707631401617245
1266.2	2.7212137803234473
1266.	2.7347961590296492
1265.8	2.7470518867924554
1265.6	2.7593076145552615
1265.4	2.771563342318053
1265.2	2.783819070080859
1265.	2.7960747978436653
1264.8	2.797401448787061
1264.6	2.7987280997304573
1264.4	2.8000547506738522
1264.2	2.8013814016172485
1264.	2.8027080525606443
1263.8	2.8165431266846364
1263.6	2.830378200808629
1263.4	2.844213274932605
1263.2	2.8580483490565975
1263.	2.871883423180589
1262.8	2.8687247304582186
1262.6	2.8655660377358485
1262.4	2.862407345013481
1262.2	2.859248652291111
1262.	2.85608995956874
1261.8	2.867334905660386
1261.6	2.8785798517520313
1261.4	2.889824797843665
1261.2	2.90106974393531
1261.	2.912314690026956
1260.8	2.9161051212938034
1260.6	2.919895552560651
1260.4	2.9236859838274945
1260.2	2.927476415094342
1260.	2.931266846361189
1259.8	2.885465801886785
1259.6	2.839664757412381
1259.4	2.793863712938029
1259.2	2.748062668463625
1259.	2.7022616239892203
1258.8	2.6985343665768204
1258.6	2.69480710916442
1258.4	2.6910798517520247
1258.2	2.6873525943396244
1258.	2.683625336927225
1257.8	2.6871630727762823
1257.6	2.6907008086253397
1257.4	2.694238544474393
1257.2	2.6977762803234504
1257.	2.7013140161725078
1256.8	2.695565195417789
1256.6	2.6898163746630703
1256.4	2.684067553908358
1256.2	2.6783187331536396
1256.	2.6725699123989206
1255.8	2.6509012803234433
1255.6	2.629232648247966
1255.4	2.6075640161725135
1255.2	2.5858953840970362
1255.	2.564226752021559
1254.8	2.5725025269541764
1254.6	2.5807783018867942
1254.4	2.5890540768194024
1254.2	2.5973298517520207
1254.	2.605605626684638
1253.8	2.6200092654986578
1253.6	2.634412904312678
1253.4	2.648816543126681
1253.2	2.6632201819407006
1253.	2.6776238207547207
1252.8	2.708894878706208
1252.6	2.7401659366576956
1252.4	2.771436994609148
1252.2	2.8027080525606354
1252.	2.833979110512123
1251.8	2.845792621293798
1251.6	2.8576061320754733
1251.4	2.869419642857135
1251.2	2.88123315363881
1251.	2.8930466644204853
1250.8	2.8530576145552478
1250.6	2.8130685646900093
[truncated: 3,847 more rows]
