# Supplementary material for: UV-vis-NIR magnetic linear dichroism: a powerful complement to MCD for f-block electronic structure
Source: Chem Sci. 2025 Nov 27;17(4):2199–209. doi: 10.1039/d5sc05890b (PMC12679488; doi:10.1039/d5sc05890b)
Supplement: SC-017-D5SC05890B-s001 [file SC-017-D5SC05890B-s001.zip › room temperature/mcd.csv]

1600.	-0.7508399548329089
1599.8	-0.8837312810909593
1599.6	-1.2354686212488417
1599.4	-1.5550181085890014
1599.2	-1.2755483213423968
1599.	-1.5789855851925134
1598.8	-1.7263887667084987
1598.6	-1.6406001321620183
1598.4	-1.6629973694397988
1598.2	-1.4515195751089356
1598.	-1.3173353936073737
1597.8	-0.763251792817085
1597.6	-0.8832725194538633
1597.4	-0.5729438183862253
1597.2	-0.28452791668024413
1597.	-0.034007021708414756
1596.8	-0.004717645007595355
1596.6	-0.33516241532969054
1596.4	-0.37745740393638144
1596.2	-0.5153047343470255
1596.	-0.49179222836092984
1595.8	-0.550345735697653
1595.6	-0.9933634643745579
1595.4	-1.071869905012887
1595.2	-0.8550095686194872
1595.	-0.7390259557082997
1594.8	-0.9944636914979103
1594.6	-1.281432331452269
1594.4	-1.0462660058840478
1594.2	-0.622582076300429
1594.	-0.5450271326328523
1593.8	-0.7628707294442444
1593.6	-0.9370448590585261
1593.4	-0.9369552272716626
1593.2	-0.4496186659834799
1593.	-0.22315952495182625
1592.8	-0.07630847582939139
1592.6	0.0497793821643157
1592.4	0.005874979312168923
1592.2	-0.018675936796071237
1592.	0.016264969447502938
1591.8	0.09964338498418611
1591.6	-0.20894033050646765
1591.4	-0.22995953699159324
1591.2	-0.3529659943359064
1591.	-0.71058350938712
1590.8	-0.845607330301688
1590.6	-1.2931671938412705
1590.4	-0.6481292489268556
1590.2	-0.6908207340235596
1590.	-0.6620447223514475
1589.8	-0.7471458906847084
1589.6	-0.621004483235572
1589.4	-0.2052162759888073
1589.2	-0.07357730373170615
1589.	0.07404755378276726
1588.8	0.14204298096494308
1588.6	-0.054491615048784706
1588.4	0.008657900234880266
1588.2	0.03920800983350648
1588.	-0.023481554695837445
1587.8	-0.15580014518937518
1587.6	-0.21475880634595979
1587.4	-0.518512486655576
1587.2	-0.6899413651047437
1587.	-0.7552904700794921
1586.8	-0.9435596031620017
1586.6	-1.0834123198157688
1586.4	-0.9908417145369866
1586.2	-0.8273010393538007
1586.	-0.7846883434121635
1585.8	-0.24987811532652407
1585.6	-0.16316755109832387
1585.4	-0.34379525611722206
1585.2	-0.01731411666809408
1585.	-0.16745216197971724
1584.8	-0.2086144694250266
1584.6	0.05833134513672501
1584.4	-0.251151301046711
1584.2	-0.2017487316130756
1584.	-0.34142903095366917
1583.8	-0.07886828888151923
1583.6	-0.1963825397462422
1583.4	-0.17491276174694
1583.2	0.05844284323848388
1583.	-0.20818857674806565
1582.8	-0.3219693416556901
1582.6	-0.46645123660871013
1582.4	-0.6205584166009089
1582.2	-0.8791704429836685
1582.	-0.7738313066961913
1581.8	-0.4443721924596836
1581.6	-0.23651186350428613
1581.4	-0.1967464760278045
1581.2	-0.20955804888246235
1581.	-0.21755845372717778
1580.8	0.3011238189047194
1580.6	0.88194011560622
1580.4	0.657003191543089
1580.2	0.7125733816553316
1580.	0.8646433538886662
1579.8	0.8767943774337958
1579.6	1.3007664539026729
1579.4	1.7985811921397306
1579.2	1.6013946013744211
1579.	1.5547737724970154
1578.8	1.8978777929742774
1578.6	1.6766973940916754
1578.4	1.7942157367103573
1578.2	2.05788702699692
1578.	2.041708707487333
1577.8	2.0966747119635154
1577.6	2.3174034534438737
1577.4	2.3587755102786314
1577.2	2.1940159768995313
1577.	2.5422593302942182
1576.8	2.3776779272746538
1576.6	2.245128281809167
1576.4	2.291171457424432
1576.2	2.2033982544834756
1576.	2.270232283924172
1575.8	2.262483090278474
1575.6	2.6907542954709105
1575.4	2.6670228588668308
1575.2	2.948006234325932
1575.	3.015725223182684
1574.8	3.1602627795441904
1574.6	3.51101736557734
1574.4	3.7668486353040085
1574.2	3.908578193392288
1574.	3.858513125967878
1573.8	4.101585927360793
1573.6	3.9924592879695044
1573.4	4.588024519024274
1573.2	4.42984653407862
1573.	4.2898345526536135
1572.8	4.114945271932671
1572.6	4.256054260772616
1572.4	3.996388552615995
1572.2	4.072443950532002
1572.	4.002410719912215
1571.8	4.0806674562338205
1571.6	4.011802161346555
1571.4	4.090632594818979
1571.2	4.061506659970194
1571.	3.7086482316237808
1570.8	3.928678605651075
1570.6	4.115568568211268
1570.4	4.165069717999947
1570.2	4.493649037718328
1570.	4.575620563996294
1569.8	4.614846548788985
1569.6	4.753097733067692
1569.4	4.739399725925629
1569.2	5.270446049379368
1569.	5.1034350655508804
1568.8	5.22079523996601
1568.6	4.988244642390337
1568.4	4.628061332098618
1568.2	4.644715351142858
1568.	4.322300822506524
1567.8	4.352557676839863
1567.6	4.151763333570567
1567.4	3.8781840093831237
1567.2	3.653193132511071
1567.	3.5532959059368263
1566.8	3.6418342299359923
1566.6	3.656207416551757
1566.4	3.5355546636890067
1566.2	3.59910700382444
1566.	3.3229894703194676
1565.8	3.262089046500919
1565.6	3.4399507180794715
1565.4	3.488470867389404
1565.2	3.4014089919749395
1565.	3.271030588563271
1564.8	3.317770845653539
1564.6	3.0579014048937605
1564.4	3.110143283756741
1564.2	3.0986561134944006
1564.	2.8347000094348997
1563.8	2.9300578185485957
1563.6	3.2243766611536735
1563.4	3.1009389407769206
1563.2	3.0213359971543143
1563.	3.269816703859285
1562.8	3.31585134768035
1562.6	3.2944428340010656
1562.4	3.1311070415412234
1562.2	3.0920772346601813
1562.	2.567002193260714
1561.8	2.5053289115411883
1561.6	2.371606545830144
1561.4	2.2479022478278066
1561.2	1.874471910171582
1561.	1.812162794151129
1560.8	1.4909735183896962
1560.6	1.5819308180865612
1560.4	1.4426107657031528
1560.2	1.4558571409016927
1560.	0.9617360328178854
1559.8	0.7088359809713639
1559.6	0.9937399029529362
1559.4	0.6926531517465705
1559.2	0.9339691780935416
1559.	0.780964521190168
1558.8	0.402810696360845
1558.6	0.6349083172758904
1558.4	0.8103779711648887
1558.2	1.2141935505039576
1558.	1.4249894192786936
1557.8	1.5195068926958772
1557.6	1.6082713046725328
1557.4	1.8213631643910349
1557.2	2.212208300187058
1557.	2.150776869617039
1556.8	1.7540953139541138
1556.6	1.2240103335141956
1556.4	1.137795582664908
1556.2	0.5732884731610234
1556.	0.6732495878199359
1555.8	0.5423888935150984
1555.6	0.3050211568836003
1555.4	0.2976517575488026
1555.2	0.36193425234380644
1555.	0.6763362801754188
1554.8	0.4751755209570915
1554.6	0.8817718110389474
1554.4	0.8207245013677409
1554.2	0.5635165593519922
1554.	0.8807394358167596
1553.8	0.7616180603498509
1553.6	0.5205666629293473
1553.4	0.417347905071936
1553.2	0.6181665762792454
1553.	0.686406846332682
1552.8	0.34780459435754957
1552.6	0.18990960072327512
1552.4	0.008564212319118577
1552.2	-0.002116328682280975
1552.	0.025082408744428842
1551.8	0.07788121435771493
1551.6	-0.36575999784932506
1551.4	-0.6993572617131704
1551.2	-0.6954959302817648
1551.	-0.8873374392963401
1550.8	-0.9368428935202738
1550.6	-0.8516479554094155
1550.4	-0.9088467553684915
1550.2	-1.002012349368009
1550.	-1.2416690316203602
1549.8	-1.162836433559987
1549.6	-0.8130295406145136
1549.4	-0.874496669045972
1549.2	-0.8230775082089795
1549.	-1.1060123359444658
1548.8	-1.347725129104001
1548.6	-1.363464728371719
1548.4	-1.3657991142624135
1548.2	-1.504037087835269
1548.	-1.7328993568968645
1547.8	-1.6342962571500628
1547.6	-1.7776668173055525
1547.4	-2.4417667242573637
1547.2	-2.352636458779685
1547.	-2.4165468321844017
1546.8	-2.515989127149308
1546.6	-2.7198972574467697
1546.4	-2.8423960969554543
1546.2	-3.493909103522545
1546.	-3.2832852920314637
1545.8	-3.439223119502146
1545.6	-3.809555760364305
1545.4	-4.509767014412444
1545.2	-4.4366006959236195
1545.	-4.364267854087562
1544.8	-4.281726001734685
1544.6	-4.012164504500444
1544.4	-4.577718964251859
1544.2	-4.589575705716094
1544.	-4.8621712705093305
1543.8	-5.053286860326286
1543.6	-5.376556181512693
1543.4	-5.727326411754379
1543.2	-5.889895503143241
1543.	-6.592670946361205
1542.8	-6.548225236556594
1542.6	-6.689345996788337
1542.4	-6.731213882743977
1542.2	-6.597673484128032
1542.	-6.3761142982496
1541.8	-6.62833580174395
1541.6	-6.80248875386943
1541.4	-7.1665726254964985
1541.2	-7.550206517259038
1541.	-7.53021487703203
1540.8	-7.6881239255506815
1540.6	-7.780727700779118
1540.4	-7.850344113092261
1540.2	-7.480649496068194
1540.	-7.306886073418448
1539.8	-7.118007003298434
1539.6	-7.167758813166629
1539.4	-7.188876614440847
1539.2	-6.984226028815788
1539.	-7.080059332486091
1538.8	-7.149142239043138
1538.6	-7.344077792715365
1538.4	-7.364865569806155
1538.2	-7.482574338156663
1538.	-7.23142138336492
1537.8	-7.229342025496704
1537.6	-6.98725761015669
1537.4	-7.4007537647725385
1537.2	-7.350707737697174
1537.	-7.385623205957814
1536.8	-7.583968317694492
1536.6	-7.6300632249478
1536.4	-7.86149309732969
1536.2	-7.432807332927481
1536.	-7.683739673512022
1535.8	-7.2655233027108865
1535.6	-7.012337975060744
1535.4	-6.849355565402024
1535.2	-6.792004733869173
1535.	-6.400529205171133
1534.8	-6.073571785402352
1534.6	-5.861692791658476
1534.4	-5.773187930700401
1534.2	-5.850155912373524
1534.	-5.86679062673091
1533.8	-5.462625075292047
1533.6	-5.190855247632501
1533.4	-5.100692834677898
1533.2	-4.52740332628132
1533.	-4.3508521944869045
1532.8	-3.9758164904309377
1532.6	-3.4043535583467386
1532.4	-3.1637510132713773
1532.2	-2.9503409922698953
1532.	-2.7679901230370576
1531.8	-2.7379955212182687
1531.6	-2.7044483538314963
1531.4	-2.5498790744417312
1531.2	-2.5316140280968593
1531.	-2.4151312090802515
1530.8	-2.059918743196183
1530.6	-1.9525194668715729
1530.4	-1.7917583436419764
1530.2	-1.4154430084684304
1530.	-1.3800288313631455
1529.8	-1.4489864455740564
1529.6	-1.3786734557094196
1529.4	-1.0800984007099321
1529.2	-1.000529544240572
1529.	-0.8140275334692421
1528.8	-0.6419411798435298
1528.6	-0.312839550698948
1528.4	-0.27783075034630017
1528.2	0.2837463801288215
1528.	0.8689795000083937
1527.8	0.95988795786254
1527.6	1.0943165670736066
1527.4	1.0873763193200068
1527.2	0.9846067171122922
1527.	0.8862292280107106
1526.8	0.8413663967844226
1526.6	0.8550887535628369
1526.4	0.6430422554581137
1526.2	0.6563813058170408
1526.	0.6190012758731746
1525.8	0.8281737061107365
1525.6	0.9650213853013875
1525.4	1.1914754644518424
1525.2	1.2644765877951785
1525.	1.5048319070628726
1524.8	1.4358207045074698
1524.6	1.4300288008108266
1524.4	1.251918721981135
1524.2	1.1446281616763543
1524.	0.9342087050779609
1523.8	1.0350970591416027
1523.6	0.8183993893374979
1523.4	0.7318269243398987
1523.2	0.719752678208346
1523.	0.9244627131890599
1522.8	1.2480164460304546
1522.6	1.4553023243006433
1522.4	1.668882350955406
1522.2	1.9457813650187572
1522.	1.9475940427943113
1521.8	2.3207274681538297
1521.6	2.640529717950812
1521.4	2.7912430283578855
1521.2	2.7417836739374377
1521.	2.7304817526966643
1520.8	3.1550294032281068
1520.6	3.162651632893985
1520.4	3.456096380512845
1520.2	3.5824785744973586
1520.	3.844882096221419
1519.8	4.38798119235988
1519.6	4.355932826786238
1519.4	4.701753253423539
1519.2	4.736066897581333
1519.	4.824430389060488
1518.8	5.090341642963584
1518.6	5.3795326369048935
1518.4	5.422979958234447
1518.2	5.794324209514354
1518.	6.017078332756836
1517.8	6.315793050004791
1517.6	6.811102206461685
1517.4	6.9987587058311735
1517.2	7.29788705991819
1517.	7.421357379942112
1516.8	7.821372657335487
1516.6	8.06122006676234
1516.4	7.975842999941063
1516.2	8.00884101886343
1516.	8.344533623897968
1515.8	8.591900776623858
1515.6	8.571835024402029
1515.4	8.553879941601581
1515.2	8.346007685111397
1515.	8.091305163558092
1514.8	8.060660903173616
1514.6	7.958193471790735
1514.4	7.842609779564217
1514.2	7.7449381266327695
1514.	7.75904350253884
1513.8	7.491720350079502
1513.6	7.225926772534334
1513.4	6.958767260877295
1513.2	7.018193590056574
1513.	7.04702127653331
1512.8	6.768423743909361
1512.6	6.656548732914695
1512.4	6.211037713441681
1512.2	6.157711063368316
1512.	5.737110080630969
1511.8	5.598624826354704
1511.6	5.5291008924894225
1511.4	5.510190126889561
1511.2	5.6270516295973465
1511.	5.659155306173722
1510.8	5.770512665707321
1510.6	5.7971738188761375
1510.4	5.9083537615187876
1510.2	5.905568571871339
1510.	5.427405627875899
1509.8	5.2230651134978805
1509.6	4.911722923141347
1509.4	4.407126539848141
1509.2	4.145120768248193
1509.	3.4563985769151246
1508.8	3.1212462343575913
1508.6	3.123715944647116
1508.4	3.070341609662252
1508.2	2.8955002954949327
1508.	2.758827112701379
1507.8	2.8627882686505366
1507.6	2.8854803123435024
1507.4	3.035980374724294
1507.2	3.161639309554806
1507.	3.1932395408890546
1506.8	2.904615150324621
1506.6	3.080053279747179
1506.4	3.0322856961967695
1506.2	2.812250740253451
1506.	2.813200343208269
1505.8	2.7974726737960234
1505.6	2.75623873691262
1505.4	2.5921837787458375
1505.2	2.439370550063783
1505.	2.7783932996279423
1504.8	2.6406513040344297
1504.6	2.5708542152400367
1504.4	2.404283052352254
1504.2	2.1931675592115205
1504.	2.0361466161373323
1503.8	2.0712849062111234
1503.6	2.171347562886505
1503.4	2.084069860199756
1503.2	1.7645103068968544
1503.	1.886247152409257
1502.8	1.8557685337459235
1502.6	1.954900464835606
1502.4	1.9600187342222102
1502.2	1.9148448847699187
1502.	1.7364035521657633
1501.8	1.7026269478471934
1501.6	1.5526563255088988
1501.4	1.4637638836950233
1501.2	1.581838813776826
1501.	1.4756450777795733
1500.8	1.2918440668222446
1500.6	1.2217046262101894
1500.4	1.0872150800184563
1500.2	1.0891291211527676
1500.	0.7885550454928292
1499.8	0.988127852852327
1499.6	0.9309721990995122
1499.4	1.0147022175363014
1499.2	1.2332849731986486
1499.	1.3977498855369501
1498.8	1.561201728825807
1498.6	1.3601004761825206
1498.4	1.2301676032332711
1498.2	1.069478452553698
1498.	0.9416915090618391
1497.8	0.7010141630024292
1497.6	0.7318231366972352
1497.4	0.44677717952683155
1497.2	0.361844343439715
1497.	0.21545616928578923
1496.8	0.4837540125144232
1496.6	0.5033737664781978
1496.4	0.5098080619474848
1496.2	0.45452111184919414
1496.	0.569671053330004
1495.8	0.687491428926009
1495.6	0.3780927790858057
1495.4	0.4027376608089333
1495.2	0.4969267480931851
1495.	0.49424104074312825
1494.8	0.34908830121969114
1494.6	0.3915164058060584
1494.4	0.2794221861762803
1494.2	-0.09869404525863557
1494.	-0.021902337906505462
1493.8	0.065202139221388
1493.6	-0.06586700209529028
1493.4	-0.2277932155857298
1493.2	-0.18156982922086748
1493.	0.021385943993845965
1492.8	0.06619791294709967
1492.6	-0.04024482426856295
1492.4	-0.0003964817749125497
1492.2	0.019984668592159194
1492.	-0.14222023269119902
1491.8	-0.1510572777748116
1491.6	-0.15177104643586575
1491.4	-0.3292371304919317
1491.2	-0.3348878185590348
1491.	-0.19619497971170577
1490.8	-0.11971329446975762
1490.6	-0.07914322053282109
1490.4	-0.16943438960829854
1490.2	-0.08997379326647294
1490.	-0.046910754452186745
1489.8	-0.01539692941991904
1489.6	-0.004856234439870197
1489.4	-0.012873483827907595
1489.2	-0.061675625819072044
1489.	-0.03055706353231401
1488.8	0.05355428767855388
1488.6	0.044783865542452596
1488.4	0.0912636226197393
1488.2	0.030488782575644996
1488.	0.023303216286916846
1487.8	0.23240530902325204
1487.6	0.37820134688553386
1487.4	0.37375142758382884
1487.2	0.4937839213956973
1487.	0.4590559897091817
1486.8	0.5224885360082974
1486.6	0.7220218912188958
1486.4	0.8140033207369732
1486.2	0.9320024567395679
1486.	0.9301656964614871
1485.8	0.8421683796574075
1485.6	0.9797725620179013
1485.4	1.0651515448071258
1485.2	1.1599635343981896
1485.	1.1453245831997603
1484.8	1.1936110752107465
1484.6	1.4301697343776894
1484.4	1.4438902070776265
1484.2	1.5616616350612234
1484.	1.7679754488777266
1483.8	1.8596305219496612
1483.6	1.9965331047873711
1483.4	2.2149602919113303
1483.2	2.363370173143057
1483.	2.552224999570062
1482.8	2.733043486511459
1482.6	2.814643648886943
1482.4	2.8433490998782034
1482.2	2.879968865063726
1482.	2.92286486249363
1481.8	2.9230746860045276
1481.6	3.0138648274504174
1481.4	3.11003227111888
1481.2	2.99071026475353
1481.	3.014666674860577
1480.8	3.080145910370296
1480.6	3.0766903419819065
1480.4	3.213642100807783
1480.2	3.183098794048292
1480.	3.0679556003188124
1479.8	3.078462785506948
1479.6	3.2049393169553917
1479.4	3.285618173051352
1479.2	3.2506719037720777
1479.	3.272287610398439
1478.8	3.4390806321671574
1478.6	3.556041246099415
1478.4	3.8466683158165984
1478.2	3.8730345854961645
1478.	3.8953286527712403
1477.8	3.742469432199233
1477.6	3.96758377498346
1477.4	3.9647828512731427
1477.2	3.774454554759386
1477.	3.7065043316925426
1476.8	3.612810165495243
1476.6	3.6090632963892064
1476.4	3.6844015298950183
1476.2	3.8131701648749003
1476.	3.693717694292797
1475.8	3.510316154986412
1475.6	3.914935829561256
1475.4	3.990882330473525
1475.2	3.965625451153748
1475.	3.899789289771189
1474.8	3.6489840677207575
1474.6	3.445380462921794
1474.4	3.4380151344129777
1474.2	3.663827685306056
1474.	3.7346043473319908
1473.8	3.764290883113821
1473.6	3.7434711096514204
1473.4	3.633308266403964
1473.2	3.608719057197806
1473.	3.656859759605207
1472.8	3.659438028329279
1472.6	3.2994392077221963
1472.4	3.115373822567638
1472.2	2.9372461920068824
1472.	2.8217080676403157
1471.8	2.730913497054925
1471.6	2.676560071923185
1471.4	2.764409573605728
1471.2	2.697991743515354
1471.	2.6961970187638475
1470.8	2.736231748689924
1470.6	2.8240091184609297
1470.4	2.7908824768739806
1470.2	2.5715796136828013
1470.	2.6565342516860175
1469.8	2.5317579090574527
1469.6	2.3513398528517
1469.4	2.4212587798532543
1469.2	2.623203363078148
1469.	2.714135002047647
1468.8	2.754856658313556
1468.6	2.80621283441751
1468.4	2.682154587630116
1468.2	3.024854153359729
1468.	3.000192606324979
1467.8	2.9102006697899183
1467.6	2.902770339605333
1467.4	2.8406956452879237
1467.2	2.742110155829737
1467.	2.5944368490494694
1466.8	2.4347991903772797
1466.6	2.4291857362188916
1466.4	2.212406429196884
1466.2	2.123640594263126
1466.	2.2020419994370375
1465.8	2.1526834914864046
1465.6	2.259482095171102
1465.4	2.276782328862265
1465.2	2.1173595183855545
1465.	1.9509231625163808
1464.8	1.8542151426918776
1464.6	1.8628707171160614
1464.4	1.9375977615451938
1464.2	1.8148117604359426
1464.	1.6925170654972257
1463.8	1.553771847014041
1463.6	1.5681440280315353
1463.4	1.6958366590430551
1463.2	1.771503630483958
1463.	1.603262428044213
1462.8	1.5721573435879315
1462.6	1.6614864834335197
1462.4	1.6247573833485207
1462.2	1.4656086724970874
1462.	1.4827563109828923
1461.8	1.4220831299416137
1461.6	1.4306038928946274
1461.4	1.3898709413157588
1461.2	1.4683733882954029
1461.	1.4379633118118613
1460.8	1.2662083975177392
1460.6	1.294335984195497
1460.4	1.680253913709934
1460.2	1.545596394351301
1460.	1.5212387357575152
1459.8	1.47443783687866
1459.6	1.2954998160715199
1459.4	1.2094220274165475
1459.2	1.295985867531752
1459.	1.1833050844839752
1458.8	1.08858504268175
1458.6	0.8934427834764569
1458.4	0.9924629218951587
1458.2	1.0001644536274352
1458.	1.076463767441985
1457.8	1.3725111414710236
1457.6	1.3168156654812324
1457.4	1.3197069260104917
1457.2	1.2036338958838584
1457.	1.1463054441647351
1456.8	1.0594316392433556
1456.6	0.9867331644794906
1456.4	0.837367775494686
1456.2	0.5236125146433022
1456.	0.5606079963132792
1455.8	0.6983590054325258
1455.6	0.5621057979771265
1455.4	0.5356009030714625
1455.2	0.5371245857687552
1455.	0.4647911070903565
1454.8	0.43320955701235225
1454.6	0.5283038225202367
1454.4	0.8633389724994252
1454.2	0.9155448378069384
1454.	0.9018804772066314
1453.8	0.9112410925410376
1453.6	0.9438671572430472
1453.4	0.8593289213813317
1453.2	0.7900348697496501
1453.	0.6442586458572304
1452.8	0.4390486585901912
1452.6	0.24013035277401887
1452.4	0.23525886676873284
1452.2	0.08411173953238965
1452.	0.0790300954043598
1451.8	0.10530701504925415
1451.6	0.24387648620202898
1451.4	0.22786584136487975
1451.2	0.08749271471527532
1451.	0.08444734485132732
1450.8	0.20562124309173374
1450.6	0.24828498415162356
1450.4	0.3846651980407397
1450.2	0.4298146815703155
1450.	0.5052224626622297
1449.8	0.6639684211232474
1449.6	0.7785527329994093
1449.4	1.2036051177671783
1449.2	1.3604038505027118
1449.	1.3717624156573835
1448.8	1.512152177396917
1448.6	1.6573380280578172
1448.4	1.8055998310759362
1448.2	2.0431727651741993
1448.	2.230670863669301
1447.8	2.35432675386624
1447.6	2.522020570001269
1447.4	2.6413651239104414
1447.2	2.9210007224667813
1447.	3.222216468775359
1446.8	3.3087920281156156
1446.6	3.5308042308208996
1446.4	3.6384782685079857
1446.2	3.963808489757995
1446.	4.195112058341969
1445.8	4.415591713394723
1445.6	4.858261167617182
1445.4	5.069225642066986
1445.2	5.367616835399088
1445.	5.640554905208059
1444.8	5.922788459711338
1444.6	6.160961418898457
1444.4	6.388295435982416
1444.2	6.4704556484469435
1444.	6.6302572429087245
1443.8	6.840567012447431
1443.6	6.852545457852337
1443.4	7.042724021582884
1443.2	7.089538719341608
1443.	7.048032067022399
1442.8	7.143123915781501
1442.6	7.190788249600623
1442.4	7.177695099957575
1442.2	7.008373818753505
1442.	7.046228765158494
1441.8	7.105130045573306
1441.6	7.25375470707727
1441.4	7.145353701964977
1441.2	7.029823984414558
1441.	6.835436381594429
1440.8	6.696964294835294
1440.6	6.655074567921348
1440.4	6.622698529917082
1440.2	6.515338638082962
1440.	6.481276638447707
1439.8	6.400783048580953
1439.6	6.444604910597072
1439.4	6.341508296707163
1439.2	6.310486022484024
1439.	6.18313951152913
1438.8	5.970969568386801
1438.6	5.876453642298265
1438.4	5.763352809702811
1438.2	5.543357409068943
1438.	5.33692515716126
1437.8	5.327805414938755
1437.6	5.357987251868629
1437.4	5.184531038242208
1437.2	5.257151557277354
1437.	5.160320374198071
1436.8	5.0146832954470355
1436.6	4.916027586493114
1436.4	4.7204716058139855
1436.2	4.656470488210353
1436.	4.600461173144088
1435.8	4.4401150882576355
1435.6	4.362633462075792
1435.4	4.155435620588795
1435.2	3.8675756704832764
1435.	3.8000781044022474
1434.8	3.6759481607428293
1434.6	3.631968212235563
1434.4	3.334942160291486
1434.2	3.4254838944990733
1434.	3.2755895920801605
1433.8	3.166446667908268
1433.6	3.1545484403788153
1433.4	3.084908831934483
1433.2	2.9423859406035295
1433.	2.8286652574133684
1432.8	2.942835342019873
1432.6	2.713468014249016
1432.4	2.677664791214442
1432.2	2.83167080743858
1432.	2.785695648547449
1431.8	2.639531842600522
1431.6	2.667591521942191
1431.4	2.689279823087665
1431.2	2.4785726990884913
1431.	2.4048416525106973
1430.8	2.3368397075263347
1430.6	2.105679624859344
1430.4	1.932675428261288
1430.2	1.7966131050841203
1430.	1.571108775503123
1429.8	1.4555750209530325
1429.6	1.6350489983164513
1429.4	1.5499229049585812
1429.2	1.4167224573867034
1429.	1.3757650395002494
1428.8	1.1959293606025792
1428.6	1.343459602062589
1428.4	1.3687536509996623
1428.2	1.4199673358305784
1428.	1.2747189900873153
1427.8	1.3618885228004225
1427.6	1.3517322214660745
1427.4	1.4322192823069668
1427.2	1.563057952365735
1427.	1.5493377967909365
1426.8	1.2947393978117812
1426.6	1.101144438169471
1426.4	1.1017650261709342
1426.2	0.93606743732713
1426.	0.8729239304397688
1425.8	0.7451207586760725
1425.6	0.7597284059159078
1425.4	0.8273925271609216
1425.2	0.8068686664411819
1425.	0.7894401546303645
1424.8	0.6891665560826974
1424.6	0.6239460901882812
1424.4	0.5847777814731037
1424.2	0.718063949507586
1424.	0.7470676454595623
1423.8	0.5814609235211256
1423.6	0.6642029213428866
1423.4	0.716323241491688
1423.2	0.7342618810937298
1423.	0.817117448212352
1422.8	0.6954035770245732
1422.6	0.2921543737738687
1422.4	0.15052988843307763
1422.2	0.2361128218057851
1422.	0.13180796739741735
1421.8	0.06847416394565728
1421.6	0.007949343250505753
1421.4	-0.10550801554509089
1421.2	0.07872640392817547
1421.	0.239402389659192
1420.8	0.36664221081261655
1420.6	0.297286967275315
1420.4	0.24331481854593076
1420.2	0.21420799357161244
1420.	0.17820566904160817
1419.8	0.20403048211520447
1419.6	0.15253811706687875
1419.4	0.11846509775689487
1419.2	0.11621106672407981
1419.	-0.038755875388516964
1418.8	-0.19266090707102052
1418.6	-0.2204191207156009
1418.4	-0.26817346321995345
1418.2	-0.10211719638564888
1418.	-0.30734098110742336
1417.8	-0.3008584019384707
1417.6	-0.305492756187156
1417.4	-0.2884792143229783
1417.2	-0.2083684965448733
1417.	-0.4499699543307114
1416.8	-0.5106432037552201
1416.6	-0.6180936402183541
1416.4	-0.8004038833679715
1416.2	-0.8863088021939982
1416.	-0.9273778918076615
1415.8	-0.8360837723408665
1415.6	-0.6521773014951854
1415.4	-0.7479098340601013
1415.2	-0.7880543338632652
1415.	-0.9603537811860909
1414.8	-0.9853693773990975
1414.6	-1.1469992751892382
1414.4	-1.2336966201260378
1414.2	-1.5284178024030122
1414.	-1.541873807053355
1413.8	-1.6176057835206132
1413.6	-1.9418613939832676
1413.4	-1.8658026114518582
1413.2	-1.8323611421184427
1413.	-1.8261134764269955
1412.8	-1.9638331362113082
1412.6	-1.942326092778963
1412.4	-1.9597196242945858
1412.2	-1.8000612488921843
1412.	-1.5035993799792613
1411.8	-1.5566022754440088
1411.6	-1.5960334666201708
1411.4	-1.6331307950639908
1411.2	-1.6022582102487095
1411.	-1.3740183823223204
1410.8	-1.4453287436082
1410.6	-1.522266118387066
1410.4	-1.4892001756726188
1410.2	-1.4273667842697966
1410.	-1.5443669348517508
1409.8	-1.3595476325005322
1409.6	-1.1879374812563728
1409.4	-1.2758288012571302
1409.2	-1.202954923411201
1409.	-1.3874621667522864
1408.8	-1.4466543930846578
1408.6	-1.6137097406960497
1408.4	-1.5945445022611076
1408.2	-1.6042656033505047
1408.	-1.6319988887171342
1407.8	-1.527397504320107
1407.6	-1.6904396179597379
1407.4	-1.5010064972679777
1407.2	-1.6029646907649868
1407.	-1.503559501779574
1406.8	-1.3765721695605688
1406.6	-1.4152087190773759
1406.4	-1.476042319281668
1406.2	-1.4296243601085867
1406.	-1.5259360565915008
1405.8	-1.4150817667906872
1405.6	-1.2230756300635042
1405.4	-1.1201189834784147
1405.2	-0.9963320076059535
1405.	-0.7853144620250462
1404.8	-0.7350974092483891
1404.6	-0.7052285390006354
1404.4	-0.3383564747109265
1404.2	-0.21886498474371482
1404.	0.1090675063292261
1403.8	0.24366376345193197
1403.6	0.4346881679821815
1403.4	0.39301309568724946
1403.2	0.39251527854444324
1403.	0.6041949215519825
1402.8	0.5153377718324171
1402.6	0.6593583956742005
1402.4	0.5065406876519629
1402.2	0.5110924657108561
1402.	0.4748560135132683
1401.8	0.3770452081836932
1401.6	0.3637736221742807
1401.4	0.29756936309210213
1401.2	0.38693708410978617
1401.	0.3597164504345199
1400.8	0.42882962176824285
1400.6	0.489102231913539
1400.4	0.4307750761931489
1400.2	0.6796859445128158
1400.	0.7499252251803238
1399.8	0.9490844288880794
1399.6	1.077323627444594
1399.4	0.9244192283959927
1399.2	1.0531137744276269
1399.	1.1338543485005999
1398.8	1.2044089048250675
1398.6	1.2441004198862486
1398.4	1.3388835869886382
1398.2	1.274259912093357
1398.	1.4106584889895988
1397.8	1.5722123072097414
1397.6	1.6373037304964377
1397.4	1.5288456559570565
1397.2	1.4657047114934703
1397.	1.4265210472341168
1396.8	1.4271915536075959
1396.6	1.3924378779112039
1396.4	1.189872801961866
1396.2	0.9583998996593988
1396.	0.7424075885307899
1395.8	0.8494498949095978
1395.6	0.8462495385825118
1395.4	1.1222877858113889
1395.2	1.0574673146761313
1395.	1.0216807197851636
1394.8	1.0168751577782376
1394.6	1.0186400306046133
1394.4	1.1328235710883479
1394.2	0.9286030930076663
1394.	0.9906019584407635
1393.8	0.908346003820977
1393.6	0.8401501697530644
1393.4	0.9592536319159536
1393.2	1.0370709895461354
1393.	0.7759787851644225
1392.8	0.7007883367346115
1392.6	0.9376537383405914
1392.4	0.9156916747385052
1392.2	0.5179394836461217
1392.	0.5338387859767825
1391.8	0.42068418400923285
1391.6	0.37102582453269284
1391.4	0.5943727329790364
1391.2	0.764814632917615
1391.	0.7263849840729947
1390.8	0.8246519174171787
1390.6	0.9618591481246223
1390.4	0.9406170783672725
1390.2	0.9698051259833699
1390.	1.0300768740753956
1389.8	0.9948763398128407
1389.6	0.9229128094012845
1389.4	0.903395231387686
1389.2	0.9510932948507447
1389.	0.9592181369266575
1388.8	0.7187041737359816
1388.6	0.7336304646359221
1388.4	0.66879021461115
1388.2	0.5958852688802664
1388.	0.4872942818771079
1387.8	0.40209839745596754
1387.6	0.4017099333823613
1387.4	0.27974028668259254
1387.2	0.5001074056175381
1387.	0.6951708766875552
1386.8	0.6633973339694083
1386.6	0.6021303371627224
1386.4	0.6236755283432251
1386.2	0.7073947126505342
1386.	0.6767888646735061
1385.8	0.7591210169785181
1385.6	0.5430736978254859
1385.4	0.35457819721687206
1385.2	0.1806026892519329
1385.	0.37092412347976506
1384.8	0.23411740578489032
1384.6	0.1864388749987365
1384.4	0.2229640199884276
1384.2	0.08987138298640865
1384.	0.06389944635485233
1383.8	0.20489323944823035
1383.6	0.1331182527080626
1383.4	0.26266423088590957
1383.2	0.22868611349385398
1383.	0.02430394316272164
1382.8	0.042629107448925646
1382.6	-0.061646335160524285
1382.4	0.2009730834354569
1382.2	0.13365729582810243
1382.	0.12435697591553246
1381.8	-0.0992302457335474
1381.6	-0.09064716170427292
1381.4	-0.08715600556599565
1381.2	-0.012059503290660595
1381.	0.059161850511514416
1380.8	-0.0659612456121381
1380.6	0.06828639927089437
1380.4	0.025558337389293674
1380.2	-0.002460018226149892
1380.	0.05902104139513378
1379.8	0.08815573960295772
1379.6	0.13575309155617762
1379.4	0.024285288538101066
1379.2	0.16892996048841477
1379.	0.14724699960630203
1378.8	0.1774876376523146
1378.6	0.29668341440830676
1378.4	0.2833589144473496
1378.2	0.3834592947151625
1378.	0.5950403887474968
1377.8	0.7034588800452357
1377.6	0.6677288653386845
1377.4	0.494733335997194
1377.2	0.5274890367823998
1377.	0.36607551855148784
1376.8	0.38800609718486445
1376.6	0.22871971642587194
1376.4	0.023267269578541087
1376.2	-0.04506065749394806
1376.	-0.10837497916473607
1375.8	-0.21185231476584301
1375.6	-0.33871820403985675
1375.4	-0.14842258349225676
1375.2	0.0010338618678552307
1375.	-0.07479708865530377
1374.8	-0.20965533141879458
1374.6	-0.03965354774575827
1374.4	-0.01875957126123325
1374.2	0.19089764696948885
1374.	0.2623025260891571
1373.8	0.21353984116125335
1373.6	0.008072662340282035
1373.4	-0.09172571660858102
1373.2	0.016787230039850914
1373.	-0.12422786395245286
1372.8	-0.25166153213744025
1372.6	-0.21367674952364726
1372.4	-0.3071720110009931
1372.2	-0.19223613978930285
1372.	-0.1187138122144355
1371.8	-0.2849269484213676
1371.6	-0.031625377958312856
1371.4	0.1323538457118843
1371.2	0.25129048959753114
1371.	0.2620375764060093
1370.8	0.5437289446517668
1370.6	0.4596831724085497
1370.4	0.34394697050275924
1370.2	0.3826608976401291
1370.	0.46391520497690303
1369.8	0.3048083765612869
1369.6	0.3789314127031249
1369.4	0.3536429275043122
1369.2	0.26941784592783213
1369.	0.20366162904198626
1368.8	0.10446214297186124
1368.6	0.05966061806159396
1368.4	0.05788790151966997
1368.2	-0.1908400171092631
1368.	-0.08567651568838824
1367.8	-0.16264774124130404
1367.6	-0.006706300297606066
1367.4	-0.08556820988764696
1367.2	-0.3225818929337016
1367.	-0.2973421566210239
1366.8	-0.43417472066421176
1366.6	-0.42479236571471024
1366.4	-0.27558015783905704
1366.2	-0.3540203418535118
1366.	-0.5211724344225217
1365.8	-0.6029663860359993
1365.6	-0.5024465361055285
1365.4	-0.2543831690578473
1365.2	-0.2666027565606879
1365.	-0.12828046345183042
1364.8	-0.0796318666682073
1364.6	-0.0758839155406624
1364.4	-0.23136119956731108
1364.2	-0.1125269198581098
1364.	0.13123167028379795
1363.8	0.09677354735310127
1363.6	0.017866362121801687
1363.4	0.023962596360382445
1363.2	-0.005172512984200708
1363.	-0.03577426521046876
1362.8	0.0583557786541537
1362.6	0.2780029254070732
1362.4	0.14448812452992066
1362.2	0.06592821278347916
1362.	0.14385329136318445
1361.8	0.05557761547154338
1361.6	-0.01019340255980081
1361.4	0.060936640921475195
1361.2	0.04826941326084304
1361.	-0.0413280338670986
1360.8	0.10988332527148542
1360.6	0.18484429358027887
1360.4	0.3556229221422918
1360.2	0.36898488326833007
1360.	0.5611012346589471
1359.8	0.5329470247958047
1359.6	0.5178090101505289
1359.4	0.4515402515001792
1359.2	0.3721180308125025
1359.	0.2137799279124587
1358.8	0.26497417834269416
1358.6	-0.1077158445176066
1358.4	-0.1712958353044199
1358.2	-0.1887483735138862
1358.	-0.1095871209851042
1357.8	-0.15531248710045237
1357.6	-0.1673116925012773
1357.4	-0.14971396301420153
1357.2	-0.08371032053176757
1357.	-0.13259954849434763
1356.8	0.04756088920209998
1356.6	0.13717755464325967
1356.4	0.16582277189004893
1356.2	0.28554594130543715
1356.	0.49586509831191194
1355.8	0.3898605459547364
1355.6	0.47203878894391954
1355.4	0.42774254016864927
1355.2	0.3470157430591891
1355.	0.16283799021593182
1354.8	0.07530123546626731
1354.6	-0.01747858452159622
1354.4	-0.6174873821136514
1354.2	-0.6709590603447348
1354.	-0.5979331480894742
1353.8	-0.6685583482059702
1353.6	-0.4889302957249259
1353.4	-0.39496571455811885
1353.2	-0.2665240453798982
1353.	-0.3660818645124336
1352.8	-0.2222347357635309
1352.6	0.15116622564985915
1352.4	0.2114565877850211
1352.2	0.2714350611758653
1352.	0.21095356279237548
1351.8	0.28354187870161085
1351.6	0.27963952353640903
1351.4	0.2972621242827741
1351.2	0.2039229956679658
1351.	0.019096826170296118
1350.8	0.04060483676403088
1350.6	0.14010348583804944
1350.4	0.029024654274614384
1350.2	-0.17489906461908394
1350.	-0.29902819899206723
625.	0.540099599691883
624.9	-0.4220394764813488
624.8	-0.4262773524133419
624.7	-0.2506059747466569
624.6	-0.7410940442050267
624.5	-0.35085692590394546
624.4	-0.7041406823477138
624.3	0.4009597982616246
624.2	-0.22658167858918027
624.1	-0.8146805900972119
624.	-0.2777138054251741
623.9	-0.29028624017376187
623.8	0.31829644864811213
623.7	0.5739739316150482
623.6	-0.07162399516960928
623.5	0.2957094215235551
623.4	0.031164730800358573
623.3	-0.8776340950919834
623.2	-0.6365843242119478
623.1	-0.28358858651162705
623.	-0.21466206707153773
622.9	-0.18887892046110633
622.8	-0.1248159459242186
622.7	0.021609586505071353
622.6	-0.7087213862475363
622.5	-0.35804466931613305
622.4	-1.0688994230468225
622.3	-0.9621825905874013
622.2	0.07566747860219976
622.1	-0.2625474384590732
622.	-0.4503001796654468
621.9	0.1665189789848425
621.8	-0.34565634976706794
621.7	-0.21791445232427425
621.6	-0.16744635375993022
621.5	-0.5964500593293625
621.4	0.28309308317811077
621.3	-0.21570853328733047
621.2	0.563889742962842
621.1	-0.24746501695587925
621.	-0.17910168245712135
620.9	-0.7451144637942597
620.8	-0.31419348101177896
620.7	-0.1032862756965224
620.6	0.1000292589342357
620.5	0.15872130905256543
620.4	-0.19639535195584235
620.3	-0.028055295576481936
620.2	0.06461889480912116
620.1	-0.2698133619609087
620.	-0.5002342638021859
619.9	0.01303121055482422
619.8	-0.2572738262712801
619.7	-0.01296257243402288
619.6	-0.7025772291792031
619.5	0.3745806467342098
619.4	-0.5677453759090701
619.3	0.3115263388015303
619.2	-0.38019883874939864
619.1	0.48889749895518414
619.	-0.26554131666468533
618.9	-0.23646550960104423
618.8	-0.0033041198367375893
618.7	-0.06540098978579678
618.6	-0.34809654417300206
618.5	-0.3726544854247357
618.4	0.17825604512437757
618.3	-0.836083843464604
618.2	0.07609961570321573
618.1	-0.48017022662636244
618.	0.05207309551551644
617.9	-0.1815500684185689
617.8	-0.3877742119786843
617.7	0.005309685824553118
617.6	-0.2729811632655097
617.5	-0.04975220958783979
617.4	-0.17618871928119964
617.3	0.1418893682028378
617.2	0.6828977048548143
617.1	-0.2158219930758619
617.	-0.8190677845953859
616.9	-0.21991541687239813
616.8	-0.20811136256953924
616.7	-0.7896982043365
616.6	-1.1247352258830732
616.5	-0.4132756114895496
616.4	-0.3966956764740656
616.3	-0.3791403939071154
616.2	-0.4223038786461586
616.1	-0.473724540170007
616.	-0.09999112688143963
615.9	0.012900557384109433
615.8	0.09413406504957891
615.7	-0.5364411797597886
615.6	-0.39392656280580335
615.5	-0.5851708326792822
615.4	-0.07148582679908634
615.3	-0.5015298625941138
615.2	0.14028449396108963
615.1	-0.13102673588232686
615.	-0.3838530384569513
614.9	-0.013890275706947638
614.8	-0.19800453853238384
614.7	-0.8275131750393359
614.6	0.0018315726854729896
614.5	-0.2505202134804023
614.4	0.0548284666996279
614.3	-0.3878484229846855
614.2	-0.2969511878663433
614.1	-0.7109122935417672
614.	-1.3073746415375835
613.9	-0.12711471074496306
613.8	-0.25107526488337717
613.7	-0.5704215130012471
613.6	-0.3603023709093631
613.5	-0.1710868439733755
613.4	-0.3550729938805377
613.3	0.04248558797947989
613.2	-0.1938101066811736
613.1	-0.5112155507887834
613.	0.07411174113800521
612.9	-0.0766470982902274
612.8	-0.6855295243891825
612.7	-0.41172946667911964
612.6	-0.2210667412717917
612.5	-0.546848422103485
612.4	-0.31191651083345134
612.3	0.4475722351811294
612.2	-0.7011490713520051
612.1	0.38563770509771095
612.	-0.7563878835495751
611.9	-0.5346585280872485
611.8	-0.33643500540308985
611.7	-1.2996245313237371
611.6	-0.0920119545119816
611.5	-0.38420219234883163
611.4	-0.33493188876888846
611.3	-0.5971674285457403
611.2	0.033970863220677314
611.1	-0.3411740031290081
611.	0.037763700835901574
610.9	-0.6870205566590896
610.8	-0.13151454820995734
610.7	-0.3391719537414973
610.6	0.2064364586692118
610.5	-0.196698828193879
610.4	-0.059385582772983544
610.3	-0.5424974641051173
610.2	-0.14183113010779896
610.1	-0.29199288480113117
610.	0.012689474160846407
609.9	-0.5139150259292871
609.8	-0.08390029691927063
609.7	0.2892433187706663
609.6	-0.6220598459472862
609.5	-0.22373119942669156
609.4	0.3050862985329855
609.3	-0.7367437111047024
609.2	0.40832295961229875
609.1	-0.21005071234503195
609.	-0.7635089291857475
608.9	-0.2761107447374897
608.8	-0.20639687317143482
608.7	0.017385071300740237
608.6	0.6277198736498332
608.5	0.25887670791850453
608.4	-1.1065314273335083
608.3	-0.38737216204194547
608.2	0.2516745491466521
608.1	-0.6400423438310002
608.	-0.5949321520241134
607.9	0.12637476169752368
607.8	-0.20849493513975215
607.7	0.15316151269133965
607.6	-1.0307211277151191
607.5	-0.5194609135068196
607.4	0.07187168843693817
607.3	-0.812756523691616
607.2	-0.7710682255512231
607.1	-0.2956389166880165
607.	-0.487047326894609
606.9	0.08238914939044839
606.8	-0.8046341640511386
606.7	-0.5443560337522583
606.6	-0.584465989712212
606.5	-1.2129668033426169
606.4	-0.215959183322802
606.3	0.04143717759840678
606.2	-0.8611894810828072
606.1	-0.7202021281985482
606.	0.15442112369067335
605.9	0.1824572692380836
605.8	-0.1878963944904838
605.7	-0.8342938675598933
605.6	-0.24794860511733288
605.5	-0.28055601990336354
605.4	-0.7774765387016018
605.3	-0.9919848256551274
605.2	-0.48450738397941556
605.1	-1.347332875096955
605.	0.10030498033241649
604.9	-0.4323034006796761
604.8	-0.7640268624316922
604.7	-0.561321469453709
604.6	-0.05635710860673981
604.5	-0.6037155245707474
604.4	-0.42781141951779716
604.3	0.10994127787941596
604.2	-0.4809462932071156
604.1	0.23312935291803535
604.	-1.1002623392002056
603.9	-0.4176312831224339
603.8	0.1516246328260971
603.7	-0.8739562687296517
603.6	0.057233169476984924
603.5	-0.9270962809558709
603.4	-0.7657960908048566
603.3	0.9790737831316122
603.2	-0.6839375558712371
603.1	-1.1109700927888957
603.	-0.5577552551776402
602.9	-0.20175022220124322
602.8	-0.39587522649879486
602.7	-0.034663647243671644
602.6	-1.0303975546205637
602.5	-0.4109741783528135
602.4	-0.9920706581498622
602.3	0.06522946421992583
602.2	-0.9815851249399047
602.1	-0.18559578175065453
602.	-0.6116815952413565
601.9	-1.1029984164161508
601.8	-0.8697908005398816
601.7	-1.2514787501736169
601.6	-0.793222019840842
601.5	-1.6135964624717651
601.4	-1.2804676409366151
601.3	-2.198739155942183
601.2	-1.8130793763093067
601.1	-1.476995915541834
601.	-0.9908053508451766
600.9	-1.2064736008791561
600.8	-1.2344734725888749
600.7	-1.0761556097842566
600.6	-1.0170900913015413
600.5	-1.4575313848145361
600.4	-1.1331237742445885
600.3	-1.0832367039500816
600.2	-1.4499851956388414
600.1	-1.5164986117447576
600.	-1.5910225914637275
599.9	-1.5631581568661779
599.8	-0.8213352913409538
599.7	-1.5841729153883493
599.6	-1.377721764878745
599.5	-1.4483378290846227
599.4	-1.4076383548591742
599.3	-1.820958365968828
599.2	-1.1036342821988072
599.1	-1.275778403047482
599.	-1.4655835937753552
598.9	-1.724544060627293
598.8	-1.3437843480568292
598.7	-1.4154173093389422
598.6	-0.8093624349272227
598.5	-0.9786721418211092
598.4	-1.0841185652673107
598.3	-1.249866602970269
598.2	-1.5769324606089707
598.1	-0.7892758939343328
598.	-0.8235371750582618
597.9	-1.1510647640173035
597.8	-1.0216962416265711
597.7	-0.7757102110250083
597.6	-0.6728101759280825
597.5	-1.353867885829673
597.4	-0.7921302889065226
597.3	-1.102309290007612
597.2	-0.5392739670780008
597.1	-0.9769997234404164
597.	-0.6495466577679221
596.9	-0.6923689237575384
596.8	-0.1584346794203329
596.7	-0.9684583639693933
596.6	-1.0994526824387327
596.5	-0.10370505370619207
596.4	-1.3624282552128195
596.3	-1.0152141398870245
596.2	-0.5623879192822255
596.1	-0.1566953051422988
596.	-0.7977463086288563
595.9	-0.29408068138551957
595.8	-0.8098741173629946
595.7	-0.8418557706942265
595.6	-0.6358368336603414
595.5	-0.18418266849071316
595.4	-0.3623013582209429
595.3	-0.13978491287056558
595.2	-0.29182853514181
595.1	-0.1598427547805334
595.	-0.4002023981789938
594.9	0.3793995860300111
594.8	-0.29377282313023617
594.7	-0.6287513861666167
594.6	-0.10676609844940851
594.5	1.0866160878891404
594.4	0.9126558315511111
594.3	1.0522501909862259
594.2	-0.9464097974728826
594.1	0.5370156528176575
594.	1.0027544644524886
593.9	0.577596994418977
593.8	0.8090883865597395
593.7	0.8384677288624182
593.6	0.783119090104239
593.5	1.292614399108154
593.4	0.8429503379880298
593.3	0.5241255859249847
593.2	0.42615162671864953
593.1	1.1934113411395395
593.	1.5096724492855909
592.9	1.8367667816736628
592.8	1.4109357276226255
592.7	1.792048913600991
592.6	1.72928937237202
592.5	2.356507538384375
592.4	1.493301028127027
592.3	0.9665147737319673
592.2	0.7601610354322796
592.1	0.8801814283840731
592.	1.6484293024868402
591.9	1.6193786286080907
591.8	0.7558690030918844
591.7	0.7912692986717462
591.6	1.6113148825914358
591.5	0.5392356472145723
591.4	1.1612521037974683
591.3	1.3125560352596342
591.2	1.4029252119449946
591.1	-0.0035327994784271643
591.	0.20777386557915473
590.9	0.6911515290975725
590.8	0.732535286471234
590.7	0.5915704299566982
590.6	0.9767401486658751
590.5	1.2718876365269636
590.4	0.6188065637294039
590.3	0.4804920795588675
590.2	0.5382271492959204
590.1	1.2093650112958814
590.	0.3426762247053709
589.9	0.3925564753635222
589.8	0.05182493587819157
589.7	0.8753556612924203
589.6	-0.01357930646705533
589.5	0.23603974796777
589.4	0.09486319049817989
589.3	0.32458056854290135
589.2	0.11594501921361455
589.1	-0.460642371316547
589.	0.8090425477877415
588.9	0.17287907495699212
588.8	0.7178997645815722
588.7	0.3947156693482162
588.6	-0.029695274422408758
588.5	0.5702600555882815
588.4	0.7517027539514376
588.3	-0.5108397713656385
588.2	-0.5278182467756116
588.1	0.30013849080378024
588.	-0.47602059970671085
587.9	0.021770283617348757
587.8	0.07333674218422158
587.7	-0.47023203336590075
587.6	-0.08600057689916708
587.5	-0.3004395198217915
587.4	0.14653509862679653
587.3	0.29780430026887383
587.2	-0.9887948594876668
587.1	-0.23027095735665754
587.	-0.4232027067459078
586.9	-0.943899153635616
586.8	-0.14805503809311274
586.7	-0.05737199351777989
586.6	-0.3014162648242315
586.5	0.7106572196299792
586.4	0.3116115753107117
586.3	0.1815247559048622
586.2	0.24472800805127068
586.1	0.4684538266602516
586.	-0.20271370878023434
585.9	0.19841992913041692
585.8	0.12402402397444247
585.7	0.2489693719529237
585.6	-0.438809005430297
585.5	0.2345670841655195
585.4	-0.11005875075467089
585.3	0.9992497042965867
585.2	0.12013012725784691
585.1	0.35763452706675486
585.	0.7724668017125568
584.9	0.23046135073290455
584.8	0.807356610033184
584.7	0.9090484112023681
584.6	0.8530456335605782
584.5	0.6782436523315237
584.4	0.8307805328666285
584.3	0.8219630143709991
584.2	1.1958803462009535
584.1	1.2519581449565684
584.	1.7591194687974436
583.9	1.3106577510198552
583.8	1.0151162564040448
583.7	1.9526135614855407
583.6	1.3147584728114654
583.5	1.5543703111979892
583.4	0.8678450475987303
583.3	1.7819210310923483
583.2	1.0748425857243586
583.1	1.2159253029452548
583.	1.6102550132012472
582.9	1.5469586732183591
582.8	1.7755149852670065
582.7	1.2254161245992623
582.6	1.3117653675486387
582.5	0.8401245630152944
582.4	0.7781907752349765
582.3	0.5994842101029756
582.2	0.7358774610966684
582.1	0.9206922801782687
582.	0.7889289594241997
581.9	0.5665059733772154
581.8	0.3677308006517125
581.7	0.20821333132515438
581.6	0.14477844771089982
581.5	0.5972494017027783
581.4	0.1418995871756779
581.3	0.36701752641993796
581.2	-0.12214735528904394
581.1	-0.5166331183311635
581.	0.13382244773517266
580.9	0.382118156529998
580.8	0.12724417419549092
580.7	-0.22419462454418423
580.6	-0.2502113994191456
580.5	0.821332661348354
580.4	0.6763979984967371
580.3	-0.7302498614857243
580.2	0.3357398006151313
580.1	-0.025259156823749383
580.	0.14684215758204525
579.9	-0.06846500829669358
579.8	-0.5951704543831015
579.7	-0.6357878550233002
579.6	-0.21376737079818453
579.5	-0.2637425474933068
579.4	-0.06783834541568
579.3	-0.9630612057524321
579.2	0.276662675463936
579.1	-0.8729215282419952
579.	-0.5563066102730799
578.9	-0.043302684109292854
578.8	-0.28446079421220366
578.7	-0.7520785459395999
578.6	-0.8793507609151311
578.5	-0.08496845527621237
578.4	0.053950593191955595
578.3	-0.4874722508009531
578.2	-0.8588876769804267
578.1	-1.0770108473271152
578.	-0.5674064518775039
577.9	-0.3449677502227478
577.8	-0.506824721941172
577.7	-0.7310632561829651
577.6	-0.6992900800895889
577.5	-0.445959091481122
577.4	-0.1612312314143995
577.3	-1.5490741756579873
577.2	-0.6655239825903893
577.1	-0.2890691838488945
577.	-0.7236820203332166
576.9	0.2062071514271664
576.8	-0.7753122721273431
576.7	-0.5353006723685099
576.6	-0.44398570503016016
576.5	-0.5726703084989702
576.4	0.06034148452112634
576.3	-0.6984833587510274
576.2	-0.834430266213679
576.1	0.038061455309084564
576.	-0.24065046914797744
575.9	-0.20592518035335713
575.8	-0.8758568619068765
575.7	0.2144301341070729
575.6	-0.29412615668370123
575.5	-0.7675543745661461
575.4	-1.3496798870433546
575.3	-0.2563486437176824
575.2	-0.3568794105961213
575.1	-0.4779667461511068
575.	-0.657166166684453
574.9	-0.6523709496395684
574.8	-0.4494194502452235
574.7	-0.3765138783224091
574.6	-0.488630220919317
574.5	-0.25247598909068697
574.4	-0.0784856341742141
574.3	-0.5990111667887307
574.2	-0.4704451404742904
574.1	-1.171419315816308
574.	-0.6046655963954454
573.9	-0.01208308290969986
573.8	-1.1349953054532196
573.7	-0.13008076203715715
573.6	-1.7712608686401263
573.5	-1.0145756602672023
573.4	-0.5270414112793057
573.3	-1.0413500145389523
573.2	-1.1345401680857412
573.1	-0.4603380016757263
573.	-0.28077278623284513
572.9	-1.160142207576375
572.8	-0.2473121748038193
572.7	-0.14146380106902212
572.6	-0.3966840533038876
572.5	-0.28254343447760627
572.4	-1.0826562802081428
572.3	-0.41780640221938625
572.2	-0.4549436771843734
572.1	-1.2376660014581926
572.	-0.9862066255359462
571.9	-0.4821946752448978
571.8	-0.5954370066798419
571.7	-0.613927390764116
571.6	-0.202947932799302
571.5	-0.22437671100721823
571.4	-0.4562694218965321
571.3	-0.7947718094549423
571.2	-1.4878533983663007
571.1	-1.2461521245198033
571.	0.11828479035983913
570.9	-0.1587477872087781
570.8	-0.4380154524138595
570.7	-0.10866430082694549
570.6	-1.6011793003946442
570.5	-0.03521572382611959
570.4	-0.24449256036955463
570.3	-1.1141910128019616
570.2	-0.919618682005784
570.1	-1.0408800046287185
570.	-0.683640415164968
569.9	-0.9468871068409259
569.8	-0.9888281620062886
569.7	-0.41224066310252827
569.6	-0.3780353126895003
569.5	-0.9733714297369678
569.4	-0.6237779726572696
569.3	-0.4520757453102421
569.2	-0.9984362986191212
569.1	-0.2974264158137093
569.	-1.3612963090662498
568.9	-0.7035045019324462
568.8	-0.042775905412921145
568.7	-0.7266408963528332
568.6	-1.4014912555444174
568.5	-1.0169152224564153
568.4	-0.5764127700438886
568.3	-0.666699050668398
568.2	-0.9269951893263849
568.1	-0.18536274349448723
568.	-0.23141105796030356
567.9	-0.04615657167611917
567.8	-0.7248953624028938
567.7	-0.3120832055823474
567.6	-0.9649002091099813
567.5	-0.6136264299718934
567.4	-1.6325785688822128
567.3	-0.3107527062373998
567.2	-0.7808062822818491
567.1	-0.1437194321446235
567.	-0.19542354738686646
566.9	-0.22428486495765804
566.8	-0.7718983202259485
566.7	-1.035968253971013
566.6	-0.5579994435242012
566.5	-0.24367535590702805
566.4	-0.7804017380693817
566.3	-1.2631542885873486
566.2	-0.254665912892233
566.1	-0.8087263962978121
566.	-0.5573739197103339
565.9	-1.871941762193188
565.8	-0.7711508335336883
565.7	-1.410388249996257
565.6	-0.23917149183790898
565.5	-1.007146913349238
565.4	-0.9421247609246864
565.3	-0.9826831688376646
565.2	-1.7053020607189442
565.1	-1.2874817469593702
565.	-1.8221017419820171
564.9	-0.7284679273217975
564.8	-1.1436665646041644
564.7	-0.7787574609345135
564.6	-0.5610811008553264
564.5	-1.5941480400612782
564.4	-0.6767596044594617
564.3	-1.5859546637266648
564.2	-0.8596683208616305
564.1	-0.44301740628678843
564.	-1.2981044570162548
563.9	-0.40142475960249235
563.8	-1.0193033425720732
563.7	-0.18225486898660545
563.6	-0.8400193053321148
563.5	-1.0895046853080466
563.4	-0.04186834971039549
563.3	-1.032743792177947
563.2	-0.8366902331436602
563.1	-0.4509634761499916
563.	-0.31567666922389825
562.9	-0.6045922752625222
562.8	-0.9774075788270169
562.7	-0.39597382121977714
562.6	-0.5329112182262182
562.5	-0.29255744329968575
562.4	-1.4965579102530682
562.3	-0.5860493931770552
562.2	-0.5443792769733466
562.1	-0.007974213426431159
562.	-1.5237845904122276
561.9	-0.6560739342181787
561.8	-0.36442705554242755
561.7	-2.107000992583082
561.6	-0.788956242745647
561.5	-1.5964504287633625
561.4	-0.6744918850223393
561.3	-0.7983195698344133
561.2	-1.3337035390016527
561.1	-0.41851942749364607
561.	-0.4832720839117846
560.9	-1.6816852947978451
560.8	-1.0987638544733498
560.7	-0.7666420525770822
560.6	-0.6405912846964291
560.5	-1.3130807139044323
560.4	-0.9118862729212786
560.3	-0.8185371225476606
560.2	-0.25614065049881185
560.1	-0.9129600377104976
560.	-1.2836501152002722
500.	-0.5691047470886756
499.9	-0.8030362350494918
499.8	-0.9218077944981314
499.7	-0.9624304724223711
499.6	-0.48635564583027896
499.5	-1.2135645702550375
499.4	-0.882032333422915
499.3	-0.571615955723766
499.2	-0.6764046922137136
499.1	-0.7424631399794478
499.	-0.9545400222826198
498.9	-1.3035927248019228
498.8	-0.5586480389932058
498.7	-0.5680455276139967
498.6	-0.8101033641462879
498.5	-0.5989369224002534
498.4	-0.5414755820432613
498.3	-1.078416826160029
498.2	-0.8587093395347969
498.1	-1.2924279333476487
498.	-0.3961059378997662
497.9	-1.1608944614197079
497.8	-0.9515542745943364
497.7	-0.6389599297174079
497.6	-0.20187018102994458
497.5	-0.23744323315745536
497.4	-0.8533377517795561
497.3	-0.7752481040282294
497.2	0.11943718490977753
497.1	-0.8747855409266327
497.	-0.3178551486970622
496.9	-0.3818375570078093
496.8	-0.946847994965958
496.7	-0.6164509772101157
496.6	-0.647578419096633
496.5	-0.3714941309815321
496.4	-0.2691187662513382
496.3	-0.5453079150461647
496.2	-0.8286217766394918
496.1	-0.41635408118351414
496.	-0.053189431168060686
495.9	-1.3640137675981225
495.8	-1.2060844312701153
495.7	-0.7413362650362705
495.6	-0.36353775450298137
495.5	-1.1435604513156363
495.4	-0.6709693169655174
495.3	-0.45846383384378747
495.2	-0.9045686643467624
495.1	-1.170436545536731
495.	-0.6841819994479609
494.9	-0.6674267621972014
494.8	-0.6039781564502067
494.7	-0.41253447629199624
494.6	-0.3163487195678583
494.5	-0.3577142956365651
494.4	-0.24050894627091043
494.3	-0.7092490201382123
494.2	-1.0246135636651372
494.1	-0.8040128054183997
494.	-0.9271432652276929
493.9	-0.5368935670217275
493.8	-0.34905559844161627
493.7	-0.9865982863952093
493.6	-1.0716007327263268
493.5	-0.7968912804223132
493.4	-0.6232307282816486
493.3	-0.566657864480562
493.2	-0.5240626884868183
493.1	-0.7752324988125796
493.	-0.7749318826264023
492.9	-0.7438140461396956
492.8	-0.9583557697320055
492.7	-0.520872012922579
492.6	-0.37052630048625146
492.5	-0.2631140541601386
492.4	-0.5082522126260299
492.3	-0.728005354966275
492.2	-0.6491111647043154
492.1	-0.6634598827248358
492.	-0.2105164061010507
491.9	-0.5559424322553634
491.8	-0.4180001336490098
491.7	-0.920985059970823
491.6	-0.4684129618145774
491.5	-0.3533399101412013
491.4	-0.510351120212312
491.3	-0.9563653725289871
491.2	-0.9661872038993635
491.1	-1.014802481569429
491.	-0.27382079665426573
490.9	-0.9592732299035416
490.8	-0.560957327315858
490.7	-0.7426331279363183
490.6	-0.5444041182738049
490.5	-0.4900138059598039
490.4	-0.501851867572409
490.3	0.22948715210132514
[truncated: 603 more rows]
