# Supplementary material for: UV-vis-NIR magnetic linear dichroism: a powerful complement to MCD for f-block electronic structure
Source: Chem Sci. 2025 Nov 27;17(4):2199–209. doi: 10.1039/d5sc05890b (PMC12679488; doi:10.1039/d5sc05890b)
Supplement: SC-017-D5SC05890B-s003 [file SC-017-D5SC05890B-s003.cif]

# Supplementary Information (SI) for Chemical Science.
# This journal is © The Royal Society of Chemistry 2025

####################################################################### 
# 
# This file contains crystal structure data downloaded from the 
# Cambridge Structural Database (CSD) hosted by the Cambridge 
# Crystallographic Data Centre (CCDC).
# 
# Full information about CCDC data access policies and citation 
# guidelines are available at http://www.ccdc.cam.ac.uk/access/V1 
# 
# Audit and citation data items may have been added by the CCDC. 
# Please retain this information to preserve the provenance of 
# this file and to allow appropriate attribution of the data. 
# 
#######################################################################

data_mo_CVF48_0m_a
_database_code_depnum_ccdc_archive 'CCDC 2457433'
loop_
_audit_author_name
_audit_author_address
'Wesley Transue'
;University of Pittsburgh
United States of America
;
_audit_update_record             
;
2025-06-07 deposited with the CCDC.	2025-11-20 downloaded from the CCDC.
;

_audit_creation_method           SHELXL-2019/2
_shelx_SHELXL_version_number     2019/2
_chemical_name_systematic        ?
_chemical_name_common            ?
_chemical_melting_point          ?
_chemical_formula_moiety         ?
_chemical_formula_sum            'C28.50 H68 Mo5 N2.50 O18.50 Pr0.50'
_chemical_formula_weight         1292.00

loop_
_atom_type_symbol
_atom_type_description
_atom_type_scat_dispersion_real
_atom_type_scat_dispersion_imag
_atom_type_scat_source
C C 0.0033 0.0016 'International Tables Vol C Tables 4.2.6.8 and 6.1.1.4'
H H 0.0000 0.0000 'International Tables Vol C Tables 4.2.6.8 and 6.1.1.4'
Mo Mo -1.6832 0.6857 'International Tables Vol C Tables 4.2.6.8 and 6.1.1.4'
N N 0.0061 0.0033 'International Tables Vol C Tables 4.2.6.8 and 6.1.1.4'
O O 0.0106 0.0060 'International Tables Vol C Tables 4.2.6.8 and 6.1.1.4'
Pr Pr -0.2180 2.8214 'International Tables Vol C Tables 4.2.6.8 and 6.1.1.4'

_space_group_crystal_system      triclinic
_space_group_IT_number           2
_space_group_name_H-M_alt        'P -1'
_space_group_name_Hall           '-P 1'

_shelx_space_group_comment       
; 
The symmetry employed for this shelxl refinement is uniquely defined 
by the following loop, which should always be used as a source of 
symmetry information in preference to the above space-group names. 
They are only intended as comments. 
;

loop_
_space_group_symop_operation_xyz
'x, y, z'
'-x, -y, -z'

_cell_length_a                   12.7347(5)
_cell_length_b                   17.5024(9)
_cell_length_c                   22.5850(11)
_cell_angle_alpha                97.665(2)
_cell_angle_beta                 95.943(2)
_cell_angle_gamma                110.063(2)
_cell_volume                     4625.5(4)
_cell_formula_units_Z            4
_cell_measurement_temperature    200(2)
_cell_measurement_reflns_used    9915
_cell_measurement_theta_min      2.5195
_cell_measurement_theta_max      28.834

_exptl_crystal_description       block
_exptl_crystal_colour            purple
_exptl_crystal_density_meas      ?
_exptl_crystal_density_method    ?
_exptl_crystal_density_diffrn    1.855
_exptl_crystal_F_000             2576
_exptl_transmission_factor_min   ?
_exptl_transmission_factor_max   ?
_exptl_crystal_size_max          0.260
_exptl_crystal_size_mid          0.060
_exptl_crystal_size_min          0.040
_exptl_absorpt_coefficient_mu    1.900
_shelx_estimated_absorpt_T_min   0.638
_shelx_estimated_absorpt_T_max   0.928
_exptl_absorpt_correction_type   multi-scan
_exptl_absorpt_correction_T_min  0.6799
_exptl_absorpt_correction_T_max  0.7458
_exptl_absorpt_process_details   ?
_exptl_absorpt_special_details   ?
_diffrn_ambient_temperature      200(2)
_diffrn_radiation_wavelength     0.71073
_diffrn_radiation_type           MoK\a
_diffrn_source                   'Bruker Venture Duo I\mS'
_diffrn_measurement_device_type  'Bruker Photon III CPAD'
_diffrn_measurement_method       'omega and phi scans'
_diffrn_detector_area_resol_mean ?
_diffrn_reflns_number            289707
_diffrn_reflns_av_unetI/netI     0.0278
_diffrn_reflns_av_R_equivalents  0.0622
_diffrn_reflns_limit_h_min       -17
_diffrn_reflns_limit_h_max       17
_diffrn_reflns_limit_k_min       -23
_diffrn_reflns_limit_k_max       23
_diffrn_reflns_limit_l_min       -30
_diffrn_reflns_limit_l_max       30
_diffrn_reflns_theta_min         2.082
_diffrn_reflns_theta_max         29.154
_diffrn_reflns_theta_full        25.242
_diffrn_measured_fraction_theta_max 0.998
_diffrn_measured_fraction_theta_full 0.999
_diffrn_reflns_Laue_measured_fraction_max 0.998
_diffrn_reflns_Laue_measured_fraction_full 0.999
_diffrn_reflns_point_group_measured_fraction_max 0.998
_diffrn_reflns_point_group_measured_fraction_full 0.999
_reflns_number_total             24880
_reflns_number_gt                20618
_reflns_threshold_expression     'I > 2\s(I)'
_reflns_Friedel_coverage         0.000
_reflns_Friedel_fraction_max     .
_reflns_Friedel_fraction_full    .

_reflns_special_details          
; 
 Reflections were merged by SHELXL according to the crystal 
 class for the calculation of statistics and refinement. 
  
 _reflns_Friedel_fraction is defined as the number of unique 
 Friedel pairs measured divided by the number that would be 
 possible theoretically, ignoring centric projections and 
 systematic absences. 
;

_computing_data_collection       ?
_computing_cell_refinement       ?
_computing_data_reduction        ?
_computing_structure_solution    'SHELXT 2018/2 (Sheldrick, 2018)'
_computing_structure_refinement  'SHELXL-2019/2 (Sheldrick, 2019)'
_computing_molecular_graphics    ?
_computing_publication_material  ?
_refine_special_details          ?
_refine_ls_structure_factor_coef Fsqd
_refine_ls_matrix_type           full
_refine_ls_weighting_scheme      calc
_refine_ls_weighting_details     
'w=1/[\s^2^(Fo^2^)+(0.0321P)^2^+11.3264P] where P=(Fo^2^+2Fc^2^)/3'
_atom_sites_solution_primary     ?
_atom_sites_solution_secondary   ?
_atom_sites_solution_hydrogens   geom
_refine_ls_hydrogen_treatment    constr
_refine_ls_extinction_method     none
_refine_ls_extinction_coef       .
_refine_ls_number_reflns         24880
_refine_ls_number_parameters     1183
_refine_ls_number_restraints     2298
_refine_ls_R_factor_all          0.0500
_refine_ls_R_factor_gt           0.0369
_refine_ls_wR_factor_ref         0.0989
_refine_ls_wR_factor_gt          0.0888
_refine_ls_goodness_of_fit_ref   1.134
_refine_ls_restrained_S_all      1.112
_refine_ls_shift/su_max          0.002
_refine_ls_shift/su_mean         0.000

loop_
_atom_site_label
_atom_site_type_symbol
_atom_site_fract_x
_atom_site_fract_y
_atom_site_fract_z
_atom_site_U_iso_or_equiv
_atom_site_adp_type
_atom_site_occupancy
_atom_site_site_symmetry_order
_atom_site_calc_flag
_atom_site_refinement_flags_posn
_atom_site_refinement_flags_adp
_atom_site_refinement_flags_occupancy
_atom_site_disorder_assembly
_atom_site_disorder_group
Pr1 Pr 0.54213(2) 0.35307(2) 0.74860(2) 0.03190(5) Uani 1 1 d . . . . .
O2 O 0.3907(2) 0.13535(15) 0.70355(11) 0.0302(5) Uani 1 1 d . . . . .
Mo3 Mo 0.30120(3) 0.00599(2) 0.67660(2) 0.03879(8) Uani 1 1 d . U . . .
N4 N 0.2242(4) -0.1014(2) 0.6536(2) 0.0598(11) Uani 1 1 d . U . . .
O5 O 0.1705(4) -0.1737(2) 0.6369(3) 0.1061(19) Uani 1 1 d . U . . .
O6 O 0.3788(2) 0.26876(17) 0.79427(12) 0.0365(6) Uani 1 1 d . U . . .
Mo7 Mo 0.29198(3) 0.16446(2) 0.77947(2) 0.03373(7) Uani 1 1 d . U . . .
O8 O 0.2034(2) 0.16662(17) 0.70687(12) 0.0351(6) Uani 1 1 d . U . . .
O9 O 0.1982(3) 0.1534(2) 0.82886(14) 0.0486(7) Uani 1 1 d . U . . .
O10 O 0.2160(2) 0.02807(18) 0.74212(14) 0.0411(6) Uani 1 1 d D U . . .
C11 C 0.1074(10) -0.0249(7) 0.7462(11) 0.073(5) Uani 0.61(3) 1 d D U P A 1
H11A H 0.051039 -0.011093 0.721367 0.109 Uiso 0.61(3) 1 calc R U P A 1
H11B H 0.095360 -0.018610 0.788491 0.109 Uiso 0.61(3) 1 calc R U P A 1
H11C H 0.099517 -0.082233 0.731706 0.109 Uiso 0.61(3) 1 calc R U P A 1
C11A C 0.151(3) -0.0234(11) 0.7807(13) 0.073(7) Uani 0.39(3) 1 d D U P A 2
H11D H 0.073241 -0.023643 0.775244 0.110 Uiso 0.39(3) 1 calc R U P A 2
H11E H 0.185914 -0.001186 0.823125 0.110 Uiso 0.39(3) 1 calc R U P A 2
H11F H 0.149018 -0.079934 0.769926 0.110 Uiso 0.39(3) 1 calc R U P A 2
O12 O 0.3711(2) 0.28671(17) 0.67061(12) 0.0345(5) Uani 1 1 d . U . . .
Mo13 Mo 0.28384(3) 0.18464(2) 0.63913(2) 0.03162(7) Uani 1 1 d . U . . .
O14 O 0.3877(2) 0.16034(18) 0.59176(12) 0.0371(6) Uani 1 1 d . U . . .
O15 O 0.1841(2) 0.1909(2) 0.58601(14) 0.0449(7) Uani 1 1 d . U . . .
O16 O 0.2062(2) 0.04630(17) 0.62123(13) 0.0397(6) Uani 1 1 d D U . . .
C17 C 0.0844(8) 0.0084(8) 0.6076(11) 0.058(5) Uani 0.50(4) 1 d D U P B 1
H17A H 0.056936 0.026196 0.571663 0.088 Uiso 0.50(4) 1 calc R U P B 1
H17B H 0.051302 0.025126 0.642020 0.088 Uiso 0.50(4) 1 calc R U P B 1
H17C H 0.062145 -0.051927 0.599744 0.088 Uiso 0.50(4) 1 calc R U P B 1
C17A C 0.113(2) 0.0013(9) 0.5742(14) 0.088(8) Uani 0.50(4) 1 d D U P B 2
H17D H 0.133694 -0.037175 0.546550 0.132 Uiso 0.50(4) 1 calc R U P B 2
H17E H 0.092771 0.039959 0.551897 0.132 Uiso 0.50(4) 1 calc R U P B 2
H17F H 0.047778 -0.029795 0.591989 0.132 Uiso 0.50(4) 1 calc R U P B 2
O18 O 0.5810(2) 0.26220(17) 0.66530(12) 0.0359(6) Uani 1 1 d . U . . .
Mo19 Mo 0.52197(3) 0.15604(2) 0.63649(2) 0.03537(7) Uani 1 1 d . U . . .
O20 O 0.5885(2) 0.12257(18) 0.70302(14) 0.0402(6) Uani 1 1 d . U . . .
O21 O 0.5935(3) 0.1391(2) 0.57993(15) 0.0529(8) Uani 1 1 d . U . . .
O22 O 0.4119(3) 0.02121(18) 0.61841(14) 0.0434(7) Uani 1 1 d . U . . .
C23 C 0.4019(6) -0.0296(4) 0.5623(3) 0.084(2) Uani 1 1 d . U . . .
H23A H 0.363719 -0.011449 0.530068 0.126 Uiso 1 1 calc R U . . .
H23B H 0.357566 -0.087130 0.564025 0.126 Uiso 1 1 calc R U . . .
H23C H 0.477496 -0.025265 0.553897 0.126 Uiso 1 1 calc R U . . .
O24 O 0.5885(2) 0.24429(17) 0.79116(12) 0.0363(6) Uani 1 1 d . U . . .
Mo25 Mo 0.53059(3) 0.13646(2) 0.77757(2) 0.03747(8) Uani 1 1 d . U . . .
O26 O 0.4035(2) 0.12726(18) 0.81832(13) 0.0408(6) Uani 1 1 d . U . . .
O27 O 0.6134(3) 0.1064(2) 0.82545(17) 0.0559(8) Uani 1 1 d . U . . .
O28 O 0.4233(3) 0.00380(18) 0.73975(16) 0.0497(8) Uani 1 1 d D U . . .
C29 C 0.4791(9) -0.0564(6) 0.7302(6) 0.076(4) Uani 0.70(2) 1 d D U P C 1
H29A H 0.421622 -0.111992 0.717133 0.114 Uiso 0.70(2) 1 calc R U P C 1
H29B H 0.525764 -0.054312 0.768169 0.114 Uiso 0.70(2) 1 calc R U P C 1
H29C H 0.527140 -0.043042 0.699057 0.114 Uiso 0.70(2) 1 calc R U P C 1
C29A C 0.428(3) -0.0605(14) 0.7724(18) 0.112(15) Uani 0.30(2) 1 d D U P C 2
H29D H 0.461674 -0.095503 0.749713 0.168 Uiso 0.30(2) 1 calc R U P C 2
H29E H 0.351494 -0.094177 0.777419 0.168 Uiso 0.30(2) 1 calc R U P C 2
H29F H 0.474785 -0.035536 0.812272 0.168 Uiso 0.30(2) 1 calc R U P C 2
O30 O 0.7033(2) 0.56637(16) 0.78924(11) 0.0313(5) Uani 1 1 d . . . . .
Mo31 Mo 0.80172(3) 0.69513(2) 0.81475(2) 0.04076(8) Uani 1 1 d . U . . .
N32 N 0.8896(4) 0.8005(3) 0.8335(2) 0.0561(10) Uani 1 1 d . U . . .
O33 O 0.9540(4) 0.8715(2) 0.8454(2) 0.0798(13) Uani 1 1 d . U . . .
O34 O 0.4634(2) 0.46102(17) 0.77611(12) 0.0357(6) Uani 1 1 d . U . . .
Mo35 Mo 0.52520(3) 0.56873(2) 0.79730(2) 0.03458(7) Uani 1 1 d . U . . .
O36 O 0.5484(2) 0.59066(18) 0.71779(13) 0.0408(6) Uani 1 1 d . U . . .
O37 O 0.4192(3) 0.6036(2) 0.80881(16) 0.0501(8) Uani 1 1 d . U . . .
O38 O 0.6493(3) 0.70152(18) 0.82026(14) 0.0434(7) Uani 1 1 d . U . . .
C39 C 0.6172(5) 0.7679(3) 0.8054(3) 0.0629(14) Uani 1 1 d . U . . .
H39A H 0.599578 0.761309 0.761309 0.094 Uiso 1 1 calc R U . . .
H39B H 0.679657 0.820505 0.821249 0.094 Uiso 1 1 calc R U . . .
H39C H 0.550217 0.767374 0.823392 0.094 Uiso 1 1 calc R U . . .
O40 O 0.5842(2) 0.44945(18) 0.67724(12) 0.0390(6) Uani 1 1 d . U . . .
Mo41 Mo 0.65967(3) 0.55551(2) 0.68493(2) 0.03780(8) Uani 1 1 d . U . . .
O42 O 0.8057(3) 0.5471(2) 0.69723(14) 0.0447(7) Uani 1 1 d . U . . .
O43 O 0.6506(3) 0.5773(2) 0.61359(15) 0.0569(9) Uani 1 1 d . U . . .
O44 O 0.7668(3) 0.68786(19) 0.72442(15) 0.0479(7) Uani 1 1 d . U . . .
C45 C 0.8423(7) 0.7369(4) 0.6904(3) 0.093(2) Uani 1 1 d . U . . .
H45A H 0.799797 0.739094 0.652328 0.139 Uiso 1 1 calc R U . . .
H45B H 0.898965 0.712509 0.681612 0.139 Uiso 1 1 calc R U . . .
H45C H 0.880421 0.793055 0.713756 0.139 Uiso 1 1 calc R U . . .
O46 O 0.7488(2) 0.41317(17) 0.75312(12) 0.0371(6) Uani 1 1 d . U . . .
Mo47 Mo 0.84603(3) 0.51516(2) 0.77127(2) 0.03731(8) Uani 1 1 d . U . . .
O48 O 0.8461(2) 0.52471(18) 0.85714(13) 0.0388(6) Uani 1 1 d . U . . .
O49 O 0.9743(3) 0.5098(2) 0.76397(17) 0.0577(9) Uani 1 1 d . U . . .
O50 O 0.9252(2) 0.6522(2) 0.79909(15) 0.0479(7) Uani 1 1 d D U . . .
C51 C 1.0358(16) 0.6977(17) 0.786(2) 0.085(7) Uani 0.60(7) 1 d D U P D 1
H51A H 1.090398 0.674440 0.802149 0.128 Uiso 0.60(7) 1 calc R U P D 1
H51B H 1.059282 0.755903 0.805403 0.128 Uiso 0.60(7) 1 calc R U P D 1
H51C H 1.032971 0.693777 0.742343 0.128 Uiso 0.60(7) 1 calc R U P D 1
C51A C 1.0457(12) 0.698(2) 0.812(3) 0.079(10) Uani 0.40(7) 1 d D U P D 2
H51D H 1.085470 0.662621 0.795809 0.119 Uiso 0.40(7) 1 calc R U P D 2
H51E H 1.069610 0.714042 0.856124 0.119 Uiso 0.40(7) 1 calc R U P D 2
H51F H 1.063971 0.747150 0.793597 0.119 Uiso 0.40(7) 1 calc R U P D 2
O52 O 0.6260(2) 0.42472(17) 0.85351(12) 0.0352(6) Uani 1 1 d . U . . .
Mo53 Mo 0.71074(3) 0.52788(2) 0.88424(2) 0.03344(7) Uani 1 1 d . U . . .
O54 O 0.5910(2) 0.57093(17) 0.87783(12) 0.0361(6) Uani 1 1 d . U . . .
O55 O 0.7396(3) 0.5321(2) 0.95981(13) 0.0473(7) Uani 1 1 d . U . . .
O56 O 0.8122(2) 0.66470(18) 0.89715(13) 0.0418(6) Uani 1 1 d . U . . .
C57 C 0.9120(5) 0.6983(4) 0.9421(3) 0.0665(15) Uani 1 1 d . U . . .
H57A H 0.964328 0.669979 0.932962 0.100 Uiso 1 1 calc R U . . .
H57B H 0.891089 0.690287 0.982036 0.100 Uiso 1 1 calc R U . . .
H57C H 0.948700 0.757482 0.942137 0.100 Uiso 1 1 calc R U . . .
N58 N 0.5117(3) 0.7367(2) 1.00192(16) 0.0468(8) Uani 1 1 d D U . . .
C59 C 0.5377(4) 0.6913(3) 1.05050(19) 0.0452(9) Uani 1 1 d D U . . .
H59A H 0.469764 0.670327 1.069957 0.054 Uiso 1 1 calc R U . . .
H59B H 0.599219 0.731153 1.081852 0.054 Uiso 1 1 calc R U . . .
C60 C 0.5730(4) 0.6190(3) 1.0282(2) 0.0544(12) Uani 1 1 d D U . . .
H60A H 0.505774 0.572386 1.005485 0.065 Uiso 1 1 calc R U . . .
H60B H 0.628223 0.635914 1.000267 0.065 Uiso 1 1 calc R U . . .
C61 C 0.6255(4) 0.5908(3) 1.0804(2) 0.0486(10) Uani 1 1 d D U . . .
H61A H 0.582158 0.592030 1.114216 0.058 Uiso 1 1 calc R U . . .
H61B H 0.618512 0.532740 1.067250 0.058 Uiso 1 1 calc R U . . .
C62 C 0.7485(4) 0.6424(3) 1.1033(2) 0.0565(12) Uani 1 1 d D U . . .
H62A H 0.792694 0.640505 1.070440 0.085 Uiso 1 1 calc R U . . .
H62B H 0.776580 0.620511 1.136743 0.085 Uiso 1 1 calc R U . . .
H62C H 0.756295 0.699761 1.117571 0.085 Uiso 1 1 calc R U . . .
C63 C 0.6101(15) 0.7939(13) 0.9779(10) 0.051(5) Uani 0.339(14) 1 d D U P E 1
H63A H 0.646650 0.760192 0.955411 0.061 Uiso 0.339(14) 1 calc R U P E 1
H63B H 0.580135 0.821896 0.948709 0.061 Uiso 0.339(14) 1 calc R U P E 1
C64 C 0.6990(16) 0.8591(13) 1.0257(9) 0.073(6) Uani 0.339(14) 1 d D U P E 1
H64A H 0.734848 0.832031 1.052971 0.088 Uiso 0.339(14) 1 calc R U P E 1
H64B H 0.662863 0.891090 1.050201 0.088 Uiso 0.339(14) 1 calc R U P E 1
C65 C 0.7892(15) 0.9173(13) 0.9968(8) 0.081(6) Uani 0.339(14) 1 d D U P E 1
H65A H 0.827287 0.885244 0.973864 0.097 Uiso 0.339(14) 1 calc R U P E 1
H65B H 0.752109 0.941433 0.967630 0.097 Uiso 0.339(14) 1 calc R U P E 1
C66 C 0.875(2) 0.9850(16) 1.0413(12) 0.131(12) Uani 0.339(14) 1 d D U P E 1
H66A H 0.938799 1.013430 1.021621 0.196 Uiso 0.339(14) 1 calc R U P E 1
H66B H 0.902287 0.962109 1.074453 0.196 Uiso 0.339(14) 1 calc R U P E 1
H66C H 0.841418 1.024315 1.057529 0.196 Uiso 0.339(14) 1 calc R U P E 1
C63A C 0.6196(8) 0.7740(7) 0.9751(5) 0.048(3) Uani 0.661(14) 1 d D U P E 2
H63C H 0.637128 0.728107 0.953175 0.057 Uiso 0.661(14) 1 calc R U P E 2
H63D H 0.603832 0.806449 0.944957 0.057 Uiso 0.661(14) 1 calc R U P E 2
C64A C 0.7238(7) 0.8291(6) 1.0195(4) 0.058(3) Uani 0.661(14) 1 d D U P E 2
H64C H 0.746013 0.795760 1.046977 0.069 Uiso 0.661(14) 1 calc R U P E 2
H64D H 0.705535 0.872463 1.044320 0.069 Uiso 0.661(14) 1 calc R U P E 2
C65A C 0.8236(7) 0.8702(6) 0.9878(5) 0.071(3) Uani 0.661(14) 1 d D U P E 2
H65C H 0.831325 0.828233 0.956312 0.085 Uiso 0.661(14) 1 calc R U P E 2
H65D H 0.808143 0.912907 0.967500 0.085 Uiso 0.661(14) 1 calc R U P E 2
C66A C 0.9323(9) 0.9095(10) 1.0312(7) 0.123(6) Uani 0.661(14) 1 d D U P E 2
H66D H 0.992297 0.940262 1.010161 0.184 Uiso 0.661(14) 1 calc R U P E 2
H66E H 0.953047 0.866509 1.047474 0.184 Uiso 0.661(14) 1 calc R U P E 2
H66F H 0.922917 0.947471 1.064477 0.184 Uiso 0.661(14) 1 calc R U P E 2
C67 C 0.4280(4) 0.6776(3) 0.9482(2) 0.0508(11) Uani 1 1 d D U . . .
H67A H 0.418837 0.709760 0.916471 0.061 Uiso 1 1 calc R U . . .
H67B H 0.461132 0.637488 0.931437 0.061 Uiso 1 1 calc R U . . .
C68 C 0.3124(4) 0.6301(3) 0.9617(3) 0.0650(15) Uani 1 1 d D U . . .
H68A H 0.279124 0.669316 0.979946 0.078 Uiso 1 1 calc R U . . .
H68B H 0.319501 0.594525 0.991331 0.078 Uiso 1 1 calc R U . . .
C69 C 0.2346(4) 0.5768(4) 0.9042(3) 0.086(2) Uani 1 1 d D U . . .
H69A H 0.233148 0.613309 0.874517 0.103 Uiso 1 1 calc R U . . .
H69B H 0.269370 0.537755 0.887305 0.103 Uiso 1 1 calc R U . . .
C70 C 0.1202(6) 0.5298(6) 0.9085(4) 0.123(3) Uani 1 1 d D U . . .
H70A H 0.086182 0.487599 0.871860 0.184 Uiso 1 1 calc R U . . .
H70B H 0.077216 0.566575 0.912600 0.184 Uiso 1 1 calc R U . . .
H70C H 0.118734 0.502869 0.943932 0.184 Uiso 1 1 calc R U . . .
C71 C 0.4646(5) 0.7988(3) 1.0314(2) 0.0559(12) Uani 1 1 d D U . . .
H71A H 0.397487 0.768476 1.048779 0.067 Uiso 1 1 calc R U . . .
H71B H 0.522348 0.836798 1.065215 0.067 Uiso 1 1 calc R U . . .
C72 C 0.4307(7) 0.8499(4) 0.9892(3) 0.091(2) Uani 1 1 d D U . . .
H72A H 0.379819 0.812781 0.952682 0.109 Uiso 1 1 calc R U . . .
H72B H 0.499039 0.886921 0.976236 0.109 Uiso 1 1 calc R U . . .
C73 C 0.3706(8) 0.9013(5) 1.0207(4) 0.109(3) Uani 1 1 d D U . . .
H73A H 0.412323 0.925913 1.062263 0.131 Uiso 1 1 calc R U . F 1
H73B H 0.374181 0.947415 0.998908 0.131 Uiso 1 1 calc R U . F 1
C74 C 0.2565(12) 0.8577(10) 1.0244(8) 0.122(5) Uani 0.578(14) 1 d D U P G 1
H74A H 0.217641 0.823771 0.984840 0.183 Uiso 0.578(14) 1 calc R U P G 1
H74B H 0.219842 0.897056 1.036151 0.183 Uiso 0.578(14) 1 calc R U P G 1
H74C H 0.252716 0.822026 1.054627 0.183 Uiso 0.578(14) 1 calc R U P G 1
C74A C 0.293(2) 0.9266(14) 0.9811(10) 0.138(9) Uani 0.422(14) 1 d D U P G 2
H74D H 0.246654 0.879363 0.949571 0.206 Uiso 0.422(14) 1 calc R U P G 2
H74E H 0.337604 0.971751 0.962229 0.206 Uiso 0.422(14) 1 calc R U P G 2
H74F H 0.244023 0.945238 1.005266 0.206 Uiso 0.422(14) 1 calc R U P G 2
N75 N 0.5582(4) 0.3199(3) 0.47236(18) 0.0619(11) Uani 1 1 d D U . . .
C76 C 0.6605(5) 0.3319(4) 0.5195(3) 0.0730(15) Uani 1 1 d D U . . .
H76A H 0.632695 0.317306 0.557338 0.088 Uiso 1 1 calc R U . . .
H76B H 0.695754 0.292047 0.504921 0.088 Uiso 1 1 calc R U . . .
C77 C 0.7506(5) 0.4162(4) 0.5345(3) 0.0779(17) Uani 1 1 d D U . . .
H77A H 0.717015 0.457016 0.549192 0.094 Uiso 1 1 calc R U . . .
H77B H 0.781806 0.430998 0.497526 0.094 Uiso 1 1 calc R U . . .
C78 C 0.8464(6) 0.4200(5) 0.5830(4) 0.109(3) Uani 1 1 d D U . . .
H78A H 0.816348 0.410767 0.621238 0.131 Uiso 1 1 calc R U . . .
H78B H 0.874006 0.374951 0.570177 0.131 Uiso 1 1 calc R U . . .
C79 C 0.9441(7) 0.5015(6) 0.5944(4) 0.131(4) Uani 1 1 d D U . . .
H79A H 0.981867 0.506960 0.558731 0.196 Uiso 1 1 calc R U . . .
H79B H 0.998069 0.503893 0.629483 0.196 Uiso 1 1 calc R U . . .
H79C H 0.915817 0.546778 0.602504 0.196 Uiso 1 1 calc R U . . .
C80 C 0.5927(7) 0.3470(4) 0.4143(3) 0.0824(18) Uani 1 1 d D U . . .
H80A H 0.523179 0.338488 0.386045 0.099 Uiso 1 1 calc R U . . .
H80B H 0.637295 0.407105 0.423397 0.099 Uiso 1 1 calc R U . . .
C81 C 0.6604(9) 0.3045(6) 0.3824(4) 0.117(3) Uani 1 1 d D U . . .
H81A H 0.619238 0.243931 0.374286 0.140 Uiso 1 1 calc R U . . .
H81B H 0.734131 0.316746 0.408056 0.140 Uiso 1 1 calc R U . . .
C82 C 0.6791(13) 0.3350(9) 0.3238(5) 0.183(5) Uani 1 1 d D U . . .
H82A H 0.604150 0.329047 0.302313 0.219 Uiso 1 1 calc R U . . .
H82B H 0.724242 0.395009 0.334128 0.219 Uiso 1 1 calc R U . . .
C83 C 0.7316(13) 0.2999(8) 0.2824(5) 0.176(6) Uani 1 1 d D U . . .
H83A H 0.736117 0.326832 0.246865 0.264 Uiso 1 1 calc R U . . .
H83B H 0.687403 0.240674 0.269824 0.264 Uiso 1 1 calc R U . . .
H83C H 0.808163 0.307640 0.301431 0.264 Uiso 1 1 calc R U . . .
C84 C 0.4935(5) 0.3742(3) 0.4946(2) 0.0581(12) Uani 1 1 d D U . . .
H84A H 0.547134 0.432112 0.506229 0.070 Uiso 1 1 calc R U . . .
H84B H 0.436197 0.372136 0.460624 0.070 Uiso 1 1 calc R U . . .
C85 C 0.4348(5) 0.3503(4) 0.5473(2) 0.0624(13) Uani 1 1 d D U . . .
H85A H 0.491982 0.355903 0.582406 0.075 Uiso 1 1 calc R U . . .
H85B H 0.383560 0.291662 0.536780 0.075 Uiso 1 1 calc R U . . .
C86 C 0.3669(5) 0.4038(4) 0.5646(3) 0.0710(15) Uani 1 1 d D U . . .
H86A H 0.350796 0.399058 0.606173 0.085 Uiso 1 1 calc R U . . .
H86B H 0.413105 0.462296 0.564738 0.085 Uiso 1 1 calc R U . . .
C87 C 0.2568(6) 0.3804(5) 0.5225(3) 0.091(2) Uani 1 1 d D U . . .
H87A H 0.272188 0.388435 0.481678 0.136 Uiso 1 1 calc R U . . .
H87B H 0.215382 0.415373 0.536830 0.136 Uiso 1 1 calc R U . . .
H87C H 0.211023 0.322281 0.521515 0.136 Uiso 1 1 calc R U . . .
C88 C 0.4856(6) 0.2290(4) 0.4608(3) 0.0829(18) Uani 1 1 d D U . . .
H88A H 0.531045 0.196921 0.445595 0.099 Uiso 1 1 calc R U . . .
H88B H 0.465552 0.213050 0.499719 0.099 Uiso 1 1 calc R U . . .
C89 C 0.3786(7) 0.2048(5) 0.4166(4) 0.118(3) Uani 1 1 d D U . . .
H89A H 0.397997 0.223628 0.378311 0.141 Uiso 1 1 calc R U . H 1
H89B H 0.330656 0.233972 0.432891 0.141 Uiso 1 1 calc R U . H 1
C90 C 0.3108(16) 0.1131(10) 0.4027(9) 0.146(8) Uani 0.53(2) 1 d D U P I 1
H90A H 0.270446 0.097754 0.360533 0.175 Uiso 0.53(2) 1 calc R U P I 1
H90B H 0.362964 0.082441 0.406233 0.175 Uiso 0.53(2) 1 calc R U P I 1
C91 C 0.2283(18) 0.0890(12) 0.4440(10) 0.144(9) Uani 0.53(2) 1 d D U P I 1
H91A H 0.183209 0.124504 0.444730 0.216 Uiso 0.53(2) 1 calc R U P I 1
H91B H 0.268347 0.095138 0.484780 0.216 Uiso 0.53(2) 1 calc R U P I 1
H91C H 0.178187 0.031201 0.429888 0.216 Uiso 0.53(2) 1 calc R U P I 1
C90A C 0.3013(16) 0.1171(11) 0.4259(12) 0.137(8) Uani 0.47(2) 1 d D U P I 2
H90C H 0.336972 0.076493 0.413962 0.165 Uiso 0.47(2) 1 calc R U P I 2
H90D H 0.294403 0.118694 0.469218 0.165 Uiso 0.47(2) 1 calc R U P I 2
C91A C 0.1892(14) 0.0910(13) 0.3901(15) 0.164(11) Uani 0.47(2) 1 d D U P I 2
H91D H 0.192783 0.072829 0.347650 0.246 Uiso 0.47(2) 1 calc R U P I 2
H91E H 0.162365 0.137331 0.393331 0.246 Uiso 0.47(2) 1 calc R U P I 2
H91F H 0.136818 0.045050 0.405272 0.246 Uiso 0.47(2) 1 calc R U P I 2
N92 N 0.9313(3) 0.2222(2) 0.73500(17) 0.0511(9) Uani 1 1 d D U . . .
C93 C 1.0527(4) 0.2811(3) 0.7401(3) 0.0590(12) Uani 1 1 d D U . . .
H93A H 1.085182 0.263901 0.705002 0.071 Uiso 1 1 calc R U . J 1
H93B H 1.097618 0.276845 0.777178 0.071 Uiso 1 1 calc R U . J 1
C94 C 1.0638(9) 0.3713(6) 0.7425(7) 0.062(3) Uani 0.430(14) 1 d D U P K 1
H94A H 1.010313 0.374374 0.708580 0.075 Uiso 0.430(14) 1 calc R U P K 1
H94B H 1.041839 0.391015 0.780707 0.075 Uiso 0.430(14) 1 calc R U P K 1
C95 C 1.1831(11) 0.4285(8) 0.7385(7) 0.068(4) Uani 0.430(14) 1 d D U P K 1
H95A H 1.189440 0.486477 0.751078 0.082 Uiso 0.430(14) 1 calc R U P K 1
H95B H 1.237975 0.417524 0.767324 0.082 Uiso 0.430(14) 1 calc R U P K 1
C96 C 1.2135(13) 0.4187(13) 0.6778(7) 0.082(5) Uani 0.430(14) 1 d D U P K 1
H96A H 1.195315 0.359908 0.662161 0.122 Uiso 0.430(14) 1 calc R U P K 1
H96B H 1.294808 0.448758 0.679942 0.122 Uiso 0.430(14) 1 calc R U P K 1
H96C H 1.170721 0.440956 0.650820 0.122 Uiso 0.430(14) 1 calc R U P K 1
C94A C 1.0708(7) 0.3536(5) 0.7108(6) 0.063(3) Uani 0.570(14) 1 d D U P K 2
H94C H 1.035143 0.389966 0.730890 0.076 Uiso 0.570(14) 1 calc R U P K 2
H94D H 1.034577 0.335485 0.667821 0.076 Uiso 0.570(14) 1 calc R U P K 2
C95A C 1.1975(7) 0.4020(7) 0.7146(7) 0.071(3) Uani 0.570(14) 1 d D U P K 2
H95C H 1.235006 0.414709 0.757223 0.085 Uiso 0.570(14) 1 calc R U P K 2
H95D H 1.231436 0.367461 0.690794 0.085 Uiso 0.570(14) 1 calc R U P K 2
C96A C 1.2174(9) 0.4792(7) 0.6913(7) 0.081(4) Uani 0.570(14) 1 d D U P K 2
H96D H 1.163989 0.468780 0.654024 0.122 Uiso 0.570(14) 1 calc R U P K 2
H96E H 1.295066 0.500330 0.682814 0.122 Uiso 0.570(14) 1 calc R U P K 2
H96F H 1.206269 0.520166 0.721626 0.122 Uiso 0.570(14) 1 calc R U P K 2
C97 C 0.8659(4) 0.2608(3) 0.7740(2) 0.0533(11) Uani 1 1 d D U . . .
H97A H 0.867902 0.312998 0.760999 0.064 Uiso 1 1 calc R U . . .
H97B H 0.785736 0.222907 0.767008 0.064 Uiso 1 1 calc R U . . .
C98 C 0.9105(6) 0.2788(6) 0.8408(3) 0.090(2) Uani 1 1 d D U . . .
H98A H 0.993317 0.309364 0.847687 0.108 Uiso 1 1 calc R U . . .
H98B H 0.896314 0.226095 0.855799 0.108 Uiso 1 1 calc R U . . .
C99 C 0.8541(5) 0.3297(4) 0.8759(2) 0.0704(16) Uani 1 1 d D U . . .
H99A H 0.861327 0.379285 0.857633 0.085 Uiso 1 1 calc R U . . .
H99B H 0.772310 0.296576 0.871809 0.085 Uiso 1 1 calc R U . . .
C100 C 0.9021(7) 0.3563(7) 0.9407(3) 0.131(4) Uani 1 1 d D U . . .
H10A H 0.984234 0.385117 0.945186 0.197 Uiso 1 1 calc R U . . .
H10B H 0.886201 0.307746 0.960319 0.197 Uiso 1 1 calc R U . . .
H10C H 0.867944 0.393666 0.959634 0.197 Uiso 1 1 calc R U . . .
C101 C 0.9355(5) 0.1431(4) 0.7541(4) 0.0794(18) Uani 1 1 d D U . . .
H10D H 0.968474 0.155826 0.797536 0.095 Uiso 1 1 calc R U . . .
H10E H 0.987083 0.124475 0.731125 0.095 Uiso 1 1 calc R U . . .
C102 C 0.8212(6) 0.0720(4) 0.7447(4) 0.102(2) Uani 1 1 d D U . . .
H10F H 0.794390 0.051809 0.700715 0.122 Uiso 1 1 calc R U . . .
H10G H 0.765323 0.092796 0.761496 0.122 Uiso 1 1 calc R U . . .
C103 C 0.8274(9) 0.0000(5) 0.7747(5) 0.123(3) Uani 1 1 d D U . . .
H10H H 0.757451 -0.048979 0.759539 0.147 Uiso 1 1 calc R U . . .
H10I H 0.892308 -0.014442 0.763543 0.147 Uiso 1 1 calc R U . . .
C104 C 0.8405(13) 0.0206(8) 0.8411(5) 0.174(6) Uani 1 1 d D U . . .
H10J H 0.775780 0.034017 0.852309 0.261 Uiso 1 1 calc R U . . .
H10K H 0.910565 0.068259 0.856326 0.261 Uiso 1 1 calc R U . . .
H10L H 0.843921 -0.026910 0.858705 0.261 Uiso 1 1 calc R U . . .
C105 C 0.8690(4) 0.2019(4) 0.6708(2) 0.0622(13) Uani 1 1 d D U . . .
H1AA H 0.875511 0.253678 0.655740 0.075 Uiso 1 1 calc R U . L 1
H1AB H 0.787738 0.169992 0.669872 0.075 Uiso 1 1 calc R U . L 1
C106 C 0.9201(14) 0.1505(10) 0.6294(5) 0.085(4) Uani 0.580(16) 1 d D U P M 1
H10M H 1.002466 0.180738 0.632437 0.102 Uiso 0.580(16) 1 calc R U P M 1
H10N H 0.908729 0.096962 0.642624 0.102 Uiso 0.580(16) 1 calc R U P M 1
C107 C 0.8628(13) 0.1357(10) 0.5646(5) 0.097(4) Uani 0.580(16) 1 d D U P M 1
H10O H 0.877561 0.089958 0.540567 0.117 Uiso 0.580(16) 1 calc R U P M 1
H10P H 0.779928 0.118822 0.563520 0.117 Uiso 0.580(16) 1 calc R U P M 1
C108 C 0.904(2) 0.2108(11) 0.5371(8) 0.145(8) Uani 0.580(16) 1 d D U P M 1
H10Q H 0.932818 0.197597 0.499981 0.217 Uiso 0.580(16) 1 calc R U P M 1
H10R H 0.965041 0.254296 0.565755 0.217 Uiso 0.580(16) 1 calc R U P M 1
H10S H 0.841638 0.229986 0.527435 0.217 Uiso 0.580(16) 1 calc R U P M 1
C10A C 0.9251(17) 0.1820(17) 0.6192(4) 0.076(5) Uani 0.420(16) 1 d D U P M 2
H10T H 0.931257 0.127328 0.620063 0.091 Uiso 0.420(16) 1 calc R U P M 2
H10U H 1.002898 0.223489 0.625052 0.091 Uiso 0.420(16) 1 calc R U P M 2
C10B C 0.8636(12) 0.1804(14) 0.5568(5) 0.066(5) Uani 0.420(16) 1 d D U P M 2
H10V H 0.783403 0.143445 0.552166 0.079 Uiso 0.420(16) 1 calc R U P M 2
H10W H 0.865295 0.236735 0.553705 0.079 Uiso 0.420(16) 1 calc R U P M 2
C10C C 0.9165(18) 0.1513(19) 0.5072(6) 0.122(9) Uani 0.420(16) 1 d D U P M 2
H10X H 0.896578 0.170755 0.470477 0.182 Uiso 0.420(16) 1 calc R U P M 2
H10Y H 0.888733 0.090726 0.499422 0.182 Uiso 0.420(16) 1 calc R U P M 2
H10Z H 0.998951 0.173204 0.519124 0.182 Uiso 0.420(16) 1 calc R U P M 2
C10D C 0.280(2) -0.0975(13) 0.8474(11) 0.389(17) Uani 1 1 d . U . . .
H110 H 0.208839 -0.108667 0.863421 0.583 Uiso 1 1 calc R U . . .
H111 H 0.312745 -0.138850 0.855899 0.583 Uiso 1 1 calc R U . . .
H112 H 0.265784 -0.100149 0.803521 0.583 Uiso 1 1 calc R U . . .
O10E O 0.3594(9) -0.0151(7) 0.8760(5) 0.232(6) Uani 1 1 d . U . . .
H113 H 0.369575 0.016276 0.850416 0.348 Uiso 1 1 calc R U . . .

loop_
_atom_site_aniso_label
_atom_site_aniso_U_11
_atom_site_aniso_U_22
_atom_site_aniso_U_33
_atom_site_aniso_U_23
_atom_site_aniso_U_13
_atom_site_aniso_U_12
Pr1 0.02968(10) 0.03202(10) 0.03062(10) 0.00153(8) 0.00327(7) 0.00892(8)
O2 0.0253(11) 0.0312(12) 0.0317(12) 0.0001(10) 0.0018(9) 0.0098(9)
Mo3 0.03445(17) 0.03014(16) 0.04607(19) 0.00015(14) 0.00061(14) 0.00870(13)
N4 0.055(2) 0.0326(18) 0.077(3) -0.0008(18) -0.013(2) 0.0087(16)
O5 0.095(3) 0.0311(19) 0.156(5) 0.000(2) -0.034(3) -0.001(2)
O6 0.0333(13) 0.0397(14) 0.0326(13) 0.0012(11) 0.0067(10) 0.0100(11)
Mo7 0.02830(15) 0.03691(17) 0.03217(16) 0.00317(13) 0.00564(12) 0.00796(12)
O8 0.0250(12) 0.0419(15) 0.0375(14) 0.0031(11) 0.0057(10) 0.0124(11)
O9 0.0411(16) 0.0550(19) 0.0431(16) 0.0070(14) 0.0152(13) 0.0075(14)
O10 0.0318(13) 0.0365(14) 0.0483(16) 0.0098(12) 0.0042(12) 0.0040(11)
C11 0.041(5) 0.061(5) 0.097(12) -0.009(6) 0.035(6) -0.005(4)
C11A 0.084(14) 0.046(7) 0.077(11) 0.009(7) 0.033(11) 0.002(7)
O12 0.0312(13) 0.0360(13) 0.0351(13) 0.0027(11) 0.0035(10) 0.0128(11)
Mo13 0.02605(14) 0.03574(16) 0.03133(15) 0.00244(12) 0.00056(11) 0.01151(12)
O14 0.0337(13) 0.0418(15) 0.0326(13) -0.0001(11) 0.0036(11) 0.0130(11)
O15 0.0358(15) 0.0565(18) 0.0403(15) 0.0063(13) -0.0035(12) 0.0179(13)
O16 0.0325(13) 0.0359(14) 0.0409(15) -0.0043(11) -0.0042(11) 0.0071(11)
C17 0.037(4) 0.046(6) 0.072(11) -0.006(6) -0.018(4) 0.003(4)
C17A 0.080(11) 0.063(7) 0.088(13) -0.019(7) -0.044(11) 0.012(6)
O18 0.0296(13) 0.0407(14) 0.0352(13) 0.0025(11) 0.0058(10) 0.0114(11)
Mo19 0.02892(15) 0.03900(17) 0.03666(17) -0.00219(13) 0.00533(12) 0.01369(13)
O20 0.0331(14) 0.0414(15) 0.0480(16) 0.0030(12) 0.0004(12) 0.0192(12)
O21 0.0429(17) 0.063(2) 0.0517(18) -0.0054(15) 0.0139(14) 0.0214(15)
O22 0.0411(15) 0.0393(15) 0.0457(16) -0.0078(12) 0.0027(12) 0.0163(12)
C23 0.083(4) 0.067(4) 0.079(4) -0.033(3) 0.023(3) 0.014(3)
O24 0.0299(13) 0.0377(14) 0.0379(14) 0.0036(11) 0.0009(11) 0.0103(11)
Mo25 0.03049(16) 0.03718(17) 0.04240(19) 0.00684(14) -0.00335(13) 0.01209(13)
O26 0.0354(14) 0.0446(16) 0.0378(14) 0.0111(12) 0.0027(11) 0.0083(12)
O27 0.0475(18) 0.057(2) 0.065(2) 0.0178(17) -0.0051(16) 0.0228(16)
O28 0.0452(16) 0.0345(15) 0.065(2) 0.0087(14) -0.0063(14) 0.0135(13)
C29 0.077(6) 0.050(4) 0.104(9) 0.010(5) -0.008(5) 0.034(4)
C29A 0.12(2) 0.049(9) 0.13(2) 0.031(11) -0.049(19) 0.004(10)
O30 0.0266(12) 0.0330(13) 0.0308(12) 0.0039(10) 0.0037(9) 0.0073(10)
Mo31 0.03567(17) 0.03327(17) 0.0451(2) 0.00497(14) 0.00289(14) 0.00403(14)
N32 0.049(2) 0.041(2) 0.067(3) 0.0077(18) 0.0075(19) 0.0029(16)
O33 0.073(3) 0.0368(18) 0.105(3) 0.0049(19) 0.016(2) -0.0079(17)
O34 0.0283(12) 0.0391(14) 0.0366(14) 0.0008(11) 0.0027(10) 0.0112(11)
Mo35 0.02888(15) 0.03532(17) 0.03836(17) 0.00195(13) 0.00315(12) 0.01250(13)
O36 0.0384(14) 0.0432(16) 0.0397(15) 0.0073(12) -0.0006(11) 0.0155(12)
O37 0.0423(16) 0.0511(18) 0.060(2) -0.0013(15) 0.0047(14) 0.0252(14)
O38 0.0429(15) 0.0333(14) 0.0522(17) 0.0046(12) 0.0031(13) 0.0140(12)
C39 0.063(3) 0.043(3) 0.084(4) 0.013(2) 0.004(3) 0.024(2)
O40 0.0371(14) 0.0434(15) 0.0323(13) 0.0036(11) 0.0015(11) 0.0118(12)
Mo41 0.04024(18) 0.04093(18) 0.03060(16) 0.00939(14) 0.00472(13) 0.01184(14)
O42 0.0399(15) 0.0506(17) 0.0415(15) 0.0087(13) 0.0138(12) 0.0117(13)
O43 0.066(2) 0.064(2) 0.0402(17) 0.0197(15) 0.0066(15) 0.0186(18)
O44 0.0504(17) 0.0387(16) 0.0511(17) 0.0166(13) 0.0114(14) 0.0076(13)
C45 0.102(5) 0.078(4) 0.071(4) 0.036(3) 0.016(4) -0.011(4)
O46 0.0343(13) 0.0405(14) 0.0361(14) 0.0041(11) 0.0054(11) 0.0140(11)
Mo47 0.02568(15) 0.04404(19) 0.04026(18) 0.00415(14) 0.00618(13) 0.01120(13)
O48 0.0311(13) 0.0429(15) 0.0392(14) 0.0025(12) -0.0029(11) 0.0136(11)
O49 0.0335(15) 0.076(2) 0.065(2) 0.0068(18) 0.0142(15) 0.0224(16)
O50 0.0287(13) 0.0484(17) 0.0567(18) 0.0047(14) 0.0056(12) 0.0039(12)
C51 0.039(5) 0.067(8) 0.137(19) 0.017(11) 0.027(7) 0.000(5)
C51A 0.028(5) 0.065(11) 0.12(2) -0.002(14) 0.012(6) -0.004(5)
O52 0.0359(13) 0.0363(14) 0.0311(13) 0.0045(10) 0.0043(10) 0.0110(11)
Mo53 0.03237(16) 0.03642(17) 0.02792(15) 0.00128(12) 0.00153(12) 0.01055(13)
O54 0.0341(13) 0.0371(14) 0.0349(13) 0.0013(11) 0.0079(11) 0.0115(11)
O55 0.0542(18) 0.0538(18) 0.0315(14) 0.0028(13) 0.0010(13) 0.0199(15)
O56 0.0360(14) 0.0385(15) 0.0396(15) -0.0025(12) -0.0032(11) 0.0054(12)
C57 0.053(3) 0.067(3) 0.057(3) -0.003(3) -0.016(2) 0.005(2)
N58 0.0464(19) 0.0474(19) 0.0368(18) 0.0002(15) 0.0052(14) 0.0080(15)
C59 0.050(2) 0.045(2) 0.037(2) 0.0021(17) 0.0104(17) 0.0130(18)
C60 0.054(3) 0.051(3) 0.049(2) -0.012(2) -0.004(2) 0.019(2)
C61 0.044(2) 0.046(2) 0.046(2) -0.0065(18) 0.0026(18) 0.0113(19)
C62 0.046(2) 0.056(3) 0.058(3) -0.007(2) 0.001(2) 0.014(2)
C63 0.048(6) 0.053(8) 0.043(7) 0.005(6) 0.007(5) 0.008(5)
C64 0.060(8) 0.074(9) 0.054(7) -0.004(7) 0.010(6) -0.011(8)
C65 0.061(8) 0.076(10) 0.086(10) 0.011(8) 0.026(7) -0.002(8)
C66 0.094(14) 0.110(16) 0.130(16) -0.008(12) 0.021(12) -0.026(13)
C63A 0.044(3) 0.048(5) 0.042(4) 0.007(3) 0.006(3) 0.007(3)
C64A 0.047(4) 0.056(5) 0.049(4) 0.008(4) 0.000(3) -0.004(3)
C65A 0.057(4) 0.054(5) 0.089(6) 0.019(4) 0.017(4) 0.001(4)
C66A 0.063(6) 0.122(12) 0.139(10) 0.031(9) -0.002(6) -0.018(6)
C67 0.041(2) 0.055(3) 0.047(2) -0.0093(19) 0.0014(18) 0.0140(19)
C68 0.041(2) 0.057(3) 0.084(4) -0.011(3) 0.014(2) 0.010(2)
C69 0.042(3) 0.075(4) 0.120(5) -0.027(4) -0.004(3) 0.017(3)
C70 0.064(4) 0.149(8) 0.118(7) -0.017(6) -0.002(4) 0.014(4)
C71 0.073(3) 0.045(2) 0.047(2) 0.0034(19) 0.009(2) 0.020(2)
C72 0.141(6) 0.073(4) 0.070(4) 0.013(3) 0.006(4) 0.057(4)
C73 0.164(7) 0.098(6) 0.093(5) 0.013(4) -0.001(5) 0.089(6)
C74 0.162(9) 0.120(11) 0.116(12) 0.027(9) 0.024(8) 0.088(8)
C74A 0.171(17) 0.103(15) 0.152(16) 0.018(13) -0.024(13) 0.084(15)
N75 0.082(3) 0.055(2) 0.048(2) 0.0098(18) 0.016(2) 0.022(2)
C76 0.092(4) 0.080(4) 0.062(3) 0.012(3) 0.015(3) 0.049(3)
C77 0.076(4) 0.085(4) 0.076(4) 0.003(3) 0.015(3) 0.037(3)
C78 0.096(5) 0.135(6) 0.103(5) -0.021(5) -0.006(4) 0.072(5)
C79 0.076(5) 0.184(9) 0.110(7) -0.031(6) 0.014(4) 0.042(5)
C80 0.103(5) 0.085(4) 0.059(3) 0.023(3) 0.023(3) 0.027(4)
C81 0.152(8) 0.116(6) 0.095(5) 0.023(5) 0.064(5) 0.050(6)
C82 0.247(13) 0.253(13) 0.141(7) 0.108(8) 0.124(8) 0.153(11)
C83 0.261(15) 0.219(13) 0.141(8) 0.097(9) 0.115(10) 0.155(12)
C84 0.074(3) 0.050(3) 0.048(2) 0.014(2) 0.000(2) 0.019(2)
C85 0.086(4) 0.060(3) 0.043(2) 0.011(2) 0.004(2) 0.029(3)
C86 0.089(4) 0.070(4) 0.065(3) 0.022(3) 0.016(3) 0.038(3)
C87 0.093(5) 0.119(6) 0.075(4) 0.041(4) 0.019(3) 0.045(4)
C88 0.110(5) 0.055(3) 0.075(4) 0.002(3) 0.035(3) 0.018(3)
C89 0.125(6) 0.080(4) 0.104(6) -0.019(4) 0.008(4) -0.002(4)
C90 0.139(12) 0.088(8) 0.154(14) -0.030(8) 0.037(10) -0.013(8)
C91 0.120(14) 0.135(15) 0.132(15) 0.006(11) 0.014(12) -0.002(11)
C90A 0.131(11) 0.083(8) 0.153(17) -0.023(9) 0.043(10) -0.006(8)
C91A 0.140(12) 0.096(14) 0.20(2) -0.015(14) 0.017(12) -0.015(10)
N92 0.0314(17) 0.063(2) 0.064(2) 0.0054(18) 0.0071(16) 0.0256(16)
C93 0.029(2) 0.080(3) 0.066(3) 0.003(2) 0.0041(19) 0.022(2)
C94 0.037(5) 0.079(6) 0.068(8) 0.012(5) 0.012(5) 0.017(4)
C95 0.046(6) 0.087(8) 0.072(8) 0.009(6) 0.023(5) 0.023(5)
C96 0.069(9) 0.107(14) 0.075(8) 0.014(8) 0.029(7) 0.035(9)
C94A 0.038(4) 0.066(5) 0.083(7) -0.006(4) 0.011(4) 0.022(3)
C95A 0.036(4) 0.092(6) 0.076(8) 0.003(6) 0.007(4) 0.018(4)
C96A 0.052(6) 0.070(6) 0.109(9) -0.003(6) 0.010(6) 0.014(5)
C97 0.035(2) 0.073(3) 0.059(3) 0.005(2) 0.0083(19) 0.029(2)
C98 0.070(4) 0.156(7) 0.062(3) 0.000(3) 0.003(3) 0.072(4)
C99 0.054(3) 0.109(5) 0.055(3) 0.006(3) 0.007(2) 0.042(3)
C100 0.082(5) 0.253(12) 0.058(4) -0.011(5) 0.007(3) 0.077(7)
C101 0.061(3) 0.087(4) 0.114(5) 0.026(3) 0.023(3) 0.050(3)
C102 0.072(4) 0.088(4) 0.165(7) 0.040(5) 0.022(4) 0.044(3)
C103 0.118(7) 0.091(5) 0.175(8) 0.034(5) 0.018(6) 0.057(5)
C104 0.269(16) 0.167(10) 0.152(8) 0.037(7) 0.010(8) 0.165(11)
C105 0.036(2) 0.080(4) 0.067(3) -0.005(2) 0.006(2) 0.023(2)
C106 0.069(7) 0.094(9) 0.094(6) -0.019(6) 0.018(5) 0.045(7)
C107 0.078(8) 0.122(11) 0.088(6) -0.034(6) 0.002(5) 0.055(8)
C108 0.174(18) 0.141(13) 0.112(12) -0.007(9) -0.010(11) 0.069(12)
C10A 0.051(7) 0.115(14) 0.063(5) -0.003(6) 0.006(5) 0.041(9)
C10B 0.039(6) 0.093(13) 0.057(6) -0.007(6) 0.000(5) 0.023(7)
C10C 0.094(13) 0.21(2) 0.068(8) -0.010(10) 0.010(7) 0.082(15)
C10D 0.41(3) 0.219(16) 0.33(2) 0.087(15) -0.06(2) -0.123(17)
O10E 0.218(11) 0.225(11) 0.187(9) 0.104(9) 0.004(8) -0.019(8)

_geom_special_details            
; 
 All esds (except the esd in the dihedral angle between two l.s. planes) 
 are estimated using the full covariance matrix.  The cell esds are taken 
 into account individually in the estimation of esds in distances, angles 
 and torsion angles; correlations between esds in cell parameters are only 
 used when they are defined by crystal symmetry.  An approximate (isotropic) 
 treatment of cell esds is used for estimating esds involving l.s. planes. 
;

loop_
_geom_bond_atom_site_label_1
_geom_bond_atom_site_label_2
_geom_bond_distance
_geom_bond_site_symmetry_2
_geom_bond_publ_flag
Pr1 O40 2.452(3) . ?
Pr1 O24 2.458(3) . ?
Pr1 O46 2.461(3) . ?
Pr1 O34 2.465(3) . ?
Pr1 O52 2.468(3) . ?
Pr1 O12 2.474(3) . ?
Pr1 O18 2.500(3) . ?
Pr1 O6 2.512(3) . ?
O2 Mo3 2.125(3) . ?
O2 Mo25 2.306(2) . ?
O2 Mo7 2.331(2) . ?
O2 Mo13 2.333(3) . ?
O2 Mo19 2.340(3) . ?
Mo3 N4 1.770(4) . ?
Mo3 O10 1.996(3) . ?
Mo3 O22 2.001(3) . ?
Mo3 O16 2.008(3) . ?
Mo3 O28 2.012(3) . ?
N4 O5 1.199(5) . ?
O6 Mo7 1.744(3) . ?
Mo7 O9 1.698(3) . ?
Mo7 O8 1.904(3) . ?
Mo7 O26 1.934(3) . ?
Mo7 O10 2.248(3) . ?
O8 Mo13 1.929(3) . ?
O10 C11 1.397(7) . ?
O10 C11A 1.452(11) . ?
O12 Mo13 1.751(3) . ?
Mo13 O15 1.697(3) . ?
Mo13 O14 1.906(3) . ?
Mo13 O16 2.240(3) . ?
O14 Mo19 1.924(3) . ?
O16 C17A 1.426(10) . ?
O16 C17 1.443(9) . ?
O18 Mo19 1.749(3) . ?
Mo19 O21 1.696(3) . ?
Mo19 O20 1.905(3) . ?
Mo19 O22 2.249(3) . ?
O20 Mo25 1.926(3) . ?
O22 C23 1.414(6) . ?
O24 Mo25 1.745(3) . ?
Mo25 O27 1.689(3) . ?
Mo25 O26 1.913(3) . ?
Mo25 O28 2.245(3) . ?
O28 C29A 1.440(13) . ?
O28 C29 1.464(7) . ?
O30 Mo31 2.132(3) . ?
O30 Mo35 2.308(3) . ?
O30 Mo41 2.331(3) . ?
O30 Mo47 2.334(3) . ?
O30 Mo53 2.335(3) . ?
Mo31 N32 1.763(4) . ?
Mo31 O38 1.998(3) . ?
Mo31 O50 2.004(3) . ?
Mo31 O56 2.007(3) . ?
Mo31 O44 2.020(3) . ?
N32 O33 1.207(5) . ?
O34 Mo35 1.751(3) . ?
Mo35 O37 1.691(3) . ?
Mo35 O54 1.912(3) . ?
Mo35 O36 1.917(3) . ?
Mo35 O38 2.271(3) . ?
O36 Mo41 1.905(3) . ?
O38 C39 1.424(6) . ?
O40 Mo41 1.748(3) . ?
Mo41 O43 1.706(3) . ?
Mo41 O42 1.910(3) . ?
Mo41 O44 2.247(3) . ?
O42 Mo47 1.908(3) . ?
O44 C45 1.420(6) . ?
O46 Mo47 1.752(3) . ?
Mo47 O49 1.691(3) . ?
Mo47 O48 1.924(3) . ?
Mo47 O50 2.230(3) . ?
O48 Mo53 1.904(3) . ?
O50 C51 1.442(11) . ?
O50 C51A 1.442(12) . ?
O52 Mo53 1.755(3) . ?
Mo53 O55 1.694(3) . ?
Mo53 O54 1.920(3) . ?
Mo53 O56 2.259(3) . ?
O56 C57 1.433(5) . ?
N58 C59 1.511(5) . ?
N58 C63 1.515(14) . ?
N58 C67 1.522(5) . ?
N58 C71 1.523(6) . ?
N58 C63A 1.531(10) . ?
C59 C60 1.523(6) . ?
C60 C61 1.517(6) . ?
C61 C62 1.508(6) . ?
C63 C64 1.511(13) . ?
C64 C65 1.521(13) . ?
C65 C66 1.476(14) . ?
C63A C64A 1.511(9) . ?
C64A C65A 1.531(9) . ?
C65A C66A 1.496(11) . ?
C67 C68 1.508(6) . ?
C68 C69 1.521(7) . ?
C69 C70 1.427(8) . ?
C71 C72 1.517(7) . ?
C72 C73 1.522(8) . ?
C73 C74 1.407(12) . ?
C73 C74A 1.479(12) . ?
N75 C80 1.511(6) . ?
N75 C88 1.511(7) . ?
N75 C84 1.527(6) . ?
N75 C76 1.530(7) . ?
C76 C77 1.494(8) . ?
C77 C78 1.529(8) . ?
C78 C79 1.506(10) . ?
C80 C81 1.496(9) . ?
C81 C82 1.503(10) . ?
C82 C83 1.399(11) . ?
C84 C85 1.500(7) . ?
C85 C86 1.518(7) . ?
C86 C87 1.505(8) . ?
C88 C89 1.497(9) . ?
C89 C90 1.509(13) . ?
C89 C90A 1.568(13) . ?
C90 C91 1.467(15) . ?
C90A C91A 1.454(15) . ?
N92 C105 1.513(6) . ?
N92 C93 1.518(5) . ?
N92 C97 1.518(5) . ?
N92 C101 1.520(6) . ?
C93 C94A 1.469(9) . ?
C93 C94 1.529(11) . ?
C94 C95 1.525(11) . ?
C95 C96 1.467(13) . ?
C94A C95A 1.531(10) . ?
C95A C96A 1.466(12) . ?
C97 C98 1.507(7) . ?
C98 C99 1.518(7) . ?
C99 C100 1.473(8) . ?
C101 C102 1.528(8) . ?
C102 C103 1.531(9) . ?
C103 C104 1.471(11) . ?
C105 C10A 1.490(11) . ?
C105 C106 1.551(10) . ?
C106 C107 1.513(12) . ?
C107 C108 1.483(14) . ?
C10A C10B 1.533(13) . ?
C10B C10C 1.484(13) . ?
C10D O10E 1.460(19) . ?

loop_
_geom_angle_atom_site_label_1
_geom_angle_atom_site_label_2
_geom_angle_atom_site_label_3
_geom_angle
_geom_angle_site_symmetry_1
_geom_angle_site_symmetry_3
_geom_angle_publ_flag
O40 Pr1 O24 146.34(9) . . ?
O40 Pr1 O46 71.25(9) . . ?
O24 Pr1 O46 82.61(9) . . ?
O40 Pr1 O34 71.22(9) . . ?
O24 Pr1 O34 140.17(9) . . ?
O46 Pr1 O34 111.29(9) . . ?
O40 Pr1 O52 111.27(9) . . ?
O24 Pr1 O52 79.03(9) . . ?
O46 Pr1 O52 72.29(9) . . ?
O34 Pr1 O52 70.96(9) . . ?
O40 Pr1 O12 79.87(9) . . ?
O24 Pr1 O12 108.50(9) . . ?
O46 Pr1 O12 138.11(9) . . ?
O34 Pr1 O12 86.20(9) . . ?
O52 Pr1 O12 148.46(9) . . ?
O40 Pr1 O18 81.66(9) . . ?
O24 Pr1 O18 71.50(9) . . ?
O46 Pr1 O18 76.00(9) . . ?
O34 Pr1 O18 146.85(9) . . ?
O52 Pr1 O18 138.89(9) . . ?
O12 Pr1 O18 70.22(9) . . ?
O40 Pr1 O6 140.38(9) . . ?
O24 Pr1 O6 70.02(9) . . ?
O46 Pr1 O6 147.59(9) . . ?
O34 Pr1 O6 81.82(9) . . ?
O52 Pr1 O6 85.40(9) . . ?
O12 Pr1 O6 69.65(9) . . ?
O18 Pr1 O6 109.70(9) . . ?
Mo3 O2 Mo25 100.41(10) . . ?
Mo3 O2 Mo7 99.99(10) . . ?
Mo25 O2 Mo7 88.75(9) . . ?
Mo3 O2 Mo13 100.02(10) . . ?
Mo25 O2 Mo13 159.57(12) . . ?
Mo7 O2 Mo13 87.69(8) . . ?
Mo3 O2 Mo19 100.02(10) . . ?
Mo25 O2 Mo19 88.58(8) . . ?
Mo7 O2 Mo19 159.97(12) . . ?
Mo13 O2 Mo19 87.91(9) . . ?
N4 Mo3 O10 98.29(19) . . ?
N4 Mo3 O22 99.28(19) . . ?
O10 Mo3 O22 162.42(12) . . ?
N4 Mo3 O16 97.94(16) . . ?
O10 Mo3 O16 88.17(12) . . ?
O22 Mo3 O16 88.83(12) . . ?
N4 Mo3 O28 100.01(17) . . ?
O10 Mo3 O28 89.37(14) . . ?
O22 Mo3 O28 88.16(14) . . ?
O16 Mo3 O28 162.05(12) . . ?
N4 Mo3 O2 178.87(16) . . ?
O10 Mo3 O2 81.24(11) . . ?
O22 Mo3 O2 81.18(11) . . ?
O16 Mo3 O2 81.03(10) . . ?
O28 Mo3 O2 81.02(11) . . ?
O5 N4 Mo3 178.4(5) . . ?
Mo7 O6 Pr1 133.54(14) . . ?
O9 Mo7 O6 106.25(14) . . ?
O9 Mo7 O8 101.92(14) . . ?
O6 Mo7 O8 97.10(13) . . ?
O9 Mo7 O26 102.33(15) . . ?
O6 Mo7 O26 95.11(13) . . ?
O8 Mo7 O26 148.49(12) . . ?
O9 Mo7 O10 90.38(14) . . ?
O6 Mo7 O10 163.28(12) . . ?
O8 Mo7 O10 80.69(11) . . ?
O26 Mo7 O10 79.34(12) . . ?
O9 Mo7 O2 162.13(13) . . ?
O6 Mo7 O2 91.60(11) . . ?
O8 Mo7 O2 76.04(10) . . ?
O26 Mo7 O2 74.68(11) . . ?
O10 Mo7 O2 71.76(10) . . ?
Mo7 O8 Mo13 114.88(13) . . ?
C11 O10 Mo3 123.0(7) . . ?
C11A O10 Mo3 133.0(8) . . ?
C11 O10 Mo7 126.0(5) . . ?
C11A O10 Mo7 116.0(9) . . ?
Mo3 O10 Mo7 107.00(12) . . ?
Mo13 O12 Pr1 135.26(14) . . ?
O15 Mo13 O12 106.10(14) . . ?
O15 Mo13 O14 102.64(14) . . ?
O12 Mo13 O14 96.50(12) . . ?
O15 Mo13 O8 101.75(13) . . ?
O12 Mo13 O8 95.12(12) . . ?
O14 Mo13 O8 148.81(12) . . ?
O15 Mo13 O16 91.53(13) . . ?
O12 Mo13 O16 162.30(11) . . ?
O14 Mo13 O16 80.74(12) . . ?
O8 Mo13 O16 79.45(11) . . ?
O15 Mo13 O2 163.44(13) . . ?
O12 Mo13 O2 90.44(11) . . ?
O14 Mo13 O2 75.53(11) . . ?
O8 Mo13 O2 75.54(10) . . ?
O16 Mo13 O2 71.91(9) . . ?
Mo13 O14 Mo19 115.78(14) . . ?
C17A O16 Mo3 130.3(7) . . ?
C17 O16 Mo3 122.9(7) . . ?
C17A O16 Mo13 122.4(7) . . ?
C17 O16 Mo13 118.0(6) . . ?
Mo3 O16 Mo13 107.03(11) . . ?
Mo19 O18 Pr1 133.24(14) . . ?
O21 Mo19 O18 106.05(15) . . ?
O21 Mo19 O20 103.88(15) . . ?
O18 Mo19 O20 96.17(13) . . ?
O21 Mo19 O14 101.42(14) . . ?
O18 Mo19 O14 95.03(12) . . ?
O20 Mo19 O14 148.20(13) . . ?
O21 Mo19 O22 90.42(14) . . ?
O18 Mo19 O22 163.47(12) . . ?
O20 Mo19 O22 80.86(12) . . ?
O14 Mo19 O22 80.00(12) . . ?
O21 Mo19 O2 162.01(14) . . ?
O18 Mo19 O2 91.89(11) . . ?
O20 Mo19 O2 74.92(11) . . ?
O14 Mo19 O2 75.05(10) . . ?
O22 Mo19 O2 71.62(10) . . ?
Mo19 O20 Mo25 115.75(14) . . ?
C23 O22 Mo3 128.1(3) . . ?
C23 O22 Mo19 120.7(4) . . ?
Mo3 O22 Mo19 107.18(12) . . ?
Mo25 O24 Pr1 134.77(14) . . ?
O27 Mo25 O24 105.73(15) . . ?
O27 Mo25 O26 102.35(16) . . ?
O24 Mo25 O26 96.38(13) . . ?
O27 Mo25 O20 102.00(16) . . ?
O24 Mo25 O20 95.28(13) . . ?
O26 Mo25 O20 148.95(12) . . ?
O27 Mo25 O28 90.44(15) . . ?
O24 Mo25 O28 163.80(12) . . ?
O26 Mo25 O28 80.78(13) . . ?
O20 Mo25 O28 80.06(13) . . ?
O27 Mo25 O2 162.84(14) . . ?
O24 Mo25 O2 91.42(11) . . ?
O26 Mo25 O2 75.65(11) . . ?
O20 Mo25 O2 75.38(10) . . ?
O28 Mo25 O2 72.41(10) . . ?
Mo25 O26 Mo7 114.91(14) . . ?
C29A O28 Mo3 130.5(12) . . ?
C29 O28 Mo3 121.5(5) . . ?
C29A O28 Mo25 120.3(11) . . ?
C29 O28 Mo25 118.6(4) . . ?
Mo3 O28 Mo25 106.15(13) . . ?
Mo31 O30 Mo35 100.01(10) . . ?
Mo31 O30 Mo41 100.54(10) . . ?
Mo35 O30 Mo41 88.31(9) . . ?
Mo31 O30 Mo47 99.96(10) . . ?
Mo35 O30 Mo47 160.03(12) . . ?
Mo41 O30 Mo47 87.98(9) . . ?
Mo31 O30 Mo53 99.53(10) . . ?
Mo35 O30 Mo53 88.63(9) . . ?
Mo41 O30 Mo53 159.93(12) . . ?
Mo47 O30 Mo53 88.16(9) . . ?
N32 Mo31 O38 101.36(17) . . ?
N32 Mo31 O50 96.16(18) . . ?
O38 Mo31 O50 162.32(12) . . ?
N32 Mo31 O56 99.32(17) . . ?
O38 Mo31 O56 91.34(13) . . ?
O50 Mo31 O56 88.06(13) . . ?
N32 Mo31 O44 98.10(17) . . ?
O38 Mo31 O44 87.78(13) . . ?
O50 Mo31 O44 87.50(14) . . ?
O56 Mo31 O44 162.38(12) . . ?
N32 Mo31 O30 176.48(17) . . ?
O38 Mo31 O30 81.87(11) . . ?
O50 Mo31 O30 80.56(11) . . ?
O56 Mo31 O30 81.90(11) . . ?
O44 Mo31 O30 80.56(11) . . ?
O33 N32 Mo31 176.8(4) . . ?
Mo35 O34 Pr1 132.75(13) . . ?
O37 Mo35 O34 106.93(15) . . ?
O37 Mo35 O54 102.68(14) . . ?
O34 Mo35 O54 96.88(12) . . ?
O37 Mo35 O36 101.42(15) . . ?
O34 Mo35 O36 96.17(13) . . ?
O54 Mo35 O36 147.81(12) . . ?
O37 Mo35 O38 88.91(14) . . ?
O34 Mo35 O38 164.14(12) . . ?
O54 Mo35 O38 79.94(12) . . ?
O36 Mo35 O38 79.51(12) . . ?
O37 Mo35 O30 161.42(14) . . ?
O34 Mo35 O30 91.64(11) . . ?
O54 Mo35 O30 74.92(10) . . ?
O36 Mo35 O30 75.42(11) . . ?
O38 Mo35 O30 72.51(10) . . ?
Mo41 O36 Mo35 115.42(14) . . ?
C39 O38 Mo31 124.1(3) . . ?
C39 O38 Mo35 121.2(3) . . ?
Mo31 O38 Mo35 105.58(12) . . ?
Mo41 O40 Pr1 134.04(14) . . ?
O43 Mo41 O40 105.90(16) . . ?
O43 Mo41 O36 102.83(16) . . ?
O40 Mo41 O36 96.25(13) . . ?
O43 Mo41 O42 102.37(16) . . ?
O40 Mo41 O42 95.17(14) . . ?
O36 Mo41 O42 148.20(13) . . ?
O43 Mo41 O44 91.61(15) . . ?
O40 Mo41 O44 162.46(12) . . ?
O36 Mo41 O44 80.38(13) . . ?
O42 Mo41 O44 79.85(13) . . ?
O43 Mo41 O30 163.43(14) . . ?
O40 Mo41 O30 90.67(11) . . ?
O36 Mo41 O30 75.07(11) . . ?
O42 Mo41 O30 75.22(11) . . ?
O44 Mo41 O30 71.82(10) . . ?
Mo47 O42 Mo41 116.04(14) . . ?
C45 O44 Mo31 123.7(4) . . ?
C45 O44 Mo41 120.2(4) . . ?
Mo31 O44 Mo41 107.08(13) . . ?
Mo47 O46 Pr1 132.49(14) . . ?
O49 Mo47 O46 106.14(16) . . ?
O49 Mo47 O42 102.15(16) . . ?
O46 Mo47 O42 96.15(13) . . ?
O49 Mo47 O48 102.92(15) . . ?
O46 Mo47 O48 95.16(13) . . ?
O42 Mo47 O48 148.33(13) . . ?
O49 Mo47 O50 90.32(15) . . ?
O46 Mo47 O50 163.53(12) . . ?
O42 Mo47 O50 80.54(13) . . ?
O48 Mo47 O50 80.28(12) . . ?
O49 Mo47 O30 162.08(15) . . ?
O46 Mo47 O30 91.78(11) . . ?
O42 Mo47 O30 75.18(11) . . ?
O48 Mo47 O30 74.99(10) . . ?
O50 Mo47 O30 71.76(10) . . ?
Mo53 O48 Mo47 116.10(13) . . ?
C51 O50 Mo31 127.5(12) . . ?
C51A O50 Mo31 127.3(17) . . ?
C51 O50 Mo47 121.5(13) . . ?
C51A O50 Mo47 124.2(18) . . ?
Mo31 O50 Mo47 107.73(12) . . ?
Mo53 O52 Pr1 132.16(14) . . ?
O55 Mo53 O52 106.11(14) . . ?
O55 Mo53 O48 102.78(14) . . ?
O52 Mo53 O48 96.61(12) . . ?
O55 Mo53 O54 102.49(14) . . ?
O52 Mo53 O54 96.32(12) . . ?
O48 Mo53 O54 147.05(12) . . ?
O55 Mo53 O56 89.58(14) . . ?
O52 Mo53 O56 164.31(11) . . ?
O48 Mo53 O56 79.93(12) . . ?
O54 Mo53 O56 79.47(11) . . ?
O55 Mo53 O30 161.98(13) . . ?
O52 Mo53 O30 91.89(11) . . ?
O48 Mo53 O30 75.30(11) . . ?
O54 Mo53 O30 74.11(10) . . ?
O56 Mo53 O30 72.42(10) . . ?
Mo35 O54 Mo53 115.67(13) . . ?
C57 O56 Mo31 124.3(3) . . ?
C57 O56 Mo53 118.0(3) . . ?
Mo31 O56 Mo53 106.15(12) . . ?
C59 N58 C63 118.1(11) . . ?
C59 N58 C67 111.7(4) . . ?
C63 N58 C67 108.1(8) . . ?
C59 N58 C71 106.7(3) . . ?
C63 N58 C71 100.4(11) . . ?
C67 N58 C71 111.3(4) . . ?
C59 N58 C63A 108.2(6) . . ?
C67 N58 C63A 103.7(5) . . ?
C71 N58 C63A 115.3(6) . . ?
N58 C59 C60 114.8(4) . . ?
C61 C60 C59 111.4(4) . . ?
C62 C61 C60 114.1(4) . . ?
C64 C63 N58 114.7(13) . . ?
C63 C64 C65 110.7(12) . . ?
C66 C65 C64 113.0(13) . . ?
C64A C63A N58 116.3(8) . . ?
C63A C64A C65A 112.3(7) . . ?
C66A C65A C64A 112.0(9) . . ?
C68 C67 N58 115.5(4) . . ?
C67 C68 C69 110.7(5) . . ?
C70 C69 C68 118.1(7) . . ?
C72 C71 N58 114.9(4) . . ?
C71 C72 C73 110.6(5) . . ?
C74 C73 C72 115.1(9) . . ?
C74A C73 C72 116.4(10) . . ?
C80 N75 C88 110.6(5) . . ?
C80 N75 C84 104.5(4) . . ?
C88 N75 C84 112.0(4) . . ?
C80 N75 C76 112.1(5) . . ?
C88 N75 C76 106.9(5) . . ?
C84 N75 C76 110.8(4) . . ?
C77 C76 N75 116.9(5) . . ?
C76 C77 C78 111.4(6) . . ?
C79 C78 C77 112.6(7) . . ?
C81 C80 N75 116.5(6) . . ?
C80 C81 C82 108.7(7) . . ?
C83 C82 C81 120.6(10) . . ?
C85 C84 N75 114.7(4) . . ?
C84 C85 C86 111.8(4) . . ?
C87 C86 C85 113.2(5) . . ?
C89 C88 N75 115.1(6) . . ?
C88 C89 C90 114.2(11) . . ?
C88 C89 C90A 106.2(9) . . ?
C91 C90 C89 111.8(13) . . ?
C91A C90A C89 111.3(14) . . ?
C105 N92 C93 111.6(4) . . ?
C105 N92 C97 106.6(3) . . ?
C93 N92 C97 110.8(4) . . ?
C105 N92 C101 109.0(4) . . ?
C93 N92 C101 107.3(4) . . ?
C97 N92 C101 111.6(4) . . ?
C94A C93 N92 116.9(5) . . ?
N92 C93 C94 113.4(5) . . ?
C95 C94 C93 113.3(9) . . ?
C96 C95 C94 113.6(11) . . ?
C93 C94A C95A 110.5(7) . . ?
C96A C95A C94A 111.3(8) . . ?
C98 C97 N92 114.1(4) . . ?
C97 C98 C99 111.2(5) . . ?
C100 C99 C98 113.6(5) . . ?
N92 C101 C102 115.0(5) . . ?
C101 C102 C103 112.5(6) . . ?
C104 C103 C102 111.7(7) . . ?
C10A C105 N92 120.0(7) . . ?
N92 C105 C106 109.9(6) . . ?
C107 C106 C105 109.4(9) . . ?
C108 C107 C106 111.6(11) . . ?
C105 C10A C10B 114.5(11) . . ?
C10C C10B C10A 111.8(11) . . ?

_refine_diff_density_max         1.793
_refine_diff_density_min         -0.942
_refine_diff_density_rms         0.109

_shelx_res_file                  
; 
TITL mo_CVF48_0m_a.res in P-1 
    mo_CVF48_0m_a.res 
    created by SHELXL-2019/2 at 19:38:52 on 02-Jun-2025 
REM Old TITL mo_CVF48_0m in P-1 
REM SHELXT solution in P-1: R1 0.117, Rweak 0.004, Alpha 0.045 
REM <I/s>   0.000 for    0 systematic absences,  Orientation as input 
REM Formula found by SHELXT:  C45 Mo10 N8 O37 Pr 
CELL  0.71073  12.7347  17.5024  22.5850   97.665   95.943  110.063 
ZERR    4.000   0.0005   0.0009   0.0011    0.002    0.002    0.002 
LATT  1 
SFAC C H MO N O PR 
UNIT 114 272 20 10 74 2 
LIST 4 
TEMP -73.150 
SIZE 0.04 0.06 0.26 
L.S. 10 
BOND 
FMAP 2 
PLAN 20 
ACTA 
  
OMIT      3   0   1  ! outliers 
OMIT      0  -1   2 
OMIT     -6   5   0 
OMIT     -4   2   6 
OMIT      7   1   7 
  
SIMU 
RIGU 
SADI O10 C11 O10 C11A O16 C17 O16 C17A O50 C51 O50 C51A O28 C29 O28 C29A 
REM ISOR C10D O10E 
  
WGHT    0.032100   11.326400 
FVAR       0.15995   0.60926   0.50198   0.60057   0.33938   0.43042   0.57793 
FVAR       0.52551   0.58035   0.70456 
PR1   6    0.542129    0.353071    0.748601    11.00000    0.02968    0.03202 = 
         0.03062    0.00153    0.00327    0.00892 
O2    5    0.390707    0.135352    0.703553    11.00000    0.02526    0.03118 = 
         0.03168    0.00005    0.00175    0.00982 
MO3   3    0.301196    0.005993    0.676600    11.00000    0.03445    0.03014 = 
         0.04607    0.00015    0.00061    0.00870 
N4    4    0.224214   -0.101382    0.653640    11.00000    0.05525    0.03256 = 
         0.07725   -0.00082   -0.01275    0.00867 
O5    5    0.170547   -0.173726    0.636899    11.00000    0.09491    0.03106 = 
         0.15584   -0.00016   -0.03402   -0.00118 
O6    5    0.378848    0.268758    0.794273    11.00000    0.03328    0.03973 = 
         0.03262    0.00124    0.00672    0.00998 
MO7   3    0.291977    0.164457    0.779470    11.00000    0.02830    0.03691 = 
         0.03217    0.00317    0.00564    0.00796 
O8    5    0.203382    0.166618    0.706874    11.00000    0.02501    0.04193 = 
         0.03746    0.00309    0.00574    0.01242 
O9    5    0.198174    0.153428    0.828856    11.00000    0.04111    0.05498 = 
         0.04313    0.00705    0.01517    0.00753 
O10   5    0.215973    0.028065    0.742120    11.00000    0.03184    0.03648 = 
         0.04831    0.00981    0.00419    0.00404 
part 1 
C11   1    0.107372   -0.024920    0.746227    21.00000    0.04091    0.06070 = 
         0.09742   -0.00898    0.03533   -0.00457 
AFIX 137 
H11A  2    0.051039   -0.011093    0.721367    21.00000   -1.50000 
H11B  2    0.095360   -0.018610    0.788491    21.00000   -1.50000 
H11C  2    0.099517   -0.082233    0.731706    21.00000   -1.50000 
AFIX   0 
part 2 
C11A  1    0.150738   -0.023351    0.780741   -21.00000    0.08426    0.04579 = 
         0.07681    0.00877    0.03329    0.00166 
AFIX 137 
H11D  2    0.073241   -0.023643    0.775244   -21.00000   -1.50000 
H11E  2    0.185914   -0.001186    0.823125   -21.00000   -1.50000 
H11F  2    0.149018   -0.079934    0.769926   -21.00000   -1.50000 
AFIX   0 
part 0 
O12   5    0.371109    0.286707    0.670612    11.00000    0.03125    0.03603 = 
         0.03509    0.00273    0.00350    0.01283 
MO13  3    0.283838    0.184642    0.639127    11.00000    0.02605    0.03574 = 
         0.03133    0.00244    0.00056    0.01151 
O14   5    0.387692    0.160343    0.591765    11.00000    0.03373    0.04184 = 
         0.03263   -0.00011    0.00365    0.01297 
O15   5    0.184086    0.190941    0.586006    11.00000    0.03583    0.05648 = 
         0.04034    0.00633   -0.00354    0.01795 
O16   5    0.206219    0.046302    0.621232    11.00000    0.03254    0.03586 = 
         0.04092   -0.00427   -0.00423    0.00712 
part 1 
C17   1    0.084373    0.008381    0.607568    31.00000    0.03699    0.04568 = 
         0.07198   -0.00629   -0.01785    0.00300 
AFIX 137 
H17A  2    0.056936    0.026196    0.571663    31.00000   -1.50000 
H17B  2    0.051302    0.025126    0.642020    31.00000   -1.50000 
H17C  2    0.062145   -0.051927    0.599744    31.00000   -1.50000 
AFIX   0 
part 2 
C17A  1    0.112808    0.001302    0.574240   -31.00000    0.07953    0.06302 = 
         0.08784   -0.01909   -0.04407    0.01152 
AFIX 137 
H17D  2    0.133694   -0.037175    0.546550   -31.00000   -1.50000 
H17E  2    0.092771    0.039959    0.551897   -31.00000   -1.50000 
H17F  2    0.047778   -0.029795    0.591989   -31.00000   -1.50000 
AFIX   0 
part 0 
O18   5    0.581020    0.262201    0.665299    11.00000    0.02958    0.04074 = 
         0.03518    0.00249    0.00581    0.01137 
MO19  3    0.521971    0.156044    0.636488    11.00000    0.02892    0.03900 = 
         0.03666   -0.00219    0.00533    0.01369 
O20   5    0.588483    0.122569    0.703017    11.00000    0.03305    0.04137 = 
         0.04795    0.00298    0.00044    0.01922 
O21   5    0.593550    0.139145    0.579930    11.00000    0.04293    0.06260 = 
         0.05170   -0.00540    0.01392    0.02142 
O22   5    0.411866    0.021205    0.618409    11.00000    0.04106    0.03934 = 
         0.04569   -0.00776    0.00275    0.01632 
C23   1    0.401896   -0.029558    0.562290    11.00000    0.08334    0.06682 = 
         0.07927   -0.03294    0.02290    0.01434 
AFIX 137 
H23A  2    0.363719   -0.011449    0.530068    11.00000   -1.50000 
H23B  2    0.357566   -0.087130    0.564025    11.00000   -1.50000 
H23C  2    0.477496   -0.025265    0.553897    11.00000   -1.50000 
AFIX   0 
O24   5    0.588506    0.244292    0.791163    11.00000    0.02991    0.03767 = 
         0.03791    0.00361    0.00086    0.01031 
MO25  3    0.530590    0.136465    0.777572    11.00000    0.03049    0.03718 = 
         0.04240    0.00684   -0.00335    0.01209 
O26   5    0.403539    0.127255    0.818323    11.00000    0.03538    0.04460 = 
         0.03781    0.01110    0.00272    0.00832 
O27   5    0.613388    0.106426    0.825450    11.00000    0.04753    0.05707 = 
         0.06485    0.01776   -0.00511    0.02279 
O28   5    0.423288    0.003797    0.739754    11.00000    0.04519    0.03451 = 
         0.06525    0.00871   -0.00628    0.01350 
part 1 
C29   1    0.479064   -0.056360    0.730242   101.00000    0.07707    0.05019 = 
         0.10359    0.00966   -0.00832    0.03364 
AFIX 137 
H29A  2    0.421622   -0.111992    0.717133   101.00000   -1.50000 
H29B  2    0.525764   -0.054312    0.768169   101.00000   -1.50000 
H29C  2    0.527140   -0.043042    0.699057   101.00000   -1.50000 
AFIX   0 
part 2 
C29A  1    0.428203   -0.060488    0.772396  -101.00000    0.12080    0.04917 = 
         0.13291    0.03078   -0.04893    0.00382 
AFIX 137 
H29D  2    0.461674   -0.095503    0.749713  -101.00000   -1.50000 
H29E  2    0.351494   -0.094177    0.777419  -101.00000   -1.50000 
H29F  2    0.474785   -0.035536    0.812272  -101.00000   -1.50000 
AFIX   0 
part 0 
O30   5    0.703304    0.566375    0.789240    11.00000    0.02657    0.03303 = 
         0.03077    0.00393    0.00372    0.00729 
MO31  3    0.801718    0.695127    0.814747    11.00000    0.03567    0.03327 = 
         0.04513    0.00497    0.00289    0.00403 
N32   4    0.889587    0.800482    0.833507    11.00000    0.04908    0.04073 = 
         0.06684    0.00768    0.00748    0.00289 
O33   5    0.954011    0.871541    0.845396    11.00000    0.07300    0.03679 = 
         0.10550    0.00491    0.01632   -0.00785 
O34   5    0.463383    0.461019    0.776109    11.00000    0.02831    0.03911 = 
         0.03657    0.00079    0.00269    0.01116 
MO35  3    0.525205    0.568729    0.797302    11.00000    0.02888    0.03532 = 
         0.03836    0.00195    0.00315    0.01250 
O36   5    0.548424    0.590658    0.717789    11.00000    0.03840    0.04320 = 
         0.03967    0.00733   -0.00056    0.01554 
O37   5    0.419174    0.603614    0.808810    11.00000    0.04226    0.05108 = 
         0.05951   -0.00127    0.00469    0.02515 
O38   5    0.649300    0.701523    0.820257    11.00000    0.04291    0.03331 = 
         0.05219    0.00457    0.00306    0.01401 
C39   1    0.617183    0.767852    0.805392    11.00000    0.06343    0.04296 = 
         0.08447    0.01334    0.00397    0.02357 
AFIX 137 
H39A  2    0.599578    0.761309    0.761309    11.00000   -1.50000 
H39B  2    0.679657    0.820505    0.821249    11.00000   -1.50000 
H39C  2    0.550217    0.767374    0.823392    11.00000   -1.50000 
AFIX   0 
O40   5    0.584209    0.449448    0.677244    11.00000    0.03714    0.04343 = 
         0.03229    0.00360    0.00155    0.01185 
MO41  3    0.659665    0.555511    0.684932    11.00000    0.04024    0.04093 = 
         0.03060    0.00939    0.00472    0.01184 
O42   5    0.805734    0.547145    0.697228    11.00000    0.03987    0.05062 = 
         0.04146    0.00867    0.01380    0.01167 
O43   5    0.650619    0.577267    0.613593    11.00000    0.06574    0.06354 = 
         0.04023    0.01973    0.00655    0.01863 
O44   5    0.766780    0.687860    0.724422    11.00000    0.05039    0.03871 = 
         0.05113    0.01660    0.01140    0.00756 
C45   1    0.842345    0.736931    0.690393    11.00000    0.10151    0.07838 = 
         0.07094    0.03601    0.01646   -0.01079 
AFIX 137 
H45A  2    0.799797    0.739094    0.652328    11.00000   -1.50000 
H45B  2    0.898965    0.712509    0.681612    11.00000   -1.50000 
H45C  2    0.880421    0.793055    0.713756    11.00000   -1.50000 
AFIX   0 
O46   5    0.748774    0.413173    0.753116    11.00000    0.03426    0.04047 = 
         0.03614    0.00412    0.00542    0.01403 
MO47  3    0.846032    0.515162    0.771271    11.00000    0.02568    0.04404 = 
         0.04026    0.00415    0.00618    0.01120 
O48   5    0.846108    0.524708    0.857142    11.00000    0.03109    0.04291 = 
         0.03925    0.00251   -0.00288    0.01364 
O49   5    0.974302    0.509812    0.763968    11.00000    0.03345    0.07600 = 
         0.06528    0.00681    0.01418    0.02238 
O50   5    0.925227    0.652240    0.799090    11.00000    0.02871    0.04844 = 
         0.05674    0.00471    0.00562    0.00389 
part 1 
C51   1    1.035829    0.697734    0.786215    41.00000    0.03906    0.06730 = 
         0.13727    0.01675    0.02710    0.00046 
AFIX 137 
H51A  2    1.090398    0.674440    0.802149    41.00000   -1.50000 
H51B  2    1.059282    0.755903    0.805403    41.00000   -1.50000 
H51C  2    1.032971    0.693777    0.742343    41.00000   -1.50000 
AFIX   0 
part 2 
C51A  1    1.045727    0.697653    0.812206   -41.00000    0.02847    0.06470 = 
         0.12252   -0.00223    0.01235   -0.00433 
AFIX 137 
H51D  2    1.085470    0.662621    0.795809   -41.00000   -1.50000 
H51E  2    1.069610    0.714042    0.856124   -41.00000   -1.50000 
H51F  2    1.063971    0.747150    0.793597   -41.00000   -1.50000 
AFIX   0 
part 0 
O52   5    0.626027    0.424725    0.853510    11.00000    0.03594    0.03628 = 
         0.03106    0.00451    0.00428    0.01100 
MO53  3    0.710742    0.527883    0.884240    11.00000    0.03237    0.03642 = 
         0.02792    0.00128    0.00153    0.01055 
O54   5    0.590959    0.570928    0.877830    11.00000    0.03410    0.03710 = 
         0.03491    0.00131    0.00786    0.01146 
O55   5    0.739640    0.532122    0.959807    11.00000    0.05418    0.05381 = 
         0.03155    0.00280    0.00104    0.01992 
O56   5    0.812199    0.664695    0.897154    11.00000    0.03597    0.03855 = 
         0.03956   -0.00253   -0.00321    0.00539 
C57   1    0.911957    0.698262    0.942124    11.00000    0.05250    0.06659 = 
         0.05718   -0.00276   -0.01577    0.00453 
AFIX 137 
H57A  2    0.964328    0.669979    0.932962    11.00000   -1.50000 
H57B  2    0.891089    0.690287    0.982036    11.00000   -1.50000 
H57C  2    0.948700    0.757482    0.942137    11.00000   -1.50000 
AFIX   0 
  
REM First Tetrabutylammonium Cation 
REM ISOR N58 > C108 
SADI N58 C59 N58 C63 N58 C67 N58 C71 
SADI C59 C60 C63 C64 C67 C68 C71 C72 C63A C64A 
SADI C60 C61 C64 C65 C68 C69 C72 C73 C64A C65A 
SADI C61 C62 C65 C66 C69 C70 C73 C74 C65A C66A C73 C74A 
SADI 0.02 N58 C60 N58 C64 N58 C68 N58 C72 N58 C64A 
SADI 0.02 C59 C61 C63 C65 C67 C69 C71 C73 
SADI 0.02 C60 C62 C64 C66 C68 C70 C72 C74 C72 C74A 
N58   4    0.511660    0.736686    1.001923    11.00000    0.04644    0.04737 = 
         0.03684    0.00021    0.00517    0.00799 
C59   1    0.537698    0.691298    1.050502    11.00000    0.04956    0.04518 = 
         0.03667    0.00211    0.01042    0.01303 
AFIX  23 
H59A  2    0.469764    0.670327    1.069957    11.00000   -1.20000 
H59B  2    0.599219    0.731153    1.081852    11.00000   -1.20000 
AFIX   0 
C60   1    0.572954    0.619038    1.028214    11.00000    0.05361    0.05119 = 
         0.04939   -0.01208   -0.00419    0.01921 
AFIX  23 
H60A  2    0.505774    0.572386    1.005485    11.00000   -1.20000 
H60B  2    0.628223    0.635914    1.000267    11.00000   -1.20000 
AFIX   0 
C61   1    0.625543    0.590790    1.080402    11.00000    0.04420    0.04618 = 
         0.04599   -0.00649    0.00260    0.01128 
AFIX  23 
H61A  2    0.582158    0.592030    1.114216    11.00000   -1.20000 
H61B  2    0.618512    0.532740    1.067250    11.00000   -1.20000 
AFIX   0 
C62   1    0.748543    0.642410    1.103293    11.00000    0.04574    0.05590 = 
         0.05780   -0.00669    0.00135    0.01397 
AFIX 137 
H62A  2    0.792694    0.640505    1.070440    11.00000   -1.50000 
H62B  2    0.776580    0.620511    1.136743    11.00000   -1.50000 
H62C  2    0.756295    0.699761    1.117571    11.00000   -1.50000 
AFIX   0 
part 1 
C63   1    0.610095    0.793941    0.977850    51.00000    0.04766    0.05291 = 
         0.04313    0.00513    0.00667    0.00768 
AFIX  23 
H63A  2    0.646650    0.760192    0.955411    51.00000   -1.20000 
H63B  2    0.580135    0.821896    0.948709    51.00000   -1.20000 
AFIX   0 
C64   1    0.699048    0.859090    1.025672    51.00000    0.05953    0.07389 = 
         0.05449   -0.00359    0.00978   -0.01111 
AFIX  23 
H64A  2    0.734848    0.832031    1.052971    51.00000   -1.20000 
H64B  2    0.662863    0.891090    1.050201    51.00000   -1.20000 
AFIX   0 
C65   1    0.789163    0.917325    0.996767    51.00000    0.06145    0.07580 = 
         0.08597    0.01081    0.02558   -0.00180 
AFIX  23 
H65A  2    0.827287    0.885244    0.973864    51.00000   -1.20000 
H65B  2    0.752109    0.941433    0.967630    51.00000   -1.20000 
AFIX   0 
C66   1    0.875139    0.984978    1.041337    51.00000    0.09378    0.11025 = 
         0.12962   -0.00805    0.02067   -0.02551 
AFIX 137 
H66A  2    0.938799    1.013430    1.021621    51.00000   -1.50000 
H66B  2    0.902287    0.962109    1.074453    51.00000   -1.50000 
H66C  2    0.841418    1.024315    1.057529    51.00000   -1.50000 
AFIX   0 
part 2 
C63A  1    0.619623    0.774004    0.975117   -51.00000    0.04435    0.04827 = 
         0.04154    0.00686    0.00609    0.00701 
AFIX  23 
H63C  2    0.637128    0.728107    0.953175   -51.00000   -1.20000 
H63D  2    0.603832    0.806449    0.944957   -51.00000   -1.20000 
AFIX   0 
C64A  1    0.723807    0.829094    1.019461   -51.00000    0.04710    0.05628 = 
         0.04876    0.00755   -0.00016   -0.00437 
AFIX  23 
H64C  2    0.746013    0.795760    1.046977   -51.00000   -1.20000 
H64D  2    0.705535    0.872463    1.044320   -51.00000   -1.20000 
AFIX   0 
C65A  1    0.823628    0.870243    0.987791   -51.00000    0.05736    0.05380 = 
         0.08900    0.01929    0.01660    0.00130 
AFIX  23 
H65C  2    0.831325    0.828233    0.956312   -51.00000   -1.20000 
H65D  2    0.808143    0.912907    0.967500   -51.00000   -1.20000 
AFIX   0 
C66A  1    0.932344    0.909506    1.031219   -51.00000    0.06279    0.12222 = 
         0.13899    0.03094   -0.00207   -0.01837 
AFIX 137 
H66D  2    0.992297    0.940262    1.010161   -51.00000   -1.50000 
H66E  2    0.953047    0.866509    1.047474   -51.00000   -1.50000 
H66F  2    0.922917    0.947471    1.064477   -51.00000   -1.50000 
AFIX   0 
part 0 
C67   1    0.428047    0.677628    0.948234    11.00000    0.04103    0.05486 = 
         0.04702   -0.00931    0.00144    0.01403 
AFIX  23 
H67A  2    0.418837    0.709760    0.916471    11.00000   -1.20000 
H67B  2    0.461132    0.637488    0.931437    11.00000   -1.20000 
AFIX   0 
C68   1    0.312399    0.630105    0.961730    11.00000    0.04147    0.05674 = 
         0.08443   -0.01089    0.01361    0.00991 
AFIX  23 
H68A  2    0.279124    0.669316    0.979946    11.00000   -1.20000 
H68B  2    0.319501    0.594525    0.991331    11.00000   -1.20000 
AFIX   0 
C69   1    0.234641    0.576755    0.904226    11.00000    0.04227    0.07492 = 
         0.11962   -0.02731   -0.00394    0.01669 
AFIX  23 
H69A  2    0.233148    0.613309    0.874517    11.00000   -1.20000 
H69B  2    0.269370    0.537755    0.887305    11.00000   -1.20000 
AFIX   0 
C70   1    0.120234    0.529770    0.908488    11.00000    0.06399    0.14947 = 
         0.11833   -0.01715   -0.00241    0.01390 
AFIX 137 
H70A  2    0.086182    0.487599    0.871860    11.00000   -1.50000 
H70B  2    0.077216    0.566575    0.912600    11.00000   -1.50000 
H70C  2    0.118734    0.502869    0.943932    11.00000   -1.50000 
AFIX   0 
C71   1    0.464573    0.798793    1.031374    11.00000    0.07305    0.04469 = 
         0.04718    0.00339    0.00916    0.01990 
AFIX  23 
H71A  2    0.397487    0.768476    1.048779    11.00000   -1.20000 
H71B  2    0.522348    0.836798    1.065215    11.00000   -1.20000 
AFIX   0 
C72   1    0.430683    0.849900    0.989217    11.00000    0.14064    0.07281 = 
         0.07047    0.01327    0.00588    0.05693 
AFIX  23 
H72A  2    0.379819    0.812781    0.952682    11.00000   -1.20000 
H72B  2    0.499039    0.886921    0.976236    11.00000   -1.20000 
AFIX   0 
C73   1    0.370587    0.901348    1.020718    11.00000    0.16424    0.09774 = 
         0.09294    0.01256   -0.00087    0.08924 
AFIX  23 
H73A  2    0.412323    0.925913    1.062263    11.00000   -1.20000 
H73B  2    0.374181    0.947415    0.998908    11.00000   -1.20000 
AFIX   0 
part 1 
C74   1    0.256545    0.857742    1.024360    71.00000    0.16250    0.11960 = 
         0.11636    0.02701    0.02398    0.08831 
AFIX 137 
H74A  2    0.217641    0.823771    0.984840    71.00000   -1.50000 
H74B  2    0.219842    0.897056    1.036151    71.00000   -1.50000 
H74C  2    0.252716    0.822026    1.054627    71.00000   -1.50000 
AFIX   0 
part 2 
C74A  1    0.293189    0.926550    0.981104   -71.00000    0.17121    0.10330 = 
         0.15238    0.01768   -0.02447    0.08363 
AFIX 137 
H74D  2    0.246654    0.879363    0.949571   -71.00000   -1.50000 
H74E  2    0.337604    0.971751    0.962229   -71.00000   -1.50000 
H74F  2    0.244023    0.945238    1.005266   -71.00000   -1.50000 
AFIX   0 
part 0 
  
REM Second Tetrabutylammonium Cation 
SADI N75 C76 N75 C80 N75 C84 N75 C88 
SADI C76 C77 C80 C81 C84 C85 C88 C89 
SADI C77 C78 C81 C82 C85 C86 C89 C90 C89 C90A 
SADI C78 C79 C82 C83 C86 C87 C90 C91 C90A C91A 
SADI 0.02 N75 C77 N75 C81 N75 C85 N75 C89 
SADI 0.02 C76 C78 C80 C82 C84 C86 C88 C90 C88 C90A 
SADI 0.02 C77 C79 C81 C83 C85 C87 C89 C91 C89 C91A 
N75   4    0.558203    0.319866    0.472364    11.00000    0.08232    0.05457 = 
         0.04754    0.00978    0.01600    0.02154 
C76   1    0.660532    0.331901    0.519498    11.00000    0.09169    0.07953 = 
         0.06238    0.01210    0.01469    0.04897 
AFIX  23 
H76A  2    0.632695    0.317306    0.557338    11.00000   -1.20000 
H76B  2    0.695754    0.292047    0.504921    11.00000   -1.20000 
AFIX   0 
C77   1    0.750605    0.416153    0.534540    11.00000    0.07566    0.08541 = 
         0.07637    0.00333    0.01453    0.03715 
AFIX  23 
H77A  2    0.717015    0.457016    0.549192    11.00000   -1.20000 
H77B  2    0.781806    0.430998    0.497526    11.00000   -1.20000 
AFIX   0 
C78   1    0.846360    0.419990    0.583025    11.00000    0.09581    0.13534 = 
         0.10257   -0.02127   -0.00594    0.07231 
AFIX  23 
H78A  2    0.816348    0.410767    0.621238    11.00000   -1.20000 
H78B  2    0.874006    0.374951    0.570177    11.00000   -1.20000 
AFIX   0 
C79   1    0.944060    0.501525    0.594432    11.00000    0.07567    0.18442 = 
         0.11039   -0.03142    0.01376    0.04199 
AFIX 137 
H79A  2    0.981867    0.506960    0.558731    11.00000   -1.50000 
H79B  2    0.998069    0.503893    0.629483    11.00000   -1.50000 
H79C  2    0.915817    0.546778    0.602504    11.00000   -1.50000 
AFIX   0 
C80   1    0.592713    0.346984    0.414273    11.00000    0.10329    0.08477 = 
         0.05905    0.02343    0.02308    0.02738 
AFIX  23 
H80A  2    0.523179    0.338488    0.386045    11.00000   -1.20000 
H80B  2    0.637295    0.407105    0.423397    11.00000   -1.20000 
AFIX   0 
C81   1    0.660391    0.304531    0.382386    11.00000    0.15248    0.11587 = 
         0.09505    0.02275    0.06438    0.05039 
AFIX  23 
H81A  2    0.619238    0.243931    0.374286    11.00000   -1.20000 
H81B  2    0.734131    0.316746    0.408056    11.00000   -1.20000 
AFIX   0 
C82   1    0.679120    0.335015    0.323804    11.00000    0.24700    0.25255 = 
         0.14063    0.10753    0.12405    0.15260 
AFIX  23 
H82A  2    0.604150    0.329047    0.302313    11.00000   -1.20000 
H82B  2    0.724242    0.395009    0.334128    11.00000   -1.20000 
AFIX   0 
C83   1    0.731636    0.299910    0.282377    11.00000    0.26062    0.21872 = 
         0.14109    0.09747    0.11503    0.15469 
AFIX 137 
H83A  2    0.736117    0.326832    0.246865    11.00000   -1.50000 
H83B  2    0.687403    0.240674    0.269824    11.00000   -1.50000 
H83C  2    0.808163    0.307640    0.301431    11.00000   -1.50000 
AFIX   0 
C84   1    0.493460    0.374199    0.494584    11.00000    0.07393    0.04969 = 
         0.04753    0.01426   -0.00035    0.01947 
AFIX  23 
H84A  2    0.547134    0.432112    0.506229    11.00000   -1.20000 
H84B  2    0.436197    0.372136    0.460624    11.00000   -1.20000 
AFIX   0 
C85   1    0.434825    0.350339    0.547272    11.00000    0.08597    0.05980 = 
         0.04285    0.01138    0.00364    0.02922 
AFIX  23 
H85A  2    0.491982    0.355903    0.582406    11.00000   -1.20000 
H85B  2    0.383560    0.291662    0.536780    11.00000   -1.20000 
AFIX   0 
C86   1    0.366888    0.403790    0.564583    11.00000    0.08939    0.06989 = 
         0.06518    0.02211    0.01647    0.03818 
AFIX  23 
H86A  2    0.350796    0.399058    0.606173    11.00000   -1.20000 
H86B  2    0.413105    0.462296    0.564738    11.00000   -1.20000 
AFIX   0 
C87   1    0.256768    0.380433    0.522480    11.00000    0.09261    0.11850 = 
         0.07533    0.04140    0.01929    0.04477 
AFIX 137 
H87A  2    0.272188    0.388435    0.481678    11.00000   -1.50000 
H87B  2    0.215382    0.415373    0.536830    11.00000   -1.50000 
H87C  2    0.211023    0.322281    0.521515    11.00000   -1.50000 
AFIX   0 
C88   1    0.485554    0.228965    0.460752    11.00000    0.11043    0.05517 = 
         0.07515    0.00243    0.03496    0.01779 
AFIX  23 
H88A  2    0.531045    0.196921    0.445595    11.00000   -1.20000 
H88B  2    0.465552    0.213050    0.499719    11.00000   -1.20000 
AFIX   0 
C89   1    0.378608    0.204794    0.416559    11.00000    0.12518    0.08025 = 
         0.10350   -0.01906    0.00819   -0.00237 
AFIX  23 
H89A  2    0.397997    0.223628    0.378311    11.00000   -1.20000 
H89B  2    0.330656    0.233972    0.432891    11.00000   -1.20000 
AFIX   0 
part 1 
C90   1    0.310820    0.113101    0.402727    81.00000    0.13884    0.08830 = 
         0.15419   -0.03024    0.03734   -0.01316 
AFIX  23 
H90A  2    0.270446    0.097754    0.360533    81.00000   -1.20000 
H90B  2    0.362964    0.082441    0.406233    81.00000   -1.20000 
AFIX   0 
C91   1    0.228289    0.088984    0.443954    81.00000    0.12033    0.13515 = 
         0.13196    0.00592    0.01398   -0.00174 
AFIX 137 
H91A  2    0.183209    0.124504    0.444730    81.00000   -1.50000 
H91B  2    0.268347    0.095138    0.484780    81.00000   -1.50000 
H91C  2    0.178187    0.031201    0.429888    81.00000   -1.50000 
AFIX   0 
part 2 
C90A  1    0.301328    0.117139    0.425854   -81.00000    0.13134    0.08266 = 
         0.15343   -0.02309    0.04297   -0.00588 
AFIX  23 
H90C  2    0.336972    0.076493    0.413962   -81.00000   -1.20000 
H90D  2    0.294403    0.118694    0.469218   -81.00000   -1.20000 
AFIX   0 
C91A  1    0.189181    0.090952    0.390113   -81.00000    0.13957    0.09602 = 
         0.19654   -0.01466    0.01707   -0.01505 
AFIX 137 
H91D  2    0.192783    0.072829    0.347650   -81.00000   -1.50000 
H91E  2    0.162365    0.137331    0.393331   -81.00000   -1.50000 
H91F  2    0.136818    0.045050    0.405272   -81.00000   -1.50000 
AFIX   0 
part 0 
  
REM Third Tetrabutylammonium Cation 
SADI N92 C93 N92 C97 N92 C101 N92 C105 
SADI C93 C94 C97 C98 C101 C102 C105 C106 C93 C94A C105 C10A 
SADI C94 C95 C98 C99 C102 C103 C106 C107 C94A C95A C10A C10B 
SADI C95 C96 C99 C100 C103 C104 C107 C108 C95A C96A C10B C10C 
SADI 0.02 N92 C94 N92 C98 N92 C102 N92 C106 N92 C94A N92 C10A 
SADI 0.02 C93 C95 C97 C99 C101 C103 C105 C107 C93 C95A C105 C10B 
SADI 0.02 C94 C96 C98 C100 C102 C104 C106 C108 C94A C96A C10A C10C 
N92   4    0.931304    0.222241    0.735001    11.00000    0.03140    0.06302 = 
         0.06366    0.00541    0.00715    0.02560 
C93   1    1.052717    0.281110    0.740114    11.00000    0.02926    0.07990 = 
         0.06561    0.00285    0.00410    0.02185 
AFIX  23 
H93A  2    1.085182    0.263901    0.705002    11.00000   -1.20000 
H93B  2    1.097618    0.276845    0.777178    11.00000   -1.20000 
AFIX   0 
part 1 
C94   1    1.063766    0.371284    0.742456    61.00000    0.03738    0.07944 = 
         0.06818    0.01217    0.01205    0.01744 
AFIX  23 
H94A  2    1.010313    0.374374    0.708580    61.00000   -1.20000 
H94B  2    1.041839    0.391015    0.780707    61.00000   -1.20000 
AFIX   0 
C95   1    1.183055    0.428456    0.738508    61.00000    0.04606    0.08684 = 
         0.07200    0.00901    0.02267    0.02295 
AFIX  23 
H95A  2    1.189440    0.486477    0.751078    61.00000   -1.20000 
H95B  2    1.237975    0.417524    0.767324    61.00000   -1.20000 
AFIX   0 
C96   1    1.213500    0.418711    0.677824    61.00000    0.06931    0.10659 = 
         0.07530    0.01390    0.02934    0.03548 
AFIX 137 
H96A  2    1.195315    0.359908    0.662161    61.00000   -1.50000 
H96B  2    1.294808    0.448758    0.679942    61.00000   -1.50000 
H96C  2    1.170721    0.440956    0.650820    61.00000   -1.50000 
AFIX   0 
part 2 
C94A  1    1.070803    0.353649    0.710791   -61.00000    0.03841    0.06563 = 
         0.08250   -0.00615    0.01100    0.02216 
AFIX  23 
H94C  2    1.035143    0.389966    0.730890   -61.00000   -1.20000 
H94D  2    1.034577    0.335485    0.667821   -61.00000   -1.20000 
AFIX   0 
C95A  1    1.197522    0.401968    0.714568   -61.00000    0.03608    0.09182 = 
         0.07600    0.00307    0.00722    0.01769 
AFIX  23 
H95C  2    1.235006    0.414709    0.757223   -61.00000   -1.20000 
H95D  2    1.231436    0.367461    0.690794   -61.00000   -1.20000 
AFIX   0 
C96A  1    1.217355    0.479214    0.691332   -61.00000    0.05240    0.06950 = 
         0.10947   -0.00340    0.00968    0.01419 
AFIX 137 
H96D  2    1.163989    0.468780    0.654024   -61.00000   -1.50000 
H96E  2    1.295066    0.500330    0.682814   -61.00000   -1.50000 
H96F  2    1.206269    0.520166    0.721626   -61.00000   -1.50000 
AFIX   0 
part 0 
C97   1    0.865872    0.260757    0.774011    11.00000    0.03464    0.07269 = 
         0.05878    0.00510    0.00831    0.02930 
AFIX  23 
H97A  2    0.867902    0.312998    0.760999    11.00000   -1.20000 
H97B  2    0.785736    0.222907    0.767008    11.00000   -1.20000 
AFIX   0 
C98   1    0.910466    0.278810    0.840815    11.00000    0.06951    0.15592 = 
         0.06239    0.00010    0.00294    0.07174 
AFIX  23 
H98A  2    0.993317    0.309364    0.847687    11.00000   -1.20000 
H98B  2    0.896314    0.226095    0.855799    11.00000   -1.20000 
AFIX   0 
C99   1    0.854059    0.329680    0.875869    11.00000    0.05415    0.10935 = 
         0.05504    0.00638    0.00693    0.04226 
AFIX  23 
H99A  2    0.861327    0.379285    0.857633    11.00000   -1.20000 
H99B  2    0.772310    0.296576    0.871809    11.00000   -1.20000 
AFIX   0 
C100  1    0.902134    0.356279    0.940678    11.00000    0.08227    0.25337 = 
         0.05845   -0.01058    0.00707    0.07655 
AFIX 137 
H10A  2    0.984234    0.385117    0.945186    11.00000   -1.50000 
H10B  2    0.886201    0.307746    0.960319    11.00000   -1.50000 
H10C  2    0.867944    0.393666    0.959634    11.00000   -1.50000 
AFIX   0 
C101  1    0.935513    0.143142    0.754111    11.00000    0.06051    0.08663 = 
         0.11404    0.02584    0.02348    0.04971 
AFIX  23 
H10D  2    0.968474    0.155826    0.797536    11.00000   -1.20000 
H10E  2    0.987083    0.124475    0.731125    11.00000   -1.20000 
AFIX   0 
C102  1    0.821217    0.072027    0.744659    11.00000    0.07174    0.08759 = 
         0.16487    0.04022    0.02167    0.04442 
AFIX  23 
H10F  2    0.794390    0.051809    0.700715    11.00000   -1.20000 
H10G  2    0.765323    0.092796    0.761496    11.00000   -1.20000 
AFIX   0 
C103  1    0.827406   -0.000025    0.774740    11.00000    0.11845    0.09127 = 
         0.17533    0.03394    0.01810    0.05687 
AFIX  23 
H10H  2    0.757451   -0.048979    0.759539    11.00000   -1.20000 
H10I  2    0.892308   -0.014442    0.763543    11.00000   -1.20000 
AFIX   0 
C104  1    0.840512    0.020552    0.841053    11.00000    0.26900    0.16692 = 
         0.15171    0.03712    0.00968    0.16507 
AFIX 137 
H10J  2    0.775780    0.034017    0.852309    11.00000   -1.50000 
H10K  2    0.910565    0.068259    0.856326    11.00000   -1.50000 
H10L  2    0.843921   -0.026910    0.858705    11.00000   -1.50000 
AFIX   0 
C105  1    0.869039    0.201898    0.670776    11.00000    0.03603    0.07963 = 
         0.06673   -0.00516    0.00645    0.02295 
AFIX  23 
H1AA  2    0.875511    0.253678    0.655740    11.00000   -1.20000 
H1AB  2    0.787738    0.169992    0.669872    11.00000   -1.20000 
AFIX   0 
part 1 
C106  1    0.920066    0.150547    0.629416    91.00000    0.06925    0.09398 = 
         0.09424   -0.01903    0.01799    0.04513 
AFIX  23 
H10M  2    1.002466    0.180738    0.632437    91.00000   -1.20000 
H10N  2    0.908729    0.096962    0.642624    91.00000   -1.20000 
AFIX   0 
C107  1    0.862791    0.135702    0.564627    91.00000    0.07804    0.12187 = 
         0.08804   -0.03374    0.00191    0.05453 
AFIX  23 
H10O  2    0.877561    0.089958    0.540567    91.00000   -1.20000 
H10P  2    0.779928    0.118822    0.563520    91.00000   -1.20000 
AFIX   0 
C108  1    0.904073    0.210761    0.537116    91.00000    0.17444    0.14089 = 
         0.11176   -0.00683   -0.00989    0.06903 
AFIX 137 
H10Q  2    0.932818    0.197597    0.499981    91.00000   -1.50000 
H10R  2    0.965041    0.254296    0.565755    91.00000   -1.50000 
H10S  2    0.841638    0.229986    0.527435    91.00000   -1.50000 
AFIX   0 
part 2 
C10A  1    0.925067    0.182047    0.619230   -91.00000    0.05109    0.11499 = 
         0.06282   -0.00330    0.00594    0.04101 
AFIX  23 
H10T  2    0.931257    0.127328    0.620063   -91.00000   -1.20000 
H10U  2    1.002898    0.223489    0.625052   -91.00000   -1.20000 
AFIX   0 
C10B  1    0.863631    0.180444    0.556769   -91.00000    0.03903    0.09296 = 
         0.05730   -0.00672   -0.00029    0.02307 
AFIX  23 
H10V  2    0.783403    0.143445    0.552166   -91.00000   -1.20000 
H10W  2    0.865295    0.236735    0.553705   -91.00000   -1.20000 
AFIX   0 
C10C  1    0.916460    0.151308    0.507242   -91.00000    0.09392    0.21332 = 
         0.06752   -0.00973    0.00994    0.08180 
AFIX 137 
H10X  2    0.896578    0.170755    0.470477   -91.00000   -1.50000 
H10Y  2    0.888733    0.090726    0.499422   -91.00000   -1.50000 
H10Z  2    0.998951    0.173204    0.519124   -91.00000   -1.50000 
AFIX   0 
  
REM Solvent 
part 0 
C10D  1    0.280183   -0.097471    0.847363    11.00000    0.40751    0.21874 = 
         0.33299    0.08675   -0.06312   -0.12319 
AFIX 137 
H110  2    0.208839   -0.108667    0.863421    11.00000   -1.50000 
H111  2    0.312745   -0.138850    0.855899    11.00000   -1.50000 
H112  2    0.265784   -0.100149    0.803521    11.00000   -1.50000 
AFIX   0 
O10E  5    0.359432   -0.015129    0.876049    11.00000    0.21819    0.22509 = 
         0.18666    0.10391    0.00420   -0.01901 
AFIX  83 
H113  2    0.369575    0.016276    0.850416    11.00000   -1.50000 
AFIX   0 
HKLF 4 
  
  
  
  
REM  mo_CVF48_0m_a.res in P-1 
REM wR2 = 0.0989, GooF = S = 1.134, Restrained GooF = 1.112 for all data 
REM R1 = 0.0369 for 20618 Fo > 4sig(Fo) and 0.0500 for all 24880 data 
REM 1183 parameters refined using 2298 restraints 
  
END 
  
WGHT      0.0321     11.3271 
  
REM Highest difference peak  1.793,  deepest hole -0.942,  1-sigma level  0.109 
Q1    1   0.1819  0.6124  0.8799  11.00000  0.05    1.79 
Q2    1   0.7601  0.3248  0.3473  11.00000  0.05    0.98 
Q3    1   0.5059  0.1300  0.6592  11.00000  0.05    0.93 
Q4    1   0.5017  0.1265  0.8001  11.00000  0.05    0.93 
Q5    1   0.2989  0.0069  0.7117  11.00000  0.05    0.81 
Q6    1   0.6639  0.2974  0.2869  11.00000  0.05    0.81 
Q7    1   0.9357  0.3360  0.8382  11.00000  0.05    0.80 
Q8    1   0.7781  0.6772  0.7817  11.00000  0.05    0.78 
Q9    1   0.8500  0.1086  0.7929  11.00000  0.05    0.76 
Q10   1   0.7021  0.2785  0.4007  11.00000  0.05    0.68 
Q11   1   0.9750  0.1845  0.7863  11.00000  0.05    0.63 
Q12   1   0.5528  0.3515  0.7843  11.00000  0.05    0.63 
Q13   1   0.5599 -0.0678  0.8773  11.00000  0.05    0.60 
Q14   1   0.5286  0.3711  0.6063  11.00000  0.05    0.54 
Q15   1   0.2800 -0.0361  0.6633  11.00000  0.05    0.53 
Q16   1   0.7196  0.3133  0.8412  11.00000  0.05    0.52 
Q17   1   0.5974  0.6311  1.1366  11.00000  0.05    0.52 
Q18   1   0.5057  0.3099  0.7400  11.00000  0.05    0.51 
Q19   1   0.4184  0.1837  0.7220  11.00000  0.05    0.50 
Q20   1   0.4561  0.1394  0.7317  11.00000  0.05    0.49 
;
_shelx_res_checksum              67672

# start Validation Reply Form
_vrf_PLAT260_mo_CVF48_0m_a       
;
PROBLEM: Large Average Ueq of Residue Including      O10E      0.310 Check 
RESPONSE: The methanol hydrogen bonding to the anion is disordered.
;
_vrf_PLAT910_mo_CVF48_0m_a       
;
PROBLEM: Missing # of FCF Reflection(s) Below Theta(Min).         11 Note  
RESPONSE: These low hkl reflections were likely blocked by the beamstop.
;
# end Validation Reply Form
_exptl_crystal_recrystallization_method 
'Re-crystallisation from solvent: Methanol'
